# Supplementary material for: Bioenergy sorghum nodal root bud development: morphometric, transcriptomic and gene regulatory network analysis
Source: Front Plant Sci. 2024 Oct 21;15:1456627. doi: 10.3389/fpls.2024.1456627 (PMC11532172; doi:10.3389/fpls.2024.1456627)
Supplement: Supplementary Data Sheet 1 — NRB gene regulatory network file. [file DataSheet1.csv]

Gene1	Gene2	Weight	MutRank	PCC
Sobic.001G001000	Sobic.001G316900	0.105042672535631	0.999657967367665	0.874010513272321
Sobic.001G001000	Sobic.001G380700	0.0601959365213152	0.993212317008758	0.793526838962418
Sobic.001G001000	Sobic.001G476500	0.000630097840048754	0.92989844455868	-0.232445697373664
Sobic.001G001000	Sobic.001G513700	0.00401080718637654	0.97829303519657	-0.451394816451139
Sobic.001G001000	Sobic.001G522500	0.0248461631377169	0.99690505870299	0.682121848283998
Sobic.001G001000	Sobic.001G529200	0.105292398195779	0.999659480786393	0.836371652442306
Sobic.001G001000	Sobic.002G031000	0.000377633536150745	0.970960521463557	-0.16243075696666
Sobic.001G001000	Sobic.002G035500	0.00307207151868297	0.944141732672743	0.348726925803469
Sobic.001G001000	Sobic.002G232900	4.88650637815364e-05	0.799284354731224	0.0989520035843886
Sobic.001G001000	Sobic.002G235700	0.002493905818178	0.943700318877326	-0.387778482210007
Sobic.001G001000	Sobic.002G260600	0.132680065471628	0.999329051030966	0.876058900907477
Sobic.001G001000	Sobic.002G290800	0.200004562243335	0.998944138201362	0.903038484806696
Sobic.001G001000	Sobic.002G290900	0.14671989462277	0.99966099420512	0.86600635687101
Sobic.001G001000	Sobic.003G021800	0.243679092661996	0.99963980634294	0.846970436576652
Sobic.001G001000	Sobic.003G105200	0.00174555885121309	0.874487140228839	0.354247725630936
Sobic.001G001000	Sobic.004G107900	0.000840109382670889	0.920319008488766	0.243263882014413
Sobic.001G001000	Sobic.004G112200	0.0030351887924738	0.914168979254561	-0.436495811989256
Sobic.001G001000	Sobic.004G228400	0.000585423574935248	0.745604905898146	0.280674892776721
Sobic.001G001000	Sobic.004G237000	0.0920564413456506	0.996662911706647	0.75775278730759
Sobic.001G001000	Sobic.004G237900	0.0187867813053469	0.979889691953708	-0.577505383221545
Sobic.001G001000	Sobic.005G018500	0.022208265958034	0.989587679157248	-0.535841655156583
Sobic.001G001000	Sobic.006G197400	3.21313062538284e-05	0.402183459644942	0.0384134821019403
Sobic.001G001000	Sobic.006G236600	5.32759970601438e-05	0.644304727869656	-0.213204293134127
Sobic.001G001000	Sobic.007G189400	0.00158465520819049	0.916742295563615	0.292382116700576
Sobic.001G001000	Sobic.008G021800	0.00378434011328281	0.944922656735949	-0.471856137410227
Sobic.001G001000	Sobic.008G186100	9.96775668345446e-05	0.892565935870395	-0.329945666063695
Sobic.001G001000	Sobic.010G155100	0.00748878626193739	0.870443789862819	-0.555409264362509
Sobic.001G001000	Sobic.003G251700	0.00612081812498983	0.901472405079639	0.500676050636235
Sobic.001G001000	Sobic.009G196900	0.000594613587686783	0.627844281320327	0.235776156196238
Sobic.001G001000	Sobic.004G100700	0.00662095231195777	0.986990652621468	0.426553702069575
Sobic.001G001000	Sobic.004G308900	0.0262753582297521	0.994578934119369	0.589100594051017
Sobic.001G001000	Sobic.004G331300	0.00885896829566368	0.961362419896008	-0.502472630214026
Sobic.001G001000	Sobic.010G185300	3.78939630861158e-05	0.271274757638603	-0.029720741490177
Sobic.001G001000	Sobic.004G097700	0.0153406378498042	0.995874925022714	-0.549739929390901
Sobic.001G001132	Sobic.001G299600	0.0371333755197066	0.992386494856646	0.690168635008307
Sobic.001G001132	Sobic.001G316900	0.0623664586373179	0.998312033646325	0.833432411602569
Sobic.001G001132	Sobic.001G380700	0.0504621046018436	0.992408691664645	0.731251904719827
Sobic.001G001132	Sobic.001G476500	0.000320820462138383	0.915938670219501	-0.229434598606851
Sobic.001G001132	Sobic.001G513700	0.00191461805276264	0.966630126012288	-0.40548487244031
Sobic.001G001132	Sobic.001G522500	0.0155650454018991	0.99381011740598	0.672055716325777
Sobic.001G001132	Sobic.002G031000	0.00029322785730392	0.965241816566588	-0.21293856960553
Sobic.001G001132	Sobic.002G035500	0.00177518329702765	0.939402714165145	0.353422842646445
Sobic.001G001132	Sobic.002G232900	3.59017161937872e-05	0.793878423037865	0.120319568356275
Sobic.001G001132	Sobic.002G235700	0.00134235617683621	0.925321866327795	-0.363325222509235
Sobic.001G001132	Sobic.002G247800	0.00812839788283198	0.99312151188513	0.563074807117913
Sobic.001G001132	Sobic.002G260600	0.0789621416857201	0.996329455113766	0.832381213984678
Sobic.001G001132	Sobic.003G021800	0.170536413332097	0.998655075224478	0.844240080494755
Sobic.001G001132	Sobic.003G105200	0.00163732727064445	0.882522384724157	0.323893218335083
Sobic.001G001132	Sobic.003G246800	0.0016194608245527	0.910808180734482	-0.435464753152473
Sobic.001G001132	Sobic.003G293100	1.37652142120965e-05	0.655949476029213	-0.00228847847125148
Sobic.001G001132	Sobic.004G107900	0.000346443655249324	0.839339503709641	0.257552122475397
Sobic.001G001132	Sobic.004G228400	0.000378926685612185	0.715961573289572	0.307626661836219
Sobic.001G001132	Sobic.004G237000	0.0534245145862886	0.988376944175532	0.72847177236564
Sobic.001G001132	Sobic.006G197400	2.94457329807261e-05	0.407247863178876	0.0398528735427844
Sobic.001G001132	Sobic.006G236600	3.33161838377408e-05	0.591741677584301	-0.215461246617276
Sobic.001G001132	Sobic.007G189400	0.00083178910509586	0.868956603726945	0.311136633893327
Sobic.001G001132	Sobic.007G210200	0.00880938535405044	0.843067054034598	0.517223913395365
Sobic.001G001132	Sobic.008G186100	6.55681787666281e-05	0.832677938945662	-0.328300135068769
Sobic.001G001132	Sobic.004G100700	0.00342715894440955	0.973929849006214	0.432475958619857
Sobic.001G001132	Sobic.004G308900	0.0167365629522822	0.990764109981148	0.618344184007437
Sobic.001G001132	Sobic.004G331300	0.00550672193384791	0.945662214020614	-0.527386939714435
Sobic.001G001132	Sobic.010G185300	2.33004126651105e-05	0.208356391949218	0.00873801747447957
Sobic.001G001132	Sobic.002G221400	0.0154426744294496	0.960094175002661	0.595960419918466
Sobic.001G001132	Sobic.002G293100	0.025939678024269	0.973622120531694	0.526292120914715
Sobic.001G001132	Sobic.001G075300	7.32088027936231e-05	0.995064237057874	-0.352822706008101
Sobic.001G001132	Sobic.001G397900	0.001548031585673	0.970109980138902	-0.434970836950654
Sobic.001G001132	Sobic.003G008700	0.000612887353370861	0.864723067074214	0.226169289473974
Sobic.001G001132	Sobic.003G053300	1.8703424883267e-05	0.917972704988783	-0.245131405358254
Sobic.001G001132	Sobic.003G128900	3.79269173371639e-05	0.712155829663713	-0.0029444108360695
Sobic.001G001132	Sobic.003G145100	5.2688181030668e-06	0.823684195923153	-0.103449819457771
Sobic.001G001132	Sobic.008G137500	0.0296767913305547	0.989112465676924	0.697935919697368
Sobic.001G001132	Sobic.009G036500	0.000262921159101379	0.71392753852029	-0.246910894332012
Sobic.001G001132	Sobic.009G154200	0.000120336929589296	0.742244611850977	0.201302557145138
Sobic.001G004600	Sobic.001G316900	0.00360828295556931	0.984983859389275	-0.41363537862095
Sobic.001G004600	Sobic.001G380700	0.000538894122725328	0.943640286601149	-0.259532982670006
Sobic.001G004600	Sobic.001G522500	0.00125401017605079	0.967273833444233	-0.345047736114612
Sobic.001G004600	Sobic.003G021800	0.000293720399319856	0.863480550299228	-0.287879567732622
Sobic.001G004600	Sobic.004G107900	0.00909646461965085	0.998274198178147	-0.567522845212037
Sobic.001G004600	Sobic.001G075700	0.000251746953091778	0.988901596000942	-0.244541982862231
Sobic.001G004600	Sobic.001G448000	7.6186523960068e-05	0.909846150896928	-0.315415025339809
Sobic.001G004600	Sobic.002G022600	0.000154210759639716	0.892126539966614	-0.34287471329424
Sobic.001G004600	Sobic.003G390600	0.083146804783168	0.99987287282692	0.858039020921233
Sobic.001G004600	Sobic.004G214300	0.04606275447764	0.998799354476466	0.772536367883546
Sobic.001G004600	Sobic.006G245500	0.0257782394789627	0.992708348572619	0.65896329543364
Sobic.001G004600	Sobic.010G215100	0.0484550159231055	0.995782606480358	0.778196825267794
Sobic.001G004600	Sobic.004G106300	0.100147947069831	0.99963980634294	0.854494284789762
Sobic.001G004600	Sobic.006G241000	7.51801988642087e-05	0.592868165590205	-0.354698492119515
Sobic.001G004600	Sobic.003G360200	0.00959744714236609	0.984512681692224	0.378021228568303
Sobic.001G004600	Sobic.001G386600	0.000956664087052128	0.959342510368179	0.407549016377613
Sobic.001G004600	Sobic.001G253900	0.00669252470908762	0.986210233031171	-0.644898329209103
Sobic.001G004600	Sobic.001G488900	0.0111736789772715	0.98093243745671	-0.702775690513321
Sobic.001G004600	Sobic.010G030100	2.22661062705466e-05	0.213678076666766	-0.0920701346365465
Sobic.001G004600	Sobic.002G353800	0.0116433781347331	0.988482379013523	0.537903800142535
Sobic.001G004600	Sobic.003G235900	0.0623804401452821	0.999066725118261	0.797496318765924
Sobic.001G004600	Sobic.001G468400	0.0189762397163814	0.99527813357131	0.658073506798165
Sobic.001G004600	Sobic.007G032100	0.000401079035959854	0.687269172114554	-0.468559010939868
Sobic.001G004600	Sobic.001G286700	0.00192735087741557	0.969787117477111	-0.477703892404523
Sobic.001G004600	Sobic.002G221400	0.000598134764695061	0.901554129690904	-0.418099720945171
Sobic.001G004600	Sobic.002G293100	8.90772403979063e-05	0.845769010935459	-0.171671536227441
Sobic.001G005300	Sobic.001G299600	0.000618426017701829	0.956836793428938	-0.339351227607152
Sobic.001G005300	Sobic.001G316900	0.00731416979608043	0.991703943010704	-0.545769722162265
Sobic.001G005300	Sobic.001G380700	0.00116458914799242	0.95794310251848	-0.38183441496422
Sobic.001G005300	Sobic.001G522500	0.0123710513108819	0.995475886951657	-0.620499256255896
Sobic.001G005300	Sobic.002G035500	1.12869022083886e-05	0.815588919151658	-0.0122240030092905
Sobic.001G005300	Sobic.003G021800	0.000562665686629864	0.892613860796754	-0.38545389062922
Sobic.001G005300	Sobic.003G246800	0.0664954293512954	0.998559225371759	0.777943045620686
Sobic.001G005300	Sobic.003G293100	0.0171029174703743	0.99272903196189	0.6278188846785
Sobic.001G005300	Sobic.004G107900	0.000206525351472663	0.824445950015815	-0.135936415154194
Sobic.001G005300	Sobic.004G100700	0.000514263339066244	0.890028941610792	-0.272787268113577
Sobic.001G005300	Sobic.004G308900	0.00212527351059412	0.946245889176382	-0.441027588685693
Sobic.001G005300	Sobic.004G331300	0.0198556137503537	0.99370417809508	0.759673113875893
Sobic.001G005300	Sobic.010G185300	0.000843771577135002	0.780629955500445	-0.393900296850098
Sobic.001G005300	Sobic.004G106300	0.0813140815943471	0.999373444646962	0.811062418379269
Sobic.001G005300	Sobic.001G075300	1.13559411517907e-05	0.987623261649414	0.0805100121585525
Sobic.001G005300	Sobic.001G397900	0.0495591987958864	0.998990045236086	0.706022949772328
Sobic.001G005300	Sobic.003G008700	2.52479925899189e-05	0.746875673156038	-0.0627614326519711
Sobic.001G005300	Sobic.003G053300	3.43482864611978e-06	0.785851250109092	-0.0912061630819675
Sobic.001G005300	Sobic.003G128900	0.00193362077339919	0.93194912693396	0.475500828103255
Sobic.001G005300	Sobic.003G145100	1.08396875463869e-05	0.89793705893303	-0.199120444114521
Sobic.001G005300	Sobic.003G274000	0.00132118318987139	0.907695582885656	-0.410265475583745
Sobic.001G005300	Sobic.008G137500	0.00506198066479991	0.935395181375667	-0.592368405202411
Sobic.001G005300	Sobic.009G036500	7.60957993153223e-05	0.600554314832462	0.346921640947726
Sobic.001G006300	Sobic.002G247800	0.00118159822565269	0.979465934710107	0.375919611959044
Sobic.001G006300	Sobic.007G210200	0.000148599452438057	0.657947188749043	0.211503366778851
Sobic.001G006300	Sobic.004G106300	0.000943632097729072	0.91331591556536	-0.395179194790901
Sobic.001G006300	Sobic.001G253900	0.00197953483863769	0.984817383329289	0.387998468834468
Sobic.001G006300	Sobic.001G488900	0.00241578337224171	0.971487191180603	0.444166723111462
Sobic.001G006300	Sobic.010G030100	6.2321949504013e-05	0.545810932634201	0.154862423221975
Sobic.001G006300	Sobic.002G353800	0.000866609085190086	0.931971828214867	-0.368519295198924
Sobic.001G006300	Sobic.003G235900	0.000839055593076643	0.930116376855388	-0.396708487143105
Sobic.001G006300	Sobic.001G468400	0.00281510095127963	0.982955373821993	-0.509703121084528
Sobic.001G006300	Sobic.007G032100	3.59871550556318e-05	0.564748341166957	0.0640685086245582
Sobic.001G006300	Sobic.001G286700	0.000506489986726235	0.968024489132897	0.204296384065687
Sobic.001G006300	Sobic.003G274000	0.00590078300506419	0.978075607372771	0.47741464979018
Sobic.001G006300	Sobic.009G154200	1.94266248434288e-05	0.512129294388697	0.0371150304466078
Sobic.001G009700	Sobic.001G299600	0.0332344396637264	0.986149191809176	0.711766488278004
Sobic.001G009700	Sobic.001G316900	0.000160650607953163	0.942066331124919	0.179511400509968
Sobic.001G009700	Sobic.001G380700	0.0332705676516119	0.978465564931465	0.690194869388668
Sobic.001G009700	Sobic.001G476500	0.00760199355578494	0.986079574547727	0.523350287652024
Sobic.001G009700	Sobic.001G513700	2.76185503619562e-05	0.865661386685043	0.00134838912198551
Sobic.001G009700	Sobic.001G522500	9.6188468955531e-06	0.830183320410419	-0.0641489910976478
Sobic.001G009700	Sobic.002G031000	7.60568435529456e-05	0.919592063026827	0.139250278554999
Sobic.001G009700	Sobic.002G035500	0.0989675109612412	0.985698193028487	0.719521910946746
Sobic.001G009700	Sobic.002G232900	0.0205497540474812	0.992615525557354	0.558337465364679
Sobic.001G009700	Sobic.002G235700	0.00134203067289717	0.918701668342358	0.291117444623487
Sobic.001G009700	Sobic.002G260600	0.00127225736046896	0.907290995612599	0.380398988919898
Sobic.001G009700	Sobic.003G021800	0.00229974738859223	0.919869523126804	0.40421169234048
Sobic.001G009700	Sobic.003G105200	0.179098949481473	0.98380490620083	0.812866371733643
Sobic.001G009700	Sobic.003G246800	0.000105429532093175	0.779342540636554	0.150670370656594
Sobic.001G009700	Sobic.003G293100	0.00508925504961396	0.94205018799183	0.418333161410731
Sobic.001G009700	Sobic.004G107900	7.40121630670332e-05	0.702724204156151	-0.0867196216532834
Sobic.001G009700	Sobic.004G228400	0.155458035158964	0.998642463401752	0.859332338565084
Sobic.001G009700	Sobic.004G237000	0.00554736436118917	0.883382006561175	0.469494168019037
Sobic.001G009700	Sobic.006G197400	0.146090160729401	0.964929043362978	0.802571796796474
Sobic.001G009700	Sobic.006G236600	8.95190469605651e-05	0.73245481057799	0.158630010763973
Sobic.001G009700	Sobic.007G189400	1.66897801801041e-05	0.346920470350361	-0.0253551820853394
Sobic.001G009700	Sobic.008G186100	2.2991806192016e-05	0.642790804669603	-0.264966971511808
Sobic.001G009700	Sobic.004G106300	2.30408015257088e-05	0.571538546522744	-0.0233400013890412
Sobic.001G009700	Sobic.006G241000	0.109408025287616	0.958544434226065	0.753974627385117
Sobic.001G009700	Sobic.003G360200	0.000217339900671129	0.776823707401677	-0.211227727246885
Sobic.001G009700	Sobic.001G386600	0.0145513019680461	0.979094642649048	-0.405946695228101
Sobic.001G009700	Sobic.004G097700	0.000350440453478129	0.803053776307632	-0.199882452758012
Sobic.001G009700	Sobic.001G253900	0.023340293369955	0.985545842209955	0.663966261666641
Sobic.001G009700	Sobic.001G488900	0.0125070308648363	0.962273497969749	0.546427122711052
Sobic.001G009700	Sobic.010G030100	0.166407942174136	0.97754086608918	0.870180079239908
Sobic.001G009700	Sobic.002G353800	0.00157800279159972	0.896466015930246	-0.246233776763515
Sobic.001G009700	Sobic.003G235900	1.95087034258584e-05	0.641598735185522	-0.0281996635399845
Sobic.001G009700	Sobic.001G468400	0.000200221884552195	0.908386710771051	-0.212656690373441
Sobic.001G009700	Sobic.007G032100	0.0813515221395465	0.945395852324636	0.729875949288134
Sobic.001G009700	Sobic.001G286700	0.0243765112427526	0.982615359081294	0.619478890037692
Sobic.001G009700	Sobic.002G221400	0.082770851377022	0.979671759656999	0.791356428576943
Sobic.001G009700	Sobic.002G293100	0.0539017260378117	0.977629653321172	0.669721092609663
Sobic.001G009700	Sobic.001G075300	9.79106813526219e-06	0.985985742586645	-0.198294288530517
Sobic.001G009700	Sobic.001G397900	4.2578946672936e-05	0.906228071193235	0.0652544646583895
Sobic.001G009700	Sobic.003G008700	0.30618862561953	0.997107352339518	0.876690176768046
Sobic.001G009700	Sobic.003G053300	7.1642986621918e-06	0.851684964739866	-0.165069502614064
Sobic.001G009700	Sobic.003G128900	0.0233328581501303	0.973823909695314	0.508784411283369
Sobic.001G009700	Sobic.003G145100	9.2352892358408e-06	0.882643962695237	-0.137567201505051
Sobic.001G009700	Sobic.008G137500	0.000128357106175925	0.50501622637112	0.125275231198116
Sobic.001G009700	Sobic.009G036500	0.000368054218107972	0.790563027079601	-0.284210322794322
Sobic.001G009700	Sobic.009G154200	3.30494433421002e-05	0.469052352685082	-0.146802769445125
Sobic.001G012300	Sobic.001G299600	0.00860247623434111	0.977344121654651	-0.53818890359899
Sobic.001G012300	Sobic.001G316900	0.0228140908176543	0.995360867128394	-0.628720772380244
Sobic.001G012300	Sobic.001G380700	0.0131578059972943	0.978732431100351	-0.573444988371895
Sobic.001G012300	Sobic.001G522500	0.0133564573701231	0.99313160134331	-0.625822783305469
Sobic.001G012300	Sobic.002G008600	0.0246766179451461	0.995491021138928	0.745787912616629
Sobic.001G012300	Sobic.003G021800	0.00748588014660913	0.960153702805929	-0.51889030493496
Sobic.001G012300	Sobic.003G246800	0.0321086411577734	0.994051255456505	0.672800480058353
Sobic.001G012300	Sobic.003G293100	0.0028072459687415	0.918245120359669	0.424573373799858
Sobic.001G012300	Sobic.004G107900	0.000945846631790386	0.932202876807211	-0.313986227929649
Sobic.001G012300	Sobic.004G298400	2.50628807368171e-05	0.530837167747836	0.0862007727679666
Sobic.001G012300	Sobic.001G164800	0.0315445137923328	0.9995762427564	0.684095761880366
Sobic.001G012300	Sobic.001G479600	2.73237190635572e-05	0.856692362835077	0.00263866832989325
Sobic.001G012300	Sobic.002G142000	9.0247057630073e-05	0.85147106822643	-0.044119317614212
Sobic.001G012300	Sobic.003G203800	6.45106837099002e-05	0.746754599657866	-0.132143836912893
Sobic.001G012300	Sobic.003G281100	0.040918799676258	0.997532623001846	0.697212211894304
Sobic.001G012300	Sobic.003G393600	0.0032243617844517	0.964586001784825	0.240637765768533
Sobic.001G012300	Sobic.006G050900	0.000332126784345036	0.667739007913666	-0.187761465269232
Sobic.001G012300	Sobic.007G076800	0.000109003348680648	0.480529111365926	0.140741932590672
Sobic.001G012300	Sobic.008G041100	9.66813284404092e-05	0.487145778041001	0.170390013442376
Sobic.001G012300	Sobic.K044414	7.47568047209746e-05	0.396109605820003	-0.182807851285387
Sobic.001G012300	Sobic.002G221400	0.00379689969427884	0.922587623160755	-0.465572093683911
Sobic.001G012300	Sobic.002G293100	0.00102006304989446	0.890743275250004	-0.264479075048867
Sobic.001G012300	Sobic.001G075300	0.000538200147740179	0.99953891176113	0.430231189819432
Sobic.001G012300	Sobic.001G397900	0.0301657506713825	0.997591646332205	0.763915605742344
Sobic.001G012300	Sobic.003G008700	0.000186480612492938	0.823406231350267	-0.159799924784868
Sobic.001G012300	Sobic.003G053300	0.000181540612852376	0.985991796261553	0.324123170243141
Sobic.001G012300	Sobic.003G128900	0.000695643260915301	0.865615984123229	0.332061253666868
Sobic.001G012300	Sobic.003G145100	4.02766447826811e-05	0.958182222677369	0.198628762065634
Sobic.001G012300	Sobic.008G137500	0.0198961328751456	0.981099417989605	-0.764078078451818
Sobic.001G012300	Sobic.009G036500	5.07631263719831e-05	0.468219972385153	0.122977425062292
Sobic.001G012300	Sobic.009G154200	9.92262335599675e-05	0.704126638843304	-0.170978321164524
Sobic.001G013400	Sobic.001G316900	0.000166390155540807	0.93769910915129	0.140640716143465
Sobic.001G013400	Sobic.001G380700	0.0549883470035063	0.986437750313152	0.732195589750685
Sobic.001G013400	Sobic.001G522500	2.29456338024353e-05	0.858215366547493	-0.0840037810128539
Sobic.001G013400	Sobic.001G529200	4.70955336106895e-05	0.864567184945318	-0.000911615451217703
Sobic.001G013400	Sobic.002G008600	0.00050440078731241	0.903699652973086	-0.205646942504312
Sobic.001G013400	Sobic.002G035500	0.168407809112994	0.991948612371593	0.73633871223818
Sobic.001G013400	Sobic.002G247800	3.20261170996726e-05	0.837637412114513	0.0675866950589338
Sobic.001G013400	Sobic.002G290800	0.00499040833432327	0.925814231887026	0.440996971933179
Sobic.001G013400	Sobic.002G290900	0.000235924684583058	0.846357730820318	0.152403950038031
Sobic.001G013400	Sobic.003G021800	0.00276842715083023	0.922777304974557	0.386824578447679
Sobic.001G013400	Sobic.004G107900	0.000450983034932622	0.866196632441543	-0.2213761480492
Sobic.001G013400	Sobic.004G112200	0.000190542267332576	0.740130870362065	0.1550302120075
Sobic.001G013400	Sobic.004G237900	5.8295179426857e-05	0.592239592345532	-0.0641188748693091
Sobic.001G013400	Sobic.004G298400	0.00254308167473182	0.982819670609459	0.348230277173858
Sobic.001G013400	Sobic.005G018500	0.000306894762491536	0.701997763167121	-0.192484630790747
Sobic.001G013400	Sobic.007G210200	0.222194686293977	0.970414177303058	0.911513573970163
Sobic.001G013400	Sobic.008G021800	0.00317556687191686	0.92551558392487	-0.444960169005217
Sobic.001G013400	Sobic.010G155100	5.68982936959478e-05	0.298153578705593	0.0488753923664806
Sobic.001G013400	Sobic.001G253900	0.0334955714750066	0.987939061690479	0.619248290582145
Sobic.001G013400	Sobic.001G488900	0.0189306793454731	0.970541808949047	0.515645518785963
Sobic.001G013400	Sobic.010G030100	0.21737923772153	0.993058452771499	0.836319250438475
Sobic.001G013400	Sobic.002G353800	0.00267092347433923	0.919903827284619	-0.304976552635989
Sobic.001G013400	Sobic.003G235900	4.09002076966169e-05	0.698732814499762	0.0211591757867697
Sobic.001G013400	Sobic.001G468400	0.00029941255370868	0.913016258657386	-0.174759158999211
Sobic.001G013400	Sobic.007G032100	0.13696065163191	0.96395793301306	0.69828168368091
Sobic.001G013400	Sobic.001G286700	0.0394997595476063	0.988199369711547	0.618759524600081
Sobic.001G015700	Sobic.001G299600	0.0482165637880102	0.993728392794714	0.739444934572937
Sobic.001G015700	Sobic.001G316900	0.0516790351794468	0.99675119446573	0.783451753517403
Sobic.001G015700	Sobic.001G380700	0.0622508902206188	0.994851349490255	0.768608158323924
Sobic.001G015700	Sobic.001G476500	0.000323690961791371	0.908974926183002	-0.229932878300474
Sobic.001G015700	Sobic.001G513700	0.00372010170685989	0.976272621195833	-0.478246735796251
Sobic.001G015700	Sobic.001G522500	0.0136417165480283	0.991852762518874	0.660569017683116
Sobic.001G015700	Sobic.002G031000	0.000288541192546218	0.96109656267294	-0.226951104712078
Sobic.001G015700	Sobic.002G035500	0.00392982069070121	0.947787053913524	0.462367625375528
Sobic.001G015700	Sobic.002G232900	4.39209730271899e-05	0.794756205899609	0.12260568998361
Sobic.001G015700	Sobic.002G235700	0.0014680920403704	0.917125190501582	-0.370153185317716
Sobic.001G015700	Sobic.002G247800	0.00631597400211315	0.988234682815181	0.507805183372882
Sobic.001G015700	Sobic.002G260600	0.0693063488839574	0.994778705391352	0.799663001057647
Sobic.001G015700	Sobic.003G021800	0.143958633097457	0.998217192739424	0.845514118712928
Sobic.001G015700	Sobic.003G105200	0.00403821319739139	0.905386105908034	0.411404021446562
Sobic.001G015700	Sobic.003G246800	0.00277730563938265	0.92291855738909	-0.483853649196108
Sobic.001G015700	Sobic.003G293100	2.65150008020063e-05	0.693078682135151	-0.0200970862898032
Sobic.001G015700	Sobic.004G107900	0.000535251763298677	0.871846224549972	0.307121824596613
Sobic.001G015700	Sobic.004G228400	0.000659951538487439	0.737083853991415	0.343511135350826
Sobic.001G015700	Sobic.004G237000	0.0617878094057856	0.990940675499315	0.752370675885642
Sobic.001G015700	Sobic.006G197400	0.00010218731601179	0.517790993846944	0.120496238149755
Sobic.001G015700	Sobic.006G236600	7.06935445366043e-05	0.672609693850526	-0.251585009024806
Sobic.001G015700	Sobic.007G189400	0.000972373261903387	0.862421157190227	0.310611776172705
Sobic.001G015700	Sobic.007G210200	0.0167451119318804	0.880078213479819	0.595936017661763
Sobic.001G015700	Sobic.008G186100	9.47724009559979e-05	0.880722929857582	-0.344139687262309
Sobic.001G015700	Sobic.004G100700	0.00204790306675447	0.944563472024707	0.347749325951279
Sobic.001G015700	Sobic.004G308900	0.0139065715965007	0.987141994494183	0.589007341449446
Sobic.001G015700	Sobic.004G331300	0.00817652928148284	0.958694262680053	-0.561285699119756
Sobic.001G015700	Sobic.010G185300	4.54225090018336e-05	0.30274983137993	0.100123793400682
Sobic.001G016800	Sobic.001G316900	4.45136377901203e-05	0.919109282452868	-0.134149671766168
Sobic.001G016800	Sobic.001G380700	0.00492505231859929	0.962026306244315	0.475991845919533
Sobic.001G016800	Sobic.001G522500	0.000368674835823499	0.933875708973614	-0.329211903540701
Sobic.001G016800	Sobic.002G035500	0.0304170864001361	0.97727551333902	0.613776872572633
Sobic.001G016800	Sobic.002G247800	4.9065930152723e-05	0.86342657169796	-0.135160832388403
Sobic.001G016800	Sobic.003G021800	6.58888240948284e-05	0.775037368830738	0.135222393219343
Sobic.001G016800	Sobic.004G107900	0.00100006571067015	0.933032230269686	-0.245801590592547
Sobic.001G016800	Sobic.007G210200	0.0665944468252546	0.925630603748133	0.688126292286121
Sobic.001G016800	Sobic.004G100700	0.0008531565356657	0.893658119718484	-0.310079395526786
Sobic.001G016800	Sobic.004G308900	3.14159684367036e-05	0.625980253921394	-0.137535973527584
Sobic.001G016800	Sobic.004G331300	0.000437711193728148	0.771284594860329	0.255424431233146
Sobic.001G016800	Sobic.010G185300	0.0274168176121061	0.990989104898583	-0.556199284739806
Sobic.001G016800	Sobic.006G241000	0.0298293212646044	0.919316620818487	0.60906809705632
Sobic.001G016800	Sobic.003G360200	2.70501031601955e-05	0.627759529871607	-0.0277778512951942
Sobic.001G016800	Sobic.001G386600	0.00160843766201397	0.955538784633957	-0.293646400945926
Sobic.001G016800	Sobic.001G253900	0.00196329851238325	0.965742758165272	0.343321550809544
Sobic.001G016800	Sobic.001G488900	0.00075650582425081	0.909603499427675	0.203467213725397
Sobic.001G016800	Sobic.010G030100	0.0467494901151269	0.916335185926013	0.720496435753843
Sobic.001G016800	Sobic.002G353800	9.05730616281902e-05	0.794295117660739	-0.0359770815718944
Sobic.001G016800	Sobic.003G235900	0.000745331570634355	0.861056053498343	0.301379648768492
Sobic.001G016800	Sobic.001G468400	0.000145813354628316	0.896984614080747	0.188367105011296
Sobic.001G016800	Sobic.007G032100	0.015386747002944	0.883855202149862	0.449062874403883
Sobic.001G016800	Sobic.001G286700	0.00217208829110623	0.960598647911709	0.321178092672732
Sobic.001G016800	Sobic.003G274000	3.37920826240964e-05	0.664853422873912	0.0761537878118751
Sobic.001G016800	Sobic.009G154200	0.000220886428878857	0.853134315407561	-0.250132261478431
Sobic.001G020700	Sobic.001G316900	2.24106449987863e-05	0.910330444889614	-0.0939400702907516
Sobic.001G020700	Sobic.001G380700	0.00673704503043664	0.96783228495455	0.477797370196915
Sobic.001G020700	Sobic.001G522500	0.00011657093017833	0.917839524140794	-0.242132508385468
Sobic.001G020700	Sobic.002G008600	2.73611506980141e-05	0.834922338918017	-0.0269844559123704
Sobic.001G020700	Sobic.003G021800	3.50310133193945e-05	0.76567737847626	0.0797713110223345
Sobic.001G020700	Sobic.004G107900	0.00114607166169001	0.950773533535089	-0.323240004618159
Sobic.001G020700	Sobic.004G298400	0.000519178125694001	0.852258045964545	0.273921325135115
Sobic.001G020700	Sobic.003G251700	0.0681532039367079	0.966805682584637	0.640589452018512
Sobic.001G020700	Sobic.009G196900	0.0750631147611365	0.941860506178028	0.719322415805839
Sobic.001G020700	Sobic.006G241000	0.0279454068949464	0.919974957964795	0.570880556028073
Sobic.001G020700	Sobic.003G360200	1.54602408528467e-05	0.621522226824136	0.0731780844769113
Sobic.001G020700	Sobic.001G386600	0.00138898746580561	0.961521328862358	-0.195096024311
Sobic.001G020700	Sobic.001G253900	0.00267368619164918	0.973188273829913	0.303515134732196
Sobic.001G020700	Sobic.001G488900	0.000959015946197983	0.928089909179742	0.234823601273269
Sobic.001G020700	Sobic.010G030100	0.0351433566035564	0.899145776023109	0.606446502932648
Sobic.001G020700	Sobic.002G353800	7.59237231160025e-05	0.798560940579649	-0.0455297587621303
Sobic.001G020700	Sobic.003G235900	0.000303635648143996	0.837319594181813	0.288067178864404
Sobic.001G020700	Sobic.001G468400	4.21995189751934e-05	0.874769645057906	0.0913950311222767
Sobic.001G020700	Sobic.007G032100	0.0215873538021697	0.9034216884002	0.502398163357429
Sobic.001G020700	Sobic.001G286700	0.0028148137365553	0.968200045705246	0.402805069922039
Sobic.001G020700	Sobic.002G221400	0.018799632563537	0.955473203155781	0.504555695283699
Sobic.001G020700	Sobic.002G293100	0.006074564160711	0.939353275820059	0.384487660373991
Sobic.001G027800	Sobic.001G299600	0.0146986147873145	0.987880542833029	0.62241260042656
Sobic.001G027800	Sobic.001G316900	0.054126206907855	0.99952327310095	0.80734013834195
Sobic.001G027800	Sobic.001G380700	0.0136846551252693	0.982513960026576	0.535993928617296
Sobic.001G027800	Sobic.001G476500	0.00168864700906687	0.960130497052113	-0.429305251085557
Sobic.001G027800	Sobic.001G513700	0.0107004638546998	0.990824142257325	-0.599236968061846
Sobic.001G027800	Sobic.001G522500	0.0116279676022786	0.992491929694638	0.590402738668514
Sobic.001G027800	Sobic.001G529200	0.0309132403422305	0.997069012398431	0.644513195019134
Sobic.001G027800	Sobic.002G031000	9.61218724168472e-05	0.936665948633559	-0.122782870979081
Sobic.001G027800	Sobic.002G035500	0.000243275355276098	0.903145237246042	0.219542576167624
Sobic.001G027800	Sobic.002G232900	0.000111292165260773	0.857569136751003	-0.169750607785169
Sobic.001G027800	Sobic.002G235700	0.00423823143418689	0.969359324450238	-0.488924727367017
Sobic.001G027800	Sobic.002G247800	0.0026551924573059	0.976728664705612	0.380087853358756
Sobic.001G027800	Sobic.002G260600	0.0584404261041038	0.99894565162009	0.819903637688478
Sobic.001G027800	Sobic.002G290800	0.0526979265850889	0.997771238687826	0.738133790038136
Sobic.001G027800	Sobic.002G290900	0.040446008424073	0.997031176930252	0.727974201395558
Sobic.001G027800	Sobic.003G021800	0.0127573360814352	0.978543758232367	0.543528899275199
Sobic.001G027800	Sobic.003G105200	0.000157231991196106	0.812666507589543	0.0913775878462604
Sobic.001G027800	Sobic.003G246800	0.0146619970870667	0.98073619749509	-0.58675038904916
Sobic.001G027800	Sobic.003G293100	0.000224371126652446	0.836353024088077	-0.201940836175015
Sobic.001G027800	Sobic.004G107900	0.00279331567803016	0.979278270787941	0.43442008442723
Sobic.001G027800	Sobic.004G112200	0.0106082171795501	0.969426419347141	-0.574384218831817
Sobic.001G027800	Sobic.004G228400	2.35706147081951e-05	0.518567882126878	-0.0270858913914608
Sobic.001G027800	Sobic.004G237000	0.0124792187246659	0.961075879283669	0.603440033207478
Sobic.001G027800	Sobic.004G237900	0.0108429462261577	0.971553781604597	-0.528939114639996
Sobic.001G027800	Sobic.005G018500	0.0057409920756189	0.935454709178935	-0.436344604980329
Sobic.001G027800	Sobic.006G197400	7.42259822195712e-05	0.560843720850925	-0.188733968145829
Sobic.001G027800	Sobic.006G236600	0.000383310527313336	0.868741193794781	-0.353223405048392
Sobic.001G027800	Sobic.007G189400	0.00543931411417987	0.983957761492271	0.509815600250876
Sobic.001G027800	Sobic.007G210200	0.00150690229434452	0.718681691215159	0.313241869724856
Sobic.001G027800	Sobic.008G021800	0.000217658002525362	0.629668455359444	-0.200247247746949
Sobic.001G027800	Sobic.008G186100	8.77918066418457e-06	0.472167977371363	-0.122779836175624
Sobic.001G027800	Sobic.010G155100	0.0318992676445275	0.979381183261387	-0.655139112082719
Sobic.001G027800	Sobic.001G164800	0.0312284204227017	0.999431459031503	-0.64983382026114
Sobic.001G027800	Sobic.001G479600	3.0904631831017e-05	0.869461581108902	-0.102755827037321
Sobic.001G027800	Sobic.002G142000	5.25706353824164e-05	0.845962728532534	0.065058081358836
Sobic.001G027800	Sobic.003G203800	1.95887717814553e-05	0.692854696163534	0.0427210140628529
Sobic.001G027800	Sobic.003G281100	0.019220978257287	0.985561985343044	-0.603776679478589
Sobic.001G027800	Sobic.003G393600	0.00286631036132667	0.964207647103039	-0.415054968141678
Sobic.001G027800	Sobic.006G050900	0.000473525404851705	0.713762575879031	0.220473282015885
Sobic.001G027800	Sobic.007G076800	7.72313468862716e-05	0.492136024057304	-0.0724918635607997
Sobic.001G027800	Sobic.008G041100	3.98389457557058e-05	0.410186417874081	-0.192710516938985
Sobic.001G027800	Sobic.K044414	2.06985505894791e-05	0.232851074048047	0.0794770515968884
Sobic.001G027800	Sobic.001G075700	0.00981115947494095	0.997719277978194	0.579723374453025
Sobic.001G027800	Sobic.001G448000	0.000172542854268584	0.92064540246092	0.149433834873147
Sobic.001G027800	Sobic.002G022600	0.000487628002281574	0.911251107948627	0.215248803066614
Sobic.001G027800	Sobic.003G390600	0.0276841064470057	0.991880508528871	-0.65588206917464
Sobic.001G027800	Sobic.004G214300	0.0270713649558497	0.990942693390951	-0.622233159214195
Sobic.001G027800	Sobic.006G245500	0.00771028045820985	0.947435940768827	-0.547500277009021
Sobic.001G027800	Sobic.010G215100	0.03171893318464	0.986377213564066	-0.689115631988326
Sobic.001G027800	Sobic.004G100700	0.0144252728299994	0.99808703872889	0.585106537208875
Sobic.001G027800	Sobic.004G308900	0.0103637912478547	0.986121950272087	0.558964331014755
Sobic.001G027800	Sobic.004G331300	0.00420880857375624	0.933167429009311	-0.52177713520166
Sobic.001G027800	Sobic.010G185300	6.61329219519221e-05	0.428720752552507	0.0417121374283595
Sobic.001G027800	Sobic.004G106300	0.0183301198542864	0.979664697036272	-0.620577273366829
Sobic.001G027800	Sobic.006G241000	0.000253074107837668	0.675336369923931	0.230916036045619
Sobic.001G027800	Sobic.003G360200	0.00409221999683642	0.945190531850654	-0.354653860075462
Sobic.001G027800	Sobic.001G386600	0.0028294234527113	0.966604902366835	-0.396309319628023
Sobic.001G027800	Sobic.001G253900	0.0209482648806973	0.993035751490591	0.645360748699101
Sobic.001G027800	Sobic.001G488900	0.0162942481012855	0.983850813235553	0.619450883245052
Sobic.001G027800	Sobic.010G030100	0.000695621484129316	0.636208946625253	0.272706959087475
Sobic.001G027800	Sobic.002G353800	0.00492654109052693	0.956009962331008	-0.451038852958487
Sobic.001G027800	Sobic.003G235900	0.0107052607752236	0.977022267938678	-0.579404960003412
Sobic.001G027800	Sobic.001G468400	0.0141362713477717	0.991149022810752	-0.631114356511754
Sobic.001G027800	Sobic.007G032100	0.00126786161773776	0.742340461703696	0.427803232674298
Sobic.001G027800	Sobic.001G286700	0.0133560310276287	0.987773594576311	0.626032754754346
Sobic.001G027800	Sobic.001G075300	1.86537123745101e-05	0.989791990685412	-0.202722471043087
Sobic.001G027800	Sobic.001G397900	0.00642967579639676	0.988489946107159	-0.549431590566157
Sobic.001G027800	Sobic.003G008700	7.41954189887531e-05	0.807589996705792	0.0946379520178033
Sobic.001G027800	Sobic.003G053300	2.29887299803245e-06	0.752282109322306	-0.0152473461536971
Sobic.001G027800	Sobic.003G128900	0.000195953857667929	0.830061237966429	-0.15201605396652
Sobic.001G027800	Sobic.003G145100	7.83610806397748e-06	0.868360821221359	0.18908908483538
Sobic.001G027800	Sobic.003G274000	0.0274982164334531	0.988334568451172	0.695995130351935
Sobic.001G027800	Sobic.008G137500	0.00772105925064707	0.93397862144706	0.446338211802978
Sobic.001G027800	Sobic.009G036500	1.81621362393716e-05	0.359293172917675	-0.104399983669547
Sobic.001G029500	Sobic.001G316900	1.00479875204188e-05	0.930834746277873	-0.166455600556147
Sobic.001G029500	Sobic.001G380700	1.72703461371752e-06	0.886856815958698	-0.00483887074405899
Sobic.001G029500	Sobic.001G522500	1.31807208733606e-05	0.901607603819264	-0.198526925757721
Sobic.001G029500	Sobic.001G529200	0.00011905554518323	0.959379841363449	-0.246926100589912
Sobic.001G029500	Sobic.002G008600	0.000637902385321136	0.973351723052445	0.386956350969709
Sobic.001G029500	Sobic.002G247800	4.66923625375282e-07	0.74820495927138	-0.0977563761876345
Sobic.001G029500	Sobic.002G290800	4.16206235634877e-05	0.886755921376888	-0.239751605793619
Sobic.001G029500	Sobic.002G290900	5.95297263454189e-05	0.905798764747635	-0.211235629484633
Sobic.001G029500	Sobic.003G021800	6.35085639994918e-07	0.696946980401732	-0.100853555791932
Sobic.001G029500	Sobic.004G107900	8.49755658586569e-05	0.878628862812124	-0.219939997458288
Sobic.001G029500	Sobic.004G112200	0.0114497981458263	0.988800701419133	0.562523733736862
Sobic.001G029500	Sobic.004G237900	0.000400107784686736	0.929102890781111	0.237642724910055
Sobic.001G029500	Sobic.004G298400	2.44328365592919e-06	0.539339554156932	-0.0249348514948262
Sobic.001G029500	Sobic.005G018500	5.81893913787415e-05	0.796066826517316	0.0476239649082492
Sobic.001G029500	Sobic.007G210200	1.21179964794893e-05	0.524702777173812	0.0970399318056531
Sobic.001G029500	Sobic.008G021800	1.88128310483689e-06	0.295110093645306	-0.143646862915401
Sobic.001G029500	Sobic.010G155100	0.0115248236082778	0.972858348547396	0.52357322959533
Sobic.001G029500	Sobic.004G097700	1.76057221773806e-06	0.569556472463094	0.00486531283987929
Sobic.001G029500	Sobic.001G253900	4.30257044009198e-05	0.966897496654083	-0.223652321483978
Sobic.001G029500	Sobic.001G488900	9.63299454410965e-05	0.948589165838911	-0.26384909219959
Sobic.001G029500	Sobic.010G030100	2.62072241075572e-05	0.580113072557834	0.223212521788522
Sobic.001G029500	Sobic.002G353800	2.14097199316277e-05	0.854333447512368	0.0395794229579872
Sobic.001G029500	Sobic.003G235900	0.00236282459684656	0.97378355186259	0.421688844617543
Sobic.001G029500	Sobic.001G468400	0.000185431633865854	0.964835211401895	0.216621728766534
Sobic.001G029500	Sobic.007G032100	9.2226661982447e-06	0.525158820683591	-0.232131815964303
Sobic.001G029500	Sobic.001G286700	1.66265537641723e-05	0.945451848817541	-0.194397094434638
Sobic.001G029500	Sobic.003G274000	4.00542342659394e-06	0.69628561641797	-0.125681148518034
Sobic.001G029500	Sobic.009G154200	2.15121706081786e-06	0.251652779368269	-0.138033688345143
Sobic.001G029800	Sobic.001G316900	4.81287674996342e-05	0.929204794308738	0.0517192158819281
Sobic.001G029800	Sobic.001G380700	0.0410867928508037	0.982308135079684	0.664912977155322
Sobic.001G029800	Sobic.001G522500	1.27600892319563e-05	0.841553130834545	-0.0976280571307796
Sobic.001G029800	Sobic.002G035500	0.219851081121288	0.997012511432617	0.768337429867115
Sobic.001G029800	Sobic.003G021800	0.000999010958324876	0.895458079057967	0.26198881550429
Sobic.001G029800	Sobic.004G107900	0.000215225775230722	0.814614277491377	-0.141547992076759
Sobic.001G029800	Sobic.004G100700	0.000207930715779012	0.803285833845794	-0.244014001163181
Sobic.001G029800	Sobic.004G308900	1.31837303154802e-05	0.546072754073997	-0.00390627251078078
Sobic.001G029800	Sobic.004G331300	0.000100198887081446	0.682023158333363	-0.173083398890406
Sobic.001G029800	Sobic.010G185300	0.0146996249402051	0.923763045038837	-0.461277607875994
Sobic.001G029800	Sobic.006G241000	0.172744132869489	0.979324682295574	0.715271600734674
Sobic.001G029800	Sobic.003G360200	0.000381564969882092	0.834091472036814	-0.288651681582842
Sobic.001G029800	Sobic.001G386600	0.0197326683251262	0.983748909707925	-0.483513051558311
Sobic.001G029800	Sobic.001G253900	0.0318744916578123	0.988435463032982	0.638589730981183
Sobic.001G029800	Sobic.001G488900	0.0212527091444129	0.976299862732921	0.594718648411275
Sobic.001G029800	Sobic.010G030100	0.166294575115493	0.969166615798982	0.729820204837623
Sobic.001G029800	Sobic.002G353800	0.00266518529437444	0.928519215625342	-0.38612828453185
Sobic.001G029800	Sobic.003G235900	2.46562230432306e-05	0.687410929001996	-0.11570962464983
Sobic.001G029800	Sobic.001G468400	0.000347426035067131	0.930173382294111	-0.286412045744089
Sobic.001G029800	Sobic.007G032100	0.197852978243224	0.987287282691989	0.774405481206934
Sobic.001G029800	Sobic.001G286700	0.036026278428812	0.987553644387966	0.636624582283066
Sobic.001G031700	Sobic.001G476500	0.000106987311283005	0.898270011053001	-0.168696156832535
Sobic.001G031700	Sobic.001G513700	0.000152999596564111	0.912391216723075	-0.12332019009503
Sobic.001G031700	Sobic.002G031000	5.69029456859678e-05	0.902611504908269	-0.0387392163717654
Sobic.001G031700	Sobic.002G232900	2.36691042374388e-05	0.792570829257613	0.115932080335749
Sobic.001G031700	Sobic.002G235700	0.000247173517268837	0.868885473046769	-0.214984526505451
Sobic.001G031700	Sobic.002G247800	0.0179871513241202	0.998248470059785	0.683860813451328
Sobic.001G031700	Sobic.002G260600	0.160936290339064	0.999999495527091	0.893933386978039
Sobic.001G031700	Sobic.003G105200	0.00139652181691399	0.897026989805107	0.23379650830475
Sobic.001G031700	Sobic.004G228400	0.000475516693217933	0.764805649289425	0.302251689817011
Sobic.001G031700	Sobic.004G237000	0.0139447838519388	0.96957019412622	0.625646625674914
Sobic.001G031700	Sobic.006G197400	5.83882517915176e-05	0.518490697771794	0.054834688380706
Sobic.001G031700	Sobic.006G236600	1.38328340897841e-06	0.30058261576266	-0.071496682743591
Sobic.001G031700	Sobic.007G189400	0.00113494322730784	0.912910319346486	0.293100051460526
Sobic.001G031700	Sobic.007G210200	0.0104502927922534	0.898616079468608	0.508487867927773
Sobic.001G031700	Sobic.008G186100	9.91521332808428e-06	0.51278510917046	-0.187866864021322
Sobic.001G031700	Sobic.004G100700	0.00823428510954842	0.994401359655384	0.470270578758144
Sobic.001G031700	Sobic.004G308900	0.0672488248467816	0.9998940606891	0.832025473424181
Sobic.001G031700	Sobic.004G331300	0.00101979538347126	0.861616018427386	-0.39057239573326
Sobic.001G031700	Sobic.010G185300	1.43554721779252e-05	0.20637835367284	-0.210654513378966
Sobic.001G031700	Sobic.006G241000	0.000840054908059322	0.760939873387389	0.269145200022711
Sobic.001G031700	Sobic.003G360200	0.000794827355352481	0.878732784231388	-0.225796483855548
Sobic.001G031700	Sobic.001G386600	0.00145884035999975	0.965082403127328	-0.277475704456966
Sobic.001G031700	Sobic.001G253900	0.017380636322486	0.991863860922873	0.488046136051065
Sobic.001G031700	Sobic.001G488900	0.00890218196774965	0.976086975165303	0.385373905677431
Sobic.001G031700	Sobic.010G030100	0.00239787643549348	0.792274199187092	0.409967343503639
Sobic.001G031700	Sobic.002G353800	0.00119323191331689	0.907388863356954	-0.305721847271161
Sobic.001G031700	Sobic.003G235900	0.000740067122973082	0.878447252564866	-0.279155390855759
Sobic.001G031700	Sobic.001G468400	0.00333898329817136	0.97439295513672	-0.407520143009895
Sobic.001G031700	Sobic.007G032100	0.00272382633901321	0.844300994770129	0.392326770023264
Sobic.001G031700	Sobic.001G286700	0.0465293717140701	0.998619762120844	0.73747255932512
Sobic.001G035800	Sobic.001G299600	0.117249634155978	0.998688370436475	0.818539208411082
Sobic.001G035800	Sobic.001G316900	0.00587676077230353	0.975011943396122	0.507420606385617
Sobic.001G035800	Sobic.001G380700	0.139101733621124	0.999099515857349	0.898912344013287
Sobic.001G035800	Sobic.001G476500	0.000489826009716311	0.918797013722168	0.183647869475767
Sobic.001G035800	Sobic.001G513700	0.000258687160678821	0.915324222216281	-0.275704052919837
Sobic.001G035800	Sobic.001G522500	0.000478867356800556	0.931575312508355	0.291595060265719
Sobic.001G035800	Sobic.002G031000	2.01644347624837e-05	0.8513858123048	-0.0313916332614191
Sobic.001G035800	Sobic.002G035500	0.113578785108817	0.989365711077267	0.733077412444566
Sobic.001G035800	Sobic.002G232900	0.00278340361462662	0.925564013324139	0.339896703181778
Sobic.001G035800	Sobic.002G235700	5.54243516778528e-05	0.801202360731425	0.0102153612644095
Sobic.001G035800	Sobic.002G247800	0.000747409038717359	0.940477241461418	0.336986036257138
Sobic.001G035800	Sobic.002G260600	0.0204879394751172	0.964404391537568	0.641660232035732
Sobic.001G035800	Sobic.003G021800	0.0276363636523252	0.965987427526161	0.627070188502042
Sobic.001G035800	Sobic.003G105200	0.166301452886502	0.989522602151981	0.856504499224004
Sobic.001G035800	Sobic.003G246800	7.77187202840402e-05	0.741052037893987	-0.225529119952468
Sobic.001G035800	Sobic.003G293100	0.000463450193834163	0.826404818321649	0.222386485881303
Sobic.001G035800	Sobic.004G107900	3.21291321254981e-05	0.608932600905932	0.0219691637326033
Sobic.001G035800	Sobic.004G228400	0.0497133783687774	0.943849642858404	0.696495852196952
Sobic.001G035800	Sobic.004G237000	0.0433143886690918	0.966794079707729	0.666600080117814
Sobic.001G035800	Sobic.006G197400	0.0583025504551753	0.918759682726898	0.677512629180928
Sobic.001G035800	Sobic.006G236600	3.58023386574937e-06	0.355356266335463	-0.0810756530622042
Sobic.001G035800	Sobic.007G189400	5.07963516151526e-05	0.536989214873677	0.092877584540104
Sobic.001G035800	Sobic.007G210200	0.242591691260079	0.999450629002047	0.944006737352565
Sobic.001G035800	Sobic.008G186100	0.00013429514569432	0.925312785815433	-0.377929257871653
Sobic.001G035800	Sobic.004G106300	0.000417219936325452	0.769016989134158	-0.370820460334738
Sobic.001G035800	Sobic.004G097700	0.00514407437154263	0.944318802663819	-0.469605791934891
Sobic.001G037400	Sobic.001G299600	0.0851840535654714	0.997340923296408	0.797290761783485
Sobic.001G037400	Sobic.001G316900	0.0458209934850203	0.995699368450365	0.697132249011049
Sobic.001G037400	Sobic.001G380700	0.0743515206091351	0.995126791698596	0.776937920712553
Sobic.001G037400	Sobic.001G476500	7.6892547978198e-05	0.878983002794275	-0.0786597587151052
Sobic.001G037400	Sobic.001G513700	0.00242553321211228	0.96314220031913	-0.485970011477814
Sobic.001G037400	Sobic.001G522500	0.00846927184977138	0.985067601892177	0.558061584825828
Sobic.001G037400	Sobic.002G031000	0.000131756465806547	0.936717909343191	-0.176288143379681
Sobic.001G037400	Sobic.002G035500	0.012171441424204	0.966515610661934	0.565608076668326
Sobic.001G037400	Sobic.002G232900	0.000201728178423105	0.849118206578629	0.249080120674392
Sobic.001G037400	Sobic.002G235700	0.000568876883825114	0.869763255908513	-0.297929684082378
Sobic.001G037400	Sobic.002G260600	0.0770569501742638	0.995060201274601	0.761055384371586
Sobic.001G037400	Sobic.003G021800	0.233939653102422	0.999725566737478	0.885569066117465
Sobic.001G037400	Sobic.003G105200	0.0103366387465395	0.931755913809795	0.537150356596119
Sobic.001G037400	Sobic.003G246800	0.0013603087892718	0.875270586656591	-0.424876393808788
Sobic.001G037400	Sobic.003G293100	1.62764135672008e-05	0.663621500030016	-0.0179701919267016
Sobic.001G037400	Sobic.004G107900	0.000268312048567126	0.787003466233358	0.230417297818006
Sobic.001G037400	Sobic.004G228400	0.00256632708116903	0.83063835497438	0.458493925165163
Sobic.001G037400	Sobic.004G237000	0.0779096866412556	0.99261754344899	0.707250182811595
Sobic.001G037400	Sobic.006G197400	0.000432457242457106	0.638704069633405	0.248821394279238
Sobic.001G037400	Sobic.006G236600	4.47553098429826e-05	0.615025624701415	-0.256256011328387
Sobic.001G037400	Sobic.007G189400	0.00040067235368026	0.750188042276848	0.232953715772292
Sobic.001G037400	Sobic.008G186100	0.000102512127247523	0.892284944460055	-0.345829770118451
Sobic.001G037400	Sobic.001G164800	0.0078851978120109	0.993601265621634	-0.56028446798974
Sobic.001G037400	Sobic.001G479600	0.000805255363258433	0.931639380567804	0.255872257356942
Sobic.001G037400	Sobic.002G142000	0.00364646657714834	0.930874599637688	0.410485699431714
Sobic.001G037400	Sobic.003G203800	0.00190589849595343	0.874800922378267	0.393320157104401
Sobic.001G037400	Sobic.003G281100	0.00268309541847797	0.898479871783165	-0.469805410763121
Sobic.001G037400	Sobic.003G393600	0.00199776308021482	0.936867737797179	-0.339767261429802
Sobic.001G037400	Sobic.006G050900	0.0133848336195673	0.887286626877207	0.617762426080867
Sobic.001G037400	Sobic.007G076800	0.000873701996747761	0.641284448563185	0.283045059393881
Sobic.001G037400	Sobic.008G041100	0.000613903206841127	0.627987047153587	0.216107656071165
Sobic.001G037400	Sobic.K044414	0.00201610363568806	0.696410221226505	0.386888767415299
Sobic.001G037400	Sobic.004G100700	0.000724006481364845	0.861454082623582	0.225502931268281
Sobic.001G037400	Sobic.004G308900	0.00489730167480935	0.948858554372342	0.399155210301062
Sobic.001G037400	Sobic.004G331300	0.00594296517114646	0.937843892876187	-0.531417465944634
Sobic.001G037400	Sobic.010G185300	6.84010390917063e-05	0.345918082680083	-0.0677186864186923
Sobic.001G037400	Sobic.006G241000	0.0145412407046663	0.892491778352765	0.56879070517945
Sobic.001G037400	Sobic.003G360200	0.00960225263451755	0.971482650924421	-0.432898426376751
Sobic.001G037400	Sobic.001G386600	0.0626117375073605	0.99801288121126	-0.595983214395861
Sobic.001G037400	Sobic.001G253900	0.0837484984292092	0.998837694417553	0.837742390411524
Sobic.001G037400	Sobic.001G488900	0.0886542443355818	0.998054752462711	0.842035694218156
Sobic.001G037400	Sobic.010G030100	0.0214590138739042	0.876363779450498	0.668773378589967
Sobic.001G037400	Sobic.002G353800	0.0178135004097944	0.98847380297407	-0.499523180684597
Sobic.001G037400	Sobic.003G235900	0.00585802991244039	0.944313757934728	-0.540328190844139
Sobic.001G037400	Sobic.001G468400	0.0211469119343338	0.993056434879862	-0.672630805707829
Sobic.001G037400	Sobic.007G032100	0.024927965349038	0.916533443779269	0.67267026065109
Sobic.001G037400	Sobic.001G286700	0.059000717927942	0.995750320214179	0.720886814779907
Sobic.001G037400	Sobic.002G221400	0.0439694579734673	0.973742185084048	0.761619546105907
Sobic.001G037400	Sobic.002G293100	0.062581804398979	0.988037938380652	0.594045239429747
Sobic.001G037400	Sobic.003G274000	0.142395064465089	0.997768211850371	0.842868516598622
Sobic.001G037400	Sobic.009G154200	3.41120896854679e-05	0.444962762332219	0.0856962165700049
Sobic.001G038450	Sobic.001G299600	0.00906883230947435	0.987924936449025	-0.576997190097124
Sobic.001G038450	Sobic.001G316900	0.0226601888403771	0.998130927871977	-0.619834069195914
Sobic.001G038450	Sobic.001G380700	0.0127527753150924	0.989048902090384	-0.565267366242781
Sobic.001G038450	Sobic.001G522500	0.00583967691950073	0.988798683527497	-0.50406502090859
Sobic.001G038450	Sobic.002G247800	0.000461127047609592	0.940701227433035	-0.299141486155246
Sobic.001G038450	Sobic.003G021800	0.00314772630057476	0.952708691614197	-0.433207824544622
Sobic.001G038450	Sobic.003G246800	0.00730011550128608	0.975785300365692	0.515191373481216
Sobic.001G038450	Sobic.003G293100	1.13527595375139e-05	0.659670468206352	0.0491504736596307
Sobic.001G038450	Sobic.004G107900	0.000563409098165024	0.907765200147104	-0.27984021035224
Sobic.001G038450	Sobic.007G210200	0.00306587773493564	0.817807591005652	-0.440934782418635
Sobic.001G038450	Sobic.001G164800	0.0365028825592408	0.999957119802731	0.663083214496535
Sobic.001G038450	Sobic.001G479600	5.50300285864942e-05	0.884596777326162	-0.171530004975466
Sobic.001G038450	Sobic.002G142000	0.000263867302656743	0.885771190258426	-0.258587445514486
Sobic.001G038450	Sobic.003G203800	9.60678234869902e-05	0.779549374529264	-0.166007400674282
Sobic.001G038450	Sobic.003G281100	0.0150818647038887	0.989880273444496	0.551448925327825
Sobic.001G038450	Sobic.003G393600	0.00154777998060319	0.94858412110982	0.382080000456189
Sobic.001G038450	Sobic.006G050900	0.000666583109121262	0.750942733748784	-0.291846525661063
Sobic.001G038450	Sobic.007G076800	6.67053209476784e-05	0.439248093218522	-0.154180675448164
Sobic.001G038450	Sobic.008G041100	6.42600713953013e-06	0.260402357502799	-0.0751452987818912
Sobic.001G038450	Sobic.K044414	8.09613931945097e-05	0.437435017583403	-0.154153600884421
Sobic.001G038450	Sobic.001G253900	0.0182076453735346	0.995762427563996	-0.628116006590295
Sobic.001G038450	Sobic.001G488900	0.0166070509956103	0.991972827071227	-0.655856252696818
Sobic.001G038450	Sobic.010G030100	0.000915272182905685	0.686324798828816	-0.361926159916912
Sobic.001G038450	Sobic.002G353800	0.00525147912608437	0.969113646143532	0.503615570548824
Sobic.001G038450	Sobic.003G235900	0.00726483892916412	0.976446159876545	0.507610289327696
Sobic.001G038450	Sobic.001G468400	0.0150840708016303	0.995396180232027	0.647848220419765
Sobic.001G038450	Sobic.007G032100	0.0013000044198884	0.774258462659168	-0.374846195504037
Sobic.001G038450	Sobic.001G286700	0.0117434196070755	0.991303895993829	-0.603714577609655
Sobic.001G038450	Sobic.002G221400	0.0059141328453383	0.9610274498844	-0.513827340100518
Sobic.001G038450	Sobic.002G293100	0.00112851835260367	0.912917886440121	-0.367624832338646
Sobic.001G038450	Sobic.001G075300	2.45181289043151e-05	0.990938657607679	0.16295760510622
Sobic.001G038450	Sobic.001G397900	0.0025174818784823	0.982710704461104	0.382537118306511
Sobic.001G038450	Sobic.003G008700	0.00041720824102545	0.864773009892209	-0.310163338622142
Sobic.001G038450	Sobic.003G053300	4.87944220043049e-06	0.822120834378013	0.0742629729727522
Sobic.001G038450	Sobic.003G128900	2.46184398831742e-05	0.703148970345569	0.114964311895462
Sobic.001G038450	Sobic.003G145100	8.27395895555532e-07	0.647191826328138	-0.0490124898270224
Sobic.001G038450	Sobic.008G137500	0.0048475067499793	0.92219817007497	-0.546867210507757
Sobic.001G038450	Sobic.009G036500	1.50177277595555e-05	0.354508751848263	0.051787176686635
Sobic.001G038450	Sobic.009G154200	7.45000442784516e-05	0.651188260713617	-0.199554399645932
Sobic.001G046400	Sobic.001G299600	0.109486475449028	0.997441817878217	0.849420152120208
Sobic.001G046400	Sobic.001G316900	0.00131458512088621	0.960378697723364	0.31426612808307
Sobic.001G046400	Sobic.001G380700	0.0998603140991897	0.995447131995841	0.803403080699257
Sobic.001G046400	Sobic.001G522500	4.8996075497979e-05	0.891368317184315	0.063376577325772
Sobic.001G046400	Sobic.001G529200	0.000344782946496311	0.915415027339909	0.154844872723079
Sobic.001G046400	Sobic.002G008600	0.0027765518173217	0.938484573470678	-0.370394506812343
Sobic.001G046400	Sobic.002G247800	0.000107506313603262	0.884645206725431	0.135357245522311
Sobic.001G046400	Sobic.002G290800	0.0223319388158515	0.957699946576319	0.63379273993273
Sobic.001G046400	Sobic.002G290900	0.00181723889721245	0.901516798695635	0.340818028383544
Sobic.001G046400	Sobic.003G021800	0.0120201629690355	0.953701494299204	0.509995098926961
Sobic.001G046400	Sobic.003G246800	2.66636081509121e-05	0.679267222831233	0.0488141533601609
Sobic.001G046400	Sobic.003G293100	0.00304642143295847	0.905201468823322	0.409816537586552
Sobic.001G046400	Sobic.004G107900	4.88354712246286e-05	0.664115883480883	-0.0381546029002887
Sobic.001G046400	Sobic.004G112200	2.50191037027769e-05	0.580976730178124	-0.033602481102188
Sobic.001G046400	Sobic.004G237900	0.000348212723133217	0.758487630576507	-0.241898194897881
Sobic.001G046400	Sobic.004G298400	0.00286262580609315	0.983360465567958	0.394139706087204
Sobic.001G046400	Sobic.005G018500	0.00118305477530011	0.805782974745582	-0.300018517530289
Sobic.001G046400	Sobic.007G210200	0.239627218681954	0.992961593972961	0.941142163057425
Sobic.001G046400	Sobic.008G021800	0.00458039676600268	0.948436310547469	-0.475552346032617
Sobic.001G046400	Sobic.010G155100	6.92483334384594e-05	0.378844524980742	-0.143625353518765
Sobic.001G046400	Sobic.001G253900	0.0797323282421634	0.997164357778241	0.782316717409391
Sobic.001G046400	Sobic.001G488900	0.0486724101482212	0.987128373725638	0.671053808993648
Sobic.001G046400	Sobic.010G030100	0.217490784311815	0.996497949065388	0.872901794300084
Sobic.001G046400	Sobic.002G353800	0.00758835343322112	0.950687773140551	-0.391225299700565
Sobic.001G046400	Sobic.003G235900	0.000129355899698288	0.778516214011533	-0.167563737059303
Sobic.001G046400	Sobic.001G468400	0.00137459319432962	0.939882972374559	-0.334601466871168
Sobic.001G046400	Sobic.007G032100	0.171981345755729	0.980249381137859	0.811510453174577
Sobic.001G046400	Sobic.001G286700	0.0866991428260924	0.996482814878117	0.763682707778857
Sobic.001G046400	Sobic.003G274000	0.00876307008039719	0.92839864660008	0.501685952231898
Sobic.001G046400	Sobic.009G154200	3.17072681233357e-05	0.464369835143298	-0.133600961168464
Sobic.001G046600	Sobic.001G299600	0.00973506507615573	0.979760546888991	-0.537845580602713
Sobic.001G046600	Sobic.001G316900	0.00121124932586687	0.963080150151317	-0.408341446733025
Sobic.001G046600	Sobic.001G380700	0.0280889804571264	0.99716990698024	-0.697118167308322
Sobic.001G046600	Sobic.001G476500	0.000342632358392008	0.923165749114524	-0.352299137051854
Sobic.001G046600	Sobic.001G513700	4.90594257771743e-05	0.88251027737434	-0.294193347313831
Sobic.001G046600	Sobic.001G522500	7.34493390990297e-05	0.899156369954199	-0.158570005487975
Sobic.001G046600	Sobic.002G031000	1.43193121662696e-05	0.835488357521968	-0.13401507909279
Sobic.001G046600	Sobic.002G232900	0.0042579130695111	0.957461835363248	-0.560794541801292
Sobic.001G046600	Sobic.002G235700	0.000107747436155723	0.834747791291486	-0.322158353489446
Sobic.001G046600	Sobic.002G260600	0.00403131337664419	0.948023147234959	-0.504776149510231
Sobic.001G046600	Sobic.003G021800	0.00190376676916803	0.912569800132878	-0.473580727652377
Sobic.001G046600	Sobic.003G105200	0.0137051964793732	0.957301412978171	-0.528273210943166
Sobic.001G046600	Sobic.003G246800	0.000113099512802414	0.77877753097842	-0.310356951814399
Sobic.001G046600	Sobic.003G293100	0.00134316764652314	0.889267691991039	-0.524154942991008
Sobic.001G046600	Sobic.004G107900	3.28894785809745e-05	0.62139812648851	0.109781129719034
Sobic.001G046600	Sobic.004G228400	0.0258703636969693	0.989575571807431	-0.761114799791209
Sobic.001G046600	Sobic.004G237000	0.00319605176123679	0.851634517448961	-0.550369299645578
Sobic.001G046600	Sobic.006G197400	0.0106498574009988	0.914213372870557	-0.56312994447982
Sobic.001G046600	Sobic.006G236600	0.000129202969548596	0.76612232358204	-0.31796683646362
Sobic.001G046600	Sobic.007G189400	7.03739817744592e-06	0.251426775505015	-0.0041326559137629
Sobic.001G046600	Sobic.008G186100	0.000499158623939614	0.966757757658277	0.390780241968778
Sobic.001G046600	Sobic.003G251700	0.0111992911810225	0.939254399129885	-0.482377047076884
Sobic.001G046600	Sobic.009G196900	0.00403219133676177	0.811344284094928	-0.376551053939783
Sobic.001G046600	Sobic.004G106300	2.90892293525622e-05	0.609825517954948	-0.154749982056817
Sobic.001G046600	Sobic.001G253900	0.00616286392254606	0.977925274445874	-0.425432329329564
Sobic.001G046600	Sobic.001G488900	0.00245972949165475	0.932996917166053	-0.30626513659107
Sobic.001G046600	Sobic.010G030100	0.0191269435954419	0.936451547647214	-0.70821566203975
Sobic.001G046600	Sobic.002G353800	0.000170201482381335	0.817636070216575	0.146520961381898
Sobic.001G046600	Sobic.003G235900	1.27003895728239e-05	0.629648276443083	-0.0636364111340621
Sobic.001G046600	Sobic.001G468400	9.35847999804949e-05	0.887757300101349	0.0653076342547486
Sobic.001G046600	Sobic.007G032100	0.0030115397589892	0.782248304592671	-0.306980802261172
Sobic.001G046600	Sobic.001G286700	0.0065916971119056	0.975440745368813	-0.442615741772222
Sobic.001G046800	Sobic.001G299600	0.0137484657757948	0.983859389275007	0.535654184110479
Sobic.001G046800	Sobic.001G316900	0.0535312154408874	0.99775812239219	0.760344885384462
Sobic.001G046800	Sobic.001G380700	0.0184561179848051	0.982952851457447	0.60552708934247
Sobic.001G046800	Sobic.001G522500	0.0208901431717059	0.996171050620325	0.679082135632655
Sobic.001G046800	Sobic.001G529200	0.103945392416877	0.999765924570202	0.937240746516295
Sobic.001G046800	Sobic.002G035500	0.000437869151216029	0.916572792666175	0.245925616425325
Sobic.001G046800	Sobic.002G290800	0.114334654844727	0.99706396766934	0.802223905222685
Sobic.001G046800	Sobic.002G290900	0.105227531132045	0.998973902102996	0.869338870175757
Sobic.001G046800	Sobic.003G021800	0.116741740392653	0.99784337831382	0.768945170075426
Sobic.001G046800	Sobic.003G246800	0.00669654683335186	0.959213365303463	-0.529769471583272
Sobic.001G046800	Sobic.003G293100	0.000116740941182642	0.810358544030648	-0.134774307670389
Sobic.001G046800	Sobic.004G107900	0.00150402691185393	0.959410109737992	0.302061171209
Sobic.001G046800	Sobic.004G112200	0.00547075556717099	0.94613036488021	-0.49458328049135
Sobic.001G046800	Sobic.004G237900	0.0192575603795333	0.985163451744896	-0.609241453116756
Sobic.001G046800	Sobic.005G018500	0.0166392855170163	0.984262967602245	-0.54945529831979
Sobic.001G046800	Sobic.008G021800	0.00110914305932016	0.800384105672949	-0.384288224832243
Sobic.001G046800	Sobic.010G155100	0.0144116433825316	0.933159357442766	-0.615539126883766
Sobic.001G046800	Sobic.001G164800	0.0221049462270682	0.998551658278123	-0.691415289797827
Sobic.001G046800	Sobic.001G479600	1.28239632976565e-05	0.850134719490361	-0.108231925694291
Sobic.001G046800	Sobic.002G142000	4.60399005655967e-05	0.840105798058486	0.0282933271964892
Sobic.001G046800	Sobic.003G203800	1.86330450257898e-05	0.693556922452929	0.026072182965152
Sobic.001G046800	Sobic.003G281100	0.00888274515892763	0.964236906531764	-0.583316064075986
Sobic.001G046800	Sobic.003G393600	0.00207624352146337	0.953186931931975	-0.28084875300214
Sobic.001G046800	Sobic.006G050900	0.000439852216864755	0.708892394415081	0.214543829523156
Sobic.001G046800	Sobic.007G076800	2.8877518306619e-05	0.355097471733122	-0.0956270811368478
Sobic.001G046800	Sobic.008G041100	2.75537307580502e-05	0.378581190122219	-0.0233950014942526
Sobic.001G046800	Sobic.K044414	2.26790039830679e-05	0.257193909801253	0.0277869890941495
Sobic.001G046800	Sobic.004G106300	0.00958088743557329	0.957632347206506	-0.595500874828829
Sobic.001G046800	Sobic.001G075300	7.10766078626517e-05	0.99511922460496	-0.315232784490462
Sobic.001G046800	Sobic.001G397900	0.00449168879583457	0.98489103637401	-0.486464916885353
Sobic.001G046800	Sobic.003G008700	6.86686419276243e-05	0.809309240379828	0.079910063692375
Sobic.001G046800	Sobic.003G053300	1.38244005118945e-05	0.906418257479946	-0.200042245337628
Sobic.001G046800	Sobic.003G128900	0.000290309973281648	0.84524385463714	-0.122987985144457
Sobic.001G046800	Sobic.003G145100	2.75841101117343e-06	0.750330303637199	-0.078434278303184
Sobic.001G046800	Sobic.003G274000	0.0945593843684511	0.9960414010827	0.816935686823694
Sobic.001G046800	Sobic.008G137500	0.0372117939840467	0.994955270909519	0.716595311469361
Sobic.001G046800	Sobic.009G036500	7.13573305148702e-05	0.577392954632247	-0.0861985379297955
Sobic.001G061300	Sobic.001G299600	0.0564956234209875	0.99578664226363	0.686350557544501
Sobic.001G061300	Sobic.001G316900	0.0186494874766351	0.987700446004499	0.620893303095745
Sobic.001G061300	Sobic.001G380700	0.138348193423257	0.999947534817459	0.894498858775589
Sobic.001G061300	Sobic.001G476500	2.9736076486179e-05	0.862751082472745	-0.0990615425563848
Sobic.001G061300	Sobic.001G513700	0.000761828051178148	0.93684604546209	-0.391561446374961
Sobic.001G061300	Sobic.001G522500	0.0090293139552858	0.982129551669881	0.62087490533836
Sobic.001G061300	Sobic.002G031000	0.00043749958121881	0.971390332382066	-0.270089582159354
Sobic.001G061300	Sobic.002G035500	0.0126576108288403	0.95790072679412	0.494833372394521
Sobic.001G061300	Sobic.002G232900	0.000223849388940525	0.85613441579767	0.22808517002175
Sobic.001G061300	Sobic.002G235700	0.000266955207610113	0.850966595317382	-0.22753846224963
Sobic.001G061300	Sobic.002G260600	0.029929317530735	0.982715244717286	0.658555706347376
Sobic.001G061300	Sobic.003G021800	0.0566954228013323	0.991761957395245	0.830196026107155
Sobic.001G061300	Sobic.003G105200	0.0495861141700364	0.974717835690147	0.711271017809954
Sobic.001G061300	Sobic.003G246800	0.000602231362127429	0.836888774317486	-0.382415320836079
Sobic.001G061300	Sobic.003G293100	1.49691289925677e-05	0.6677743210173	0.102568301817334
Sobic.001G061300	Sobic.004G107900	3.35468380714e-05	0.609490043470431	-0.0355854257150449
Sobic.001G061300	Sobic.004G228400	0.00354744777234797	0.836746008484225	0.456076988505252
Sobic.001G061300	Sobic.004G237000	0.0259233887778024	0.964107761467048	0.603271024427322
Sobic.001G061300	Sobic.006G197400	0.00412586155544413	0.811722638776714	0.417864739253604
Sobic.001G061300	Sobic.006G236600	7.90950325607472e-06	0.436189978443873	-0.158177748235672
Sobic.001G061300	Sobic.007G189400	3.37448936783013e-05	0.479683614770361	-0.0636172413869635
Sobic.001G061300	Sobic.008G186100	7.56148964204933e-05	0.84962671527095	-0.332533390100752
Sobic.001G061300	Sobic.004G100700	5.16257640863382e-05	0.65357139073596	-0.0232941904514951
Sobic.001G061300	Sobic.004G308900	0.00412731087981601	0.931850754716696	0.413729022010491
Sobic.001G061300	Sobic.004G331300	0.00494374997467497	0.912699954143413	-0.506824719485101
Sobic.001G061300	Sobic.010G185300	8.48020418156875e-05	0.393535280565131	-0.110249913363429
Sobic.001G061300	Sobic.004G097700	0.00938931870446444	0.977505048512637	-0.560598975887199
Sobic.001G061300	Sobic.002G221400	0.0542396717662347	0.983438154395952	0.658331107135343
Sobic.001G061300	Sobic.002G293100	0.0323829869623381	0.970781938053754	0.559690628898626
Sobic.001G061400	Sobic.001G299600	0.133884362474696	0.999079336940987	0.800365035722644
Sobic.001G061400	Sobic.001G316900	0.00430261968971357	0.973212488529547	0.444198411245834
Sobic.001G061400	Sobic.001G380700	0.165594104512998	0.999711441496025	0.897111384049224
Sobic.001G061400	Sobic.001G476500	0.000589169684154952	0.92257955159421	0.181528665640005
Sobic.001G061400	Sobic.001G513700	0.000384395644491445	0.924736173280391	-0.325430444093846
Sobic.001G061400	Sobic.001G522500	0.000398555054989943	0.928909677656945	0.274851751144181
Sobic.001G061400	Sobic.001G529200	0.00205922695327233	0.939583819939493	0.354927157426301
Sobic.001G061400	Sobic.002G031000	1.83908425632934e-05	0.8464682103874	-0.0491911550441812
Sobic.001G061400	Sobic.002G232900	0.00186327801561877	0.917742665342257	0.27655953317195
Sobic.001G061400	Sobic.002G235700	8.32606178647168e-05	0.81489375548299	0.0361676667741208
Sobic.001G061400	Sobic.002G260600	0.0165656977287777	0.95758795359051	0.573583723741996
Sobic.001G061400	Sobic.002G290800	0.0455250669751549	0.970034309202544	0.712486497836955
Sobic.001G061400	Sobic.002G290900	0.00627228173601878	0.932408701754103	0.466136777234219
Sobic.001G061400	Sobic.003G021800	0.0298424561970848	0.968702500722657	0.645741471325837
Sobic.001G061400	Sobic.003G105200	0.216267615777275	0.993357605206564	0.921077648064294
Sobic.001G061400	Sobic.003G246800	9.34853175071474e-05	0.756033874346897	-0.23365274846285
Sobic.001G061400	Sobic.003G293100	0.00048379001905768	0.830167177277329	0.220119490689301
Sobic.001G061400	Sobic.004G107900	3.32199527265429e-05	0.614803152148525	-0.0160227572619959
Sobic.001G061400	Sobic.004G112200	0.000209836976405359	0.740967286445267	-0.298581346103316
Sobic.001G061400	Sobic.004G228400	0.0516189330305947	0.943529302561159	0.641513558262557
Sobic.001G061400	Sobic.004G237000	0.0419442628903824	0.964727254199359	0.628121827112413
Sobic.001G061400	Sobic.004G237900	0.00177913721194334	0.833481564289775	-0.412277775389881
Sobic.001G061400	Sobic.005G018500	0.00510847085853262	0.883791638563322	-0.443180047324355
Sobic.001G061400	Sobic.006G197400	0.0906455656001246	0.936331483094861	0.711484725325429
Sobic.001G061400	Sobic.006G236600	3.93113467602734e-06	0.373233777286309	-0.108192377615755
Sobic.001G061400	Sobic.007G189400	2.83140720789533e-05	0.455154124040808	-0.000782960919994543
Sobic.001G061400	Sobic.008G021800	0.00486347998923537	0.952984638295447	-0.490037848311452
Sobic.001G061400	Sobic.008G186100	4.40164170278708e-05	0.771263406998149	-0.306920458396522
Sobic.001G061400	Sobic.010G155100	0.000554096558520957	0.566591685176619	-0.37102599530697
Sobic.001G061400	Sobic.003G251700	0.259979324965979	0.999535884923676	0.957464067901706
Sobic.001G061400	Sobic.009G196900	0.189411755957618	0.976681244252162	0.858858154387489
Sobic.001G061400	Sobic.004G097700	0.00427143982514743	0.936012151743433	-0.446295530961308
Sobic.001G061400	Sobic.001G253900	0.127570697700279	0.999617609534942	0.833886563800688
Sobic.001G061400	Sobic.001G488900	0.106373889846381	0.998478005233402	0.823456635417224
Sobic.001G061400	Sobic.010G030100	0.153650085311734	0.970284023292523	0.783270548312448
Sobic.001G061400	Sobic.002G353800	0.0184069753030311	0.983473467499585	-0.521858254183923
Sobic.001G061400	Sobic.003G235900	0.000811990457777551	0.846598364397934	-0.3698886455079
Sobic.001G061400	Sobic.001G468400	0.00652748446758962	0.962195809141755	-0.534641047118295
Sobic.001G061400	Sobic.007G032100	0.230318503866601	0.998529965943034	0.870901882590007
Sobic.001G061400	Sobic.001G286700	0.156826911917236	0.999690253633844	0.86566080787361
Sobic.001G061400	Sobic.002G221400	0.203298772556961	0.999654940530211	0.861185209026932
Sobic.001G061400	Sobic.002G293100	0.134033602745049	0.998163718611065	0.69810868502284
Sobic.001G062600	Sobic.001G299600	2.14802151096421e-05	0.938766069353927	0.21359304301159
Sobic.001G062600	Sobic.001G316900	1.92174995652169e-06	0.900046764638669	0.0378461697022073
Sobic.001G062600	Sobic.001G380700	5.60350126521384e-05	0.935157574635506	0.24848429614788
Sobic.001G062600	Sobic.001G476500	0.000198873927799098	0.947056072668314	0.304979106035206
Sobic.001G062600	Sobic.001G513700	0.00184553431002072	0.988693248689505	0.301124848844973
Sobic.001G062600	Sobic.001G522500	4.57969711952843e-06	0.858000965561148	-0.0613356368006652
Sobic.001G062600	Sobic.001G529200	2.98389167907513e-05	0.903318775926755	-0.0598245291772734
Sobic.001G062600	Sobic.002G031000	1.89516786006101e-06	0.822872499012494	0.105442531810336
Sobic.001G062600	Sobic.002G232900	0.00318926316676763	0.985126120749627	0.576327907286765
Sobic.001G062600	Sobic.002G235700	0.00194961013419758	0.980876440963806	0.507259603532965
Sobic.001G062600	Sobic.002G260600	2.64155434990756e-06	0.77283130879947	0.0909783395712037
Sobic.001G062600	Sobic.002G290800	8.08359916484133e-06	0.799821113906451	0.06612096368348
Sobic.001G062600	Sobic.002G290900	9.45082230775521e-06	0.806905931441123	0.0302237721535004
Sobic.001G062600	Sobic.003G021800	3.29612929212671e-06	0.743162752545444	0.13856382089132
Sobic.001G062600	Sobic.003G105200	0.00015192780012005	0.875451692430939	0.177452687805182
Sobic.001G062600	Sobic.003G246800	0.0070123218883348	0.988731084157684	0.469709419195
Sobic.001G062600	Sobic.003G293100	0.121938409828921	0.999580278539672	0.891833658967333
Sobic.001G062600	Sobic.004G107900	2.15413771210342e-05	0.718157039389749	-0.124694789029477
Sobic.001G062600	Sobic.004G112200	0.00686089934407085	0.986799961861848	0.424846514456026
Sobic.001G062600	Sobic.004G228400	0.00153407769899713	0.942247941372176	0.49951180196435
Sobic.001G062600	Sobic.004G237000	3.05903454774478e-06	0.547197224188265	0.194114327205325
Sobic.001G062600	Sobic.004G237900	6.36514648919316e-05	0.762988033398124	0.0583553405895422
Sobic.001G062600	Sobic.005G018500	9.62238904912583e-06	0.593235421867992	-0.0566697315553562
Sobic.001G062600	Sobic.006G197400	0.00133379537822272	0.926412536757157	0.42021617909225
Sobic.001G062600	Sobic.006G236600	0.512153922821178	0.9998940606891	0.907999528190227
Sobic.001G062600	Sobic.007G189400	6.08722102425673e-06	0.413252604215275	-0.156412991672716
Sobic.001G062600	Sobic.008G021800	1.73369570468888e-05	0.548848868492489	-0.333761324881547
Sobic.001G062600	Sobic.008G186100	9.20218666344245e-07	0.210018125711622	-0.232054867143965
Sobic.001G062600	Sobic.010G155100	0.00643087682710309	0.964972428033156	0.400218246686265
Sobic.001G062600	Sobic.004G100700	2.76306471978619e-06	0.579607086230059	-0.0948573743110027
Sobic.001G062600	Sobic.004G308900	1.07818631956628e-07	0.435807587978814	0.0231731085516305
Sobic.001G062600	Sobic.004G331300	7.67317650788427e-05	0.761184542748278	0.138209268696009
Sobic.001G062600	Sobic.010G185300	8.54528706579176e-05	0.642783742048876	-0.266180883717681
Sobic.001G062600	Sobic.004G106300	0.0125631084196131	0.990454868087901	0.484410576027582
Sobic.001G062600	Sobic.004G097700	1.20768060554502e-06	0.545051196433175	-0.181241896047083
Sobic.001G062600	Sobic.001G253900	1.14252585372249e-05	0.945589569921711	0.0649970684482698
Sobic.001G062600	Sobic.001G488900	2.2534318428838e-05	0.899242634821646	0.00915360231542225
Sobic.001G062600	Sobic.010G030100	0.000457158436160329	0.770763978818191	0.429375241349102
Sobic.001G062600	Sobic.002G353800	2.375134460888e-06	0.743953766066832	-0.144371517910595
Sobic.001G062600	Sobic.003G235900	0.00105323520407119	0.952200182921877	0.265453102885841
Sobic.001G062600	Sobic.001G468400	6.2933170761634e-05	0.921786520181186	0.0436521886114618
Sobic.001G062600	Sobic.007G032100	7.22740538797943e-06	0.4523603530705	-0.0146437116156382
Sobic.001G062600	Sobic.001G286700	6.33557079198384e-06	0.925971627434649	0.0602322409490572
Sobic.001G062600	Sobic.002G221400	7.82985527529415e-05	0.88623026060566	0.291294189172012
Sobic.001G062600	Sobic.002G293100	9.00679316422649e-05	0.890764463112184	0.329124648319241
Sobic.001G067500	Sobic.001G299600	0.000563657652203385	0.953689386949387	-0.360708031602714
Sobic.001G067500	Sobic.001G316900	0.00375004020623449	0.984850678541286	-0.491384652957408
Sobic.001G067500	Sobic.001G380700	0.000294385562981947	0.933575043119822	-0.267501166988939
Sobic.001G067500	Sobic.001G476500	0.0209434375474006	0.998274702651056	0.516008062341573
Sobic.001G067500	Sobic.001G513700	0.10536114080847	0.999863792314557	0.816797880380382
Sobic.001G067500	Sobic.001G522500	0.00216415582160644	0.97586097130205	-0.410206982086794
Sobic.001G067500	Sobic.002G031000	0.000201157115003395	0.959821255158866	0.158285633939555
Sobic.001G067500	Sobic.002G035500	7.89060867331121e-05	0.877583090471667	-0.183354756520983
Sobic.001G067500	Sobic.002G232900	0.0286469149270293	0.998723683540108	0.574687648896274
Sobic.001G067500	Sobic.002G235700	0.0353520456127512	0.999063698280807	0.65790866201423
Sobic.001G067500	Sobic.002G247800	0.000335471926931776	0.935528362223656	-0.219414507698014
Sobic.001G067500	Sobic.002G260600	0.00213012249695602	0.947643279134446	-0.451385945079297
Sobic.001G067500	Sobic.003G021800	0.000259365972572584	0.853186780590102	-0.266867262884134
Sobic.001G067500	Sobic.003G105200	1.66091781224923e-05	0.6821255663339	-0.0518859590106689
Sobic.001G067500	Sobic.003G246800	0.10452093756544	0.999303827385514	0.843876234127477
Sobic.001G067500	Sobic.003G293100	0.0316955818001124	0.994314590315028	0.585985944396261
Sobic.001G067500	Sobic.004G107900	0.00478217524353572	0.993665333681083	-0.412216871879017
Sobic.001G067500	Sobic.004G228400	0.00189738807779577	0.884405077620724	0.3757818990064
Sobic.001G067500	Sobic.004G237000	0.00207958282353478	0.868777011371324	-0.355624335242395
Sobic.001G067500	Sobic.006G197400	0.000742798357084267	0.796819500097615	0.35111451639612
Sobic.001G067500	Sobic.006G236600	0.035858482469378	0.988230142558999	0.688341337363224
Sobic.001G067500	Sobic.007G189400	0.00811820001681546	0.993298581876205	-0.499701854012864
Sobic.001G067500	Sobic.007G210200	3.48877439302447e-05	0.382161938830642	-0.0824242231292379
Sobic.001G067500	Sobic.008G186100	5.035583748452e-06	0.3556761021598	-0.0624768840213249
Sobic.001G067500	Sobic.001G164800	0.051804200959203	0.999698829673298	0.724752136638779
Sobic.001G067500	Sobic.001G479600	0.000236163736460263	0.933748581800534	0.20685582289686
Sobic.001G067500	Sobic.002G142000	5.21458889525568e-05	0.847866104818372	0.0745060939794851
Sobic.001G067500	Sobic.003G203800	1.85148816025968e-05	0.691045656311688	-0.107949449103987
Sobic.001G067500	Sobic.003G281100	0.116406444278805	0.999942490088369	0.886426661508016
Sobic.001G067500	Sobic.003G393600	0.0134402860241913	0.993339948654747	0.387887488337266
Sobic.001G067500	Sobic.006G050900	6.51402298118392e-05	0.572673610568102	0.123195280076282
Sobic.001G067500	Sobic.007G076800	0.00174244910781066	0.827652884298634	0.371883445128901
Sobic.001G067500	Sobic.008G041100	0.00339936175553161	0.878014414808903	0.373919628183682
Sobic.001G067500	Sobic.K044414	2.50210686862006e-05	0.279709544677886	-0.127762315181135
Sobic.001G067500	Sobic.004G100700	0.00490318591439861	0.987664123955047	-0.43391551635644
Sobic.001G067500	Sobic.004G308900	0.00136704496738754	0.92218202694188	-0.355458569791839
Sobic.001G067500	Sobic.004G331300	0.0492969239795953	0.99895574107827	0.663471603259612
Sobic.001G067500	Sobic.010G185300	0.00236665377628043	0.866942747874025	-0.319852394068621
Sobic.001G067800	Sobic.001G299600	0.0490429133188394	0.994047219673233	0.673144518666097
Sobic.001G067800	Sobic.001G316900	0.0843033821822362	0.999294746873151	0.809700834648686
Sobic.001G067800	Sobic.001G380700	0.0488130053664171	0.991160121214751	0.758410920507736
Sobic.001G067800	Sobic.001G476500	0.000660578569332927	0.933415125207654	-0.229039349659416
Sobic.001G067800	Sobic.001G513700	0.00508570961092043	0.981129686364148	-0.487266659724359
Sobic.001G067800	Sobic.001G522500	0.0213329647044901	0.995667082184186	0.665249214712438
Sobic.001G067800	Sobic.002G031000	0.000334822713445282	0.967380781700951	-0.177005912955636
Sobic.001G067800	Sobic.002G232900	4.25141859776581e-05	0.796782673575255	0.0979519562884657
Sobic.001G067800	Sobic.002G235700	0.00260080607088694	0.94579135908533	-0.390869149389769
Sobic.001G067800	Sobic.002G247800	0.00692225965154326	0.990277798096825	0.461478030000279
Sobic.001G067800	Sobic.002G260600	0.103652576398359	0.998635905253934	0.806979883268577
Sobic.001G067800	Sobic.003G021800	0.229692559619124	0.99942792772114	0.828118106602481
Sobic.001G067800	Sobic.003G105200	0.00162765073734467	0.874779734516087	0.375812947280332
Sobic.001G067800	Sobic.003G246800	0.00404228369788321	0.938030547852534	-0.479475477126059
Sobic.001G067800	Sobic.003G293100	3.63786743690943e-05	0.718243808730106	-0.045893295565922
Sobic.001G067800	Sobic.004G107900	0.00087346117344538	0.926251105426262	0.23559811040886
Sobic.001G067800	Sobic.004G228400	0.000450629080071112	0.730646779671961	0.267903197992605
Sobic.001G067800	Sobic.004G237000	0.0805730962660038	0.99370417809508	0.723454085659459
Sobic.001G067800	Sobic.006G197400	2.84943339758139e-05	0.391663181599653	0.0509939106123365
Sobic.001G067800	Sobic.006G236600	8.2198481727989e-05	0.699171705930634	-0.237972283681919
Sobic.001G067800	Sobic.007G189400	0.00152114618810777	0.916179303797117	0.319919234420252
Sobic.001G067800	Sobic.007G210200	0.00753890513574379	0.818551184073589	0.513823531108009
Sobic.001G067800	Sobic.008G186100	9.96269131925047e-05	0.894051608587541	-0.329213284493934
Sobic.001G067800	Sobic.003G251700	0.00556980948185762	0.899137199983655	0.50724733211037
Sobic.001G067800	Sobic.009G196900	0.000571165983474556	0.637210829822622	0.252448470085502
Sobic.001G067800	Sobic.004G106300	0.00785465726444304	0.945963384347315	-0.566992629490898
Sobic.001G070200	Sobic.001G316900	0.000263430878163367	0.947030344549952	0.227772173987794
Sobic.001G070200	Sobic.001G380700	0.0538960331249592	0.986379231455702	0.756520314895825
Sobic.001G070200	Sobic.001G522500	1.29546960754302e-05	0.841631324135447	-0.0272639114836055
Sobic.001G070200	Sobic.001G529200	4.79714280122392e-05	0.878938609178279	0.0261018438878016
Sobic.001G070200	Sobic.002G290800	0.00546641267577264	0.932876852613699	0.468842646249112
Sobic.001G070200	Sobic.002G290900	0.000310661091004331	0.865290599096893	0.191284113491938
Sobic.001G070200	Sobic.003G021800	0.00319318200719563	0.930376684876457	0.423392348132918
Sobic.001G070200	Sobic.004G107900	9.83021121958772e-05	0.737936413207706	-0.0844381583884143
Sobic.001G070200	Sobic.004G112200	4.92533484101107e-05	0.664949272726631	0.068330480746551
Sobic.001G070200	Sobic.004G237900	7.88582299428381e-05	0.667007522195547	-0.120145512940177
Sobic.001G070200	Sobic.005G018500	0.00034341913370885	0.727872683145106	-0.222418225328789
Sobic.001G070200	Sobic.008G021800	0.00205543277112675	0.876073707527795	-0.389134065626971
Sobic.001G070200	Sobic.010G155100	2.20313716028675e-05	0.1303043434613	-0.071774362252471
Sobic.001G070200	Sobic.004G106300	2.12952064262426e-05	0.565484871614167	-0.0461263897258126
Sobic.001G070200	Sobic.004G097700	0.000552593504873463	0.841467874912915	-0.244989146215305
Sobic.001G070200	Sobic.003G274000	0.00178773755279434	0.884483775394536	0.328575821399962
Sobic.001G070200	Sobic.009G154200	3.71512708416278e-05	0.501908673251383	-0.171499673790418
Sobic.001G070300	Sobic.001G316900	3.93817003334994e-05	0.915997189076951	0.102860492875605
Sobic.001G070300	Sobic.001G380700	0.0196352224686951	0.974630057403972	0.64561668322295
Sobic.001G070300	Sobic.001G476500	0.0118044081488967	0.993479183177645	0.541015369692479
Sobic.001G070300	Sobic.001G513700	0.000125678876077085	0.907421149623133	0.0982837196796881
Sobic.001G070300	Sobic.001G522500	1.93267096798894e-05	0.858429767533839	-0.132101975208702
Sobic.001G070300	Sobic.001G529200	3.06169339457271e-05	0.854371282980547	-0.0884610783147585
Sobic.001G070300	Sobic.002G031000	0.000105581069846091	0.935070805295149	0.180308356053477
Sobic.001G070300	Sobic.002G035500	0.0772945838144973	0.98479064626511	0.643036370033283
Sobic.001G070300	Sobic.002G232900	0.0253186143246423	0.996362750325763	0.593010428628355
Sobic.001G070300	Sobic.002G235700	0.00377297812097973	0.96131903522583	0.4082872682624
Sobic.001G070300	Sobic.002G260600	0.000367548855041253	0.866409520009161	0.286649068984756
Sobic.001G070300	Sobic.002G290800	0.00112283168497102	0.886619713691445	0.334515080978385
Sobic.001G070300	Sobic.002G290900	4.73866290782585e-05	0.779449488893272	0.0823878393836858
Sobic.001G070300	Sobic.003G021800	0.000749856864269757	0.883319956393362	0.331762834126564
Sobic.001G070300	Sobic.003G105200	0.168797800079763	0.982392886528404	0.783310115183076
Sobic.001G070300	Sobic.004G107900	0.000269483354992432	0.819630756098951	-0.167162206100133
Sobic.001G070300	Sobic.004G112200	0.000345507279776551	0.797145389596861	0.216356220263634
Sobic.001G070300	Sobic.004G228400	0.133829823031551	0.99342873588674	0.795838199457412
Sobic.001G070300	Sobic.004G237000	0.00208936951287862	0.831444502683039	0.36088434484812
Sobic.001G070300	Sobic.004G237900	2.30718872474774e-05	0.525264759994491	0.0018013496000393
Sobic.001G070300	Sobic.005G018500	8.01338699331604e-05	0.574503333809219	-0.159641920888507
Sobic.001G070300	Sobic.006G197400	0.185808222317671	0.975782273528238	0.857675242841256
Sobic.001G070300	Sobic.006G236600	0.000382871110902542	0.858440865937838	0.322376078279059
Sobic.001G070300	Sobic.007G189400	6.40433159694499e-05	0.581859053296049	-0.123734851814175
Sobic.001G070300	Sobic.008G021800	0.00162529785726826	0.861127688651428	-0.413141106770027
Sobic.001G070300	Sobic.008G186100	1.94888883215233e-05	0.610764846511595	-0.243514548798338
Sobic.001G070300	Sobic.010G155100	9.9533717862381e-05	0.420717794323368	0.120270886928173
Sobic.001G070300	Sobic.003G251700	0.0995496911106072	0.969328047129877	0.717701336898376
Sobic.001G070300	Sobic.009G196900	0.0997225776994696	0.942259039776175	0.665736953277841
Sobic.001G070300	Sobic.004G100700	0.000191067801238448	0.781050685906591	-0.231348303140169
Sobic.001G070300	Sobic.004G308900	8.19521897899041e-06	0.504040071292111	-0.0268743457880745
Sobic.001G070300	Sobic.004G331300	3.86129156990582e-05	0.547051935990459	-0.0140282857992035
Sobic.001G070300	Sobic.010G185300	0.0237811500379141	0.978226949245485	-0.589833459548745
Sobic.001G070300	Sobic.004G097700	0.000203082739497477	0.748923833166773	-0.216526895926258
Sobic.001G070300	Sobic.001G253900	0.011080120831767	0.979977470239882	0.537489894151183
Sobic.001G070300	Sobic.001G488900	0.005693031002571	0.949552709095193	0.440770092471672
Sobic.001G070300	Sobic.010G030100	0.130275332438509	0.959368238486541	0.818640952409027
Sobic.001G070300	Sobic.002G353800	0.000800015213734022	0.879769476059481	-0.266190855593905
Sobic.001G070300	Sobic.003G235900	4.93561844069271e-05	0.730702271691957	0.0901689728615174
Sobic.001G070300	Sobic.001G468400	6.59413613360023e-05	0.879732649537121	-0.124932721604762
Sobic.001G070300	Sobic.007G032100	0.0597951564670662	0.936218481163234	0.629226802227309
Sobic.001G070300	Sobic.001G286700	0.0125826509993396	0.978812137819981	0.52553589407929
Sobic.001G070300	Sobic.002G221400	0.0540399644386477	0.969421374618051	0.70113252155116
Sobic.001G070300	Sobic.002G293100	0.0344915920227496	0.964868002140983	0.647053984905752
Sobic.001G070900	Sobic.001G299600	0.0114294329861707	0.97720690502339	0.462627342757459
Sobic.001G070900	Sobic.002G008600	7.85669012615404e-05	0.860891595329993	-0.116454483666719
Sobic.001G070900	Sobic.003G246800	0.000362606281950368	0.867396269019259	0.204687262277659
Sobic.001G070900	Sobic.003G293100	0.00794293671741951	0.963514501326007	0.445865208734486
Sobic.001G070900	Sobic.004G298400	0.000487599512481489	0.853213517654282	0.209816281766693
Sobic.001G070900	Sobic.001G253900	0.0131539365004254	0.98216183793606	0.500946459440928
Sobic.001G070900	Sobic.001G488900	0.00742961906704499	0.956845369468391	0.435461593894344
Sobic.001G070900	Sobic.010G030100	0.135613369581689	0.955898978291017	0.73360551016548
Sobic.001G070900	Sobic.002G353800	0.000698779499664083	0.885767154475154	-0.232923428449634
Sobic.001G070900	Sobic.003G235900	5.78750053943069e-05	0.751201528351125	0.0717713547550441
Sobic.001G070900	Sobic.001G468400	6.03197425489586e-05	0.881897847262755	-0.107758376711888
Sobic.001G070900	Sobic.007G032100	0.116637140873567	0.96065111309425	0.67501882669943
Sobic.001G070900	Sobic.001G286700	0.0147960212280906	0.980801778973266	0.493214323151587
Sobic.001G070900	Sobic.002G221400	0.0726689761947213	0.976354345807099	0.671815827937439
Sobic.001G070900	Sobic.002G293100	0.0234785272572836	0.958474312491708	0.472899703760079
Sobic.001G070900	Sobic.003G274000	9.1093724204665e-05	0.741925784972458	0.0714821756690419
Sobic.001G070900	Sobic.009G154200	0.000109167808317148	0.759941521500383	-0.229238559534377
Sobic.001G075300	Sobic.001G299600	6.8388324931241e-05	0.977833460376428	-0.356706838703473
Sobic.001G075300	Sobic.001G316900	5.42324370822238e-05	0.974373280693267	-0.315968852913265
Sobic.001G075300	Sobic.001G380700	7.97937834767496e-05	0.976071336505123	-0.317215112840441
Sobic.001G075300	Sobic.001G522500	5.33426456952041e-05	0.962975724259144	-0.353992743473365
Sobic.001G075300	Sobic.002G035500	8.9723508997858e-06	0.879052620055724	-0.276860346891627
Sobic.001G075300	Sobic.003G021800	1.91575394469015e-05	0.856316026044927	-0.307742357175479
Sobic.001G075300	Sobic.003G246800	4.20975531288193e-05	0.883882948159859	0.166338558415919
Sobic.001G075300	Sobic.003G293100	7.69302375050428e-06	0.756740640892473	0.124933462014126
Sobic.001G075300	Sobic.004G107900	4.3937654411549e-05	0.862944800069819	-0.279238257140578
Sobic.001G075300	Sobic.001G253900	0.000117591178554067	0.98903528132184	-0.383686851020041
Sobic.001G075300	Sobic.001G488900	0.000233018280840528	0.986293471061164	-0.439314224049254
Sobic.001G075300	Sobic.010G030100	5.65362117355075e-05	0.781725166185988	-0.354014066424414
Sobic.001G075300	Sobic.002G353800	0.0021011562261767	0.992075739544673	0.445819542185538
Sobic.001G075300	Sobic.003G235900	0.00300398802975505	0.992917200356965	0.604475092922164
Sobic.001G075300	Sobic.001G468400	0.000325314979275017	0.990717698473515	0.417474177186186
Sobic.001G075300	Sobic.007G032100	2.56973716681076e-06	0.371007033865771	-0.156116883007922
Sobic.001G075300	Sobic.001G286700	2.91849659535586e-05	0.959845974331409	-0.287602215837422
Sobic.001G075400	Sobic.001G299600	0.0556426924867024	0.990461930708628	0.692510212841731
Sobic.001G075400	Sobic.001G316900	0.000212934830733417	0.945670285587159	0.162251004947547
Sobic.001G075400	Sobic.001G380700	0.0728334863018264	0.991046614810215	0.745432260320611
Sobic.001G075400	Sobic.001G522500	1.51343606884415e-05	0.846313337204322	-0.0542578477558808
Sobic.001G075400	Sobic.001G529200	5.93317561451197e-05	0.887864248358067	0.0478680240356101
Sobic.001G075400	Sobic.002G035500	0.257493602738324	0.999655949476029	0.780003630444782
Sobic.001G075400	Sobic.002G290800	0.00635290256032526	0.936694703589375	0.4554868940179
Sobic.001G075400	Sobic.002G290900	0.000353611619560668	0.869030761244575	0.191796577361951
Sobic.001G075400	Sobic.003G021800	0.00315284037759295	0.929343524358727	0.37703421011125
Sobic.001G075400	Sobic.003G246800	4.36345627431666e-05	0.727068048855174	0.0252821462726475
Sobic.001G075400	Sobic.003G293100	0.0042809743077165	0.932172103959759	0.38651021020871
Sobic.001G075400	Sobic.004G107900	0.000178479369909617	0.787063498509535	-0.120788352012784
Sobic.001G075400	Sobic.004G112200	2.82096320574481e-05	0.606844083062473	-0.0488433102105395
Sobic.001G075400	Sobic.004G237900	0.00012923540956948	0.712084194510628	-0.175337274340213
Sobic.001G075400	Sobic.005G018500	0.000545598258151993	0.772702163734754	-0.26765560863074
Sobic.001G075400	Sobic.008G021800	0.00189623580149004	0.866890787164393	-0.38534954784176
Sobic.001G075400	Sobic.010G155100	3.30755407957945e-05	0.273644266892402	-0.126300849456929
Sobic.001G075400	Sobic.004G100700	0.000155262360455756	0.772301107772061	-0.207497193880619
Sobic.001G075400	Sobic.004G308900	5.02840217136155e-05	0.702359974715818	0.0590528240586097
Sobic.001G075400	Sobic.004G331300	0.000160933106516752	0.709378201826495	-0.205512713477734
Sobic.001G075400	Sobic.010G185300	0.0200560165738106	0.952893328698909	-0.519599460391281
Sobic.001G075400	Sobic.001G253900	0.0539406466029064	0.99223616192975	0.70673313556878
Sobic.001G075400	Sobic.001G488900	0.03394624345078	0.981098913516696	0.627309707950647
Sobic.001G075400	Sobic.010G030100	0.239148389132036	0.999641824234576	0.818715020977198
Sobic.001G075400	Sobic.002G353800	0.00453239956646854	0.939024359483359	-0.39404148501754
Sobic.001G075400	Sobic.003G235900	4.38834374797078e-05	0.741486893541586	-0.111590228578832
Sobic.001G075400	Sobic.001G468400	0.000635392086872848	0.934597105233553	-0.303503359376307
Sobic.001G075400	Sobic.007G032100	0.243008041224644	0.997166880142786	0.81747977421913
Sobic.001G075400	Sobic.001G286700	0.0625862652026276	0.993350038112928	0.707303117681318
Sobic.001G075400	Sobic.003G274000	0.00165636104334159	0.879209006657529	0.286364344570066
Sobic.001G075400	Sobic.009G154200	5.12439344422128e-05	0.593327740410348	-0.188468475650954
Sobic.001G075700	Sobic.001G299600	0.0234849759287562	0.991088990534575	0.548117462279918
Sobic.001G075700	Sobic.001G316900	0.106624346070804	0.999991928433455	0.841867008432995
Sobic.001G075700	Sobic.001G380700	0.0873817724140205	0.999697316254571	0.819020051933719
Sobic.001G075700	Sobic.001G476500	0.000276850159672569	0.916761970007068	-0.277579329961315
Sobic.001G075700	Sobic.001G513700	0.000331072481209568	0.92875329105514	-0.254560596951107
Sobic.001G075700	Sobic.001G522500	0.0494394784351532	0.999827470265106	0.725163703725356
Sobic.001G075700	Sobic.002G031000	0.000868355026074866	0.988994419016207	-0.296404778334564
Sobic.001G075700	Sobic.002G232900	1.6434431074403e-05	0.788540090714319	0.0848132476316786
Sobic.001G075700	Sobic.002G235700	0.000958612692105255	0.914788471986872	-0.388576675448508
Sobic.001G075700	Sobic.002G260600	0.0950294312921978	0.99980930924038	0.807624151355395
Sobic.001G075700	Sobic.003G021800	0.0288420897612686	0.989539249757979	0.710229749006851
Sobic.001G075700	Sobic.003G105200	0.00322316230667134	0.928015751662112	0.352178668546544
Sobic.001G075700	Sobic.003G246800	0.00102642168619733	0.899529175433985	-0.39699579787542
Sobic.001G075700	Sobic.003G293100	2.28143092825744e-06	0.611276886514279	0.122365711823925
Sobic.001G075700	Sobic.004G107900	1.02992339046609e-05	0.567595081792715	-0.0012770533006519
Sobic.001G075700	Sobic.004G228400	0.00029989591717347	0.711123173618892	0.237624414051284
Sobic.001G075700	Sobic.004G237000	0.0098673044323115	0.9547104401173	0.598314602834067
Sobic.001G075700	Sobic.006G197400	7.83111769323967e-05	0.546246797227619	0.0478132170365886
Sobic.001G075700	Sobic.006G236600	4.05503319211347e-06	0.395437143432242	-0.160344719421348
Sobic.001G075700	Sobic.007G189400	3.15122332342138e-05	0.505564083950346	-0.0111194177670053
Sobic.001G075700	Sobic.008G186100	1.27845250793858e-05	0.564210068573002	-0.248849603094401
Sobic.001G075700	Sobic.004G106300	0.00147319208729414	0.880288578682892	-0.3904231169277
Sobic.001G075700	Sobic.006G241000	0.000856794362866589	0.741800675691014	0.19626130517156
Sobic.001G075700	Sobic.003G360200	0.00129100705326598	0.900505834985903	-0.320021336201068
Sobic.001G075700	Sobic.001G386600	0.00281802652299737	0.972201020346906	-0.335389163592869
Sobic.001G075700	Sobic.001G253900	0.0187931381326041	0.991576815837624	0.465413564788012
Sobic.001G075700	Sobic.001G488900	0.0178449058262715	0.985370285637606	0.54519355168916
Sobic.001G075700	Sobic.010G030100	0.00203179510679207	0.759618154365683	0.291811383813439
Sobic.001G075700	Sobic.002G353800	0.00226855801349226	0.936961065285353	-0.378303737476272
Sobic.001G075700	Sobic.003G235900	0.00109365508652905	0.893975937651184	-0.373199390068876
Sobic.001G075700	Sobic.001G468400	0.00827584121220774	0.984583307899491	-0.524240679723067
Sobic.001G075700	Sobic.007G032100	0.00350908745168796	0.853065202619022	0.39505289593535
Sobic.001G075700	Sobic.001G286700	0.058780356846656	0.998712585136109	0.789844744895374
Sobic.001G075700	Sobic.001G397900	0.000396772602615513	0.947027317712498	-0.312851739012978
Sobic.001G075700	Sobic.003G008700	0.00163349769187508	0.913391586501717	0.301554382675827
Sobic.001G075700	Sobic.003G053300	3.49054124806942e-06	0.797581758663187	-0.16877223548103
Sobic.001G075700	Sobic.003G128900	5.12473958765577e-05	0.745868745229578	-0.13593124982115
Sobic.001G075700	Sobic.003G145100	1.09918640236013e-06	0.666533317661042	-0.0580057871424321
Sobic.001G075700	Sobic.008G137500	0.0173021166344043	0.977230615250115	0.607631941490592
Sobic.001G075700	Sobic.009G036500	0.000581185470472091	0.893862935719557	-0.406626642653364
Sobic.001G075700	Sobic.009G154200	3.38782986134624e-06	0.174112266410125	-0.0599460958859988
Sobic.001G078600	Sobic.001G299600	0.0291879335343672	0.98497074309364	0.600254482473367
Sobic.001G078600	Sobic.002G035500	0.204324337381365	0.995811361436174	0.742225316274095
Sobic.001G078600	Sobic.002G247800	1.20314548606495e-05	0.79318679067956	0.00255938725000313
Sobic.001G078600	Sobic.003G246800	0.000186706687781755	0.813657796855822	0.141902014174135
Sobic.001G078600	Sobic.003G293100	0.00934377956969306	0.964420534670657	0.4987224575482
Sobic.001G078600	Sobic.007G210200	0.249368531401488	0.983201052128699	0.896889262786837
Sobic.001G078600	Sobic.001G253900	0.0281195473943466	0.987291318475261	0.609450905383696
Sobic.001G078600	Sobic.001G488900	0.0163979746833103	0.970125114326173	0.538091921130149
Sobic.001G078600	Sobic.010G030100	0.211761792804602	0.991427996329455	0.811989610009104
Sobic.001G078600	Sobic.002G353800	0.00213929621718765	0.915551739498261	-0.327673526146113
Sobic.001G078600	Sobic.003G235900	2.84619545596644e-05	0.685434404144346	-0.018953441992779
Sobic.001G078600	Sobic.001G468400	0.000212384317550035	0.912633363719418	-0.21531117493153
Sobic.001G078600	Sobic.007G032100	0.169409734597306	0.975603690118435	0.73454085258788
Sobic.001G078600	Sobic.001G286700	0.0324933353739787	0.986016515434096	0.6069035436857
Sobic.001G078700	Sobic.001G299600	0.000106713737654786	0.945660700601887	-0.0873035711000226
Sobic.001G078700	Sobic.001G316900	0.00114826635088285	0.983497682199219	-0.287128919947624
Sobic.001G078700	Sobic.001G380700	0.000105093728685369	0.932542387075	-0.143929493570371
Sobic.001G078700	Sobic.001G522500	0.0042349531296289	0.992294176314291	-0.462373121044531
Sobic.001G078700	Sobic.002G008600	0.00451637520124733	0.985737541915393	0.433772846497424
Sobic.001G078700	Sobic.002G247800	0.000414752287077204	0.961116741589301	-0.212837152632757
Sobic.001G078700	Sobic.003G021800	4.52415038490232e-05	0.802536187102948	-0.12459469963033
Sobic.001G078700	Sobic.003G246800	0.0519267079504066	0.999507634440769	0.682504579697173
Sobic.001G078700	Sobic.003G293100	0.00116421202525574	0.949143077093045	0.339424376737167
Sobic.001G078700	Sobic.004G107900	4.57130337766084e-05	0.71184507435174	-0.176465715954218
Sobic.001G078700	Sobic.004G298400	0.00145916929277803	0.982595684637841	0.597300937448141
Sobic.001G078700	Sobic.007G210200	2.95286259655257e-05	0.421946690329809	-0.0498644073209368
Sobic.001G078700	Sobic.001G253900	0.00089719728338657	0.981045943861246	-0.213258411840618
Sobic.001G078700	Sobic.001G488900	0.00345336324605053	0.978692577740536	-0.399898445944789
Sobic.001G078700	Sobic.010G030100	5.12970723231361e-05	0.459315016594636	0.121211443742224
Sobic.001G078700	Sobic.002G353800	0.00248182544506096	0.969626695092033	0.595165365162105
Sobic.001G078700	Sobic.003G235900	0.0257846115109727	0.997322762271682	0.655918913848237
Sobic.001G078700	Sobic.001G468400	0.0195478865765422	0.99789079876727	0.654924480163689
Sobic.001G078700	Sobic.007G032100	3.716450531189e-05	0.492601148079446	-0.0748338599673674
Sobic.001G078700	Sobic.001G286700	0.000444766236972592	0.969716491269844	-0.242425762693927
Sobic.001G079600	Sobic.001G299600	0.00929717353807106	0.984815365437653	-0.586307971209703
Sobic.001G079600	Sobic.001G316900	0.0297723575496098	0.998821551284464	-0.66811691442767
Sobic.001G079600	Sobic.001G380700	0.0145235433099289	0.987581390397964	-0.580860864034672
Sobic.001G079600	Sobic.001G476500	0.000555329533547768	0.937283927947143	0.287511883900025
Sobic.001G079600	Sobic.001G513700	0.0103675967905206	0.992015707268496	0.600768661520506
Sobic.001G079600	Sobic.001G522500	0.0222440450518407	0.99852693910558	-0.671683602916186
Sobic.001G079600	Sobic.001G529200	0.02139709432525	0.99588249211635	-0.623510774777767
Sobic.001G079600	Sobic.002G031000	0.000694732439002159	0.985525663293593	0.33576141239102
Sobic.001G079600	Sobic.002G035500	0.000260327334918717	0.9018215003327	-0.282226766822489
Sobic.001G079600	Sobic.002G232900	1.37142261383864e-05	0.769812038438818	0.0190828867281183
Sobic.001G079600	Sobic.002G235700	0.00365748618077837	0.967795458432189	0.57637874456465
Sobic.001G079600	Sobic.002G247800	0.00306052287467517	0.981661905283193	-0.492008678724579
Sobic.001G079600	Sobic.002G260600	0.0225589456643143	0.993266295610026	-0.619375650911891
Sobic.001G079600	Sobic.002G290800	0.0298383538137679	0.99578664226363	-0.643765002541253
Sobic.001G079600	Sobic.002G290900	0.0258139746792571	0.995368938694939	-0.654301631357346
Sobic.001G079600	Sobic.003G021800	0.00781066704649671	0.972349839855075	-0.533366331276923
Sobic.001G079600	Sobic.003G105200	0.000709723393342389	0.862610839004029	-0.318351190532259
Sobic.001G079600	Sobic.003G246800	0.0136163741896611	0.983793807796831	0.614844638761034
Sobic.001G079600	Sobic.003G293100	6.58533814400686e-05	0.759666079292043	0.169676085702517
Sobic.001G079600	Sobic.004G107900	0.000380090550265942	0.867851303583221	-0.266330082463651
Sobic.001G079600	Sobic.004G112200	0.00910978229522637	0.971507370096965	0.558894143835135
Sobic.001G079600	Sobic.004G228400	6.74298899598245e-05	0.601385686186573	-0.187648028812478
Sobic.001G079600	Sobic.004G237000	0.0070355854336039	0.938246462257607	-0.549583869852622
Sobic.001G079600	Sobic.004G237900	0.0138083811293079	0.984556570835311	0.701165419644999
Sobic.001G079600	Sobic.005G018500	0.0255102212617556	0.998191969093972	0.754843870917371
Sobic.001G079600	Sobic.006G197400	2.12478352500576e-05	0.378987795286911	-0.00289546161929464
Sobic.001G079600	Sobic.006G236600	0.000160333871811954	0.785296329909139	0.197139970061376
Sobic.001G079600	Sobic.007G189400	0.000357149038307221	0.795461459026458	-0.324491243797299
Sobic.001G079600	Sobic.007G210200	0.00313545169275107	0.79274184557378	-0.4450159522189
Sobic.001G079600	Sobic.008G021800	0.00306633265889275	0.941405471614066	0.555739536240671
Sobic.001G079600	Sobic.008G186100	0.00306009769060734	0.98687865963566	0.54809897318647
Sobic.001G079600	Sobic.010G155100	0.0278139962770602	0.988155985041369	0.659326504416442
Sobic.001G079600	Sobic.004G100700	0.00141297736744252	0.935346751976399	-0.441992306359437
Sobic.001G079600	Sobic.004G308900	0.00277454785151706	0.943174153633189	-0.425066371907907
Sobic.001G079600	Sobic.004G331300	0.00635884066288477	0.961685282557799	0.584571289833511
Sobic.001G079600	Sobic.010G185300	6.14594694136786e-05	0.378719415699298	-0.198092110991605
Sobic.001G080600	Sobic.001G299600	0.0288601158753941	0.9861895496419	0.709737369395867
Sobic.001G080600	Sobic.001G316900	3.74371854398571e-05	0.927824051956674	-0.0511508950623963
Sobic.001G080600	Sobic.001G380700	0.0208315681858216	0.97743492677828	0.469762764061353
Sobic.001G080600	Sobic.001G522500	3.39283678710169e-05	0.898399156117718	-0.228141831536555
Sobic.001G080600	Sobic.002G035500	0.0471885192769947	0.981399074897579	0.794582107399701
Sobic.001G080600	Sobic.003G021800	0.000569326761200155	0.883439516472806	0.229171555236868
Sobic.001G080600	Sobic.003G246800	6.84456924239883e-05	0.78396603484798	0.207198726816673
Sobic.001G080600	Sobic.003G293100	0.000900713450336424	0.893414963776323	0.314424974162608
Sobic.001G080600	Sobic.004G107900	1.92590372808484e-05	0.627616259565437	-0.0824171816104452
Sobic.001G080600	Sobic.001G164800	1.77970957650823e-05	0.957830100586853	-0.0693087841353746
Sobic.001G080600	Sobic.001G479600	0.1364421538344	0.992057578519947	0.693704216136636
Sobic.001G080600	Sobic.002G142000	0.164700208715783	0.992181678855573	0.742379818008408
Sobic.001G080600	Sobic.003G203800	0.0849890813065323	0.974082199824746	0.789758020924322
Sobic.001G080600	Sobic.003G281100	1.56938393216053e-05	0.667209311359166	-0.0212484655061805
Sobic.001G080600	Sobic.003G393600	4.30292181547591e-05	0.722763885995176	-0.144256572912803
Sobic.001G080600	Sobic.006G050900	0.148648039155043	0.982364636045497	0.864065336698245
Sobic.001G080600	Sobic.007G076800	0.141937215879318	0.969005184468086	0.788372821082625
Sobic.001G080600	Sobic.008G041100	0.0393825126277798	0.937754096698376	0.737535533735057
Sobic.001G080600	Sobic.K044414	0.0461131530799977	0.912295871343265	0.686387070446792
Sobic.001G080600	Sobic.004G106300	1.33249877259637e-05	0.580036392675659	-0.0103933086408689
Sobic.001G080600	Sobic.004G097700	4.50053500363537e-05	0.695360917575685	-0.141849155143124
Sobic.001G080600	Sobic.001G253900	0.0240417102390633	0.987993544764656	0.644213449191253
Sobic.001G080600	Sobic.001G488900	0.00768006313663829	0.957939066735208	0.479669196678384
Sobic.001G080600	Sobic.010G030100	0.0535211047555032	0.918077130880956	0.729613444644594
Sobic.001G080600	Sobic.002G353800	0.000555386088558087	0.878119345173985	-0.219948890523261
Sobic.001G080600	Sobic.003G235900	9.61471754961963e-06	0.648167981407146	-0.0377481939387707
Sobic.001G080600	Sobic.001G468400	6.89467510713736e-05	0.901312991640379	-0.126965982699251
Sobic.001G080600	Sobic.007G032100	0.0343502751330046	0.919787294042629	0.666624030466098
Sobic.001G080600	Sobic.001G286700	0.0120052310636438	0.978790949957801	0.457750429338095
Sobic.001G080600	Sobic.001G397900	9.99636540202818e-06	0.881754072483677	0.0334738762931993
Sobic.001G080600	Sobic.003G008700	0.20799369703642	0.994009384205054	0.729976390331643
Sobic.001G080600	Sobic.003G053300	1.97140186040013e-06	0.746190598945551	-0.124193893041894
Sobic.001G080600	Sobic.003G128900	0.0147670197639498	0.964640484859002	0.668000648627499
Sobic.001G080600	Sobic.003G145100	2.68624519869616e-06	0.752521733954104	-0.125397901902333
Sobic.001G080600	Sobic.003G274000	0.000459372538876427	0.838008704175573	0.286606637475054
Sobic.001G080600	Sobic.008G137500	2.57156820195191e-05	0.37851157286077	0.0266291135719189
Sobic.001G080600	Sobic.009G036500	5.4845598223427e-05	0.590447704572593	-0.178412684975835
Sobic.001G081100	Sobic.001G299600	0.0585966690974754	0.995488498774383	0.761965936984682
Sobic.001G081100	Sobic.001G316900	0.0758590154111902	0.99898752287154	0.878640900084987
Sobic.001G081100	Sobic.001G380700	0.0960556825029024	0.998294377094508	0.893396259270354
Sobic.001G081100	Sobic.001G522500	0.0249331361160935	0.997245577916598	0.723938139754895
Sobic.001G081100	Sobic.001G529200	0.0280057522146431	0.992926280869328	0.638760291242053
Sobic.001G081100	Sobic.002G290800	0.136677644527463	0.998961794753179	0.840614155024251
Sobic.001G081100	Sobic.002G290900	0.0454970832728357	0.992460652374276	0.701952221888968
Sobic.001G081100	Sobic.003G021800	0.125974885917286	0.998809443934647	0.854399205395056
Sobic.001G081100	Sobic.003G246800	0.000861779417784015	0.862518520461673	-0.37964633525382
Sobic.001G081100	Sobic.003G293100	1.33102030956918e-05	0.662276070781585	0.12141262443085
Sobic.001G081100	Sobic.004G107900	0.000125974052613562	0.72508294795807	0.149665084522693
Sobic.001G081100	Sobic.004G112200	0.000751385814069023	0.821845392169672	-0.350720933489564
Sobic.001G081100	Sobic.004G237900	0.0065976984245934	0.937898880423273	-0.476384735902865
Sobic.001G081100	Sobic.005G018500	0.0152800900082167	0.975942191440406	-0.541912210999956
Sobic.001G081100	Sobic.008G021800	0.00585297438436096	0.979833695460803	-0.544664472005754
Sobic.001G081100	Sobic.010G155100	0.00279383137115066	0.764666414766527	-0.454239292446723
Sobic.001G081100	Sobic.004G100700	0.00188249970124398	0.938178862887795	0.285351228751441
Sobic.001G081100	Sobic.004G308900	0.038640570662916	0.996904049757172	0.67469725847992
Sobic.001G081100	Sobic.004G331300	0.00572615855420907	0.940885864517747	-0.499550328806951
Sobic.001G081100	Sobic.010G185300	6.1200320011928e-05	0.350271179412259	-0.117888478766499
Sobic.001G081100	Sobic.004G097700	0.0147351285103824	0.995308401945853	-0.554491266342257
Sobic.001G081100	Sobic.001G253900	0.0505852752057799	0.995464788547658	0.700786963706278
Sobic.001G081100	Sobic.001G488900	0.048682728787432	0.993451941640556	0.716365557964939
Sobic.001G081100	Sobic.010G030100	0.0120946581923857	0.844694483639187	0.5654489390747
Sobic.001G081100	Sobic.002G353800	0.0120581180460165	0.981136748984874	-0.449023740914523
Sobic.001G081100	Sobic.003G235900	0.00317313725423703	0.921870262684088	-0.424089969117256
Sobic.001G081100	Sobic.001G468400	0.018089584058591	0.990783279951692	-0.632867242312519
Sobic.001G081100	Sobic.007G032100	0.0133636143133549	0.887159499704127	0.56262607531563
Sobic.001G081100	Sobic.001G286700	0.0652723837134484	0.996948947846077	0.830235191266943
Sobic.001G081100	Sobic.002G221400	0.026261032598236	0.968048703832531	0.623381955126621
Sobic.001G081100	Sobic.002G293100	0.0451416718212636	0.981879837579902	0.63675510547274
Sobic.001G083300	Sobic.001G316900	4.60486665178647e-05	0.918832326825801	0.0430303217359784
Sobic.001G083300	Sobic.001G380700	0.0349019609432941	0.979215716147219	0.654770021902408
Sobic.001G083300	Sobic.001G476500	0.0160200442752052	0.994878591027344	0.561304830628586
Sobic.001G083300	Sobic.001G513700	9.23406385987501e-05	0.898762376612232	0.0650571243608742
Sobic.001G083300	Sobic.001G522500	4.07311777851879e-05	0.881929124583116	-0.161623689497133
Sobic.001G083300	Sobic.001G529200	3.55473086967572e-05	0.857923276733154	-0.0731303752479851
Sobic.001G083300	Sobic.002G031000	0.000135247029283171	0.944810663750141	0.169718178753419
Sobic.001G083300	Sobic.002G232900	0.0171250464250151	0.99069398824679	0.504076432899001
Sobic.001G083300	Sobic.002G235700	0.00598209399873151	0.97114414960245	0.434384237752925
Sobic.001G083300	Sobic.002G260600	0.000485940257248774	0.880302703924345	0.224407692003045
Sobic.001G083300	Sobic.002G290800	0.00199036269247708	0.900460936896997	0.334719109168154
Sobic.001G083300	Sobic.002G290900	7.89880350756571e-05	0.802295049052423	0.0771765790636469
Sobic.001G083300	Sobic.003G021800	0.000974949771941469	0.891440456810309	0.27576459303197
Sobic.001G083300	Sobic.003G105200	0.257368939599678	0.989584652319793	0.88628638525352
Sobic.001G083300	Sobic.004G107900	0.0004941473843249	0.887685664948264	-0.208145360453999
Sobic.001G083300	Sobic.004G112200	0.000253973503147573	0.780049811655039	0.167328064051228
Sobic.001G083300	Sobic.004G228400	0.154098491327782	0.99787465563418	0.813399652714237
Sobic.001G083300	Sobic.004G237000	0.00359042540579795	0.8572846140303	0.402840443289142
Sobic.001G083300	Sobic.004G237900	3.79950109859744e-05	0.558969603993811	-0.0270881751042039
Sobic.001G083300	Sobic.005G018500	0.000133385595473191	0.63131354151585	-0.121411777136432
Sobic.001G083300	Sobic.006G197400	0.315484925179826	0.992453085280641	0.914368731266136
Sobic.001G083300	Sobic.006G236600	0.000248165154668509	0.826262556961297	0.283669506068707
Sobic.001G083300	Sobic.007G189400	7.3930069095773e-05	0.596093765370659	-0.13460720881968
Sobic.001G083300	Sobic.008G021800	0.00140978797837226	0.83699774046584	-0.368656435341145
Sobic.001G083300	Sobic.008G186100	1.39973138053134e-05	0.556997114919433	-0.244433726547424
Sobic.001G083300	Sobic.010G155100	7.78111460012124e-05	0.375515003781024	0.0729012646284905
Sobic.001G083300	Sobic.001G253900	0.022170558775372	0.985401562957967	0.577830609940293
Sobic.001G083300	Sobic.001G488900	0.0119031830627163	0.963005992633687	0.4743202549207
Sobic.001G083300	Sobic.010G030100	0.181693988636224	0.978269324969845	0.803838071814092
Sobic.001G083300	Sobic.002G353800	0.00146047271099208	0.897329673550536	-0.259308315989109
Sobic.001G083300	Sobic.003G235900	4.96805777311641e-05	0.726298727668876	0.0393639693092055
Sobic.001G083300	Sobic.001G468400	0.000139331062884899	0.896623411477869	-0.141590570612242
Sobic.001G083300	Sobic.007G032100	0.126086152769636	0.961227725629292	0.694447642143432
Sobic.001G083300	Sobic.001G286700	0.0254000444200113	0.983806419619557	0.572300863393173
Sobic.001G083300	Sobic.003G274000	0.000504499945503901	0.827806244062984	0.214253878930791
Sobic.001G083300	Sobic.009G154200	0.000120401201701659	0.757785404287112	-0.236485315879102
Sobic.001G083500	Sobic.001G316900	0.0416878894059287	0.994089595397593	0.762481530667318
Sobic.001G083500	Sobic.001G380700	0.136215636589714	0.999723044372933	0.912920979141327
Sobic.001G083500	Sobic.001G476500	5.15949155770737e-05	0.871047643934949	-0.0329206818334806
Sobic.001G083500	Sobic.001G513700	0.00130537390367689	0.945856940563506	-0.404824635016919
Sobic.001G083500	Sobic.001G522500	0.00935441942915201	0.981899512023355	0.618159296526855
Sobic.001G083500	Sobic.002G031000	0.000288141381639744	0.959795527040505	-0.200663631949797
Sobic.001G083500	Sobic.002G035500	0.0256440426067177	0.971931127340565	0.560935271952851
Sobic.001G083500	Sobic.002G232900	0.000789174297529177	0.888823251358167	0.292746115760133
Sobic.001G083500	Sobic.002G235700	0.000376119033319958	0.8572846140303	-0.264043400248209
Sobic.001G083500	Sobic.002G247800	0.00763495203963816	0.987635368999232	0.520730627956
Sobic.001G083500	Sobic.002G260600	0.0789357560344375	0.995162104802229	0.817372310399071
Sobic.001G083500	Sobic.003G021800	0.111635883473903	0.996656858031738	0.801433516772602
Sobic.001G083500	Sobic.003G105200	0.0338870488079646	0.953711583757385	0.662032607862956
Sobic.001G083500	Sobic.004G107900	0.000110853517837548	0.70771646806409	0.121452423643178
Sobic.001G083500	Sobic.004G228400	0.00984212535719183	0.88043790266397	0.571836293086042
Sobic.001G083500	Sobic.004G237000	0.0808137542686933	0.9932592329893	0.733194957531354
Sobic.001G083500	Sobic.006G197400	0.0028233989710094	0.780694023559894	0.373001089828041
Sobic.001G083500	Sobic.006G236600	1.3534056175296e-05	0.483834417866009	-0.158174142098004
Sobic.001G083500	Sobic.007G189400	0.000197229446952395	0.680971332317998	0.0876861919641846
Sobic.001G083500	Sobic.007G210200	0.0916163840339837	0.956981072680925	0.829375827591712
Sobic.001G083500	Sobic.008G186100	0.000355123496291011	0.955832387867023	-0.429742087951582
Sobic.001G083500	Sobic.001G164800	0.00474984910997474	0.989297102761636	-0.502693053652584
Sobic.001G083500	Sobic.001G479600	0.00564254529792453	0.953144556207615	0.443255119295004
Sobic.001G083500	Sobic.002G142000	0.0165276371995673	0.956857981291118	0.582623097899685
Sobic.001G083500	Sobic.003G203800	0.0076094231680429	0.907977078768905	0.455492800212311
Sobic.001G083500	Sobic.003G281100	0.00142619762612854	0.853139864609561	-0.389223784213627
Sobic.001G083500	Sobic.003G393600	0.0016124778640367	0.920835084274722	-0.302996350636275
Sobic.001G083500	Sobic.006G050900	0.0365606055132617	0.92425944638134	0.744569708859814
Sobic.001G083500	Sobic.007G076800	0.00536113888571617	0.789670110030586	0.468241190494177
Sobic.001G083500	Sobic.008G041100	0.00210583789759374	0.718751308476608	0.263425156772312
Sobic.001G083500	Sobic.K044414	0.00888920634938459	0.787197183830433	0.486918910850338
Sobic.001G083500	Sobic.001G253900	0.101429478320679	0.999461222933137	0.825330927445316
Sobic.001G083500	Sobic.001G488900	0.103617799655174	0.999326024193512	0.858495744409753
Sobic.001G083500	Sobic.010G030100	0.0420298154693189	0.910343561185249	0.677225252659153
Sobic.001G083500	Sobic.002G353800	0.0263183018787454	0.995082902555508	-0.569190742837005
Sobic.001G083500	Sobic.003G235900	0.0041501289730477	0.912702980980867	-0.505481055954008
Sobic.001G083500	Sobic.001G468400	0.0216648962239643	0.991895138243234	-0.691829300797822
Sobic.001G083500	Sobic.007G032100	0.0521670403169876	0.944177045776376	0.684260915601376
Sobic.001G083500	Sobic.001G286700	0.128473915574452	0.999718504116751	0.88782521568893
Sobic.001G085200	Sobic.001G529200	2.34857478364688e-05	0.865766821523034	-0.0221049131371028
Sobic.001G085200	Sobic.002G008600	0.000508447820602912	0.916678731977075	-0.2726130685305
Sobic.001G085200	Sobic.002G035500	0.153112825785188	0.992576681143358	0.750080457582226
Sobic.001G085200	Sobic.002G290800	0.00272598332852913	0.916150548841301	0.380799206633468
Sobic.001G085200	Sobic.002G290900	0.000144394474055842	0.851877673391122	0.131064850914271
Sobic.001G085200	Sobic.004G112200	1.41459991592736e-05	0.574911452392639	-0.0973033859735155
Sobic.001G085200	Sobic.004G237900	8.92027886943013e-05	0.699643892573503	-0.24190444541615
Sobic.001G085200	Sobic.004G298400	0.000473150890375845	0.840110338314667	0.211600697302684
Sobic.001G085200	Sobic.005G018500	0.000319789925675265	0.743420033729059	-0.274828685305538
Sobic.001G085200	Sobic.008G021800	0.00113178975732723	0.810622887834989	-0.396091157974787
Sobic.001G085200	Sobic.010G155100	1.88477571437398e-05	0.20582192005416	-0.152686248718373
Sobic.001G085200	Sobic.006G241000	0.132970366951338	0.96668208672192	0.763555364485045
Sobic.001G085200	Sobic.003G360200	0.000340018218198367	0.82771846577681	-0.226965956992946
Sobic.001G085200	Sobic.001G386600	0.0165202933182661	0.981987290309529	-0.416003870461634
Sobic.001G085200	Sobic.001G253900	0.0292100097059299	0.988281094322813	0.664879484022552
Sobic.001G085200	Sobic.001G488900	0.0193850574359269	0.974599789029429	0.627049703658241
Sobic.001G085200	Sobic.010G030100	0.132540194392408	0.957016890257468	0.739184888226808
Sobic.001G085200	Sobic.002G353800	0.00247837244519083	0.92496974423728	-0.381621006255582
Sobic.001G085200	Sobic.003G235900	2.67727282972667e-05	0.71900455387695	-0.185488207959171
Sobic.001G085200	Sobic.001G468400	0.000354022457007455	0.931167698397845	-0.31511532524444
Sobic.001G085200	Sobic.007G032100	0.145058994699108	0.973059128765197	0.783217332170447
Sobic.001G085200	Sobic.001G286700	0.034515180578162	0.987438624564703	0.690936255292861
Sobic.001G085200	Sobic.002G221400	0.0990489895964601	0.985453523667599	0.780730244583458
Sobic.001G085200	Sobic.002G293100	0.0376418147755795	0.966492909381027	0.539343529540036
Sobic.001G086900	Sobic.001G299600	0.0091263440852637	0.988106042223374	0.560475065575987
Sobic.001G086900	Sobic.001G316900	0.0705198878914031	0.999894565162009	0.78645679252269
Sobic.001G086900	Sobic.001G380700	0.00821127641848205	0.983784222811559	0.493430754459252
Sobic.001G086900	Sobic.001G476500	0.000867764894398888	0.956090677996456	-0.318769323745552
Sobic.001G086900	Sobic.001G513700	0.00110796895613028	0.966760280022822	-0.289562561025338
Sobic.001G086900	Sobic.001G522500	0.006253773255764	0.990315129092095	0.481213828370947
Sobic.001G086900	Sobic.001G529200	0.012456664246062	0.991363423797097	0.567265366015029
Sobic.001G086900	Sobic.002G008600	0.00676275255057025	0.982520013701484	-0.549221117035396
Sobic.001G086900	Sobic.002G031000	3.24964018028864e-05	0.895719396024854	0.0903748677715433
Sobic.001G086900	Sobic.002G035500	6.21848434566917e-05	0.88906035362542	0.130942944219308
Sobic.001G086900	Sobic.002G232900	5.54275433655467e-05	0.85255719839961	-0.145338925097418
Sobic.001G086900	Sobic.002G235700	0.00111544046570912	0.938062834118714	-0.313911096743097
Sobic.001G086900	Sobic.002G260600	0.0976295400208744	0.999909194876371	0.848377491396599
Sobic.001G086900	Sobic.002G290800	0.018027791047715	0.989975114351397	0.582957393054212
Sobic.001G086900	Sobic.002G290900	0.0180259400147525	0.992392548531555	0.641639644348135
Sobic.001G086900	Sobic.003G021800	0.0028119200199354	0.955665911807037	0.365354783097943
Sobic.001G086900	Sobic.003G105200	3.07783320209601e-05	0.763022842028849	-0.0381753415157536
Sobic.001G086900	Sobic.003G246800	0.00218948725915499	0.946222178949657	-0.352929023925345
Sobic.001G086900	Sobic.003G293100	1.96127849291874e-05	0.729909240278933	-0.0761147192554919
Sobic.001G086900	Sobic.004G107900	0.00471651813451022	0.994198057073038	0.448779625553563
Sobic.001G086900	Sobic.004G112200	0.00113110790716268	0.905925891920715	-0.308921502385955
Sobic.001G086900	Sobic.004G228400	1.76066590188713e-05	0.566410074929361	0.0815982201016694
Sobic.001G086900	Sobic.004G237000	0.0125347458301427	0.976145494022753	0.655540249852412
Sobic.001G086900	Sobic.004G237900	0.00359156564505034	0.942008316740379	-0.449945314447417
Sobic.001G086900	Sobic.004G298400	0.00165780191266494	0.978691064321809	0.355728837413096
Sobic.001G086900	Sobic.005G018500	0.00185906064367259	0.902762846780984	-0.356484739643252
Sobic.001G086900	Sobic.006G197400	3.15952780661516e-05	0.526160703880961	-0.204762216753005
Sobic.001G086900	Sobic.006G236600	2.75127524991927e-05	0.643350769598646	-0.202905313044252
Sobic.001G086900	Sobic.007G189400	0.0362072608637211	0.999794175053108	0.672660654170301
Sobic.001G086900	Sobic.008G021800	0.000170590809529248	0.665406325182228	-0.28877507132607
Sobic.001G086900	Sobic.008G186100	2.08325536244231e-05	0.675348981746657	-0.274907532437795
Sobic.001G086900	Sobic.010G155100	0.00598399544553861	0.918324827079299	-0.456045195681182
Sobic.001G086900	Sobic.004G100700	0.105535514959968	0.999997477635455	0.8110049741611
Sobic.001G086900	Sobic.004G308900	0.0404858854050303	0.99961861848076	0.687770103331306
Sobic.001G086900	Sobic.004G331300	0.00116536494605912	0.887368351488472	-0.366130555093844
Sobic.001G086900	Sobic.010G185300	3.01009101134822e-05	0.390851989161904	0.0489896081961664
Sobic.001G086900	Sobic.002G221400	0.00224752082424945	0.942372041707802	0.410759111583217
Sobic.001G086900	Sobic.002G293100	0.00164043216033235	0.934226822118312	0.371270560993218
Sobic.001G086900	Sobic.003G274000	0.0285161190559465	0.99527813357131	0.778038428753794
Sobic.001G086900	Sobic.009G154200	0.0137201056701894	0.998393758257591	0.533019154833429
Sobic.001G088400	Sobic.001G316900	3.81993374453211e-05	0.920727127072186	0.0190997171890603
Sobic.001G088400	Sobic.001G380700	0.0401881902227572	0.981947941422624	0.643411216828494
Sobic.001G088400	Sobic.001G522500	2.14646022958977e-05	0.866856987479487	-0.148828825928799
Sobic.001G088400	Sobic.001G529200	2.00601078306285e-05	0.843650729190366	-0.0223997536635667
Sobic.001G088400	Sobic.002G008600	0.00036510794665266	0.907726860206017	-0.240719168196614
Sobic.001G088400	Sobic.002G035500	0.233972462427027	0.997669335160198	0.77750277907677
Sobic.001G088400	Sobic.002G290800	0.00199691714543063	0.903785917840533	0.3248442083529
Sobic.001G088400	Sobic.002G290900	8.85245407572023e-05	0.829237938178863	0.0966674613708759
Sobic.001G088400	Sobic.003G021800	0.000917811923897776	0.894321501593882	0.257077973729248
Sobic.001G088400	Sobic.004G107900	0.000321332231759932	0.855956841333685	-0.165002512652446
Sobic.001G088400	Sobic.004G112200	3.6721178833552e-05	0.655598362884516	-0.0269843870201188
Sobic.001G088400	Sobic.004G237900	5.49477234481875e-05	0.649823157021733	-0.134247746822163
Sobic.001G088400	Sobic.004G298400	0.000455311005557913	0.840334324286284	0.190267552183653
Sobic.001G088400	Sobic.005G018500	0.000221655107088679	0.71321724066435	-0.203311792766359
Sobic.001G088400	Sobic.008G021800	0.000781039292167192	0.76427797062656	-0.312534754547436
Sobic.001G088400	Sobic.010G155100	2.24091819095358e-05	0.164608501276569	-0.0849886515118246
Sobic.001G088400	Sobic.004G100700	0.000309879347644917	0.841331667227472	-0.265343209457253
Sobic.001G088400	Sobic.004G308900	1.07511063547142e-05	0.533339857849624	-0.0385634903677799
Sobic.001G088400	Sobic.004G331300	8.0838261205515e-05	0.667486771459142	-0.155848201601443
Sobic.001G088400	Sobic.010G185300	0.0186432023682224	0.947599389991358	-0.49227354790227
Sobic.001G088400	Sobic.001G253900	0.0308990969435705	0.988376944175532	0.62845096909098
Sobic.001G088400	Sobic.001G488900	0.0193999768093818	0.974535216497071	0.566859550467885
Sobic.001G088400	Sobic.010G030100	0.181975694587439	0.977661939587351	0.749034389715939
Sobic.001G088400	Sobic.002G353800	0.0022595460863069	0.921289109892865	-0.348995666917539
Sobic.001G088400	Sobic.003G235900	2.23398873831009e-05	0.670309297385266	-0.0672296826918694
Sobic.001G088400	Sobic.001G468400	0.000265720687626227	0.921412705755582	-0.245782224073005
Sobic.001G088400	Sobic.007G032100	0.201799987003478	0.987642936092867	0.777700138365251
Sobic.001G088400	Sobic.001G286700	0.0342140239282649	0.986955843990744	0.608505966346415
Sobic.001G088400	Sobic.002G221400	0.126579828237601	0.989759199946324	0.765194119241775
Sobic.001G088400	Sobic.002G293100	0.0426497497596577	0.969035452842629	0.544317474260404
Sobic.001G088400	Sobic.003G274000	0.000407935576848989	0.825390827774462	0.167523310499545
Sobic.001G088400	Sobic.009G154200	6.41156773080821e-05	0.658300319785377	-0.203652381746945
Sobic.001G089000	Sobic.001G299600	0.00769762858260031	0.97758324181354	0.4299979666052
Sobic.001G089000	Sobic.001G529200	1.99467963923128e-05	0.856941067979238	-0.00445123679980595
Sobic.001G089000	Sobic.002G290800	0.00099207774300424	0.904904334279893	0.265066727033476
Sobic.001G089000	Sobic.002G290900	0.0001052745222644	0.857063654896137	0.216533516432299
Sobic.001G089000	Sobic.003G246800	0.000141400296921937	0.836096751850281	0.198392185873962
Sobic.001G089000	Sobic.003G293100	0.000627685446870082	0.898374941418083	0.372536653722603
Sobic.001G089000	Sobic.004G112200	6.01697326375652e-05	0.733305351902645	0.124030360208206
Sobic.001G089000	Sobic.004G237900	1.43801719760057e-05	0.551576049038803	-0.19290830927173
Sobic.001G089000	Sobic.005G018500	6.69565429424938e-06	0.461161891914661	0.068697311503971
Sobic.001G089000	Sobic.008G021800	2.61651230165481e-05	0.45866121970451	-0.0554975905554004
Sobic.001G089000	Sobic.010G155100	3.10809192733209e-05	0.335520391551693	-0.00616456153744356
Sobic.001G089000	Sobic.004G100700	4.40342641272968e-06	0.545084491645172	0.129104506594558
Sobic.001G089000	Sobic.004G308900	3.65068775452597e-06	0.48759677682169	-0.0484839855878852
Sobic.001G089000	Sobic.004G331300	1.54611984873512e-05	0.525632016272278	0.174608370234029
Sobic.001G089000	Sobic.010G185300	0.00182007983321303	0.843176524655861	-0.425874305147852
Sobic.001G089000	Sobic.002G221400	0.04025154508316	0.971858483241662	0.644697795300225
Sobic.001G089000	Sobic.002G293100	0.00359272067172781	0.938968867463364	0.484185001991058
Sobic.001G089000	Sobic.001G397900	3.04041472205578e-05	0.913035933100839	0.104820396847744
Sobic.001G089000	Sobic.003G008700	0.261134692940971	0.998488094691583	0.736016522905392
Sobic.001G089000	Sobic.003G053300	9.06649641119785e-06	0.880908071415203	-0.189847373796134
Sobic.001G089000	Sobic.003G128900	0.00232165294896116	0.929349073560726	0.432490123469221
Sobic.001G089000	Sobic.003G145100	4.22148983276349e-06	0.810223345291023	-0.13203322303755
Sobic.001G089000	Sobic.008G137500	1.24851307432816e-05	0.279908307004051	-0.00433972911811402
Sobic.001G089000	Sobic.009G036500	1.38661354395147e-05	0.390931695881534	0.233606667566305
Sobic.001G089000	Sobic.009G154200	3.01093163192082e-05	0.52437486978293	0.351155726620946
Sobic.001G091500	Sobic.001G299600	0.0263185259530384	0.982653194549473	0.608761536952539
Sobic.001G091500	Sobic.001G316900	4.81744091869195e-05	0.926266239613533	0.0659170628958455
Sobic.001G091500	Sobic.001G380700	0.035768486907778	0.980500104173656	0.651155140604235
Sobic.001G091500	Sobic.001G476500	0.00769296823103949	0.987811934517398	0.438793624979458
Sobic.001G091500	Sobic.001G513700	2.74342223818179e-05	0.870513911597176	-0.0314890358769305
Sobic.001G091500	Sobic.001G522500	1.7468738654667e-05	0.85791520516661	-0.126917611091982
Sobic.001G091500	Sobic.002G031000	7.19168018011084e-05	0.921613990446292	0.143452493633207
Sobic.001G091500	Sobic.002G035500	0.184081328263773	0.994289871142485	0.761305820537488
Sobic.001G091500	Sobic.002G232900	0.00875593620328292	0.977525731901908	0.396511272885984
Sobic.001G091500	Sobic.002G235700	0.00304522965259166	0.953424034199227	0.418227118025315
Sobic.001G091500	Sobic.002G260600	0.000492477051614278	0.885565365311535	0.250889330771066
Sobic.001G091500	Sobic.003G021800	0.00126172318685827	0.906546393598844	0.348835440400502
Sobic.001G091500	Sobic.003G105200	0.282110578796888	0.992712384355891	0.896525569450475
Sobic.001G091500	Sobic.003G246800	0.000122667119297179	0.80274201204984	0.143518127489684
Sobic.001G091500	Sobic.003G293100	0.00539459924872364	0.9491461039305	0.423332774597205
Sobic.001G091500	Sobic.004G107900	0.000196308600597869	0.80815298847229	-0.105509230278896
Sobic.001G091500	Sobic.004G228400	0.113930740802145	0.983899242634822	0.738190692397135
Sobic.001G091500	Sobic.004G237000	0.00363043474112794	0.862640602905663	0.402409726661477
Sobic.001G091500	Sobic.006G197400	0.31453136000504	0.991334668841281	0.935332754820091
Sobic.001G091500	Sobic.006G236600	8.35620154202458e-05	0.73860736217674	0.187440490260797
Sobic.001G091500	Sobic.007G189400	2.95112393030177e-05	0.48560410883095	-0.0863947509123584
Sobic.001G091500	Sobic.008G186100	1.11833197743119e-05	0.521753628547517	-0.25470415868074
Sobic.001G091500	Sobic.003G251700	0.213994327457997	0.98728677821908	0.839478702532633
Sobic.001G091500	Sobic.009G196900	0.262952263222215	0.981733035963369	0.828249150164196
Sobic.001G091500	Sobic.004G100700	0.000207330685470983	0.806925605884576	-0.234610002232442
Sobic.001G091500	Sobic.004G308900	9.83843894957144e-06	0.522324691880559	-0.0344386074714485
Sobic.001G091500	Sobic.004G331300	4.14787227682069e-05	0.576874860954654	-0.0731413831659691
Sobic.001G091500	Sobic.010G185300	0.0192732205204213	0.951782479353185	-0.503063220467523
Sobic.001G091500	Sobic.004G106300	3.11484349553331e-05	0.631655069675276	0.0325505978063495
Sobic.001G091500	Sobic.006G241000	0.152191697743053	0.972413403441615	0.709838160451586
Sobic.001G091500	Sobic.003G360200	0.000233948184689577	0.799963879739712	-0.232500444735798
Sobic.001G091500	Sobic.001G386600	0.0173373889371559	0.982030674979708	-0.470102364643274
Sobic.001G091500	Sobic.001G253900	0.0268572551482136	0.98740835619016	0.630951906406885
Sobic.001G091500	Sobic.001G488900	0.0161620941542313	0.970257790701253	0.570010987987548
Sobic.001G091500	Sobic.010G030100	0.179167413152727	0.977308808551018	0.826546301383824
Sobic.001G091500	Sobic.002G353800	0.00171789886832386	0.910027256671276	-0.303683332188196
Sobic.001G091500	Sobic.003G235900	2.09005072051746e-05	0.659763291221616	-0.0372295347392537
Sobic.001G091500	Sobic.001G468400	0.000196169253057847	0.914007547923665	-0.202423944536294
Sobic.001G091500	Sobic.007G032100	0.155352200183551	0.974054958287658	0.765606773814675
Sobic.001G091500	Sobic.001G286700	0.0283429249228657	0.985133687843262	0.594518289608403
Sobic.001G098900	Sobic.001G299600	0.0291035695332502	0.984874893240921	0.601060297149376
Sobic.001G098900	Sobic.002G008600	0.000291717139759592	0.894166628410804	-0.18333698542623
Sobic.001G098900	Sobic.002G035500	0.179192760788644	0.99340754802456	0.730450187156552
Sobic.001G098900	Sobic.003G246800	0.000204217220514216	0.820387465462524	0.141779488115813
Sobic.001G098900	Sobic.003G293100	0.00748129937943665	0.959142739096196	0.442149136593933
Sobic.001G098900	Sobic.004G298400	0.0012714420760789	0.950738220431456	0.268573472850847
Sobic.001G098900	Sobic.004G100700	0.000254590184139331	0.816936870764635	-0.255019678745653
Sobic.001G098900	Sobic.004G308900	1.60799139136079e-05	0.569301209171116	0.0166259700558745
Sobic.001G098900	Sobic.004G331300	4.24418465067114e-05	0.562991262024742	-0.0718432945060699
Sobic.001G098900	Sobic.010G185300	0.025254475380091	0.983204078966153	-0.546086383963769
Sobic.001G098900	Sobic.004G097700	0.000329908167014227	0.808846638722231	-0.234758240860442
Sobic.001G101700	Sobic.003G251700	0.000291893337135904	0.775812239219036	0.177207987649123
Sobic.001G101700	Sobic.009G196900	0.000799840454936768	0.689024233365132	0.337189543790499
Sobic.001G101700	Sobic.004G100700	0.00751933992208915	0.991609606576712	-0.495560941720053
Sobic.001G101700	Sobic.004G308900	0.000536247238930208	0.849162600194626	-0.274073199301339
Sobic.001G101700	Sobic.004G331300	0.00839755078622771	0.968180371261793	0.451922967753187
Sobic.001G101700	Sobic.010G185300	0.0117838297360675	0.945790854612421	-0.482100788398693
Sobic.001G101700	Sobic.004G106300	0.0287328200096529	0.990202127160468	0.666967051485933
Sobic.001G101700	Sobic.004G097700	8.13950578234783e-05	0.675253636366847	0.03701277640971
Sobic.001G101700	Sobic.003G274000	0.000365285577785122	0.798674446984185	-0.288407852043084
Sobic.001G101700	Sobic.009G154200	0.00160387841677874	0.97787987188406	-0.371225409185802
Sobic.001G103400	Sobic.001G299600	0.0322014581488398	0.986203674883353	0.609325233072601
Sobic.001G103400	Sobic.002G008600	0.000430674167105053	0.910774885522485	-0.24634209405864
Sobic.001G103400	Sobic.002G035500	0.240959026174691	0.998355418316503	0.790465762015058
Sobic.001G103400	Sobic.003G246800	7.4185999029535e-05	0.774125281811179	0.072305063242809
Sobic.001G103400	Sobic.003G293100	0.00461889247354515	0.942199511972908	0.39525191827989
Sobic.001G103400	Sobic.004G298400	0.000668650056111841	0.881979571874021	0.219106606463281
Sobic.001G103400	Sobic.004G106300	2.36723387464821e-05	0.594452210524616	-0.0367069910445846
Sobic.001G103400	Sobic.001G253900	0.0347115795211381	0.989708752655419	0.647012054559659
Sobic.001G103400	Sobic.001G488900	0.0214248360757323	0.976615662773986	0.578737230576867
Sobic.001G103400	Sobic.010G030100	0.196797589115956	0.984744739230386	0.770813254241063
Sobic.001G103400	Sobic.002G353800	0.00261206044679726	0.926275320125896	-0.360330511628161
Sobic.001G103400	Sobic.003G235900	2.39968687131251e-05	0.676718121221813	-0.0715115060249348
Sobic.001G103400	Sobic.001G468400	0.000295291396069333	0.92345935234759	-0.243272491787337
Sobic.001G103400	Sobic.007G032100	0.205263021471543	0.988359287623716	0.776245322562995
Sobic.001G103400	Sobic.001G286700	0.037880134493283	0.988304300076629	0.621688564158733
Sobic.001G104500	Sobic.001G299600	0.0362788716870431	0.988699806837323	0.660003235036648
Sobic.001G104500	Sobic.001G316900	0.00229553726270862	0.967576517189662	0.459208597604644
Sobic.001G104500	Sobic.001G380700	0.1037987320024	0.997756104500554	0.885918174190541
Sobic.001G104500	Sobic.001G476500	0.000395623811529442	0.925543834407777	0.145749487937065
Sobic.001G104500	Sobic.001G513700	1.67551606631554e-05	0.854171007235655	-0.0681160523906015
Sobic.001G104500	Sobic.001G522500	0.00052999590686039	0.940156901164172	0.368209428628205
Sobic.001G104500	Sobic.002G031000	4.3616010831404e-05	0.897026989805107	-0.119360903746231
Sobic.001G104500	Sobic.002G232900	0.0028794930837951	0.936717404870282	0.411584348811776
Sobic.001G104500	Sobic.002G235700	8.54252493660457e-05	0.836461485763522	0.114547336226774
Sobic.001G104500	Sobic.002G247800	0.00110155579710413	0.955554927767047	0.464356726445181
Sobic.001G104500	Sobic.002G260600	0.00657165084907248	0.949584995361372	0.570742995969655
Sobic.001G104500	Sobic.003G021800	0.00605297507157583	0.944873722863772	0.569622613899534
Sobic.001G104500	Sobic.003G105200	0.154739323527368	0.987974374794112	0.778507371537683
Sobic.001G104500	Sobic.003G246800	1.44188923754605e-05	0.657547646205077	-0.0321578391528328
Sobic.001G104500	Sobic.003G293100	0.00121442793862756	0.880213916692353	0.476712271971737
Sobic.001G104500	Sobic.004G107900	0.000188789653123525	0.788537568349773	-0.207372472234479
Sobic.001G104500	Sobic.004G228400	0.0242318737140214	0.932720970484804	0.652988878309282
Sobic.001G104500	Sobic.004G237000	0.00753455111346168	0.903528636656919	0.542947659581207
Sobic.001G104500	Sobic.006G197400	0.0757063781880375	0.951764318328459	0.665655513932173
Sobic.001G104500	Sobic.006G236600	1.43237966321088e-05	0.516729582846307	0.19844687402752
Sobic.001G104500	Sobic.007G189400	4.3047201331915e-05	0.568089969716491	-0.178449195203711
Sobic.001G104500	Sobic.007G210200	0.226734365657611	0.998957254496998	0.889043624655613
Sobic.001G104500	Sobic.008G186100	4.41951999522506e-05	0.796130390103856	-0.299987030325507
Sobic.001G104500	Sobic.001G164800	0.000101142370999261	0.975709629429335	-0.190106218043587
Sobic.001G104500	Sobic.001G479600	0.127819264232761	0.992057074047038	0.731438763646679
Sobic.001G104500	Sobic.002G142000	0.147253488780743	0.991231756367835	0.787623683531833
Sobic.001G104500	Sobic.003G203800	0.0490994963897032	0.965407788153664	0.536576771861552
Sobic.001G104500	Sobic.003G281100	3.85022402680456e-05	0.725150547327883	-0.0985963997102206
Sobic.001G104500	Sobic.003G393600	8.48434355244503e-05	0.741684646921933	-0.145332203260484
Sobic.001G104500	Sobic.006G050900	0.092950330337225	0.963092761974043	0.746355781959546
Sobic.001G104500	Sobic.007G076800	0.0941223596638494	0.955804641857025	0.73479024285182
Sobic.001G104500	Sobic.008G041100	0.0111549396690205	0.876767357777736	0.417130092047128
Sobic.001G104500	Sobic.K044414	0.0330604094649107	0.895707288675037	0.554108048606671
Sobic.001G104500	Sobic.001G397900	1.21691397468396e-05	0.880201809342536	0.0034903242571328
Sobic.001G104500	Sobic.003G008700	0.21113266417596	0.997247595808234	0.796744973604701
Sobic.001G104500	Sobic.003G053300	1.77120760807092e-05	0.923554193254491	-0.208769083215608
Sobic.001G104500	Sobic.003G128900	0.00227328210878504	0.896243038904446	0.282543723171824
Sobic.001G104500	Sobic.003G145100	1.78850011430316e-05	0.934226822118312	-0.189308109800989
Sobic.001G104500	Sobic.003G274000	0.00282711912200132	0.896978560405838	0.398888116074036
Sobic.001G104500	Sobic.008G137500	0.00145162890402451	0.747057283403295	0.383126835082732
Sobic.001G104500	Sobic.009G036500	0.00362038548294488	0.984791655210928	-0.541039509726498
Sobic.001G105800	Sobic.001G316900	1.56140294870703e-05	0.902491440355916	-0.0130620641409359
Sobic.001G105800	Sobic.001G380700	0.0172554959717323	0.974786444005777	0.588193075121278
Sobic.001G105800	Sobic.001G522500	3.87149392650851e-05	0.887213982778304	-0.232264869598302
Sobic.001G105800	Sobic.003G021800	0.000457053873438728	0.879683211192034	0.295172574881318
Sobic.001G105800	Sobic.004G107900	0.00038657189557403	0.879916277676014	-0.176584627150035
Sobic.001G105800	Sobic.001G164800	4.31710562483215e-05	0.969718004688571	0.0973851439550006
Sobic.001G105800	Sobic.001G479600	0.311411438441554	0.998036591437985	0.93721393240892
Sobic.001G105800	Sobic.002G142000	0.259679407517411	0.995510191109472	0.87245341848422
Sobic.001G105800	Sobic.003G203800	0.172268552807308	0.985615459471403	0.819477888635733
Sobic.001G105800	Sobic.003G281100	7.10011098727814e-05	0.757720327281844	0.0945542648041125
Sobic.001G105800	Sobic.003G393600	4.29263462236777e-05	0.682390919084059	-0.0192545986490191
Sobic.001G105800	Sobic.006G050900	0.118267895662962	0.96197081422432	0.817865299359955
Sobic.001G105800	Sobic.007G076800	0.216436382900595	0.982496303474759	0.88065067966716
Sobic.001G105800	Sobic.008G041100	0.0687700128004903	0.95568003704849	0.573729920382108
Sobic.001G105800	Sobic.K044414	0.160634345973492	0.962501015251729	0.781604231207592
Sobic.001G105800	Sobic.004G106300	7.07800709935702e-05	0.706180348056039	0.0457438556208145
Sobic.001G106500	Sobic.001G299600	0.0483904183468786	0.992223045634115	0.670712900051518
Sobic.001G106500	Sobic.001G316900	0.000304789568827069	0.955354147549245	0.128315645799873
Sobic.001G106500	Sobic.001G380700	0.0411127480227189	0.985798078664479	0.565711308790948
Sobic.001G106500	Sobic.001G522500	1.59273107165231e-05	0.870450348010636	0.0353366856697209
Sobic.001G106500	Sobic.001G529200	0.000186475173998957	0.917387516414287	0.154945288356802
Sobic.001G106500	Sobic.002G008600	0.000311394895761948	0.904000823299788	-0.286011188839626
Sobic.001G106500	Sobic.002G247800	1.04030210204079e-05	0.80670616016914	0.0896113008540015
Sobic.001G106500	Sobic.002G290800	0.0190286158319212	0.964375132108843	0.541977937139015
Sobic.001G106500	Sobic.002G290900	0.000836881692135955	0.900746973036427	0.28645750352781
Sobic.001G106500	Sobic.003G021800	0.00268553815674064	0.928147419091374	0.356031695742667
Sobic.001G106500	Sobic.003G246800	2.59648321909243e-05	0.72601067363781	0.131318844468764
Sobic.001G106500	Sobic.003G293100	0.000508677131309362	0.865831394055392	0.41464826884809
Sobic.001G106500	Sobic.004G107900	2.93084015432499e-05	0.671361123400632	-0.219374047151294
Sobic.001G106500	Sobic.004G112200	1.22695720521973e-05	0.581787922615874	0.0136427118143673
Sobic.001G106500	Sobic.004G237900	2.64459579777001e-05	0.608321179740166	-0.0763265837924199
Sobic.001G106500	Sobic.004G298400	0.000203721242825528	0.779404086331458	0.228130725873946
Sobic.001G106500	Sobic.005G018500	0.000123398974275395	0.673157551429752	-0.204015534853525
Sobic.001G106500	Sobic.007G210200	0.148689851509507	0.997789399712551	0.746573759563061
Sobic.001G106500	Sobic.008G021800	0.000686847977809368	0.743106251579631	-0.443201149876355
Sobic.001G106500	Sobic.010G155100	3.46969357913345e-05	0.373457258785017	-0.0178900122481973
Sobic.001G106500	Sobic.002G221400	0.0790452705988626	0.987114752957094	0.728534187245529
Sobic.001G106500	Sobic.002G293100	0.0146423182016264	0.948763208992532	0.62234008652702
Sobic.001G111432	Sobic.001G299600	1.77116274307292e-05	0.914510002941077	0.00944878972560242
Sobic.001G111432	Sobic.001G316900	0.000299223305857619	0.963105878269678	0.134542606319641
Sobic.001G111432	Sobic.001G380700	6.51497701660044e-05	0.917597377144451	-0.163117816465147
Sobic.001G111432	Sobic.001G522500	8.80771948794332e-05	0.921173585596693	0.00211864441062649
Sobic.001G111432	Sobic.002G035500	1.99351914886253e-05	0.845921866226901	-0.0952451806985578
Sobic.001G111432	Sobic.003G021800	1.02293336613437e-05	0.730119101009097	-0.172321666791743
Sobic.001G111432	Sobic.003G246800	0.00525598238277574	0.991815431523604	-0.418966363735057
Sobic.001G111432	Sobic.003G293100	0.000538820501585714	0.908357451342327	-0.357718023595595
Sobic.001G111432	Sobic.004G107900	0.00175230343042735	0.986153227592449	0.491438001303313
Sobic.001G111432	Sobic.001G253900	5.82419163225476e-05	0.943827950523315	0.0879187207312764
Sobic.001G111432	Sobic.001G488900	7.42429467752565e-05	0.892345481209141	0.0695939245990205
Sobic.001G111432	Sobic.010G030100	0.000197887386637126	0.609371492336804	-0.205019443660883
Sobic.001G111432	Sobic.002G353800	1.43664437733136e-05	0.753282479100949	-0.013483283160188
Sobic.001G111432	Sobic.003G235900	0.00184152555901186	0.965443605730207	-0.451943938673914
Sobic.001G111432	Sobic.001G468400	0.000282592847213382	0.938470448229224	-0.150133129318084
Sobic.001G111432	Sobic.007G032100	9.55824591804449e-06	0.336729108641772	0.0430286723580005
Sobic.001G111432	Sobic.001G286700	3.41375671666009e-05	0.927466885137068	0.0829537217781348
Sobic.001G112800	Sobic.001G299600	0.00414450300750346	0.969235224114612	0.373707869598377
Sobic.001G112800	Sobic.002G008600	5.00529620362633e-05	0.846737598920832	0.00611273904600121
Sobic.001G112800	Sobic.002G035500	0.0479725565957006	0.981917673048081	0.55942966388061
Sobic.001G112800	Sobic.003G246800	0.00264268016805061	0.929333434900546	0.382809124944436
Sobic.001G112800	Sobic.003G293100	0.0225893751691561	0.9853309367507	0.635093712026242
Sobic.001G112800	Sobic.004G298400	0.000687725569382348	0.878007856661085	0.183692121310178
Sobic.001G112800	Sobic.004G106300	0.000999870191048849	0.844237431183589	0.300796745759797
Sobic.001G112800	Sobic.001G397900	0.00149742329647204	0.969247331464429	0.353433905321178
Sobic.001G112800	Sobic.003G008700	0.268325681400178	0.996050986067972	0.859912991570151
Sobic.001G112800	Sobic.003G053300	7.2583591996126e-06	0.858134146409137	-0.143197116880577
Sobic.001G112800	Sobic.003G128900	0.0460880633972777	0.994543621015736	0.552122665275339
Sobic.001G112800	Sobic.003G145100	2.42979223493482e-05	0.942665140467959	-0.217559985274588
Sobic.001G112800	Sobic.003G274000	3.07301081990024e-05	0.676750911960901	0.026774447785174
Sobic.001G112800	Sobic.008G137500	2.43683942623728e-05	0.275185431629543	-0.0317589984976635
Sobic.001G112800	Sobic.009G036500	0.000617993721519706	0.901352340527285	-0.339284792530242
Sobic.001G116900	Sobic.001G299600	0.0319658609152101	0.986079574547727	0.606354189294739
Sobic.001G116900	Sobic.001G316900	4.92686602877776e-05	0.928490965142435	0.0237552541194084
Sobic.001G116900	Sobic.001G380700	0.0435959774101145	0.983866956368643	0.646213581366307
Sobic.001G116900	Sobic.001G522500	1.88740450129955e-05	0.860526356943843	-0.139690382505129
Sobic.001G116900	Sobic.003G021800	0.00129550691584078	0.906932315374266	0.287235976213519
Sobic.001G116900	Sobic.003G246800	8.44216102657605e-05	0.78500474456771	0.0742154481434532
Sobic.001G116900	Sobic.003G293100	0.00472541834532884	0.94394700612985	0.376175706782039
Sobic.001G116900	Sobic.004G107900	0.000307931248790031	0.848673261472849	-0.194847399204759
Sobic.001G116900	Sobic.004G100700	0.000312782689961239	0.839855075022689	-0.291944636681663
Sobic.001G116900	Sobic.004G308900	1.11642896980242e-05	0.540444349827748	-0.0635018219718252
Sobic.001G116900	Sobic.004G331300	7.08063329383276e-05	0.650988489441634	-0.133614060517665
Sobic.001G116900	Sobic.010G185300	0.0208753432168265	0.962003100490499	-0.526583696388685
Sobic.001G116900	Sobic.004G106300	2.47733915219873e-05	0.603670948464561	-0.0361286080647366
Sobic.001G116900	Sobic.002G221400	0.134079189126786	0.991143473608752	0.782122830217231
Sobic.001G116900	Sobic.002G293100	0.0502194467143539	0.974606851650156	0.576700923171769
Sobic.001G116900	Sobic.003G274000	0.000536492675848972	0.83824883328028	0.17931839238394
Sobic.001G116900	Sobic.009G154200	8.30361097742358e-05	0.704499948796	-0.239780974443008
Sobic.001G118800	Sobic.001G316900	0.000918497324507773	0.961567235897081	-0.318900252543715
Sobic.001G118800	Sobic.001G380700	9.6364986808618e-05	0.90732782213496	0.159470565406399
Sobic.001G118800	Sobic.001G522500	0.00201449420326545	0.965721065830183	-0.435710437535819
Sobic.001G118800	Sobic.002G008600	0.0036753530705724	0.955656326821765	0.343730547659943
Sobic.001G118800	Sobic.002G247800	0.000177582805314215	0.907303102962416	-0.131751509489823
Sobic.001G118800	Sobic.003G021800	1.21835885413601e-05	0.718467794701723	-0.0816303768418414
Sobic.001G118800	Sobic.004G107900	0.00600795064787977	0.993451941640556	-0.443529668231215
Sobic.001G118800	Sobic.004G298400	0.00135135594832912	0.954474851268775	0.291186389296863
Sobic.001G118800	Sobic.007G210200	0.00229108781322509	0.720756588290074	0.371673361137529
Sobic.001G118800	Sobic.004G100700	0.00449403359103087	0.979532525134101	-0.418457493146762
Sobic.001G118800	Sobic.004G308900	0.000310204067149067	0.815362915288405	-0.216096290638878
Sobic.001G118800	Sobic.004G331300	0.00932377630147183	0.967901902215998	0.479319260691844
Sobic.001G118800	Sobic.010G185300	0.0193977470091323	0.972876509572121	-0.562126859034856
Sobic.001G118800	Sobic.004G106300	0.030066169532758	0.988513151860975	0.7029176544128
Sobic.001G118800	Sobic.001G253900	8.96012289456899e-05	0.93850475238704	-0.0829540523778467
Sobic.001G118800	Sobic.001G488900	0.00035040021326303	0.900616314552984	-0.204165803080381
Sobic.001G118800	Sobic.010G030100	0.00304336262235854	0.723694134039461	0.420659996001508
Sobic.001G118800	Sobic.002G353800	0.000890300369550151	0.875485996588754	0.241897496728793
Sobic.001G118800	Sobic.003G235900	0.0185521956915506	0.987167218139635	0.623472076394039
Sobic.001G118800	Sobic.001G468400	0.00497314306949535	0.970046921025271	0.474715644934873
Sobic.001G118800	Sobic.007G032100	0.000209859481705723	0.57412699701907	0.0837674938008111
Sobic.001G118800	Sobic.001G286700	4.6772978446431e-05	0.920410822558212	-0.0211439625678404
Sobic.001G118800	Sobic.003G274000	0.000141909695828991	0.747437655976718	-0.16092072080865
Sobic.001G118800	Sobic.009G154200	0.00113787918396891	0.969562122559675	-0.379274536155673
Sobic.001G119200	Sobic.001G299600	0.0114586988324495	0.979201086432857	0.48996760882194
Sobic.001G119200	Sobic.001G316900	1.7121290636168e-05	0.918130100536406	0.0039553975185416
Sobic.001G119200	Sobic.001G380700	0.0203636542341137	0.978331879610567	0.576660735665708
Sobic.001G119200	Sobic.001G522500	5.37283168181918e-06	0.840879659500965	-0.106110559295464
Sobic.001G119200	Sobic.002G035500	0.12768966837624	0.991383602713459	0.773169562924309
Sobic.001G119200	Sobic.003G021800	0.00041627769593893	0.88581709729315	0.199197444616703
Sobic.001G119200	Sobic.003G246800	8.72703388478138e-06	0.673698850861161	-0.108461143933971
Sobic.001G119200	Sobic.003G293100	0.000557550010725664	0.887562069085547	0.112757550187749
Sobic.001G119200	Sobic.004G107900	6.42352499975133e-05	0.745358218645621	-0.0747444280872902
Sobic.001G119200	Sobic.004G106300	1.45385728859663e-05	0.613188334366662	-0.204057469914077
Sobic.001G126800	Sobic.001G299600	0.0696412197097872	0.994407413330293	0.721549363932981
Sobic.001G126800	Sobic.001G529200	0.00017682910214535	0.907532133663124	0.16600275658073
Sobic.001G126800	Sobic.002G008600	0.00202056268230697	0.935836090698175	-0.397857050427213
Sobic.001G126800	Sobic.002G035500	0.250399785315244	0.999341662853692	0.856093769530882
Sobic.001G126800	Sobic.002G290800	0.0115303422235873	0.949721707519724	0.543314275679014
Sobic.001G126800	Sobic.002G290900	0.00084333926874723	0.891430871825037	0.292515101088015
Sobic.001G126800	Sobic.003G246800	1.86653155587219e-05	0.672617260944161	-0.0926178823394981
Sobic.001G126800	Sobic.003G293100	0.00168259179889277	0.896204698963359	0.275393340752909
Sobic.001G126800	Sobic.004G112200	3.87554370975765e-05	0.662055111647422	-0.185834467636573
Sobic.001G126800	Sobic.004G237900	0.000309509941883396	0.767639778092457	-0.285849691282941
Sobic.001G126800	Sobic.004G298400	0.000599626837242991	0.852395767068715	0.211158034709846
Sobic.001G126800	Sobic.005G018500	0.00102202507511309	0.811290809966569	-0.334018594860484
Sobic.001G126800	Sobic.008G021800	0.00196443425668506	0.869402053305634	-0.382178496634719
Sobic.001G126800	Sobic.010G155100	9.09069333156766e-05	0.453797091915468	-0.257386084241432
Sobic.001G126800	Sobic.003G251700	0.290634143010818	0.997528082745664	0.925244739418285
Sobic.001G126800	Sobic.009G196900	0.302499412042877	0.990748975793876	0.886275956162372
Sobic.001G131001	Sobic.001G299600	0.0285912645374347	0.996034842934882	-0.675085550561025
Sobic.001G131001	Sobic.001G316900	0.00839477194662575	0.988300264293357	-0.502334344703512
Sobic.001G131001	Sobic.001G380700	0.0233940514570078	0.991783649730334	-0.548368560838234
Sobic.001G131001	Sobic.001G476500	0.000154991336621632	0.897299405175993	0.239634190554757
Sobic.001G131001	Sobic.001G513700	0.0207650928040461	0.995710971327273	0.698042075493002
Sobic.001G131001	Sobic.001G522500	0.000700128829235046	0.939936446502918	-0.263485201221797
Sobic.001G131001	Sobic.001G529200	0.0139222369266129	0.988122689829372	-0.511960418662444
Sobic.001G131001	Sobic.002G008600	0.0160985246576707	0.990392313447179	0.67774802919643
Sobic.001G131001	Sobic.002G031000	4.90931658155364e-06	0.818428092683781	-0.00555620302852482
Sobic.001G131001	Sobic.002G232900	0.000135769915152165	0.841983950698872	0.317256687751897
Sobic.001G131001	Sobic.002G235700	0.000472596377665982	0.872491445400645	0.220452284435129
Sobic.001G131001	Sobic.002G247800	4.89106545968414e-05	0.858069573876779	-0.0894200048356384
Sobic.001G131001	Sobic.002G260600	0.0172167110197569	0.985080718187812	-0.591733116043633
Sobic.001G131001	Sobic.002G290800	0.0411562355641773	0.997700612480559	-0.651805846249945
Sobic.001G131001	Sobic.002G290900	0.0211417548330876	0.989254727037276	-0.574268871526137
Sobic.001G131001	Sobic.003G021800	0.00438736676437316	0.946515782182723	-0.393644728789094
Sobic.001G131001	Sobic.003G105200	0.00627903829805489	0.930483633133175	-0.432057267307628
Sobic.001G131001	Sobic.003G246800	0.0140943952782929	0.979895745628616	0.551044766138229
Sobic.001G131001	Sobic.003G293100	9.83103277783289e-05	0.765379739459921	0.104705577209854
Sobic.001G131001	Sobic.004G107900	0.00132936296627541	0.945413004403544	-0.473576654496566
Sobic.001G131001	Sobic.004G112200	0.0145923482183246	0.977203878185936	0.583258192335488
Sobic.001G131001	Sobic.004G228400	0.000160125690544215	0.629742108404166	-0.0867363896566816
Sobic.001G131001	Sobic.004G237000	0.0133576577991616	0.962951509559509	-0.659934283531021
Sobic.001G131001	Sobic.004G237900	0.00891947613562298	0.962865749164971	0.588833656571488
Sobic.001G131001	Sobic.004G298400	4.29406604589163e-05	0.599867727203248	-0.17082946982176
Sobic.001G131001	Sobic.005G018500	0.001658661191811	0.829915949768623	0.40855550029059
Sobic.001G131001	Sobic.006G197400	0.000401346094991397	0.65098546260418	-0.176201213611539
Sobic.001G131001	Sobic.006G236600	0.000524785198901301	0.854360689049457	0.283024988402393
Sobic.001G131001	Sobic.007G189400	0.00162517838977626	0.910708295098491	-0.512453967676087
Sobic.001G131001	Sobic.007G210200	0.0138046050001685	0.905064252192061	-0.499415594441037
Sobic.001G131001	Sobic.008G021800	4.37340411110347e-05	0.418854775870254	0.125428756210289
Sobic.001G131001	Sobic.008G186100	8.24034744667245e-06	0.480909483939348	0.129782096590068
Sobic.001G131001	Sobic.010G155100	0.0462200167079011	0.996781462840273	0.716306685477349
Sobic.001G131001	Sobic.003G251700	0.0160039044053269	0.961158108367843	-0.572961114121696
Sobic.001G131001	Sobic.009G196900	0.00305585226692334	0.780733876919709	-0.410502694961636
Sobic.001G131001	Sobic.004G100700	0.000695821317489704	0.868414295349718	-0.393241850695232
Sobic.001G131001	Sobic.004G308900	0.000378965390534841	0.800578327742933	-0.319918434610875
Sobic.001G131001	Sobic.004G331300	0.00210359734675152	0.863986032154094	0.428396728883758
Sobic.001G131001	Sobic.010G185300	6.44543686625377e-06	0.12918088229285	0.0251913823642688
Sobic.001G131001	Sobic.004G106300	0.0206083090522208	0.984795186521291	0.605761179598462
Sobic.001G131001	Sobic.004G097700	0.000270032076559836	0.75465969014265	0.293403763567029
Sobic.001G131001	Sobic.001G253900	0.0585193947922752	0.999918779861643	-0.78373713043987
Sobic.001G131001	Sobic.001G488900	0.0380125456003037	0.998276720542692	-0.727531767208773
Sobic.001G131001	Sobic.010G030100	0.00357412193725455	0.735726317393167	-0.502094892569709
Sobic.001G131001	Sobic.002G353800	0.00494549734010485	0.952835818787277	0.531155185237344
Sobic.001G131001	Sobic.003G235900	0.0161193977639307	0.987037064129101	0.623985836770128
Sobic.001G131001	Sobic.001G468400	0.0107923289272243	0.986157263375721	0.583482692075135
Sobic.001G131001	Sobic.007G032100	0.0145318621960208	0.925903019119019	-0.713785223905582
Sobic.001G131001	Sobic.001G286700	0.0331122308756833	0.997717764559466	-0.710916315596436
Sobic.001G131300	Sobic.001G316900	3.18216973060228e-05	0.912706007818321	0.00178992821160988
Sobic.001G131300	Sobic.001G380700	0.0324285853563067	0.979564811400281	0.628659159916505
Sobic.001G131300	Sobic.001G522500	4.78257666312438e-05	0.894484446343505	-0.22861294644427
Sobic.001G131300	Sobic.001G529200	2.24664556053178e-05	0.845647937437288	-0.043366900966081
Sobic.001G131300	Sobic.002G035500	0.196635443150845	0.995128305117323	0.797241990181096
Sobic.001G131300	Sobic.002G290800	0.00165178289110354	0.901561192311631	0.326623575656062
Sobic.001G131300	Sobic.002G290900	7.12016095260988e-05	0.812129243941407	0.104390333729703
Sobic.001G131300	Sobic.003G021800	0.000741530928197398	0.889681864249367	0.249560667196395
Sobic.001G131300	Sobic.004G107900	0.000264838423216601	0.837640438951968	-0.110710351756834
Sobic.001G131300	Sobic.004G112200	0.00010636201968354	0.730830912283764	0.0917857873844052
Sobic.001G131300	Sobic.004G237900	3.6684752965526e-05	0.582379669338187	-0.112674536433917
Sobic.001G131300	Sobic.005G018500	0.000129712954450549	0.654553095016968	-0.15309400451088
Sobic.001G131300	Sobic.008G021800	0.000812396612615326	0.773055294771088	-0.291852557367173
Sobic.001G131300	Sobic.010G155100	3.58318479746202e-05	0.286494705304583	0.00194210286026725
Sobic.001G131300	Sobic.003G274000	0.000365356297647067	0.822536520055068	0.190281124610673
Sobic.001G131300	Sobic.009G154200	5.31176909340001e-05	0.595889958315404	-0.145272509055953
Sobic.001G138800	Sobic.001G299600	0.00657199064115706	0.980273091364584	-0.440073160091073
Sobic.001G138800	Sobic.001G316900	0.000750276314399206	0.962824382386429	-0.290320324332594
Sobic.001G138800	Sobic.001G380700	0.0240835822122831	0.998845765984098	-0.622702416071274
Sobic.001G138800	Sobic.001G476500	6.01250505188484e-05	0.899391958802724	-0.219662090132705
Sobic.001G138800	Sobic.001G513700	1.55526681232469e-05	0.864377503131516	-0.175241550985088
Sobic.001G138800	Sobic.001G522500	0.000151816850098427	0.927658584842506	-0.180856727503439
Sobic.001G138800	Sobic.001G529200	0.000370989616025537	0.929013599076209	-0.308870905597397
Sobic.001G138800	Sobic.002G031000	3.41865065021509e-05	0.893707558063571	0.0464281823937466
Sobic.001G138800	Sobic.002G035500	0.00132966691492694	0.936940381896082	-0.236467994891714
Sobic.001G138800	Sobic.002G232900	0.000487704195395834	0.907290995612599	-0.398471210210109
Sobic.001G138800	Sobic.002G235700	1.54979905935092e-05	0.805171553579815	-0.177770307746345
Sobic.001G138800	Sobic.002G260600	0.00232477058068026	0.941703110630404	-0.426059661751027
Sobic.001G138800	Sobic.002G290800	0.00358500580811571	0.938070905685258	-0.388346830846839
Sobic.001G138800	Sobic.002G290900	0.000528417943116273	0.891612986545203	-0.284874897014777
Sobic.001G138800	Sobic.003G021800	0.00123048488602632	0.905915802462534	-0.404602850829748
Sobic.001G138800	Sobic.003G105200	0.0134045034577922	0.982133587453153	-0.518438027373213
Sobic.001G138800	Sobic.003G246800	1.26581589405686e-05	0.68354010837087	-0.128687832146828
Sobic.001G138800	Sobic.003G293100	0.00022905426069258	0.840116391989576	-0.371217077504099
Sobic.001G138800	Sobic.004G107900	0.000312161835922558	0.85240333416235	0.386538332203397
Sobic.001G138800	Sobic.004G112200	1.10788574338321e-05	0.590601064336943	-0.10729747141321
Sobic.001G138800	Sobic.004G228400	0.00733589104277953	0.938788266161925	-0.561454186477867
Sobic.001G138800	Sobic.004G237000	0.0011768740409172	0.803988060135189	-0.338583159259998
Sobic.001G138800	Sobic.004G237900	2.19233507905049e-05	0.596098810099749	0.0656431441280816
Sobic.001G138800	Sobic.005G018500	0.000251337797012643	0.727035762588995	0.355214605928579
Sobic.001G138800	Sobic.006G197400	0.00439933305061776	0.888935244343976	-0.447074025821954
Sobic.001G138800	Sobic.006G236600	7.1878831742051e-06	0.478298332162115	-0.13416934810361
Sobic.001G138800	Sobic.007G189400	5.99424771902113e-05	0.636794639672658	0.148368732068248
Sobic.001G138800	Sobic.008G021800	0.00389890823851031	0.958941454405486	0.530315566952788
Sobic.001G138800	Sobic.008G186100	0.000139738996250734	0.941278344440986	0.169499034844214
Sobic.001G138800	Sobic.010G155100	2.85238156537619e-05	0.319254167072347	-0.0389419200161358
Sobic.001G138800	Sobic.004G100700	7.64549137611349e-06	0.585807562755169	0.0787204262305816
Sobic.001G138800	Sobic.004G308900	0.000209868496924213	0.807175319974554	-0.315011697762808
Sobic.001G138800	Sobic.004G331300	0.000272320093946531	0.766703980846173	0.371458336171877
Sobic.001G138800	Sobic.010G185300	0.000101335742622097	0.53298117761129	0.146906465848454
Sobic.001G138800	Sobic.004G106300	1.96187936010537e-05	0.623247524173081	-0.0140634726115365
Sobic.001G138800	Sobic.004G097700	0.005170978777506	0.970340019785427	0.626446376134175
Sobic.001G138800	Sobic.001G397900	8.41380502343554e-06	0.884154859057836	-0.126281386182268
Sobic.001G138800	Sobic.003G008700	0.0114943424292569	0.977388010797738	-0.45734797349414
Sobic.001G138800	Sobic.003G053300	8.94114464750752e-05	0.980925879308892	0.126983782087033
Sobic.001G138800	Sobic.003G128900	0.000114155756821626	0.814301504287767	-0.332742293595343
Sobic.001G138800	Sobic.003G145100	6.43469119943445e-05	0.97466284814306	0.116090625600635
Sobic.001G138800	Sobic.003G274000	0.00174349832151396	0.899725919868514	-0.45894020762096
Sobic.001G138800	Sobic.008G137500	0.000634822381696432	0.723105918627511	-0.41450510525298
Sobic.001G138800	Sobic.009G036500	0.00215300160839115	0.979843784918984	0.48003459500825
Sobic.001G140600	Sobic.001G299600	0.0511142863806943	0.990359522708091	0.686805893325542
Sobic.001G140600	Sobic.001G476500	0.00403493399272399	0.974120539765834	0.370192161311955
Sobic.001G140600	Sobic.001G513700	3.85700336889952e-05	0.887798666879891	-0.170554962409735
Sobic.001G140600	Sobic.002G031000	0.000100161857263805	0.939374463682239	0.197500466289288
Sobic.001G140600	Sobic.002G232900	0.00371347691313978	0.949454336877928	0.284051447838455
Sobic.001G140600	Sobic.002G235700	0.00135381552111396	0.923301956799967	0.332366995303407
Sobic.001G140600	Sobic.002G260600	0.00162519182015571	0.920515248450385	0.337813466107892
Sobic.001G140600	Sobic.003G105200	0.349644386623099	0.997351517227498	0.929001783950013
Sobic.001G140600	Sobic.003G246800	2.45060073443796e-05	0.703207993675928	-0.00685193869744763
Sobic.001G140600	Sobic.003G293100	0.00229699821333735	0.91089949033102	0.304380232943005
Sobic.001G140600	Sobic.004G228400	0.0949615433186839	0.97366651414769	0.671531158413207
Sobic.001G140600	Sobic.004G237000	0.0096517592866601	0.922245086055511	0.518428790186331
Sobic.001G140600	Sobic.006G197400	0.297006372067179	0.987380105707253	0.87093509468803
Sobic.001G140600	Sobic.006G236600	1.52907733044001e-05	0.525045818751964	0.0217709549996674
Sobic.001G140600	Sobic.007G189400	1.38224032684093e-05	0.351630229429234	0.0723271863105873
Sobic.001G140600	Sobic.008G186100	5.99942079923078e-06	0.416423720921551	-0.175162950739595
Sobic.001G140600	Sobic.001G253900	0.0544419503011811	0.992889958819876	0.743153655598862
Sobic.001G140600	Sobic.001G488900	0.0342455590827225	0.982436271198582	0.647069018709759
Sobic.001G140600	Sobic.010G030100	0.199284050856081	0.986449857662969	0.796428674508512
Sobic.001G140600	Sobic.002G353800	0.00415052900561321	0.939447107781141	-0.358521770652898
Sobic.001G140600	Sobic.003G235900	6.01091654284608e-05	0.768117009464416	-0.159988848197326
Sobic.001G140600	Sobic.001G468400	0.00063993147552641	0.937689524166018	-0.275608273019764
Sobic.001G140600	Sobic.007G032100	0.23757401341912	0.996203841359413	0.849540058039372
Sobic.001G140600	Sobic.001G286700	0.0588187500634571	0.993205758860941	0.706122459073803
Sobic.001G140600	Sobic.003G274000	0.00171871341680907	0.888226964379672	0.328103534759878
Sobic.001G140600	Sobic.009G154200	1.99797929104424e-05	0.410103684316997	-0.0673025126926984
Sobic.001G142200	Sobic.001G316900	0.0825130797600456	0.999064202753716	0.819726766114642
Sobic.001G142200	Sobic.001G380700	0.0884151950130748	0.996888411096991	0.82750767901441
Sobic.001G142200	Sobic.001G476500	0.000789834305445883	0.923838715975194	-0.254532496859838
Sobic.001G142200	Sobic.001G513700	0.0119749890880973	0.985960518941192	-0.609540208460457
Sobic.001G142200	Sobic.001G522500	0.0279953715874841	0.997513957504211	0.728569240047146
Sobic.001G142200	Sobic.002G031000	0.00080362402623964	0.984575236332946	-0.24650946083334
Sobic.001G142200	Sobic.002G035500	0.00953915717623353	0.957182357371636	0.494643365640498
Sobic.001G142200	Sobic.002G232900	8.48642692094674e-05	0.817763197389655	0.0960096092683564
Sobic.001G142200	Sobic.002G235700	0.00420884813466894	0.956631472954955	-0.446291167020764
Sobic.001G142200	Sobic.002G260600	0.110980742777242	0.998758996643742	0.827610267982257
Sobic.001G142200	Sobic.003G021800	0.168749591792422	0.999063698280807	0.812038461609876
Sobic.001G142200	Sobic.003G105200	0.00688878998882859	0.910080226326726	0.515764124932463
Sobic.001G142200	Sobic.004G107900	0.00102807278933248	0.91795303054533	0.250410020280061
Sobic.001G142200	Sobic.004G228400	0.00139321934798473	0.779822798845968	0.328386670270771
Sobic.001G142200	Sobic.004G237000	0.100468605384385	0.99826713555742	0.743856991039524
Sobic.001G142200	Sobic.006G197400	0.000214192200489942	0.568336656969016	0.162521645545339
Sobic.001G142200	Sobic.006G236600	0.000261147771494956	0.798986715714886	-0.301046320652944
Sobic.001G142200	Sobic.007G189400	0.00145444300067993	0.889365055262485	0.25113778762134
Sobic.001G142200	Sobic.008G186100	0.000249019132403528	0.94425977933346	-0.375275784246241
Sobic.001G142200	Sobic.003G251700	0.0191304369358271	0.934778715480811	0.674032031762904
Sobic.001G142200	Sobic.009G196900	0.00368932924961932	0.755043089553526	0.437694242763623
Sobic.001G142200	Sobic.004G100700	0.00327775398623813	0.961634835266894	0.315974384633391
Sobic.001G142200	Sobic.004G308900	0.0214400853110238	0.990872571656593	0.573539849591574
Sobic.001G142200	Sobic.004G331300	0.0199338221151284	0.983792294378103	-0.614172459648351
Sobic.001G142200	Sobic.010G185300	5.2571467964151e-05	0.302785648956473	0.0170765949664122
Sobic.001G142200	Sobic.002G221400	0.0420087334755832	0.971586572343685	0.708869310514211
Sobic.001G142200	Sobic.002G293100	0.0539426082028825	0.984345701159329	0.572456377437922
Sobic.001G142200	Sobic.001G397900	0.00889047376554875	0.985438893953236	-0.588612531675094
Sobic.001G142200	Sobic.003G008700	0.00298752425921461	0.892280908676783	0.408907901878011
Sobic.001G142200	Sobic.003G053300	7.80679020387164e-05	0.973339111229718	-0.258566056161716
Sobic.001G142200	Sobic.003G128900	9.98504300482378e-05	0.755778611054919	-0.0540630989896423
Sobic.001G142200	Sobic.003G145100	2.18677328056031e-05	0.934378163991026	-0.118864073000102
Sobic.001G142200	Sobic.003G274000	0.143497850518516	0.998079471635254	0.808232923083211
Sobic.001G142200	Sobic.008G137500	0.0573050725063121	0.999004170477539	0.729043315523429
Sobic.001G142200	Sobic.009G036500	0.000952687858906791	0.922992210433811	-0.32824848617862
Sobic.001G146900	Sobic.001G299600	0.0248046401089016	0.982333358725136	0.601180129612438
Sobic.001G146900	Sobic.001G529200	3.60860269172526e-05	0.863446750614322	-0.0880777369920458
Sobic.001G146900	Sobic.002G035500	0.154744255041806	0.992277528708292	0.74496806934629
Sobic.001G146900	Sobic.002G247800	1.30560498984467e-05	0.802076612282805	-0.0444654916877413
Sobic.001G146900	Sobic.002G290800	0.00187910889529466	0.902475297222826	0.341511420686109
Sobic.001G146900	Sobic.002G290900	7.02495526516787e-05	0.803285833845794	0.0659849776622454
Sobic.001G146900	Sobic.003G246800	0.00034891816715505	0.856201006221664	0.242210154668507
Sobic.001G146900	Sobic.003G293100	0.0100534757704677	0.968726715422292	0.508827167416897
Sobic.001G146900	Sobic.004G112200	0.000206406366777991	0.77741545412399	0.168684926597344
Sobic.001G146900	Sobic.004G237900	3.83357813473595e-05	0.569936845036516	0.0368591674908858
Sobic.001G146900	Sobic.005G018500	0.000109452006405496	0.622476185095146	-0.0705111651376708
Sobic.001G146900	Sobic.007G210200	0.184593652684968	0.95848389747698	0.865488865266152
Sobic.001G146900	Sobic.008G021800	0.000984503639211539	0.789578800434048	-0.320989636070688
Sobic.001G146900	Sobic.010G155100	6.54186535574727e-05	0.368715213439965	0.0742575816157127
Sobic.001G146900	Sobic.004G100700	0.000524439216799042	0.876817805068641	-0.329928887747292
Sobic.001G146900	Sobic.004G308900	1.48561877917944e-05	0.568820950961702	-0.0240943634366317
Sobic.001G146900	Sobic.004G331300	3.91783262759011e-05	0.550478315988714	-0.00979679988244607
Sobic.001G146900	Sobic.010G185300	0.0273464063084779	0.989451471471805	-0.573136203484102
Sobic.001G146900	Sobic.004G106300	8.91547823683454e-05	0.709901844706087	0.122351351068332
Sobic.001G146900	Sobic.001G253900	0.0206327662174676	0.984903648196736	0.570286612870886
Sobic.001G146900	Sobic.001G488900	0.0109538004049925	0.962946464830419	0.458780434585412
Sobic.001G146900	Sobic.010G030100	0.160094387158414	0.968746894338654	0.759392598439786
Sobic.001G146900	Sobic.002G353800	0.00125957875479174	0.898195349062462	-0.217293409477705
Sobic.001G146900	Sobic.003G235900	5.17661617051276e-05	0.737782044497537	0.102675484571507
Sobic.001G146900	Sobic.001G468400	0.00012186193388921	0.897864414834127	-0.0883002153465355
Sobic.001G146900	Sobic.007G032100	0.121177883014838	0.961339718615101	0.710529108435322
Sobic.001G146900	Sobic.001G286700	0.024345488018197	0.983308000385417	0.585130001539471
Sobic.001G146900	Sobic.002G221400	0.092569283474997	0.982708686569468	0.725475524849748
Sobic.001G146900	Sobic.002G293100	0.0465024746414809	0.972682791975047	0.637018275486511
Sobic.001G146900	Sobic.003G274000	0.000438853800728923	0.827797163550622	0.18281151996728
Sobic.001G146900	Sobic.009G154200	0.000135804804849267	0.789053644135729	-0.256098726741432
Sobic.001G147000	Sobic.001G299600	0.00439241668321679	0.982004442388437	-0.500692562454235
Sobic.001G147000	Sobic.001G476500	0.00102737026889226	0.956946264050201	0.379497459895517
Sobic.001G147000	Sobic.001G503000	0.00496950568205426	0.990011436400848	0.5413626378557
Sobic.001G147000	Sobic.001G513700	0.00292124961694744	0.982557849169663	0.452775479429762
Sobic.001G147000	Sobic.001G529200	0.0135855520752611	0.995951604904889	-0.61142191717194
Sobic.001G147000	Sobic.002G031000	0.00675825192753671	0.999606511130942	0.550649643462913
Sobic.001G147000	Sobic.002G232900	1.78618862012855e-05	0.783125582981506	-0.0705602539325926
Sobic.001G147000	Sobic.002G235700	0.00330576916296429	0.971910948424203	0.496562290804245
Sobic.001G147000	Sobic.002G247800	0.0142750335179275	0.999250857730064	-0.675819402494919
Sobic.001G147000	Sobic.002G260600	0.0139374454208662	0.99386863626343	-0.601652402247275
Sobic.001G147000	Sobic.002G290800	0.0103730677578752	0.986842337586208	-0.522474833885447
Sobic.001G147000	Sobic.002G290900	0.00854053670465052	0.985560471924317	-0.538177332664072
Sobic.001G147000	Sobic.003G105200	0.00085499385160938	0.882524907088702	-0.346036823536999
Sobic.001G147000	Sobic.003G246800	0.00631528702929038	0.977506561931364	0.539186763468973
Sobic.001G147000	Sobic.003G293100	1.19837076877649e-05	0.666926806530099	0.0274811392418426
Sobic.001G147000	Sobic.004G112200	0.00317522001454218	0.948142707314403	0.474755094224074
Sobic.001G147000	Sobic.004G228400	6.13971605137946e-05	0.611115959656293	-0.129531450081689
Sobic.001G147000	Sobic.004G237000	0.00202012465878259	0.871454753572551	-0.372838604239817
Sobic.001G147000	Sobic.004G237900	0.00160895399683577	0.894040510183542	0.414245281782903
Sobic.001G147000	Sobic.004G348800	7.25795474351282e-05	0.803661161690125	0.217341717486935
Sobic.001G147000	Sobic.005G004700	0.00423011949322092	0.998301944188144	0.491503039810194
Sobic.001G147000	Sobic.005G018500	0.0215973436211706	0.999152485512799	0.735194828186901
Sobic.001G147000	Sobic.006G197400	2.45349934219418e-05	0.412720889769138	-0.0523464568262668
Sobic.001G147000	Sobic.006G236600	5.16589035086171e-05	0.672206115523287	0.148470522431388
Sobic.001G147000	Sobic.007G165100	0.00500890389418854	0.951665946111195	0.577191358976868
Sobic.001G147000	Sobic.007G189400	3.73363291836163e-05	0.528205332581332	-0.0786409136175194
Sobic.001G147000	Sobic.007G210200	0.00324931354383443	0.841514790893457	-0.484342835513505
Sobic.001G147000	Sobic.008G021800	0.00183043484531359	0.903546797681644	0.413395914992334
Sobic.001G147000	Sobic.008G186100	1.3929948449301e-05	0.569447001841831	0.128462154768658
Sobic.001G147000	Sobic.009G102400	0.00478507834703037	0.93960702569331	0.536680642313091
Sobic.001G147000	Sobic.010G155100	0.00865926054249255	0.958122190401192	0.522397066783877
Sobic.001G147000	Sobic.001G164800	0.00392390083293649	0.994884644702253	0.407062174000868
Sobic.001G147000	Sobic.001G479600	5.55993345350782e-05	0.889510343460291	-0.167199193002356
Sobic.001G147000	Sobic.002G142000	0.000236429816104131	0.887020769654138	-0.261450505929599
Sobic.001G147000	Sobic.003G203800	7.11037638455234e-05	0.772060978667354	-0.129130251851003
Sobic.001G147000	Sobic.003G281100	0.00361820809990512	0.957805885887219	0.408705006589376
Sobic.001G147000	Sobic.003G393600	0.000245300479912949	0.834150495367173	0.183562797715616
Sobic.001G147000	Sobic.006G050900	0.000370476061466663	0.714818942150578	-0.224918255565893
Sobic.001G147000	Sobic.007G076800	4.18167024304792e-05	0.405385853671579	-0.0859965163012793
Sobic.001G147000	Sobic.008G041100	6.76439079640853e-06	0.278859003353231	-0.0133719185101502
Sobic.001G147000	Sobic.K044414	7.93389674584584e-05	0.451684359372375	-0.179074809943311
Sobic.001G147000	Sobic.004G100700	0.000304564653129951	0.840614306750806	-0.208220720822464
Sobic.001G147000	Sobic.004G308900	0.00658150033635057	0.984494520667498	-0.496737028476032
Sobic.001G147000	Sobic.004G331300	0.0258187365006603	0.999644346599121	0.822752860857297
Sobic.001G147000	Sobic.010G185300	0.000136167074905258	0.523583856261543	-0.22084760383568
Sobic.001G147000	Sobic.004G106300	0.00696526859976233	0.974548837265616	0.558218644504281
Sobic.001G147000	Sobic.001G253900	0.00493926609360693	0.986728831181672	-0.459554905354202
Sobic.001G147000	Sobic.001G488900	0.007485502367205	0.982647140874564	-0.550085718349154
Sobic.001G147000	Sobic.010G030100	0.000286030542041325	0.56625721963792	-0.283483248234773
Sobic.001G147000	Sobic.002G353800	0.00617405619210615	0.979585494789552	0.556869115099489
Sobic.001G147000	Sobic.003G235900	0.00219997786286604	0.937111398212249	0.421948187779023
Sobic.001G147000	Sobic.001G468400	0.0281359247404242	0.999884980176737	0.775546329801878
Sobic.001G147000	Sobic.007G032100	0.000703844482159982	0.736698436688902	-0.349629277962244
Sobic.001G147000	Sobic.001G286700	0.00982105385435969	0.992630659744626	-0.589327547526795
Sobic.001G148600	Sobic.001G299600	0.0647703590525329	0.996336013261584	0.723556880451876
Sobic.001G148600	Sobic.001G529200	0.0708655855358703	0.998444205548496	0.760394583079326
Sobic.001G148600	Sobic.002G008600	0.0235856492432275	0.991720590616703	-0.577138713053819
Sobic.001G148600	Sobic.002G290800	0.261638286980748	0.99973515172275	0.931663622011892
Sobic.001G148600	Sobic.002G290900	0.109658856726162	0.998471447085584	0.795904072768163
Sobic.001G148600	Sobic.003G246800	0.000685555793231068	0.864753335448756	-0.354106225785715
Sobic.001G148600	Sobic.003G293100	7.32169773008051e-06	0.648003523238797	0.0455345592153076
Sobic.001G148600	Sobic.004G112200	0.000815183901387453	0.846448535943947	-0.356271996210547
Sobic.001G148600	Sobic.004G237900	0.00766719803706251	0.952454437268037	-0.504960349664842
Sobic.001G148600	Sobic.004G298400	0.00109084819237909	0.932818838229159	0.332752202677224
Sobic.001G148600	Sobic.005G018500	0.0103321720611597	0.961982921574137	-0.483012704008537
Sobic.001G148600	Sobic.008G021800	0.00238495493389091	0.910768831847577	-0.437580059671307
Sobic.001G148600	Sobic.010G155100	0.00269261715114995	0.799873579088993	-0.47741433860277
Sobic.001G148600	Sobic.004G106300	0.0020788050261793	0.890569736569292	-0.458665959236634
Sobic.001G148600	Sobic.001G253900	0.0636836667167759	0.99739288400604	0.753917163634134
Sobic.001G148600	Sobic.001G488900	0.0636544394626331	0.995730645770726	0.734063627191124
Sobic.001G148600	Sobic.010G030100	0.0145596643634565	0.871056724447312	0.624960614908601
Sobic.001G148600	Sobic.002G353800	0.0106482177492757	0.977712386878256	-0.438652088276527
Sobic.001G148600	Sobic.003G235900	0.00365516174274801	0.938856370004646	-0.470775413833599
Sobic.001G148600	Sobic.001G468400	0.0133682979962809	0.987155110789818	-0.557142363459496
Sobic.001G148600	Sobic.007G032100	0.0124208486594741	0.891907094251178	0.562900112394232
Sobic.001G148600	Sobic.001G286700	0.0368702681367485	0.992294176314291	0.624698687790521
Sobic.001G148600	Sobic.002G221400	0.0265492169892146	0.969923829635463	0.661817811804206
Sobic.001G148600	Sobic.002G293100	0.0617505455130717	0.988920765971486	0.637956759997511
Sobic.001G148800	Sobic.001G316900	0.00270235406757026	0.99065161252243	0.376270277135526
Sobic.001G148800	Sobic.001G380700	5.17560028392757e-05	0.909976809380371	0.0913946987222399
Sobic.001G148800	Sobic.001G476500	0.00604532052738104	0.99682585645627	-0.545536006912123
Sobic.001G148800	Sobic.001G513700	0.00498453903735649	0.995308401945853	-0.38732461258933
Sobic.001G148800	Sobic.001G522500	0.00289681100556105	0.989956953326671	0.326007906990865
Sobic.001G148800	Sobic.002G031000	3.76683532962625e-05	0.893335761529602	-0.261500512621637
Sobic.001G148800	Sobic.002G232900	0.000479512562786487	0.92553677178705	-0.310004734708991
Sobic.001G148800	Sobic.002G235700	0.00523224186385708	0.993266295610026	-0.500311306303608
Sobic.001G148800	Sobic.002G247800	0.000245128732899866	0.932736609144984	0.16280351997952
Sobic.001G148800	Sobic.002G260600	0.000723846996556718	0.930379711713911	0.260965661851369
Sobic.001G148800	Sobic.003G021800	0.000145819962866979	0.840105798058486	0.240734840324324
Sobic.001G148800	Sobic.003G105200	0.000218019658595756	0.843909019319799	-0.183568845719777
Sobic.001G148800	Sobic.004G107900	0.000170330066389009	0.815952139646173	0.264618278148597
Sobic.001G148800	Sobic.004G228400	0.000876442473948246	0.87862533150176	-0.303798327896655
Sobic.001G148800	Sobic.004G237000	0.00012755595011945	0.696779999868837	0.181974723814519
Sobic.001G148800	Sobic.006G197400	0.00258301014304476	0.936527218583571	-0.355254099229323
Sobic.001G148800	Sobic.006G236600	0.000582144383509221	0.914199752102013	-0.325689637069073
Sobic.001G148800	Sobic.007G189400	0.00025210316387583	0.793193853300287	0.290807523300975
Sobic.001G148800	Sobic.007G210200	0.000126654859836259	0.564621213993877	-0.145523576397013
Sobic.001G148800	Sobic.008G186100	1.34151079024143e-06	0.22038504399256	-0.0816474155518999
Sobic.001G148800	Sobic.002G221400	2.09224208658728e-05	0.801436436161224	-0.0475277746882786
Sobic.001G148800	Sobic.002G293100	6.89317539850506e-06	0.760353171394166	-0.0893699239301489
Sobic.001G155600	Sobic.001G316900	0.000706220999234552	0.956657705546226	0.290506826865083
Sobic.001G155600	Sobic.001G380700	0.0845833387221567	0.994215713624855	0.788193215891689
Sobic.001G155600	Sobic.001G522500	4.41581061978324e-05	0.896272298333171	0.107080409727198
Sobic.001G155600	Sobic.001G529200	0.000218378157655331	0.912551639108152	0.154509056000165
Sobic.001G155600	Sobic.002G008600	0.00218401827703106	0.936412198760308	-0.413944712508168
Sobic.001G155600	Sobic.002G035500	0.165640293228652	0.993728392794714	0.76278882050092
Sobic.001G155600	Sobic.002G290800	0.0133932172308118	0.951998393758258	0.577823732559624
Sobic.001G155600	Sobic.002G290900	0.00100890384067326	0.897450747048707	0.302642504421647
Sobic.001G155600	Sobic.003G021800	0.00727457868104245	0.948736471928353	0.489112612765987
Sobic.001G155600	Sobic.004G107900	7.55538124035462e-05	0.723920137902714	-0.0952994305122054
Sobic.001G155600	Sobic.004G112200	3.00097429123444e-05	0.637803585490754	-0.147801675106669
Sobic.001G155600	Sobic.004G237900	0.000287293178704085	0.764944883812322	-0.26772243310954
Sobic.001G155600	Sobic.004G298400	0.000633397158714104	0.858909016797434	0.221930099246291
Sobic.001G155600	Sobic.005G018500	0.00121865100981186	0.821731381292228	-0.379402031454714
Sobic.001G155600	Sobic.008G021800	0.0025127086226964	0.898405209792626	-0.421547336465767
Sobic.001G155600	Sobic.010G155100	7.94877649032169e-05	0.435032717590516	-0.227261380833084
Sobic.001G155600	Sobic.004G100700	5.32872672671389e-05	0.693532707753295	-0.174789485602711
Sobic.001G155600	Sobic.004G308900	0.000205942069767832	0.788340823915245	0.203192991854781
Sobic.001G155600	Sobic.004G331300	0.000465457711604703	0.779742587653429	-0.307433843122045
Sobic.001G155600	Sobic.010G185300	0.00892870048896949	0.885595633686078	-0.466956533035477
Sobic.001G155600	Sobic.001G253900	0.0621118412180398	0.994717159696449	0.74596681843988
Sobic.001G155600	Sobic.001G488900	0.0437810410823747	0.987110717173822	0.703364017592319
Sobic.001G155600	Sobic.010G030100	0.152040432879779	0.968230314079788	0.780763893478458
Sobic.001G155600	Sobic.002G353800	0.00617956675948995	0.950632281120555	-0.423892252038134
Sobic.001G155600	Sobic.003G235900	0.000112574901772626	0.78971046786331	-0.200664601552556
Sobic.001G155600	Sobic.001G468400	0.00143920465531161	0.946034515027491	-0.415027859244972
Sobic.001G155600	Sobic.007G032100	0.179945124124668	0.986293975534073	0.820604411218848
Sobic.001G155600	Sobic.001G286700	0.0776012303335259	0.996556972395747	0.784013485257938
Sobic.001G155600	Sobic.003G274000	0.00454125715575974	0.915373156088458	0.438501758583717
Sobic.001G155600	Sobic.009G154200	3.73229518870778e-05	0.533158752075275	-0.194252218895419
Sobic.001G155700	Sobic.001G299600	0.0643302319543365	0.993191633619487	0.715484308430245
Sobic.001G155700	Sobic.001G316900	0.000386230187978164	0.953268152070332	0.213326659592495
Sobic.001G155700	Sobic.001G380700	0.0826663680166616	0.993530639414367	0.782900544128864
Sobic.001G155700	Sobic.001G476500	0.0043502430995085	0.973926822168759	0.393921259197261
Sobic.001G155700	Sobic.001G513700	3.22689835899241e-05	0.881078583258461	-0.106753824539831
Sobic.001G155700	Sobic.001G522500	2.48419732534088e-05	0.878623818083033	0.0332999046032695
Sobic.001G155700	Sobic.001G529200	0.000106341411672509	0.901382608901828	0.0823929644722683
Sobic.001G155700	Sobic.002G008600	0.00139199240655564	0.930579482985894	-0.327182796841588
Sobic.001G155700	Sobic.002G031000	2.89545582540758e-05	0.87934622328879	0.0685053382463876
Sobic.001G155700	Sobic.002G035500	0.203126190595814	0.996101433358876	0.760017618787054
Sobic.001G155700	Sobic.002G232900	0.00645071811360289	0.967650674707292	0.419975557225706
Sobic.001G155700	Sobic.002G235700	0.00101268463923809	0.907590652520574	0.246970170627432
Sobic.001G155700	Sobic.002G247800	8.69672132460042e-05	0.887711897539534	0.17921076850936
Sobic.001G155700	Sobic.002G260600	0.00269162173392267	0.933662316933087	0.393107944181677
Sobic.001G155700	Sobic.002G290800	0.00928449435798076	0.945812042474601	0.510458747265288
Sobic.001G155700	Sobic.002G290900	0.000543077619071663	0.880492890211056	0.219865017190046
Sobic.001G155700	Sobic.003G021800	0.0049606569657965	0.942003776484197	0.435075715908587
Sobic.001G155700	Sobic.003G105200	0.30766341388774	0.996562017124837	0.929215277363365
Sobic.001G155700	Sobic.003G246800	2.74233254237626e-05	0.704889401881785	0.00215216503592197
Sobic.001G155700	Sobic.003G293100	0.00265815896377305	0.912486562102885	0.348627595781562
Sobic.001G155700	Sobic.004G107900	0.000252952051270335	0.818132471559079	-0.183476595121046
Sobic.001G155700	Sobic.004G112200	2.40662002711392e-05	0.609336179233171	-0.080612120000559
Sobic.001G155700	Sobic.004G228400	0.104710429832075	0.978374759807836	0.737688289586592
Sobic.001G155700	Sobic.004G237000	0.0115769516647714	0.926785846709853	0.482896831592123
Sobic.001G155700	Sobic.004G237900	0.000159697090895905	0.731463016838801	-0.183208178002624
Sobic.001G155700	Sobic.004G298400	0.00083031648908066	0.896518481112787	0.271977122400552
Sobic.001G155700	Sobic.005G018500	0.000830456818803846	0.801324443175415	-0.294702526170703
Sobic.001G155700	Sobic.006G197400	0.232247116574705	0.978542749286549	0.826630328920009
Sobic.001G155700	Sobic.006G236600	1.59528610054651e-05	0.524186196914946	0.02256851617502
Sobic.001G155700	Sobic.007G189400	3.49383983602846e-05	0.542024358978886	-0.0970824854749939
Sobic.001G155700	Sobic.007G210200	0.264043880952	0.992658405754623	0.950146826646456
Sobic.001G155700	Sobic.008G021800	0.00228531214206458	0.888437329582745	-0.396529385255525
Sobic.001G155700	Sobic.008G186100	9.18500410478314e-06	0.498719395520381	-0.171167624129863
Sobic.001G155700	Sobic.010G155100	4.3948364487044e-05	0.358117246566684	-0.138536074233998
Sobic.001G155700	Sobic.004G106300	3.54499809790712e-05	0.658567185954263	-0.132658538879305
Sobic.001G155700	Sobic.004G097700	0.000861747410921323	0.869483273443991	-0.27530326814223
Sobic.001G155700	Sobic.001G253900	0.0560022637828207	0.9930362559635	0.693542786521242
Sobic.001G155700	Sobic.001G488900	0.0377617870417695	0.983473467499585	0.621499238961629
Sobic.001G155700	Sobic.010G030100	0.182797668308089	0.97981402101735	0.772420912434354
Sobic.001G155700	Sobic.002G353800	0.00469906910539862	0.941129020459908	-0.345402277903342
Sobic.001G155700	Sobic.003G235900	5.66249493553914e-05	0.760982753584658	-0.106792840355526
Sobic.001G155700	Sobic.001G468400	0.00093857121253339	0.93987187397056	-0.32194648538294
Sobic.001G155700	Sobic.007G032100	0.210706862156915	0.991028453785489	0.827774040745299
Sobic.001G155700	Sobic.001G286700	0.0730275776106527	0.995237775738586	0.74760279770547
Sobic.001G155700	Sobic.001G397900	1.95640649960403e-05	0.889381702868483	-0.0656283030424607
Sobic.001G155700	Sobic.003G008700	0.367241867146886	0.998801372368102	0.942885453892408
Sobic.001G155700	Sobic.003G053300	2.3286997245172e-06	0.764867699457238	-0.0935368368547319
Sobic.001G155700	Sobic.003G128900	0.0193085143552956	0.965589398400922	0.455000474650714
Sobic.001G155700	Sobic.003G145100	3.04571946883251e-06	0.774062727170457	-0.0789224148254531
Sobic.001G155700	Sobic.008G137500	0.000741040694356315	0.70162193084988	0.26658254805042
Sobic.001G155700	Sobic.009G036500	0.00111831677230108	0.948483226528011	-0.421314878626969
Sobic.001G155700	Sobic.009G154200	8.03411912693821e-05	0.69113948827277	-0.212480352377875
[truncated: 46,102 more rows]
