# Supplementary material for: Bioenergy sorghum nodal root bud development: morphometric, transcriptomic and gene regulatory network analysis
Source: Front Plant Sci. 2024 Oct 21;15:1456627. doi: 10.3389/fpls.2024.1456627 (PMC11532172; doi:10.3389/fpls.2024.1456627)
Supplement: Supplementary Data Sheet 2 — NRB cytoscape gene regulatory network file. [file DataSheet2.zip]

Archive with 34 entries (34 files):
- S-File4-NRB_network_lateTFs/AP2.BBM_Sobic.003G390600_activators_first_neighbors.xlsx
- S-File4-NRB_network_lateTFs/B3.REM1_Sobic.001G164800_activated_first_neighbors.xlsx
- S-File4-NRB_network_lateTFs/B3.REM39.VRN1_SMB_Sobic.003G281100_activators_first_neighbors.xlsx
- S-File4-NRB_network_lateTFs/B3.REM39.VRN1_Sobic.003G281100_activated_first_neighbors.xlsx
- S-File4-NRB_network_lateTFs/bHLH.TMO7_Sobic.006G236600_activated_first_neighbors.xlsx
- S-File4-NRB_network_lateTFs/bHLH.TMO7_Sobic.006G236600_activators_first_neighbors.xlsx
- S-File4-NRB_network_lateTFs/bHLH_Sobic.008G186100_activated_first_neighbors.xlsx
- S-File4-NRB_network_lateTFs/bHLH093_SMB_GATA19_Sobic.001G513700_activated_first_neighbors.xlsx
- S-File4-NRB_network_lateTFs/bHLH093_SMB_Sobic.001G513700_activators_first_neighbors.xlsx
- S-File4-NRB_network_lateTFs/bZIP.HY5_Sobic.010G183600_repressed_first_neighbors.xlsx
- S-File4-NRB_network_lateTFs/GATA12_Sobic.003G293100_activated_first_neighbors.xlsx
- S-File4-NRB_network_lateTFs/GATA12_Sobic.003G293100_activators_first_neighbors.xlsx
- S-File4-NRB_network_lateTFs/GATA19_SMB__LBD29_Sobic.003G246800_activated_first_neighbors.xlsx
- S-File4-NRB_network_lateTFs/GATA19_SMB_Sobic.003G246800_activators_first_neighbors.xlsx
- S-File4-NRB_network_lateTFs/HD-ZIP.HB17_SMB_BBM_Sobic.003G235900_activated_first_neighbors.xlsx
- S-File4-NRB_network_lateTFs/LBD12_Sobic.009G102400_activated_first_neighbors.xlsx
- S-File4-NRB_network_lateTFs/LBD12_Sobic.009G102400_activators_first_neighbors.xlsx
- S-File4-NRB_network_lateTFs/LBD16_Sobic.004G348800_activators_first_neighbors.xlsx
- S-File4-NRB_network_lateTFs/LBD29_SMB_GATA19_Sobic.007G165100_activators_first_neighbors.xlsx
- S-File4-NRB_network_lateTFs/LBD29_Sobic.007G165100_activated_first_neighbors.xlsx
- S-File4-NRB_network_lateTFs/MYB12-1_GATA19_Sobic.001G397900_activators_first_neighbors.xlsx
- S-File4-NRB_network_lateTFs/MYB12-1_Sobic.001G397900_activated_first_neighbors.xlsx
- S-File4-NRB_network_lateTFs/MYB12-2_Sobic.003G145100_activated_first_neighbors.xlsx
- S-File4-NRB_network_lateTFs/MYB12-2_Sobic.003G145100_activators_first_neighbors.xlsx
- S-File4-NRB_network_lateTFs/MYB36_Sobic.001G075300_activated_first_neighbors.xlsx
- S-File4-NRB_network_lateTFs/MYB86_MYB12_Sobic.003G053300_activated_first_neighbors.xlsx
- S-File4-NRB_network_lateTFs/MYB86_MYB12_Sobic.003G053300_activators_first_neighbors.xlsx
- S-File4-NRB_network_lateTFs/MYB86_Sobic.003G053300_activated_first_neighbors.xlsx
- S-File4-NRB_network_lateTFs/NAC.SMB_Sobic.004G112200_activated_first_neighbors.xlsx
- S-File4-NRB_network_lateTFs/NAC.SMB_Sobic.004G112200_activators_first_neighbors.xlsx
- S-File4-NRB_network_lateTFs/NAC.SMB_Sobic.010G155100_activated_first_neighbors.xlsx
- S-File4-NRB_network_lateTFs/NAC.SMB_Sobic.010G155100_activators_first_neighbors.xlsx
- S-File4-NRB_network_lateTFs/NAC094_BBM_Sobic.004G237900_activated_first_neighbors.xlsx
- S-File4-NRB_network_lateTFs/WOX11_Sobic.001G386600_repressed_first_neighbors.xlsx
