# Supplementary material for: Bioenergy sorghum nodal root bud development: morphometric, transcriptomic and gene regulatory network analysis
Source: Front Plant Sci. 2024 Oct 21;15:1456627. doi: 10.3389/fpls.2024.1456627 (PMC11532172; doi:10.3389/fpls.2024.1456627)
Supplement: Supplementary Data Sheet 2 — NRB cytoscape gene regulatory network file. [file DataSheet2.zip › S-File4-NRB_network_lateTFs/AP2.BBM_Sobic.003G390600_activators_first_neighbors.xlsx]

## Sheet: Sheet1
GeneIDV3	Pfam1	Pfam2	Pfam3	Pfam4	Pfam5	Pfam6	Pfam7	Pfam8	Pfam1_domain	Pfam2_domain	Pfam3_domain	Pfam4_domain	Pfam5_domain	Pfam6_domain	Pfam7_domain	Pfam8_domain	Panther	KOG	KEGG_ec	KO	GO	Best_hit_arabi_name	arabi_symbol	arabi_defline	Best_hit_rice_name	rice_defline	Functional_category	misc_annotation	Rice_Annotation	Arabidopsis_Annotation	MapmanProcess	ArabidopsisID_description	TX08001_Nodal_Root_Bud_Node_Phy_7_TPMmean	TX08001_Nodal_Root_Bud_Node_Phy_8_TPMmean	TX08001_Nodal_Root_Bud_Node_Phy_9_TPMmean	TX08001_Nodal_Root_Bud_Node_Phy_10_TPMmean	TX08001_Nodal_Root_Bud_Node_Phy_11_TPMmean	TX08001_Nodal_Root_Bud_Node_Phy_12_TPMmean	TX08001_Nodal_Root_Bud_Node_Phy_13_TPMmean	TX08001_Nodal_Root_Bud_Node_Phy_14_TPMmean	TX08001_Nodal_Root_Bud_Node_Phy_15_TPMmean	TX08001_Nodal_Root_Bud_Node_Phy_16_TPMmean	TX08001_Nodal_Root_Bud_Node_Phy_17_TPMmean	TX08001_Nodal_Root_Bud_Node_Phy_18_TPMmean	TX08001_Nodal_Root_Bud_Node_Phy_19_TPMmean	TX08001_Nodal_Root_Bud_Node_Phy_20_TPMmean	TX08001_Nodal_Root_Bud_Node_Phy_21_TPMmean
Sobic.003G390600	PF00847								AP2_domain								PTHR32467.PTHR32467:SF8			K09285	GO:0006355.GO:0003700.GO:0007275	AT5G17430.1	BBM	Integrase-type DNA-binding superfamily protein	LOC_Os01g67410.1	AP2/EREBP transcription factor BABY BOOM. putative. expressed	Transcription_factors		AP2/EREBP transcription factor BABY BOOM	Integrase-type DNA-binding super	RNA.regulation of transcription.AP2/EREBP APETALA2/Ethylene-responsive element binding protein family	(at3g20840 : 347.0) Encodes a member of the AINTEGUMENTA-like (AIL) subclass of the AP2/EREBP family of transcription factors and is essential for quiescent center (QC) specification and stem cell activity. It is a key effector for establishment of the stem cell niche during embryonic pattern formation. It is transcribed in response to auxin accumulation and is dependent on auxin response transcr…	2	4	6	6	6	8	9	15	14	13	21	19	22	23	27
Sobic.003G235900	PF02183	PF00046							Homeobox_associated_leucine_zipper	Homeodomain							PTHR24326.PTHR24326:SF114	KOG0484		K09338	GO:0043565.GO:0006355.GO:0003700.GO:0003677	AT2G01430.1	ATHB-17.ATHB17.HB17	homeobox-leucine zipper protein 17	LOC_Os01g45570.1	homeobox associated leucine zipper. putative. expressed	Transcription_factors		homeobox associated leucine zipper	homeobox-leucine zipper protein 17	RNA.regulation of transcription.HBHomeobox transcription factor family	(at2g01430 : 164.0) homeobox-leucine zipper protein 17 (HB17); FUNCTIONS IN: sequence-specific DNA binding transcription factor activity; INVOLVED IN: regulation of transcription DNA-dependent regulation of transcription; LOCATED IN: nucleus; CONTAINS InterPro DOMAIN/s: Homeobox conserved site (InterPro:IPR017970) Homeobox (InterPro:IPR001356) Homeodomain-like (InterPro:IPR009057) Leucine zipper …	0	0	1	1	1	2	2	2	2	2	5	3	5	6	7
Sobic.004G237900	PF02365								No_apical_meristem_(NAM)_protein								PTHR31719.PTHR31719:SF11				GO:0006355.GO:0003677	AT5G39820.1	anac094.NAC094	NAC domain containing protein 94	LOC_Os08g33910.1	no apical meristem protein. putative. expressed	Transcription_factors		no apical meristem protein	NAC (No Apical Meristem) domain transcriptional regulator super	development.unspecified	(at5g39820 : 300.0) NAC domain containing protein 94 (NAC094); FUNCTIONS IN: sequence-specific DNA binding transcription factor activity; INVOLVED IN: multicellular organismal development regulation of transcription; LOCATED IN: cellular_component unknown; CONTAINS InterPro DOMAIN/s: No apical meristem (NAM) protein (InterPro:IPR003441); BEST Arabidopsis thaliana protein match is: NAC (No Apical …	1	4	5	5	8	9	9	16	13	9	28	24	23	31	25
Sobic.010G155100	PF02365								No_apical_meristem_(NAM)_protein								PTHR31989.PTHR31989:SF16				GO:0006355.GO:0003677	AT1G79580.3	ANAC033.SMB	NAC (No Apical Meristem) domain transcriptional regulator superfamily protein	LOC_Os06g33940.1	NAC domain containing protein. putative. expressed	Transcription_factors		NAC domain containing protein	NAC (No Apical Meristem) domain transcriptional regulator super	development.unspecified	(at1g79580 : 283.0) NAC-domain protein. Involved in root cap development. Involved in a regulatory feedback loop with FEZ. FEZ activates SMB in hte root cap daughter cells soon after division and SMB in turn represses FEZ expression in these cells thereby preventing further stem cell divisions.; SOMBRERO (SMB); CONTAINS InterPro DOMAIN/s: No apical meristem (NAM) protein (InterPro:IPR003441); BES…	1	2	5	4	4	8	7	11	13	17	18	23	29	35	46
