# Supplementary material for: Bioenergy sorghum nodal root bud development: morphometric, transcriptomic and gene regulatory network analysis
Source: Front Plant Sci. 2024 Oct 21;15:1456627. doi: 10.3389/fpls.2024.1456627 (PMC11532172; doi:10.3389/fpls.2024.1456627)
Supplement: Supplementary Data Sheet 2 — NRB cytoscape gene regulatory network file. [file DataSheet2.zip › S-File4-NRB_network_lateTFs/B3.REM1_Sobic.001G164800_activated_first_neighbors.xlsx]

## Sheet: Sheet1
GeneIDV3	Pfam1	Pfam2	Pfam3	Pfam4	Pfam5	Pfam6	Pfam7	Pfam8	Pfam1_domain	Pfam2_domain	Pfam3_domain	Pfam4_domain	Pfam5_domain	Pfam6_domain	Pfam7_domain	Pfam8_domain	Panther	KOG	KEGG_ec	KO	GO	Best_hit_arabi_name	arabi_symbol	arabi_defline	Best_hit_rice_name	rice_defline	Functional_category	misc_annotation	Rice_Annotation	Arabidopsis_Annotation	MapmanProcess	ArabidopsisID_description	TX08001_Nodal_Root_Bud_Node_Phy_7_TPMmean	TX08001_Nodal_Root_Bud_Node_Phy_8_TPMmean	TX08001_Nodal_Root_Bud_Node_Phy_9_TPMmean	TX08001_Nodal_Root_Bud_Node_Phy_10_TPMmean	TX08001_Nodal_Root_Bud_Node_Phy_11_TPMmean	TX08001_Nodal_Root_Bud_Node_Phy_12_TPMmean	TX08001_Nodal_Root_Bud_Node_Phy_13_TPMmean	TX08001_Nodal_Root_Bud_Node_Phy_14_TPMmean	TX08001_Nodal_Root_Bud_Node_Phy_15_TPMmean	TX08001_Nodal_Root_Bud_Node_Phy_16_TPMmean	TX08001_Nodal_Root_Bud_Node_Phy_17_TPMmean	TX08001_Nodal_Root_Bud_Node_Phy_18_TPMmean	TX08001_Nodal_Root_Bud_Node_Phy_19_TPMmean	TX08001_Nodal_Root_Bud_Node_Phy_20_TPMmean	TX08001_Nodal_Root_Bud_Node_Phy_21_TPMmean
Sobic.001G164800	PF02362								B3_DNA_binding_domain								PTHR31391.PTHR31391:SF21				GO:0003677	AT4G33280.1	REM1	AP2/B3-like transcriptional factor family protein	LOC_Os03g42430.1	B3 DNA binding domain containing protein. expressed	Transcription_factors		B3 DNA binding domain containing protein	AP2/B3-like transcriptional factor	RNA.regulation of transcription.B3 transcription factor family	(at4g33280 : 92.4) AP2/B3-like transcriptional factor family protein; FUNCTIONS IN: DNA binding sequence-specific DNA binding transcription factor activity; INVOLVED IN: regulation of transcription DNA-dependent; LOCATED IN: vacuole; CONTAINS InterPro DOMAIN/s: Transcriptional factor B3 (InterPro:IPR003340); BEST Arabidopsis thaliana protein match is: AP2/B3-like transcriptional factor family pro…	26	20	24	30	27	46	34	55	58	82	80	107	107	100	89
Sobic.002G235800																									LOC_Os09g29870.1	expressed protein					not assigned.unknown	no hits & (original description: pacid=32769284 transcript=Sobic.002G235800.1 locus=Sobic.002G235800 ID=Sobic.002G235800.1.v3.1 annot-version=v3.1)	1	2	1	2	2	3	3	4	4	7	8	9	9	11	11
Sobic.008G099100																	PTHR33699.PTHR33699:SF4					AT5G18310.2			LOC_Os12g22800.1	expressed protein					not assigned.unknown	no hits & (original description: pacid=32741981 transcript=Sobic.008G099100.1 locus=Sobic.008G099100 ID=Sobic.008G099100.1.v3.1 annot-version=v3.1)| no hits & (original description: pacid=32741982 transcript=Sobic.008G099100.2 locus=Sobic.008G099100 ID=Sobic.008G099100.2.v3.1 annot-version=v3.1)	0	1	4	4	4	9	6	10	11	14	16	20	24	34	33
