# Supplementary material for: Bioenergy sorghum nodal root bud development: morphometric, transcriptomic and gene regulatory network analysis
Source: Front Plant Sci. 2024 Oct 21;15:1456627. doi: 10.3389/fpls.2024.1456627 (PMC11532172; doi:10.3389/fpls.2024.1456627)
Supplement: Supplementary Data Sheet 2 — NRB cytoscape gene regulatory network file. [file DataSheet2.zip › S-File4-NRB_network_lateTFs/B3.REM39.VRN1_Sobic.003G281100_activated_first_neighbors.xlsx]

## Sheet: Sheet1
GeneIDV3	Pfam1	Pfam2	Pfam3	Pfam4	Pfam5	Pfam6	Pfam7	Pfam8	Pfam1_domain	Pfam2_domain	Pfam3_domain	Pfam4_domain	Pfam5_domain	Pfam6_domain	Pfam7_domain	Pfam8_domain	Panther	KOG	KEGG_ec	KO	GO	Best_hit_arabi_name	arabi_symbol	arabi_defline	Best_hit_rice_name	rice_defline	Functional_category	misc_annotation	Rice_Annotation	Arabidopsis_Annotation	MapmanProcess	ArabidopsisID_description	TX08001_Nodal_Root_Bud_Node_Phy_7_TPMmean	TX08001_Nodal_Root_Bud_Node_Phy_8_TPMmean	TX08001_Nodal_Root_Bud_Node_Phy_9_TPMmean	TX08001_Nodal_Root_Bud_Node_Phy_10_TPMmean	TX08001_Nodal_Root_Bud_Node_Phy_11_TPMmean	TX08001_Nodal_Root_Bud_Node_Phy_12_TPMmean	TX08001_Nodal_Root_Bud_Node_Phy_13_TPMmean	TX08001_Nodal_Root_Bud_Node_Phy_14_TPMmean	TX08001_Nodal_Root_Bud_Node_Phy_15_TPMmean	TX08001_Nodal_Root_Bud_Node_Phy_16_TPMmean	TX08001_Nodal_Root_Bud_Node_Phy_17_TPMmean	TX08001_Nodal_Root_Bud_Node_Phy_18_TPMmean	TX08001_Nodal_Root_Bud_Node_Phy_19_TPMmean	TX08001_Nodal_Root_Bud_Node_Phy_20_TPMmean	TX08001_Nodal_Root_Bud_Node_Phy_21_TPMmean
Sobic.003G281100	PF02362								B3_DNA_binding_domain								PTHR31391.PTHR31391:SF18				GO:0003677	AT3G18990.1	REM39.VRN1	AP2/B3-like transcriptional factor family protein	LOC_Os01g52514.1	B3 DNA binding domain containing protein. expressed	Flowering_time|Flowering_genes	|VRN1 (wheat)=AP1	B3 DNA binding domain containing protein	Transcriptional factor B3	RNA.regulation of transcription.B3 transcription factor family	(at3g18990 : 97.4) Required for vernalization. Essential for the complete repression of FLC in vernalized plants. Required for the methylation of histone H3; REDUCED VERNALIZATION RESPONSE 1 (VRN1); CONTAINS InterPro DOMAIN/s: Transcriptional factor B3 (InterPro:IPR003340); BEST Arabidopsis thaliana protein match is: related to vernalization1 1 (TAIR:AT1G49480.1); Has 683 Blast hits to 597 protei…	1	2	4	3	3	7	4	8	8	15	10	15	20	26	23
Sobic.001G067500	PF01734								Patatin-like_phospholipase								PTHR32241.PTHR32241:SF6	KOG0513			GO:0006629	AT3G54950.1	PLA IIIA.PLP7	patatin-like protein 6	LOC_Os03g57080.1	PLA IIIA/PLP7. putative. expressed					development.storage proteins	(at2g39220 : 246.0) PATATIN-like protein 6 (PLP6); FUNCTIONS IN: nutrient reservoir activity; INVOLVED IN: metabolic process lipid metabolic process; EXPRESSED IN: 22 plant structures; EXPRESSED DURING: 13 growth stages; CONTAINS InterPro DOMAIN/s: Acyl transferase/acyl hydrolase/lysophospholipase (InterPro:IPR016035) Patatin (InterPro:IPR002641); BEST Arabidopsis thaliana protein match is: patat…	2	1	1	2	1	3	2	3	3	6	3	4	5	10	10
Sobic.003G331700	PF00314								Thaumatin_family								PTHR31048.PTHR31048:SF14					AT4G11650.1	ATOSM34.OSM34	osmotin 34	LOC_Os12g43490.1	thaumatin. putative. expressed					stress.abiotic	(at4g11650 : 199.0) osmotin-like protein; osmotin 34 (OSM34); INVOLVED IN: defense response to fungus incompatible interaction response to salt stress defense response to bacterium incompatible interaction response to other organism; LOCATED IN: endomembrane system; EXPRESSED IN: 6 plant structures; EXPRESSED DURING: 4 anthesis; CONTAINS InterPro DOMAIN/s: Thaumatin conserved site (InterPro:IPR01…	0	0	1	2	2	3	1	2	2	3	3	4	8	8	5
Sobic.004G074100																									LOC_Os02g09760.1	expressed protein					not assigned.unknown	no hits & (original description: pacid=32747922 transcript=Sobic.004G074100.1 locus=Sobic.004G074100 ID=Sobic.004G074100.1.v3.1 annot-version=v3.1)	0	0	0	0	0	1	0	1	1	2	2	3	4	7	7
Sobic.006G264100	PF03000								NPH3_family								PTHR32370.PTHR32370:SF15					AT3G19850.1		Phototropic-responsive NPH3 family protein	LOC_Os04g57800.1	BTBN13 - Bric-a-Brac. Tramtrack. Broad Complex BTB domain with non-phototropic hypocotyl 3 NPH3 and coiled-coil domains. expressed	Photosynthesis		BTBN13 - Bric-a-Brac Tramtrack Broad Complex BTB domain with non-phototropic hypocotyl 3 NPH3 and coiled-coil domains	Phototropic-responsive NPH3	signalling.light	(at3g19850 : 390.0) Phototropic-responsive NPH3 family protein; FUNCTIONS IN: signal transducer activity; INVOLVED IN: response to light stimulus; LOCATED IN: endomembrane system; EXPRESSED IN: 19 plant structures; EXPRESSED DURING: 13 growth stages; CONTAINS InterPro DOMAIN/s: NPH3 (InterPro:IPR004249) BTB/POZ (InterPro:IPR013069) BTB/POZ fold (InterPro:IPR011333) BTB/POZ-like (InterPro:IPR00021…	2	1	1	1	2	3	2	4	6	6	5	4	7	9	10
Sobic.008G099100																	PTHR33699.PTHR33699:SF4					AT5G18310.2			LOC_Os12g22800.1	expressed protein					not assigned.unknown	no hits & (original description: pacid=32741981 transcript=Sobic.008G099100.1 locus=Sobic.008G099100 ID=Sobic.008G099100.1.v3.1 annot-version=v3.1)| no hits & (original description: pacid=32741982 transcript=Sobic.008G099100.2 locus=Sobic.008G099100 ID=Sobic.008G099100.2.v3.1 annot-version=v3.1)	0	1	4	4	4	9	6	10	11	14	16	20	24	34	33
