# Supplementary material for: Bioenergy sorghum nodal root bud development: morphometric, transcriptomic and gene regulatory network analysis
Source: Front Plant Sci. 2024 Oct 21;15:1456627. doi: 10.3389/fpls.2024.1456627 (PMC11532172; doi:10.3389/fpls.2024.1456627)
Supplement: Supplementary Data Sheet 2 — NRB cytoscape gene regulatory network file. [file DataSheet2.zip › S-File4-NRB_network_lateTFs/bHLH.TMO7_Sobic.006G236600_activated_first_neighbors.xlsx]

## Sheet: Sheet1
GeneIDV3	Pfam1	Pfam2	Pfam3	Pfam4	Pfam5	Pfam6	Pfam7	Pfam8	Pfam1_domain	Pfam2_domain	Pfam3_domain	Pfam4_domain	Pfam5_domain	Pfam6_domain	Pfam7_domain	Pfam8_domain	Panther	KOG	KEGG_ec	KO	GO	Best_hit_arabi_name	arabi_symbol	arabi_defline	Best_hit_rice_name	rice_defline	Functional_category	misc_annotation	Rice_Annotation	Arabidopsis_Annotation	MapmanProcess	ArabidopsisID_description	TX08001_Nodal_Root_Bud_Node_Phy_7_TPMmean	TX08001_Nodal_Root_Bud_Node_Phy_8_TPMmean	TX08001_Nodal_Root_Bud_Node_Phy_9_TPMmean	TX08001_Nodal_Root_Bud_Node_Phy_10_TPMmean	TX08001_Nodal_Root_Bud_Node_Phy_11_TPMmean	TX08001_Nodal_Root_Bud_Node_Phy_12_TPMmean	TX08001_Nodal_Root_Bud_Node_Phy_13_TPMmean	TX08001_Nodal_Root_Bud_Node_Phy_14_TPMmean	TX08001_Nodal_Root_Bud_Node_Phy_15_TPMmean	TX08001_Nodal_Root_Bud_Node_Phy_16_TPMmean	TX08001_Nodal_Root_Bud_Node_Phy_17_TPMmean	TX08001_Nodal_Root_Bud_Node_Phy_18_TPMmean	TX08001_Nodal_Root_Bud_Node_Phy_19_TPMmean	TX08001_Nodal_Root_Bud_Node_Phy_20_TPMmean	TX08001_Nodal_Root_Bud_Node_Phy_21_TPMmean
Sobic.006G236600	PF00010								Helix-loop-helix_DNA-binding_domain								PTHR12565.PTHR12565:SF117				GO:0046983	AT1G74500.1	ATBS1.BS1.TMO7	activation-tagged BRI1(brassinosteroid-insensitive 1)-suppressor 1	LOC_Os04g54900.1	bHLH family protein. putative. expressed	Transcription_factors		bHLH	activation-tagged BRI1(brassinosteroid-insensitive 1)-suppressor 1	not assigned.unknown	no hits & (original description: pacid=32763398 transcript=Sobic.006G236600.1 locus=Sobic.006G236600 ID=Sobic.006G236600.1.v3.1 annot-version=v3.1)	0	0	0	0	0	0	0	0	0	1	1	1	3	8	25
Sobic.001G210900																	PTHR33191								LOC_Os10g34760.1	RIPER3 - Ripening-related family protein precursor. putative. expressed					not assigned.unknown	no hits & (original description: pacid=32755687 transcript=Sobic.001G210900.1 locus=Sobic.001G210900 ID=Sobic.001G210900.1.v3.1 annot-version=v3.1)	0	0	0	0	0	0	0	0	0	0	0	0	0	1	4
Sobic.006G224500	PF00141								Peroxidase								PTHR31235.PTHR31235:SF80		1.11.1.7	K00430	GO:0055114.GO:0020037.GO:0006979.GO:0004601	AT4G11290.1		Peroxidase superfamily protein	LOC_Os04g53640.1	peroxidase precursor. putative. expressed			peroxidase	Peroxidase super	stress.abiotic.cold	(at4g11290 : 317.0) Peroxidase superfamily protein; FUNCTIONS IN: peroxidase activity heme binding; INVOLVED IN: response to oxidative stress oxidation reduction; LOCATED IN: endomembrane system; EXPRESSED IN: 11 plant structures; EXPRESSED DURING: 7 growth stages; CONTAINS InterPro DOMAIN/s: Haem peroxidase (InterPro:IPR010255) Plant peroxidase (InterPro:IPR000823) Peroxidases heam-ligand bindin…	0	0	0	0	0	0	0	0	0	0	0	0	6	17	36
Sobic.005G215400	PF00228								Bowman-Birk_serine_protease_inhibitor_family								PTHR33479				GO:0005576.GO:0004867				LOC_Os03g60840.1	BBTI13 - Bowman-Birk type bran trypsin inhibitor precursor. expressed					not assigned.unknown	no hits & (original description: pacid=32739989 transcript=Sobic.005G215400.1 locus=Sobic.005G215400 ID=Sobic.005G215400.1.v3.1 annot-version=v3.1)	4	2	3	6	8	13	16	55	54	50	98	112	274	754	963
Sobic.006G117500																	PTHR27000.PTHR27000:SF132					AT5G06860.1	ATPGIP1.PGIP1	polygalacturonase inhibiting protein 1	LOC_Os09g31450.1	polygalacturonase inhibitor 1 precursor. putative. expressed	Cell_wall		cell wall.degradation.pectate lyases and polygalacturonases	(at5g06860 : 177.0) Encodes a polygalacturonase inhibiting protein involved in defense response. PGIPs inhibit the function of cell wall pectin degrading enzymes such as those produced by fungal pathogens. PGIP1 is induced by fungal infection.; polygalacturonase inhibiting protein 1 (PGIP1); FUNCTIONS IN: polygalacturonase inhibitor activity; INVOLVED IN: signal transduction defense response; LOC…	cell wall.degradation.pectate lyases and polygalacturonases	(at5g06860 : 177.0) Encodes a polygalacturonase inhibiting protein involved in defense response. PGIPs inhibit the function of cell wall pectin degrading enzymes such as those produced by fungal pathogens. PGIP1 is induced by fungal infection.; polygalacturonase inhibiting protein 1 (PGIP1); FUNCTIONS IN: polygalacturonase inhibitor activity; INVOLVED IN: signal transduction defense response; LOC…	0	0	0	0	0	1	0	1	2	2	1	2	17	42	104
Sobic.006G154300	PF00197								Trypsin_and_protease_inhibitor								PTHR33107.PTHR33107:SF5				GO:0004866	AT1G73260.1	ATKTI1.KTI1	kunitz trypsin inhibitor 1	LOC_Os04g44470.1	KUN1 - Kunitz-type trypsin inhibitor precursor. expressed					not assigned.unknown	no hits & (original description: pacid=32763623 transcript=Sobic.006G154300.1 locus=Sobic.006G154300 ID=Sobic.006G154300.1.v3.1 annot-version=v3.1)	0	0	0	0	0	0	0	0	0	0	0	1	1	2	3
Sobic.006G167700	PF01277								Oleosin								PTHR33203.PTHR33203:SF7				GO:0016021.GO:0012511	AT4G25140.1	OLE1.OLEO1	oleosin 1	LOC_Os04g46200.1	oleosin. putative. expressed					lipid metabolism.TAG synthesis	(at4g25140 : 110.0) Encodes oleosin1 a protein found in oil bodies involved in seed lipid accumulation. Suppression of OLEO1 (and OLEO2) resulted in an aberrant phenotype of embryo cells that contain unusually large oilbodies that are not normally observed in seeds. Changes in the size of oilbodies caused disruption of storage organelles altering accumulation of lipids and proteins and causing de…	0	0	0	0	0	0	0	1	1	1	1	1	3	6	9
Sobic.006G205500	PF06955	PF00722							Xyloglucan_endo-transglycosylase_(XET)_C-terminus	Glycosyl_hydrolases_family_16							PTHR31062.PTHR31062:SF36		2.4.1.207		GO:0048046.GO:0016762.GO:0006073.GO:0005618.GO:0005975.GO:0004553	AT5G57550.1	XTH25.XTR3	xyloglucan endotransglucosylase/hydrolase 25	LOC_Os04g51450.1	glycosyl hydrolases family 16. putative. expressed	Cell_wall		glycosyl hydrolases family 16	xyloglucan endotransglucosylase/hydrolase 16	cell wall.degradation.mannan-xylose-arabinose-fucose	(at3g23730 : 275.0) xyloglucan endotransglucosylase/hydrolase 16 (XTH16); FUNCTIONS IN: hydrolase activity acting on glycosyl bonds hydrolase activity hydrolyzing O-glycosyl compounds xyloglucan:xyloglucosyl transferase activity; INVOLVED IN: carbohydrate metabolic process cellular glucan metabolic process; LOCATED IN: endomembrane system cell wall apoplast; EXPRESSED IN: 22 plant structures; EXP…	0	0	1	1	1	2	1	2	3	3	3	6	8	14	17
Sobic.006G220500	PF01070								FMN-dependent_dehydrogenase								PTHR10578.PTHR10578:SF74		1.1.3.15	K11517	GO:0016491	AT4G18360.1		Aldolase-type TIM barrel family protein	LOC_Os04g53210.1	hydroxyacid oxidase 1. putative. expressed	Photosynthesis		hydroxyacid oxidase 1	Aldolase-type TIM barrel	PS.photorespiration.glycolate oxydase	(at4g18360 : 608.0) Aldolase-type TIM barrel family protein; FUNCTIONS IN: glycolate oxidase activity oxidoreductase activity FMN binding catalytic activity; INVOLVED IN: oxidation reduction metabolic process; LOCATED IN: peroxisome; EXPRESSED IN: 12 plant structures; EXPRESSED DURING: 4 anthesis F mature embryo stage petal differentiation and expansion stage E expanded cotyledon stage D bilatera…	23	12	19	13	8	7	5	9	12	11	21	17	25	35	58
Sobic.006G235200																									LOC_Os04g54620.1	expressed protein					not assigned.unknown	no hits & (original description: pacid=32763022 transcript=Sobic.006G235200.1 locus=Sobic.006G235200 ID=Sobic.006G235200.1.v3.1 annot-version=v3.1)	6	4	2	2	1	1	0	2	1	1	3	4	6	8	14
Sobic.001G233100																	PTHR33548.PTHR33548:SF3														not assigned.unknown	no hits & (original description: pacid=32756253 transcript=Sobic.001G233100.1 locus=Sobic.001G233100 ID=Sobic.001G233100.1.v3.1 annot-version=v3.1)	0	0	1	0	0	0	0	0	0	0	0	0	32	205	885
Sobic.006G244500	PF02265								S1/P1_Nuclease								PTHR33146.PTHR33146:SF1		3.1.30.1		GO:0006308.GO:0004519.GO:0003676	AT1G68290.1	ENDO 2	endonuclease 2	LOC_Os04g55850.1	nuclease PA3. putative. expressed			DNA.synthesis/chromatin structure	(loc_os04g55850.1 : 382.0) no description available & (gnl|cdd|85937 : 319.0) no description available & (at4g21585 : 266.0) Encodes a putative endonuclease but no demonstrable endonuclease activity either towards single stranded DNA or mismatches has been seen in vitro.; endonuclease 4 (ENDO4); FUNCTIONS IN: endonuclease activity nucleic acid binding; INVOLVED IN: DNA catabolic process; LOCATED …	DNA.synthesis/chromatin structure	(at4g21585 : 266.0) Encodes a putative endonuclease but no demonstrable endonuclease activity either towards single stranded DNA or mismatches has been seen in vitro.; endonuclease 4 (ENDO4); FUNCTIONS IN: endonuclease activity nucleic acid binding; INVOLVED IN: DNA catabolic process; LOCATED IN: endomembrane system; CONTAINS InterPro DOMAIN/s: Phospholipase C/P1 nuclease core (InterPro:IPR008947…	1	1	1	1	1	1	0	1	1	1	2	1	2	5	8
Sobic.007G007300	PF03141								Putative_S-adenosyl-L-methionine-dependent_methyltransferase								PTHR10108.PTHR10108:SF882				GO:0008168	AT3G05390.1			LOC_Os06g27980.1	methyltransferase domain containing protein. expressed					not assigned.unknown	(at3g05390 : 500.0) FUNCTIONS IN: molecular_function unknown; INVOLVED IN: biological_process unknown; LOCATED IN: mitochondrion; EXPRESSED IN: 15 plant structures; EXPRESSED DURING: 7 growth stages; CONTAINS InterPro DOMAIN/s: Protein of unknown function DUF248 methyltransferase putative (InterPro:IPR004159); BEST Arabidopsis thaliana protein match is: S-adenosyl-L-methionine-dependent methyltra…	0	0	0	0	0	0	0	0	0	0	0	0	1	3	5
Sobic.008G023300	PF00931								NB-ARC_domain								PTHR23155.PTHR23155:SF541	KOG4658			GO:0043531	AT1G58807.1		Disease resistance protein (CC-NBS-LRR class) family	LOC_Os11g37759.1	stripe rust resistance protein Yr10. putative. expressed					stress.biotic	(at3g07040 : 162.0) Contains an N-terminal tripartite nucleotide binding site and a C-terminal tandem array of leucine-rich repeats. Confers resistance to Pseudomonas syringae strains that carry the avirulence genes avrB and avrRpm1.; RESISTANCE TO P. SYRINGAE PV MACULICOLA 1 (RPM1); FUNCTIONS IN: protein binding nucleotide binding; INVOLVED IN: defense response plant-type hypersensitive response…	0	0	0	1	1	1	1	3	3	3	6	7	10	11	25
Sobic.008G128200																															not assigned.unknown	no hits & (original description: pacid=32742440 transcript=Sobic.008G128200.1 locus=Sobic.008G128200 ID=Sobic.008G128200.1.v3.1 annot-version=v3.1)	0	0	0	0	0	0	0	0	0	0	1	2	15	26	40
Sobic.009G015500																															not assigned.unknown	no hits & (original description: pacid=32736517 transcript=Sobic.009G015500.1 locus=Sobic.009G015500 ID=Sobic.009G015500.1.v3.1 annot-version=v3.1)	0	0	0	0	0	0	0	0	1	1	1	1	5	15	67
Sobic.009G108300	PF00280								Potato_inhibitor_I_family								PTHR33091.PTHR33091:SF7				GO:0009611.GO:0004867	AT3G46860.1		Serine protease inhibitor. potato inhibitor I-type family protein	LOC_Os11g17790.1	inhibitor I family protein. putative. expressed					not assigned.unknown	no hits & (original description: pacid=32736648 transcript=Sobic.009G108300.1 locus=Sobic.009G108300 ID=Sobic.009G108300.1.v3.1 annot-version=v3.1)	0	0	0	0	0	0	0	0	0	0	1	1	5	11	16
Sobic.004G337700																	PTHR33604.PTHR33604:SF2					AT5G60700.1		glycosyltransferase family protein 2	LOC_Os02g56260.1	expressed protein					misc.UDP glucosyl and glucoronyl transferases	(at5g60700 : 1049.0) glycosyltransferase family protein 2; BEST Arabidopsis thaliana protein match is: unknown protein (TAIR:AT5G12260.1); Has 216 Blast hits to 215 proteins in 74 species: Archae - 0; Bacteria - 15; Metazoa - 2; Fungi - 65; Plants - 77; Viruses - 0; Other Eukaryotes - 57 (source: NCBI BLink). & (reliability: 2098.0) & (original description: pacid=32744415 transcript=Sobic.004G337…	0	0	0	1	0	0	0	2	0	0	0	0	1	4	10
Sobic.004G322000	PF01762								Galactosyltransferase								PTHR11214.PTHR11214:SF141	KOG2287	2.4.1.134		GO:0016020.GO:0008378.GO:0006486	AT5G57500.1		Galactosyltransferase family protein	LOC_Os02g54370.1	hypro1. putative. expressed	Cell_wall		hypro1	Galactosyltransferase	protein.glycosylation	(at5g57500 : 270.0) Galactosyltransferase family protein; FUNCTIONS IN: transferase activity transferring glycosyl groups; INVOLVED IN: protein amino acid glycosylation; LOCATED IN: endomembrane system membrane; EXPRESSED IN: 17 plant structures; EXPRESSED DURING: 10 growth stages; CONTAINS InterPro DOMAIN/s: Glycosyl transferase family 31 (InterPro:IPR002659); BEST Arabidopsis thaliana protein m…	0	0	0	0	0	0	0	0	1	1	0	1	2	4	11
Sobic.004G280000	PF13469								Sulfotransferase_family								PTHR11783.PTHR11783:SF79	KOG1584				AT5G07010.1	ATST2A.ST2A	sulfotransferase 2A	LOC_Os02g45890.1	sulfotransferase domain containing protein. expressed					lipid metabolism.exotics(steroids squalene etc)	(at5g07010 : 261.0) Encodes a sulfotransferase that acts specifically on 11- and 12-hydroxyjasmonic acid. Transcript levels for this enzyme are increased by treatments with jasmonic acid (JA) 12-hydroxyJA JA-isoleucine and 12-oxyphytodienoic acid (a JA precursor).; sulfotransferase 2A (ST2A); CONTAINS InterPro DOMAIN/s: Sulfotransferase domain (InterPro:IPR000863); BEST Arabidopsis thaliana prote…	0	0	0	0	0	0	0	1	1	0	1	1	2	6	11
Sobic.002G231600	PF13410	PF02798							Glutathione_S-transferase_C-terminal_domain	Glutathione_S-transferase_N-terminal_domain							PTHR11260.PTHR11260:SF233	KOG0406	2.5.1.18	K00799	GO:0005515	AT2G29420.1	ATGSTU7.GST25.GSTU7	glutathione S-transferase tau 7	LOC_Os09g29200.1	glutathione S-transferase. putative. expressed					misc.glutathione S transferases	(at2g29420 : 184.0) Encodes glutathione transferase belonging to the tau class of GSTs. Naming convention according to Wagner et al. (2002). Induced by Salicylic acid. Independent of NPR1 for their induction by salicylic acid.; glutathione S-transferase tau 7 (GSTU7); CONTAINS InterPro DOMAIN/s: Thioredoxin fold (InterPro:IPR012335) Glutathione S-transferase C-terminal (InterPro:IPR004046) Glutat…	1	1	1	0	1	0	2	2	3	2	2	2	5	13	17
Sobic.001G256000																									LOC_Os02g17770.1	expressed protein					not assigned.unknown	no hits & (original description: pacid=32755396 transcript=Sobic.001G256000.2 locus=Sobic.001G256000 ID=Sobic.001G256000.2.v3.1 annot-version=v3.1)	0	2	8	7	6	15	7	14	17	32	24	25	73	234	459
Sobic.001G301000	PF03330	PF01357							Lytic_transglycolase	Expansin_C-terminal_domain							PTHR31692.PTHR31692:SF19					AT1G65680.1	ATEXPB2.ATHEXP BETA 1.4.EXPB2	expansin B2	LOC_Os10g40700.1	expansin precursor. putative. expressed	Cell_wall		expansin	expansin B2	cell wall.modification	(at1g65680 : 205.0) member of BETA-EXPANSINS. Naming convention from the Expansin Working Group (Kende et al 2004. Plant Mol Bio); expansin B2 (EXPB2); INVOLVED IN: plant-type cell wall modification involved in multidimensional cell growth unidimensional cell growth plant-type cell wall loosening; LOCATED IN: endomembrane system extracellular region; EXPRESSED IN: root; CONTAINS InterPro DOMAIN/s…	0	2	1	0	0	1	0	1	1	1	2	2	9	21	47
Sobic.001G304100	PF00234								Protease_inhibitor/seed_storage/LTP_family								PTHR31731.PTHR31731:SF18					AT2G45180.1		Bifunctional inhibitor/lipid-transfer protein/seed storage 2S albumin superfamily protein	LOC_Os10g40520.1	LTPL145 - Protease inhibitor/seed storage/LTP family protein precursor. expressed			misc.protease inhibitor/seed storage/lipid transfer protein (LTP)		misc.protease inhibitor/seed storage/lipid transfer protein (LTP) family protein	(at2g45180 : 108.0) Bifunctional inhibitor/lipid-transfer protein/seed storage 2S albumin superfamily protein; FUNCTIONS IN: lipid binding; INVOLVED IN: lipid transport; LOCATED IN: chloroplast thylakoid membrane; EXPRESSED IN: 22 plant structures; EXPRESSED DURING: 13 growth stages; CONTAINS InterPro DOMAIN/s: Bifunctional inhibitor/plant lipid transfer protein/seed storage (InterPro:IPR016140) …	46	102	69	27	30	26	20	33	32	32	40	61	98	117	165
Sobic.002G052000	PF00504								Chlorophyll_A-B_binding_protein								PTHR14154.PTHR14154:SF5					AT3G22840.1	ELIP.ELIP1	Chlorophyll A-B binding family protein	LOC_Os07g08160.1	early light-induced protein. chloroplast precursor. putative. expressed					signalling.light	(at3g22840 : 99.4) Encodes an early light-inducible protein.; EARLY LIGHT-INDUCABLE PROTEIN (ELIP1); BEST Arabidopsis thaliana protein match is: Chlorophyll A-B binding family protein (TAIR:AT4G14690.1); Has 319 Blast hits to 319 proteins in 50 species: Archae - 0; Bacteria - 5; Metazoa - 0; Fungi - 0; Plants - 259; Viruses - 0; Other Eukaryotes - 55 (source: NCBI BLink). & (reliability: 198.8) &…	40	34	29	25	12	20	11	21	24	31	16	61	72	95	125
Sobic.002G085900																									LOC_Os10g08780.1	expressed protein					not assigned.unknown	no hits & (original description: pacid=32770787 transcript=Sobic.002G085900.1 locus=Sobic.002G085900 ID=Sobic.002G085900.1.v3.1 annot-version=v3.1)	5	4	2	2	2	4	3	3	2	2	1	1	2	5	9
Sobic.002G166400	PF03151								Triose-phosphate_Transporter_family								PTHR11132.PTHR11132:SF85	KOG1444				AT5G19980.1	GONST4	golgi nucleotide sugar transporter 4	LOC_Os08g10350.1	integral membrane family protein. putative. expressed					protein.glycosylation	(at5g19980 : 421.0) Encodes a Golgi-localized nucleotide-sugar transporter.; golgi nucleotide sugar transporter 4 (GONST4); CONTAINS InterPro DOMAIN/s: Protein of unknown function DUF250 (InterPro:IPR004853); BEST Arabidopsis thaliana protein match is: golgi nucleotide sugar transporter 3 (TAIR:AT1G76340.1); Has 1807 Blast hits to 1807 proteins in 277 species: Archae - 0; Bacteria - 0; Metazoa - …	24	13	12	10	13	7	9	9	11	9	11	12	23	32	68
Sobic.003G000100	PF04885								Stigma-specific_protein_Stig1								PTHR33227.PTHR33227:SF1					AT1G11925.1		Stigma-specific Stig1 family protein	LOC_Os01g14540.1	STIGL1 - Stigma-specific Stig1 family protein precursor. expressed					not assigned.unknown	no hits & (original description: pacid=32732160 transcript=Sobic.003G000100.1 locus=Sobic.003G000100 ID=Sobic.003G000100.1.v3.1 annot-version=v3.1)	1	2	2	1	0	0	1	0	1	1	0	0	5	26	102
Sobic.004G193900																									LOC_Os02g37100.1	expressed protein					not assigned.unknown	no hits & (original description: pacid=32744691 transcript=Sobic.004G193900.1 locus=Sobic.004G193900 ID=Sobic.004G193900.1.v3.1 annot-version=v3.1)	2	2	1	1	1	1	2	3	2	2	4	2	5	9	13
Sobic.003G217800	PF08477								Ras_of_Complex_Roc_domain_of_DAPkinase								PTHR24071	KOG0096	4.2.1.17	K07936	GO:0007264.GO:0005525	AT5G55190.1	ATRAN3.RAN3	RAN GTPase 3	LOC_Os05g49890.1	ras-related protein. putative. expressed					signalling.G-proteins	(at5g55190 : 400.0) A member of RAN GTPase gene family. Encodes a small soluble GTP-binding protein. Likely to be involved in nuclear translocation of proteins. May also be involved in cell cycle progression.; RAN GTPase 3 (RAN3); FUNCTIONS IN: protein binding GTP binding GTPase activity; INVOLVED IN: protein import into nucleus; EXPRESSED IN: 23 plant structures; EXPRESSED DURING: 14 growth stag…	2	1	0	0	0	0	0	1	1	1	2	2	4	4	7
Sobic.003G226000	PF12708								Pectate_lyase_superfamily_protein								PTHR31375.PTHR31375:SF2		3.2.1.15	K01184		AT2G43870.1		Pectin lyase-like superfamily protein	LOC_Os01g43490.1	polygalacturonase. putative. expressed	Cell_wall		polygalacturonase	Pectin lyase-like super	cell wall.degradation.pectate lyases and polygalacturonases	(at2g43870 : 358.0) Pectin lyase-like superfamily protein; FUNCTIONS IN: polygalacturonase activity; INVOLVED IN: carbohydrate metabolic process; LOCATED IN: endomembrane system; EXPRESSED IN: sepal male gametophyte stamen; EXPRESSED DURING: 4 anthesis; CONTAINS InterPro DOMAIN/s: Pectin lyase fold/virulence factor (InterPro:IPR011050) Pectin lyase fold (InterPro:IPR012334) Glycoside hydrolase fa…	0	0	0	0	0	0	0	0	0	0	0	0	1	2	4
Sobic.003G293100	PF00320								GATA_zinc_finger								PTHR10071.PTHR10071:SF170				GO:0043565.GO:0008270.GO:0006355.GO:0003700	AT5G25830.1	GATA12	GATA transcription factor 12	LOC_Os01g54210.1	GATA zinc finger domain containing protein. expressed	Transcription_factors		GATA zinc finger domain containing protein	GATA transcription factor 12	RNA.regulation of transcription.C2C2(Zn) GATA transcription factor family	(at5g25830 : 178.0) Encodes a member of the GATA factor family of zinc finger transcription factors.; GATA transcription factor 12 (GATA12); CONTAINS InterPro DOMAIN/s: Zinc finger NHR/GATA-type (InterPro:IPR013088) Transcription factor GATA plant (InterPro:IPR016679) Zinc finger GATA-type (InterPro:IPR000679); BEST Arabidopsis thaliana protein match is: GATA transcription factor 9 (TAIR:AT4G3289…	2	1	1	1	0	0	0	0	0	1	1	0	1	2	4
Sobic.003G349400																	PTHR38527.PTHR38527:SF1								LOC_Os01g62110.1	expressed protein					not assigned.unknown	no hits & (original description: pacid=32733504 transcript=Sobic.003G349400.1 locus=Sobic.003G349400 ID=Sobic.003G349400.1.v3.1 annot-version=v3.1)	2	1	0	0	0	0	0	0	0	0	0	0	1	1	3
Sobic.004G160500	PF05553								Cotton_fibre_expressed_protein																LOC_Os02g31840.1	expressed protein					not assigned.unknown	no hits & (original description: pacid=32746842 transcript=Sobic.004G160500.1 locus=Sobic.004G160500 ID=Sobic.004G160500.1.v3.1 annot-version=v3.1)	0	1	2	2	1	3	1	3	3	6	4	6	11	24	31
Sobic.004G180400	PF03763								Remorin_C-terminal_region_								PTHR31471.PTHR31471:SF15					AT1G67590.1		Remorin family protein	LOC_Os03g02840.1	remorin family protein. putative. expressed					RNA.regulation of transcription.putative transcription regulator	(at1g67590 : 207.0) Remorin family protein; FUNCTIONS IN: DNA binding; INVOLVED IN: biological_process unknown; LOCATED IN: nucleus; EXPRESSED IN: 23 plant structures; EXPRESSED DURING: 12 growth stages; CONTAINS InterPro DOMAIN/s: Remorin C-terminal (InterPro:IPR005516); BEST Arabidopsis thaliana protein match is: Remorin family protein (TAIR:AT2G02170.2); Has 35333 Blast hits to 34131 proteins …	4	3	0	1	1	1	1	3	2	3	3	1	5	8	15
Sobic.010G273600	PF00187	PF00182							Chitin_recognition_protein	Chitinase_class_I							PTHR22595.PTHR22595:SF34	KOG4742	3.2.1.14	K01183	GO:0008061.GO:0016998.GO:0006032.GO:0004568	AT3G12500.1	ATHCHIB.B-CHI.CHI-B.HCHIB.PR-3.PR3	basic chitinase	LOC_Os03g30470.1	CHIT4 - Chitinase family protein precursor. expressed					stress.biotic	(at3g12500 : 380.0) encodes a basic chitinase involved in ethylene/jasmonic acid mediated signalling pathway during systemic acquired resistance based on expression analyses.; basic chitinase (HCHIB); FUNCTIONS IN: chitinase activity; INVOLVED IN: response to cadmium ion defense response to fungus jasmonic acid and ethylene-dependent systemic resistance ethylene mediated signaling pathway; LOCATE…	0	0	0	1	1	1	1	3	2	2	4	2	7	21	40
