# Supplementary material for: Bioenergy sorghum nodal root bud development: morphometric, transcriptomic and gene regulatory network analysis
Source: Front Plant Sci. 2024 Oct 21;15:1456627. doi: 10.3389/fpls.2024.1456627 (PMC11532172; doi:10.3389/fpls.2024.1456627)
Supplement: Supplementary Data Sheet 2 — NRB cytoscape gene regulatory network file. [file DataSheet2.zip › S-File4-NRB_network_lateTFs/bHLH_Sobic.008G186100_activated_first_neighbors.xlsx]

## Sheet: Sheet1
GeneIDV3	Pfam1	Pfam2	Pfam3	Pfam4	Pfam5	Pfam6	Pfam7	Pfam8	Pfam1_domain	Pfam2_domain	Pfam3_domain	Pfam4_domain	Pfam5_domain	Pfam6_domain	Pfam7_domain	Pfam8_domain	Panther	KOG	KEGG_ec	KO	GO	Best_hit_arabi_name	arabi_symbol	arabi_defline	Best_hit_rice_name	rice_defline	Functional_category	misc_annotation	Rice_Annotation	Arabidopsis_Annotation	MapmanProcess	ArabidopsisID_description	TX08001_Nodal_Root_Bud_Node_Phy_7_TPMmean	TX08001_Nodal_Root_Bud_Node_Phy_8_TPMmean	TX08001_Nodal_Root_Bud_Node_Phy_9_TPMmean	TX08001_Nodal_Root_Bud_Node_Phy_10_TPMmean	TX08001_Nodal_Root_Bud_Node_Phy_11_TPMmean	TX08001_Nodal_Root_Bud_Node_Phy_12_TPMmean	TX08001_Nodal_Root_Bud_Node_Phy_13_TPMmean	TX08001_Nodal_Root_Bud_Node_Phy_14_TPMmean	TX08001_Nodal_Root_Bud_Node_Phy_15_TPMmean	TX08001_Nodal_Root_Bud_Node_Phy_16_TPMmean	TX08001_Nodal_Root_Bud_Node_Phy_17_TPMmean	TX08001_Nodal_Root_Bud_Node_Phy_18_TPMmean	TX08001_Nodal_Root_Bud_Node_Phy_19_TPMmean	TX08001_Nodal_Root_Bud_Node_Phy_20_TPMmean	TX08001_Nodal_Root_Bud_Node_Phy_21_TPMmean
Sobic.008G186100	PF00010								Helix-loop-helix_DNA-binding_domain								PTHR23042.PTHR23042:SF25				GO:0046983	AT4G37850.1	AtbHLH025	basic helix-loop-helix (bHLH) DNA-binding superfamily protein	LOC_Os12g43620.1	helix-loop-helix DNA-binding domain containing protein. expressed	Transcription_factors		helix-loop-helix DNA-binding domain containing protein	basic helix-loop-helix (bHLH) DNA-binding super	RNA.regulation of transcription.bHLHBasic Helix-Loop-Helix family	(at4g37850 : 135.0) basic helix-loop-helix (bHLH) DNA-binding superfamily protein; FUNCTIONS IN: DNA binding sequence-specific DNA binding transcription factor activity; INVOLVED IN: regulation of transcription; LOCATED IN: nucleus; CONTAINS InterPro DOMAIN/s: Helix-loop-helix DNA-binding domain (InterPro:IPR001092) Helix-loop-helix DNA-binding (InterPro:IPR011598); BEST Arabidopsis thaliana prot…	0	0	0	1	3	2	3	6	4	3	14	2	2	2	1
Sobic.002G064500	PF02780	PF02779	PF13292						Transketolase_C-terminal_domain	Transketolase_pyrimidine_binding_domain	1-deoxy-D-xylulose-5-phosphate_synthase						PTHR11624.PTHR11624:SF83		2.2.1.7	K01662	GO:0008152.GO:0003824.GO:0016114.GO:0008661	AT4G15560.1	CLA.CLA1.DEF.DXPS2.DXS	Deoxyxylulose-5-phosphate synthase	LOC_Os07g09190.1	transketolase. putative. expressed					secondary metabolism.isoprenoids.non-mevalonate pathway.DXS	(at4g15560 : 926.0) Encodes a protein with 1-deoxyxylulose 5-phosphate synthase activity involved in the MEP pathway. It is essential for chloroplast development in Arabidopsis; CLOROPLASTOS ALTERADOS 1 (CLA1); FUNCTIONS IN: 1-deoxy-D-xylulose-5-phosphate synthase activity; INVOLVED IN: chlorophyll biosynthetic process response to light stimulus isopentenyl diphosphate biosynthetic process mevalo…	0	1	0	0	3	1	0	4	2	1	24	0	1	1	3
Sobic.002G158900	PF13193	PF00501							AMP-binding_enzyme_C-terminal_domain	AMP-binding_enzyme							PTHR24096.PTHR24096:SF160	KOG1176			GO:0008152.GO:0003824	AT5G63380.1		AMP-dependent synthetase and ligase family protein	LOC_Os07g17970.1	AMP-binding domain containing protein. expressed	Cell_wall__Lignin		AMP-binding domain containing protein	AMP-dependent synthetase and ligase	secondary metabolism.phenylpropanoids.lignin biosynthesis.4CL	(at5g63380 : 411.0) Encodes a peroxisomal protein involved in the activation of fatty acids through esterification with CoA. At5g63380 preferentially activates fatty acids with increased chain length (C9:0 to C8:0) and thus shares characteristics with long-chain fatty acyl-CoA synthases. Also able to catalyze the conversion of OPDA to its CoA ester and is therefore thought to be involved in the p…	2	3	3	4	6	4	7	12	5	3	17	2	4	3	2
Sobic.010G210100	PF00583								Acetyltransferase_(GNAT)_family								PTHR23091.PTHR23091:SF245		2.3.1.82		GO:0008080	AT2G23060.1		Acyl-CoA N-acyltransferases (NAT) superfamily protein	LOC_Os06g44100.1	HLS. putative. expressed			hormone metabolism.ethylene.signal transduction	(at2g23060 : 223.0) Acyl-CoA N-acyltransferases (NAT) super; FUNCTIONS IN: N-acetyltransferase activity; INVOLVED IN: metabolic process; LOCATED IN: cellular_component unknown; EXPRESSED IN: embryo leaf whorl flower pedicel seed; EXPRESSED DURING: 4 anthesis F mature embryo stage petal differentiation and expansion stage E expanded cotyledon stage D bilateral stage; CONTAINS InterPro DOMAIN/s: GC…	hormone metabolism.ethylene.signal transduction	(at2g23060 : 223.0) Acyl-CoA N-acyltransferases (NAT) superfamily protein; FUNCTIONS IN: N-acetyltransferase activity; INVOLVED IN: metabolic process; LOCATED IN: cellular_component unknown; EXPRESSED IN: embryo leaf whorl flower pedicel seed; EXPRESSED DURING: 4 anthesis F mature embryo stage petal differentiation and expansion stage E expanded cotyledon stage D bilateral stage; CONTAINS InterPr…	0	2	2	3	5	3	6	10	7	7	15	5	5	5	3
Sobic.010G100300	PF03492								SAM_dependent_carboxyl_methyltransferase								PTHR31009.PTHR31009:SF16		2.1.1.277.2.1.1.274|2.1.1.277		GO:0008168	AT5G04370.2	NAMT1	S-adenosyl-L-methionine-dependent methyltransferases superfamily protein	LOC_Os06g13350.1|LOC_Os06g13390.1	SAM dependent carboxyl methyltransferase. putative. expressed			hormone metabolism.jasmonate.synthesis-degradation.jasmonate-O-methyltransferase	(at5g04370 : 259.0) A member of the Arabidopsis SABATH methyltransferase gene family. Encodes NAMT1 a methyltransferase that methylates nicotinic acid.; NAMT1; CONTAINS InterPro DOMAIN/s: SAM dependent carboxyl methyltransferase (InterPro:IPR005299); BEST Arabidopsis thaliana protein match is: S-adenosyl-L-methionine-dependent methyltransferases super (TAIR:AT3G11480.1); Has 935 Blast hits to 920…	hormone metabolism.jasmonate.synthesis-degradation.jasmonate-O-methyltransferase|hormone metabolism.salicylic acid.synthesis-degradation	(at5g04370 : 259.0) A member of the Arabidopsis SABATH methyltransferase gene family. Encodes NAMT1 a methyltransferase that methylates nicotinic acid.; NAMT1; CONTAINS InterPro DOMAIN/s: SAM dependent carboxyl methyltransferase (InterPro:IPR005299); BEST Arabidopsis thaliana protein match is: S-adenosyl-L-methionine-dependent methyltransferases superfamily protein (TAIR:AT3G11480.1); Has 935 Bla…	0	0	0	0	1	0	0	5	1	0	12	0	0	1	0
Sobic.009G197400	PF08100	PF00891							Dimerisation_domain	O-methyltransferase_domain							PTHR11746.PTHR11746:SF95	KOG3178			GO:0046983.GO:0008171	AT4G35160.1		O-methyltransferase family protein	LOC_Os05g43940.1	O-methyltransferase. putative. expressed					secondary metabolism.phenylpropanoids	(at4g35160 : 172.0) O-methyltransferase family protein; FUNCTIONS IN: methyltransferase activity O-methyltransferase activity protein dimerization activity; LOCATED IN: cytosol; CONTAINS InterPro DOMAIN/s: Winged helix-turn-helix transcription repressor DNA-binding (InterPro:IPR011991) Plant methyltransferase dimerisation (InterPro:IPR012967) O-methyltransferase family 2 (InterPro:IPR001077) O-me…	64	188	89	67	205	64	66	265	127	38	426	6	14	13	7
Sobic.009G131400	PF14543	PF14541							Xylanase_inhibitor_N-terminal	Xylanase_inhibitor_C-terminal							PTHR13683.PTHR13683:SF268	KOG1339	3.4.23.12		GO:0006508.GO:0004190	AT1G03220.1		Eukaryotic aspartyl protease family protein	LOC_Os05g33400.1	basic 7S globulin precursor. putative. expressed					protein.degradation.aspartate protease	(at1g03220 : 278.0) Eukaryotic aspartyl protease family protein; FUNCTIONS IN: aspartic-type endopeptidase activity; INVOLVED IN: response to salt stress; LOCATED IN: cell wall plasma membrane membrane plant-type cell wall; EXPRESSED IN: 6 plant structures; CONTAINS InterPro DOMAIN/s: Peptidase aspartic (InterPro:IPR021109) Peptidase aspartic catalytic (InterPro:IPR009007) Peptidase A1 (InterPro:…	0	1	1	1	2	1	1	4	3	2	10	1	1	3	3
Sobic.009G071300	PF03767								HAD_superfamily_subfamily_IIIB_(Acid_phosphatase)								PTHR31284.PTHR31284:SF5		3.1.3.2		GO:0003993	AT4G25150.1		HAD superfamily. subfamily IIIB acid phosphatase	LOC_Os05g10210.1	HAD superfamily phosphatase. putative. expressed					misc.acid and other phosphatases	(at4g25150 : 216.0) HAD superfamily subfamily IIIB acid phosphatase ; FUNCTIONS IN: acid phosphatase activity; INVOLVED IN: biological_process unknown; LOCATED IN: endomembrane system; EXPRESSED IN: 21 plant structures; EXPRESSED DURING: 9 growth stages; CONTAINS InterPro DOMAIN/s: Acid phosphatase (Class B) (InterPro:IPR005519) Vegetative storage protein/acid phosphatase (InterPro:IPR014403) Aci…	4	20	10	8	31	7	20	47	25	15	76	4	9	10	7
Sobic.009G048300	PF03470|PF03468	PF03468|PF03469	PF03469|						XS_zinc_finger_domain|XS_domain	XS_domain|XH_domain	XH_domain|						PTHR21596.PTHR21596:SF21				GO:0031047	AT3G48670.2|AT1G15910.1	IDN2.RDM12|	XH/XS domain-containing protein	LOC_Os05g06130.1	transcription factor X1. putative. expressed					RNA.regulation of transcription.putative transcription regulator	(at3g48670 : 277.0) Encodes IDN2 (INVOLVED IN DE NOVO 2) a double-stranded RNA-binding protein involved in de novo methylation and small interfering RNA (siRNA)-mediated maintenance methylation. IND2 is a component of the RNA-directed DNA methylation pathway.; INVOLVED IN DE NOVO 2 (IDN2); FUNCTIONS IN: molecular_function unknown; INVOLVED IN: response to cadmium ion chromatin silencing DNA methy…	6	4	4	3	2	2	2	4	3	3	11	4	5	3	2
Sobic.009G009400	PF00280								Potato_inhibitor_I_family								PTHR33091.PTHR33091:SF8				GO:0009611.GO:0004867	AT2G38870.1		Serine protease inhibitor. potato inhibitor I-type family protein	LOC_Os12g25090.2	expressed protein					not assigned.unknown	no hits & (original description: pacid=32736286 transcript=Sobic.009G009400.1 locus=Sobic.009G009400 ID=Sobic.009G009400.1.v3.1 annot-version=v3.1)	5	21	9	10	51	26	61	130	75	28	180	5	14	39	27
Sobic.009G009000	PF01397	PF03936							Terpene_synthase_N-terminal_domain	Terpene_synthase_family_metal_binding_domain							PTHR31225		4.2.3.123		GO:0016829.GO:0010333.GO:0008152.GO:0000287	AT5G23960.1	ATTPS21.TPS21	terpene synthase 21	LOC_Os01g23530.1	terpene synthase. putative. expressed					secondary metabolism.isoprenoids.terpenoids	(at5g23960 : 284.0) Encodes a sesquiterpene synthase involved in generating all of the group A sesquiterpenes found in the Arabidopsis floral volatile blend. Strongly expressed in the stigma.; terpene synthase 21 (TPS21); CONTAINS InterPro DOMAIN/s: Terpene synthase metal-binding domain (InterPro:IPR005630) Terpenoid synthase (InterPro:IPR008949) Terpenoid cylases/protein prenyltransferase alpha-…	0	2	0	0	1	1	1	4	2	0	16	0	0	0	0
Sobic.008G019400	PF01554								MatE								PTHR11206.PTHR11206:SF102	KOG1347		K03327	GO:0055085.GO:0016020.GO:0015297.GO:0015238.GO:0006855	AT1G33110.1		MATE efflux family protein	LOC_Os11g03240.1	MATE efflux family protein. putative. expressed					transport.misc	(at1g33110 : 529.0) MATE efflux family protein; FUNCTIONS IN: antiporter activity drug transmembrane transporter activity transporter activity; INVOLVED IN: drug transmembrane transport transmembrane transport; LOCATED IN: membrane; EXPRESSED IN: 22 plant structures; EXPRESSED DURING: 13 growth stages; CONTAINS InterPro DOMAIN/s: Multi antimicrobial extrusion protein MatE (InterPro:IPR002528); BE…	8	22	20	20	51	22	33	74	37	30	146	19	24	19	16
Sobic.006G243200	PF01112								Asparaginase								PTHR10188.PTHR10188:SF13	KOG1592	3.5.1.1	K13051	GO:0016787	AT3G16150.1		N-terminal nucleophile aminohydrolases (Ntn hydrolases) superfamily protein	LOC_Os04g55710.1	transposon protein. putative. unclassified. expressed					amino acid metabolism.degradation.aspartate family.asparagine.L-asparaginase	(at3g16150 : 450.0) N-terminal nucleophile aminohydrolases (Ntn hydrolases) superfamily protein; CONTAINS InterPro DOMAIN/s: Peptidase T2 asparaginase 2 (InterPro:IPR000246); BEST Arabidopsis thaliana protein match is: N-terminal nucleophile aminohydrolases (Ntn hydrolases) superfamily protein (TAIR:AT5G08100.1); Has 3285 Blast hits to 3219 proteins in 891 species: Archae - 113; Bacteria - 1512; …	17	21	32	11	24	14	19	36	14	23	93	17	19	19	12
Sobic.006G005400	PF13519								von_Willebrand_factor_type_A_domain								PTHR10579.PTHR10579:SF51					AT5G60710.1		Zinc finger (C3HC4-type RING finger) family protein	LOC_Os11g43040.1	retrotransposon protein. putative. unclassified. expressed					protein.degradation.ubiquitin.E3.RING	(at3g54780 : 84.7) Zinc finger (C3HC4-type RING finger) family protein; FUNCTIONS IN: ubiquitin-protein ligase activity zinc ion binding; CONTAINS InterPro DOMAIN/s: Zinc finger RING-type (InterPro:IPR001841) Zinc finger C3HC4 RING-type (InterPro:IPR018957) von Willebrand factor type A (InterPro:IPR002035); BEST Arabidopsis thaliana protein match is: Zinc finger (C3HC4-type RING finger) family pr…	3	17	19	30	57	41	58	133	99	99	226	74	77	72	48
Sobic.005G186500	PF00450								Serine_carboxypeptidase								PTHR11802.PTHR11802:SF71		4.1.2.11	K08249	GO:0006508.GO:0004185	AT3G07990.1	SCPL27	serine carboxypeptidase-like 27	LOC_Os01g06490.1	OsSCP1 - Putative Serine Carboxypeptidase homologue. expressed			hormone metabolism.brassinosteroid.signal transduction.other	(at3g07990 : 496.0) serine carboxypeptidase-like 27 (SCPL27); FUNCTIONS IN: serine-type carboxypeptidase activity; INVOLVED IN: proteolysis; LOCATED IN: endomembrane system; EXPRESSED IN: 21 plant structures; EXPRESSED DURING: 13 growth stages; CONTAINS InterPro DOMAIN/s: Peptidase S10 serine carboxypeptidase (InterPro:IPR001563) Peptidase S10 serine carboxypeptidase active site (InterPro:IPR0182…	hormone metabolism.brassinosteroid.signal transduction.other	(at3g07990 : 496.0) serine carboxypeptidase-like 27 (SCPL27); FUNCTIONS IN: serine-type carboxypeptidase activity; INVOLVED IN: proteolysis; LOCATED IN: endomembrane system; EXPRESSED IN: 21 plant structures; EXPRESSED DURING: 13 growth stages; CONTAINS InterPro DOMAIN/s: Peptidase S10 serine carboxypeptidase (InterPro:IPR001563) Peptidase S10 serine carboxypeptidase active site (InterPro:IPR0182…	0	1	4	9	19	11	20	54	36	40	192	35	49	44	60
Sobic.005G186200	PF01734								Patatin-like_phospholipase								PTHR32176.PTHR32176:SF10	KOG0513			GO:0006629	AT2G26560.1	PLA IIA.PLA2A.PLP2	phospholipase A 2A	LOC_Os11g39990.1	patatin. putative. expressed					development.storage proteins	(at2g26560 : 435.0) Encodes a lipid acyl hydrolase with wide substrate specificity that accumulates upon infection by fungal and bacterial pathogens. Protein is localized in the cytoplasm in healthy leaves and in membranes in infected cells. Plays a role in cell death and differentially affects the accumulation of oxylipins. Contributes to resistance to virus.; phospholipase A 2A (PLA2A); FUNCTIO…	3	42	15	33	217	72	176	432	263	58	1084	17	98	136	121
Sobic.005G186100	PF01734								Patatin-like_phospholipase								PTHR32176.PTHR32176:SF10	KOG0513			GO:0006629	AT2G26560.1	PLA IIA.PLA2A.PLP2	phospholipase A 2A	LOC_Os11g39990.1	patatin. putative. expressed					development.storage proteins	(at2g26560 : 445.0) Encodes a lipid acyl hydrolase with wide substrate specificity that accumulates upon infection by fungal and bacterial pathogens. Protein is localized in the cytoplasm in healthy leaves and in membranes in infected cells. Plays a role in cell death and differentially affects the accumulation of oxylipins. Contributes to resistance to virus.; phospholipase A 2A (PLA2A); FUNCTIO…	1	49	19	48	336	92	240	645	380	93	1569	24	138	182	136
Sobic.004G348800	PF03195								Lateral_organ_boundaries_(LOB)_domain								PTHR31529.PTHR31529:SF9					AT2G42430.1	ASL18.LBD16	lateral organ boundaries-domain 16	LOC_Os02g57490.1	DUF260 domain containing protein. putative. expressed	Transcription_factors		DUF260 domain containing protein	lateral organ boundaries-domain 16	RNA.regulation of transcription.AS2Lateral Organ Boundaries Gene Family	(at2g42430 : 138.0) LOB-domain protein gene LBD16. This gene contains one auxin-responsive element (AuxRE).; lateral organ boundaries-domain 16 (LBD16); CONTAINS InterPro DOMAIN/s: Lateral organ boundaries LOB (InterPro:IPR004883); BEST Arabidopsis thaliana protein match is: lateral organ boundaries-domain 29 (TAIR:AT3G58190.1); Has 917 Blast hits to 912 proteins in 22 species: Archae - 0; Bacter…	0	1	1	2	4	2	3	5	3	3	13	1	3	3	2
Sobic.003G385700																															not assigned.unknown	no hits & (original description: pacid=32729353 transcript=Sobic.003G385700.1 locus=Sobic.003G385700 ID=Sobic.003G385700.1.v3.1 annot-version=v3.1)	1	2	1	3	8	3	11	21	17	4	41	6	14	14	24
Sobic.003G145100	PF00249								Myb-like_DNA-binding_domain								PTHR10641.PTHR10641:SF651			K09422		AT2G47460.1	ATMYB12.MYB12.PFG1	myb domain protein 12	LOC_Os01g19970.1	MYB family transcription factor. putative. expressed	Transcription_factors		MYB family transcription factor	myb domain protein 12	RNA.regulation of transcription.MYB domain transcription factor family	(at2g47460 : 215.0) MYB12 belongs to subgroup 7 of the R2R3-MYB family. It strongly activates the promoters of chalcone synthase (CHS) flavanone 3-hydroxylase (F3H) flavonol synthase (FLS) and - to a lesser extent - chalcone flavanone isomerase (CHI) but cannot activate the promoters of flavonoid-3hydroxylase (F3H) and dihydroflavonol 4-reductase (DF). The activation requires a functional MYB rec…	45	72	52	43	102	47	51	115	64	41	233	25	40	37	33
Sobic.003G053300	PF00249								Myb-like_DNA-binding_domain								PTHR10641.PTHR10641:SF663			K09422		AT5G26660.1	ATMYB86.MYB86	myb domain protein 86	LOC_Os01g36460.1	MYB family transcription factor. putative. expressed	Transcription_factors		myb-like DNA-binding domain containing protein	myb domain protein 61	RNA.regulation of transcription.MYB domain transcription factor family	(at5g26660 : 156.0) a MYB gene encodes a transcriptional repressor of the C4H gene which is involved in the biosynthesis of sinapate esters.; myb domain protein 86 (MYB86); CONTAINS InterPro DOMAIN/s: SANT DNA-binding (InterPro:IPR001005) Homeodomain-like (InterPro:IPR009057) Myb DNA-binding (InterPro:IPR014778) HTH transcriptional regulator Myb-type DNA-binding (InterPro:IPR017930) Homeodomain-r…	0	1	0	1	13	4	6	36	12	4	97	1	3	4	1
Sobic.010G212800																	PTHR33124.PTHR33124:SF2					AT4G30410.2|AT4G30410.1		sequence-specific DNA binding transcription factors	LOC_Os06g44320.1	expressed protein					not assigned.unknown	no hits & (original description: pacid=32724383 transcript=Sobic.010G212800.1 locus=Sobic.010G212800 ID=Sobic.010G212800.1.v3.1 annot-version=v3.1)| no hits & (original description: pacid=32724382 transcript=Sobic.010G212800.2 locus=Sobic.010G212800 ID=Sobic.010G212800.2.v3.1 annot-version=v3.1)	1	0	0	0	1	0	1	4	4	2	12	1	3	3	2
