# Supplementary material for: Bioenergy sorghum nodal root bud development: morphometric, transcriptomic and gene regulatory network analysis
Source: Front Plant Sci. 2024 Oct 21;15:1456627. doi: 10.3389/fpls.2024.1456627 (PMC11532172; doi:10.3389/fpls.2024.1456627)
Supplement: Supplementary Data Sheet 2 — NRB cytoscape gene regulatory network file. [file DataSheet2.zip › S-File4-NRB_network_lateTFs/bHLH093_SMB_GATA19_Sobic.001G513700_activated_first_neighbors.xlsx]

## Sheet: Sheet1
GeneIDV3	Pfam1	Pfam2	Pfam3	Pfam4	Pfam5	Pfam6	Pfam7	Pfam8	Pfam1_domain	Pfam2_domain	Pfam3_domain	Pfam4_domain	Pfam5_domain	Pfam6_domain	Pfam7_domain	Pfam8_domain	Panther	KOG	KEGG_ec	KO	GO	Best_hit_arabi_name	arabi_symbol	arabi_defline	Best_hit_rice_name	rice_defline	Functional_category	misc_annotation	Rice_Annotation	Arabidopsis_Annotation	MapmanProcess	ArabidopsisID_description	TX08001_Nodal_Root_Bud_Node_Phy_7_TPMmean	TX08001_Nodal_Root_Bud_Node_Phy_8_TPMmean	TX08001_Nodal_Root_Bud_Node_Phy_9_TPMmean	TX08001_Nodal_Root_Bud_Node_Phy_10_TPMmean	TX08001_Nodal_Root_Bud_Node_Phy_11_TPMmean	TX08001_Nodal_Root_Bud_Node_Phy_12_TPMmean	TX08001_Nodal_Root_Bud_Node_Phy_13_TPMmean	TX08001_Nodal_Root_Bud_Node_Phy_14_TPMmean	TX08001_Nodal_Root_Bud_Node_Phy_15_TPMmean	TX08001_Nodal_Root_Bud_Node_Phy_16_TPMmean	TX08001_Nodal_Root_Bud_Node_Phy_17_TPMmean	TX08001_Nodal_Root_Bud_Node_Phy_18_TPMmean	TX08001_Nodal_Root_Bud_Node_Phy_19_TPMmean	TX08001_Nodal_Root_Bud_Node_Phy_20_TPMmean	TX08001_Nodal_Root_Bud_Node_Phy_21_TPMmean
Sobic.001G513700	PF00010								Helix-loop-helix_DNA-binding_domain								PTHR31945.PTHR31945:SF4				GO:0046983	AT5G65640.1	bHLH093	beta HLH protein 93	LOC_Os03g04310.1	BHLH transcription factor. putative. expressed	Transcription_factors		BHLH transcription factor	beta HLH protein 93	RNA.regulation of transcription.bHLHBasic Helix-Loop-Helix family	(at5g65640 : 202.0) beta HLH protein 93 (bHLH093); FUNCTIONS IN: DNA binding sequence-specific DNA binding transcription factor activity; INVOLVED IN: regulation of transcription; LOCATED IN: nucleus; EXPRESSED IN: 22 plant structures; EXPRESSED DURING: 13 growth stages; CONTAINS InterPro DOMAIN/s: Helix-loop-helix DNA-binding domain (InterPro:IPR001092) Helix-loop-helix DNA-binding (InterPro:IPR…	3	6	20	16	11	9	9	13	22	29	29	36	60	66	64
Sobic.001G067500	PF01734								Patatin-like_phospholipase								PTHR32241.PTHR32241:SF6	KOG0513			GO:0006629	AT3G54950.1	PLA IIIA.PLP7	patatin-like protein 6	LOC_Os03g57080.1	PLA IIIA/PLP7. putative. expressed					development.storage proteins	(at2g39220 : 246.0) PATATIN-like protein 6 (PLP6); FUNCTIONS IN: nutrient reservoir activity; INVOLVED IN: metabolic process lipid metabolic process; EXPRESSED IN: 22 plant structures; EXPRESSED DURING: 13 growth stages; CONTAINS InterPro DOMAIN/s: Acyl transferase/acyl hydrolase/lysophospholipase (InterPro:IPR016035) Patatin (InterPro:IPR002641); BEST Arabidopsis thaliana protein match is: patat…	2	1	1	2	1	3	2	3	3	6	3	4	5	10	10
Sobic.004G074100																									LOC_Os02g09760.1	expressed protein					not assigned.unknown	no hits & (original description: pacid=32747922 transcript=Sobic.004G074100.1 locus=Sobic.004G074100 ID=Sobic.004G074100.1.v3.1 annot-version=v3.1)	0	0	0	0	0	1	0	1	1	2	2	3	4	7	7
Sobic.009G208700	PF01190								Pollen_protein_Ole_e_1_like								PTHR33470.PTHR33470:SF2					AT2G34700.1		Pollen Ole e 1 allergen and extensin family protein	LOC_Os05g45480.1	POEI45 - Pollen Ole e I allergen and extensin family protein precursor. expressed	Cell_wall		POEI45 - Pollen Ole e I allergen and extensin	Pollen Ole e 1 allergen and extensin	not assigned.unknown	no hits & (original description: pacid=32734878 transcript=Sobic.009G208700.1 locus=Sobic.009G208700 ID=Sobic.009G208700.1.v3.1 annot-version=v3.1)	1	7	15	16	13	28	25	42	53	69	73	90	133	195	135
Sobic.007G090600	PF13632								Glycosyl_transferase_family_group_2								PTHR32044.PTHR32044:SF19		2.4.2.39.2.4.1.168			AT2G24630.1	ATCSLC08.ATCSLC8.CSLC08	Glycosyl transferase family 2 protein	LOC_Os08g15420.1	CSLC3 - cellulose synthase-like family C. expressed					cell wall.cellulose synthesis	(at2g24630 : 883.0) encodes a gene similar to cellulose synthase; ATCSLC08; CONTAINS InterPro DOMAIN/s: Glycosyl transferase family 2 (InterPro:IPR001173); BEST Arabidopsis thaliana protein match is: Cellulose-synthase-like C5 (TAIR:AT4G31590.1); Has 5319 Blast hits to 5316 proteins in 1532 species: Archae - 206; Bacteria - 4134; Metazoa - 30; Fungi - 95; Plants - 510; Viruses - 14; Other Eukaryo…	0	0	0	0	0	0	1	1	1	1	1	2	3	4	5
Sobic.007G084800																	PTHR33320.PTHR33320:SF4					AT4G29905.1			LOC_Os04g51680.1	expressed protein					not assigned.unknown	no hits & (original description: pacid=32750581 transcript=Sobic.007G084800.1 locus=Sobic.007G084800 ID=Sobic.007G084800.1.v3.1 annot-version=v3.1)	1	1	0	1	1	1	1	2	2	2	2	3	5	9	7
Sobic.007G033500																											Photosynthesis				not assigned.unknown	no hits & (original description: pacid=32749897 transcript=Sobic.007G033500.1 locus=Sobic.007G033500 ID=Sobic.007G033500.1.v3.1 annot-version=v3.1)	0	1	0	0	1	1	2	3	4	3	3	5	10	16	15
Sobic.006G104200																									LOC_Os02g36530.1	expressed protein					not assigned.unknown	no hits & (original description: pacid=32762318 transcript=Sobic.006G104200.1 locus=Sobic.006G104200 ID=Sobic.006G104200.1.v3.1 annot-version=v3.1)	0	0	1	2	3	3	3	5	5	9	7	13	14	20	14
Sobic.004G345300																	PTHR33414.PTHR33414:SF4					AT5G20610.1			LOC_Os02g57210.1	expressed protein					not assigned.unknown	no hits & (original description: pacid=32745018 transcript=Sobic.004G345300.1 locus=Sobic.004G345300 ID=Sobic.004G345300.1.v3.1 annot-version=v3.1)	0	0	0	0	0	1	1	1	2	2	2	2	4	4	5
Sobic.004G335500	PF00450								Serine_carboxypeptidase								PTHR11802.PTHR11802:SF71	KOG1282	4.1.2.11		GO:0006508.GO:0004185	AT2G35780.1	scpl26	serine carboxypeptidase-like 26	LOC_Os01g06490.1	OsSCP1 - Putative Serine Carboxypeptidase homologue. expressed			hormone metabolism.brassinosteroid.signal transduction.other	(at2g35780 : 454.0) serine carboxypeptidase-like 26 (scpl26); FUNCTIONS IN: serine-type carboxypeptidase activity; INVOLVED IN: proteolysis; LOCATED IN: vacuole; EXPRESSED IN: 22 plant structures; EXPRESSED DURING: 13 growth stages; CONTAINS InterPro DOMAIN/s: Peptidase S10 serine carboxypeptidase (InterPro:IPR001563) Peptidase S10 serine carboxypeptidase active site (InterPro:IPR018202); BEST Ar…	hormone metabolism.brassinosteroid.signal transduction.other	(at2g35780 : 454.0) serine carboxypeptidase-like 26 (scpl26); FUNCTIONS IN: serine-type carboxypeptidase activity; INVOLVED IN: proteolysis; LOCATED IN: vacuole; EXPRESSED IN: 22 plant structures; EXPRESSED DURING: 13 growth stages; CONTAINS InterPro DOMAIN/s: Peptidase S10 serine carboxypeptidase (InterPro:IPR001563) Peptidase S10 serine carboxypeptidase active site (InterPro:IPR018202); BEST Ar…	0	0	12	34	31	79	71	134	163	290	313	340	458	510	659
Sobic.003G246800	PF00320								GATA_zinc_finger								PTHR10071.PTHR10071:SF156				GO:0043565.GO:0008270.GO:0006355.GO:0003700	AT4G36620.1	GATA19	GATA transcription factor 19	LOC_Os01g47360.1	GATA zinc finger domain containing protein. expressed	Transcription_factors		GATA zinc finger domain containing protein	GATA transcription factor 19	RNA.regulation of transcription.C2C2(Zn) GATA transcription factor family	(at4g36620 : 92.4) Encodes a member of the GATA factor family of zinc finger transcription factors.; GATA transcription factor 19 (GATA19); FUNCTIONS IN: sequence-specific DNA binding transcription factor activity; INVOLVED IN: regulation of transcription DNA-dependent; EXPRESSED IN: 8 plant structures; EXPRESSED DURING: 6 growth stages; CONTAINS InterPro DOMAIN/s: Zinc finger NHR/GATA-type (Inte…	2	3	1	1	3	2	3	4	3	4	4	5	8	9	12
Sobic.001G156500	PF07714	PF00069							Protein_tyrosine_and_serine/threonine_kinase	Protein_kinase_domain							PTHR24351.PTHR24351:SF97		2.7.11.1		GO:0006468.GO:0004672.GO:0005524	AT2G34650.1	ABR.PID	Protein kinase superfamily protein	LOC_Os03g44020.1	AGC_PVPK_like_kin82y.9 - ACG kinases include homologs to PKA. PKG and PKC. expressed	Auxin				protein.postranslational modification	(at2g34650 : 328.0) Encodes a protein serine/threonine kinase that may act as a positive regulator of cellular auxin efflux as a a binary switch for PIN polarity and as a negative regulator of auxin signaling. Recessive mutants exhibit similar phenotypes as pin-formed mutants in flowers and inflorescence but distinct phenotypes in cotyledons and leaves. Expressed in the vascular tissue proximal t…	0	1	1	1	1	2	2	2	2	2	2	3	4	6	5
Sobic.003G152100	PF00141								Peroxidase								PTHR31235.PTHR31235:SF71		1.11.1.7		GO:0055114.GO:0020037.GO:0006979.GO:0004601	AT2G18150.1		Peroxidase superfamily protein	LOC_Os01g22352.1	peroxidase precursor. putative. expressed			peroxidase	Peroxidase super	stress.abiotic.cold	(at1g44970 : 224.0) Peroxidase superfamily protein; FUNCTIONS IN: peroxidase activity heme binding; INVOLVED IN: response to oxidative stress oxidation reduction; LOCATED IN: endomembrane system; EXPRESSED IN: 17 plant structures; EXPRESSED DURING: 7 growth stages; CONTAINS InterPro DOMAIN/s: Haem peroxidase (InterPro:IPR010255) Plant peroxidase (InterPro:IPR000823) Peroxidases heam-ligand bindin…	0	0	1	3	6	9	11	14	20	26	25	30	42	65	57
Sobic.003G142200	PF00892								EamA-like_transporter_family								PTHR31218.PTHR31218:SF11				GO:0016021.GO:0016020.GO:0022857	AT1G09380.1		nodulin MtN21 /EamA-like transporter family protein	LOC_Os01g19290.1	integral membrane protein DUF6 containing protein. expressed					development.unspecified	(at1g09380 : 327.0) nodulin MtN21 /EamA-like transporter family protein; LOCATED IN: endomembrane system membrane; EXPRESSED IN: 15 plant structures; EXPRESSED DURING: 4 anthesis C globular stage petal differentiation and expansion stage LP.08 eight leaves visible; CONTAINS InterPro DOMAIN/s: Protein of unknown function DUF6 transmembrane (InterPro:IPR000620); BEST Arabidopsis thaliana protein ma…	0	0	0	0	0	1	0	1	1	1	1	1	2	3	5
Sobic.002G235800																									LOC_Os09g29870.1	expressed protein					not assigned.unknown	no hits & (original description: pacid=32769284 transcript=Sobic.002G235800.1 locus=Sobic.002G235800 ID=Sobic.002G235800.1.v3.1 annot-version=v3.1)	1	2	1	2	2	3	3	4	4	7	8	9	9	11	11
Sobic.002G222600	PF00026								Eukaryotic_aspartyl_protease								PTHR13683.PTHR13683:SF361	KOG1339	3.4.23.12		GO:0006508.GO:0004190	AT2G03200.1		Eukaryotic aspartyl protease family protein	LOC_Os09g27910.1	aspartic proteinase nepenthesin precursor. putative. expressed					protein.degradation.aspartate protease	(at2g03200 : 293.0) Eukaryotic aspartyl protease family protein; FUNCTIONS IN: aspartic-type endopeptidase activity; INVOLVED IN: proteolysis; LOCATED IN: endomembrane system; EXPRESSED IN: 10 plant structures; EXPRESSED DURING: 4 anthesis C globular stage petal differentiation and expansion stage; CONTAINS InterPro DOMAIN/s: Peptidase aspartic (InterPro:IPR021109) Peptidase aspartic catalytic (I…	0	1	1	1	1	2	2	4	5	4	4	5	9	12	10
Sobic.002G213600	PF02519								Auxin_responsive_protein								PTHR31374.PTHR31374:SF22			K14488	GO:0009733	AT3G43120.1		SAUR-like auxin-responsive protein family	LOC_Os09g26610.1	OsSAUR38 - Auxin-responsive SAUR gene family member. expressed			hormone metabolism.auxin.induced-regulated-responsive-activated	(at3g43120 : 132.0) SAUR-like auxin-responsive protein family ; CONTAINS InterPro DOMAIN/s: Auxin responsive SAUR protein (InterPro:IPR003676); BEST Arabidopsis thaliana protein match is: SAUR-like auxin-responsive protein family (TAIR:AT5G20810.1); Has 1460 Blast hits to 1446 proteins in 27 species: Archae - 0; Bacteria - 0; Metazoa - 0; Fungi - 0; Plants - 1459; Viruses - 0; Other Eukaryotes - …	hormone metabolism.auxin.induced-regulated-responsive-activated	(at3g43120 : 132.0) SAUR-like auxin-responsive protein family ; CONTAINS InterPro DOMAIN/s: Auxin responsive SAUR protein (InterPro:IPR003676); BEST Arabidopsis thaliana protein match is: SAUR-like auxin-responsive protein family (TAIR:AT5G20810.1); Has 1460 Blast hits to 1446 proteins in 27 species: Archae - 0; Bacteria - 0; Metazoa - 0; Fungi - 0; Plants - 1459; Viruses - 0; Other Eukaryotes - …	0	1	1	1	1	1	1	2	2	2	2	2	4	9	8
Sobic.001G302600	PF00234								Protease_inhibitor/seed_storage/LTP_family								PTHR31731.PTHR31731:SF23					AT4G12520.1		Bifunctional inhibitor/lipid-transfer protein/seed storage 2S albumin superfamily protein	LOC_Os10g40614.1	LTPL147 - Protease inhibitor/seed storage/LTP family protein precursor. expressed			misc.protease inhibitor/seed storage/lipid transfer protein (LTP)		misc.protease inhibitor/seed storage/lipid transfer protein (LTP) family protein	(at4g12510 : 99.4) Bifunctional inhibitor/lipid-transfer protein/seed storage 2S albumin superfamily protein; FUNCTIONS IN: lipid binding; INVOLVED IN: lipid transport; LOCATED IN: endomembrane system; CONTAINS InterPro DOMAIN/s: Bifunctional inhibitor/plant lipid transfer protein/seed storage (InterPro:IPR016140) Plant lipid transfer protein/seed storage/trypsin-alpha amylase inhibitor (InterPro…	17	53	45	29	50	40	58	73	85	82	81	75	157	218	198
Sobic.010G110800	PF02298								Plastocyanin-like_domain								PTHR33021.PTHR33021:SF26				GO:0009055	AT5G26330.1		Cupredoxin superfamily protein	LOC_Os06g15600.1	plastocyanin-like domain containing protein. putative. expressed	Photosynthesis		plastocyanin-like domain containing protein	Cupredoxin super	misc.plastocyanin-like	(at5g26330 : 91.7) Cupredoxin superfamily protein; FUNCTIONS IN: electron carrier activity copper ion binding; LOCATED IN: anchored to membrane; EXPRESSED IN: 16 plant structures; EXPRESSED DURING: 10 growth stages; CONTAINS InterPro DOMAIN/s: Plastocyanin-like (InterPro:IPR003245) Cupredoxin (InterPro:IPR008972); BEST Arabidopsis thaliana protein match is: Cupredoxin superfamily protein (TAIR:AT…	0	0	1	1	1	2	2	2	3	5	5	5	14	17	17
