# Supplementary material for: Bioenergy sorghum nodal root bud development: morphometric, transcriptomic and gene regulatory network analysis
Source: Front Plant Sci. 2024 Oct 21;15:1456627. doi: 10.3389/fpls.2024.1456627 (PMC11532172; doi:10.3389/fpls.2024.1456627)
Supplement: Supplementary Data Sheet 2 — NRB cytoscape gene regulatory network file. [file DataSheet2.zip › S-File4-NRB_network_lateTFs/bZIP.HY5_Sobic.010G183600_repressed_first_neighbors.xlsx]

## Sheet: Sheet1
GeneIDV3	Pfam1	Pfam2	Pfam3	Pfam4	Pfam5	Pfam6	Pfam7	Pfam8	Pfam1_domain	Pfam2_domain	Pfam3_domain	Pfam4_domain	Pfam5_domain	Pfam6_domain	Pfam7_domain	Pfam8_domain	Panther	KOG	KEGG_ec	KO	GO	Best_hit_arabi_name	arabi_symbol	arabi_defline	Best_hit_rice_name	rice_defline	Functional_category	misc_annotation	Rice_Annotation	Arabidopsis_Annotation	MapmanProcess	ArabidopsisID_description	TX08001_Nodal_Root_Bud_Node_Phy_7_TPMmean	TX08001_Nodal_Root_Bud_Node_Phy_8_TPMmean	TX08001_Nodal_Root_Bud_Node_Phy_9_TPMmean	TX08001_Nodal_Root_Bud_Node_Phy_10_TPMmean	TX08001_Nodal_Root_Bud_Node_Phy_11_TPMmean	TX08001_Nodal_Root_Bud_Node_Phy_12_TPMmean	TX08001_Nodal_Root_Bud_Node_Phy_13_TPMmean	TX08001_Nodal_Root_Bud_Node_Phy_14_TPMmean	TX08001_Nodal_Root_Bud_Node_Phy_15_TPMmean	TX08001_Nodal_Root_Bud_Node_Phy_16_TPMmean	TX08001_Nodal_Root_Bud_Node_Phy_17_TPMmean	TX08001_Nodal_Root_Bud_Node_Phy_18_TPMmean	TX08001_Nodal_Root_Bud_Node_Phy_19_TPMmean	TX08001_Nodal_Root_Bud_Node_Phy_20_TPMmean	TX08001_Nodal_Root_Bud_Node_Phy_21_TPMmean
Sobic.010G183600	PF00170								bZIP_transcription_factor								PTHR13301.PTHR13301:SF68			K16241	GO:0043565.GO:0006355.GO:0003700	AT5G11260.1	HY5.TED 5	Basic-leucine zipper (bZIP) transcription factor family protein	LOC_Os02g10860.1	bZIP transcription factor domain containing protein. expressed	Flowering_genes	HY5	bZIP transcription factor domain containing protein	Basic-leucine zipper (bZIP) transcription factor	RNA.regulation of transcription.bZIP transcription factor family	(at5g11260 : 89.4) Basic leucine zipper (bZIP) transcription factor. Nuclear localization. Involved in light-regulated transcriptional activation of G-box-containing promoters. Negatively regulated by Cop1. Although cytokinins do not appear to affect the genes promoter activity they appear to stabilize the protein. HY5 plays a role in anthocyanin accumulation in far-red light and blue light but n…	0	7	8	11	11	14	14	10	8	13	8	11	7	5	3
Sobic.001G013400	PF03800								Nuf2_family								PTHR21650	KOG4438			GO:0007067.GO:0000775	AT1G61000.1			LOC_Os03g38010.1	nuf2 family protein. expressed					not assigned.no ontology	(at1g61000 : 135.0) FUNCTIONS IN: molecular_function unknown; INVOLVED IN: mitosis; LOCATED IN: plasma membrane; EXPRESSED IN: cultured cell; CONTAINS InterPro DOMAIN/s: Kinetochore protein Nuf2 (InterPro:IPR005549); Has 50972 Blast hits to 29793 proteins in 2070 species: Archae - 902; Bacteria - 7404; Metazoa - 23628; Fungi - 4156; Plants - 2312; Viruses - 158; Other Eukaryotes - 12412 (source: …	34	17	9	6	5	5	5	7	7	8	8	9	15	14	17
Sobic.001G456500	PF01336	PF04057	PF16900	PF08646					OB-fold_nucleic_acid_binding_domain	Replication_factor-A_protein_1_N-terminal_domain	Replication_protein_A_OB_domain	Replication_factor-A_C_terminal_domain					PTHR23273.PTHR23273:SF4	KOG0851		K07466	GO:0003676.GO:0006260.GO:0005634.GO:0003677	AT5G08020.1	ATRPA70B.RPA70B	RPA70-kDa subunit B	LOC_Os03g11540.1	RPA1B - Putative single-stranded DNA binding complex subunit 1. expressed			DNA.synthesis/chromatin structure	(loc_os03g11540.1 : 1012.0) no description available & (at5g08020 : 785.0) Encodes a homolog of Replication Protein A. rpa70b mutants are hypersensitive to UV-B radiation and MMS treatments suggesting a role for this protein in DNA damage repair.; RPA70-kDa subunit B (RPA70B); FUNCTIONS IN: DNA binding nucleic acid binding; INVOLVED IN: DNA repair response to UV-B DNA replication; LOCATED IN: nuc…	RNA.processing.RNA helicase	(at5g08020 : 785.0) Encodes a homolog of Replication Protein A. rpa70b mutants are hypersensitive to UV-B radiation and MMS treatments suggesting a role for this protein in DNA damage repair.; RPA70-kDa subunit B (RPA70B); FUNCTIONS IN: DNA binding nucleic acid binding; INVOLVED IN: DNA repair response to UV-B DNA replication; LOCATED IN: nucleus; EXPRESSED IN: 19 plant structures; EXPRESSED DURI…	177	75	27	19	18	17	20	25	24	20	34	39	69	60	75
Sobic.002G351100	PF14520	PF13481							Helix-hairpin-helix_domain	AAA_domain							PTHR22942.PTHR22942:SF45	KOG1434	3.6.1.8	K04482		AT5G20850.1	ATRAD51.RAD51	RAS associated with diabetes protein 51	LOC_Os11g40150.1	DNA repair protein Rad51. putative. expressed					DNA.repair	(at5g20850 : 576.0) Encodes a homolog of yeast RAD51. Its mRNA is most abundant in early flower buds and is expressed at high levels in exponentially growing cells in suspension cultures and is induced in response to gamma radiation.; RAS associated with diabetes protein 51 (RAD51); FUNCTIONS IN: in 6 functions; INVOLVED IN: DNA repair double-strand break repair response to gamma radiation respon…	41	19	7	5	7	7	7	8	7	7	11	12	17	22	26
Sobic.004G032900	PF07714								Protein_tyrosine_and_serine/threonine_kinase								PTHR11042.PTHR11042:SF69	KOG0601	2.7.10.2	K06632	GO:0006468.GO:0004672	AT1G02970.1	ATWEE1.WEE1	WEE1 kinase homolog	LOC_Os02g04240.1	wee1-like protein kinase. putative. expressed					protein.postranslational modification	(at1g02970 : 450.0) Protein kinase that negatively regulates the entry into mitosis.; WEE1 kinase homolog (WEE1); CONTAINS InterPro DOMAIN/s: Protein kinase ATP binding site (InterPro:IPR017441) Protein kinase catalytic domain (InterPro:IPR000719) Serine/threonine-protein kinase-like domain (InterPro:IPR017442) Protein kinase-like domain (InterPro:IPR011009) Serine/threonine-protein kinase active…	33	13	4	2	2	4	3	4	4	3	6	6	11	10	15
Sobic.004G198200																	PTHR35119					AT2G42260.1	PYM.UVI4	uv-b-insensitive 4	LOC_Os02g37850.2|LOC_Os02g37850.1	expressed protein					not assigned.unknown	no hits & (original description: pacid=32746412 transcript=Sobic.004G198200.1 locus=Sobic.004G198200 ID=Sobic.004G198200.1.v3.1 annot-version=v3.1)| no hits & (original description: pacid=32746413 transcript=Sobic.004G198200.2 locus=Sobic.004G198200 ID=Sobic.004G198200.2.v3.1 annot-version=v3.1)| no hits & (original description: pacid=32746414 transcript=Sobic.004G198200.3 locus=Sobic.004G198200 …	47	19	4	3	3	3	3	5	5	4	7	6	15	18	27
Sobic.006G051000	PF04104								Eukaryotic_and_archaeal_DNA_primase_large_subunit								PTHR10537.PTHR10537:SF3	KOG2267		K02685|	GO:0006269.GO:0003896	AT1G67320.2		DNA primase. large subunit family	LOC_Os07g22400.2|LOC_Os07g22400.1	POLA3 - Putative DNA polymerase alpha complex subunit. expressed			DNA.synthesis/chromatin structure	(loc_os07g22400.2 : 733.0) no description available & (at1g67320 : 569.0) DNA primase large subunit family; FUNCTIONS IN: DNA primase activity; INVOLVED IN: DNA replication synthesis of RNA primer; EXPRESSED IN: 21 plant structures; EXPRESSED DURING: 13 growth stages; CONTAINS InterPro DOMAIN/s: DNA primase large subunit eukaryotic (InterPro:IPR016558) DNA primase large subunit eukaryotic/archaea…	DNA.synthesis/chromatin structure	(at1g67320 : 633.0) DNA primase large subunit family; FUNCTIONS IN: DNA primase activity; INVOLVED IN: DNA replication synthesis of RNA primer; EXPRESSED IN: 21 plant structures; EXPRESSED DURING: 13 growth stages; CONTAINS InterPro DOMAIN/s: DNA primase large subunit eukaryotic (InterPro:IPR016558) DNA primase large subunit eukaryotic/archaeal (InterPro:IPR007238). & (reliability: 1266.0) & (ori…	29	12	8	4	5	4	5	6	6	4	9	8	12	15	18
Sobic.009G087000	PF14551	PF00493							MCM_N-terminal_domain	MCM_P-loop_domain							PTHR11630		3.6.4.12	K02542	GO:0006260.GO:0005524.GO:0003677	AT5G44635.1	MCM6	minichromosome maintenance (MCM2/3/5) family protein	LOC_Os05g14590.1	MCM6 - Putative minichromosome maintenance MCM complex subunit 6. expressed			DNA.synthesis/chromatin structure	(loc_os05g14590.1 : 1502.0) no description available & (at5g44635 : 1182.0) MINICHROMOSOME MAINTENANCE 6 (MCM6); FUNCTIONS IN: DNA-dependent ATPase activity DNA binding ATP binding; INVOLVED IN: cell proliferation DNA-dependent DNA replication initiation DNA unwinding involved in replication; LOCATED IN: nuclear chromatin; EXPRESSED IN: shoot apex; EXPRESSED DURING: IL.00 inflorescence just visib…	DNA.synthesis/chromatin structure	(at5g44635 : 1182.0) MINICHROMOSOME MAINTENANCE 6 (MCM6); FUNCTIONS IN: DNA-dependent ATPase activity DNA binding ATP binding; INVOLVED IN: cell proliferation DNA-dependent DNA replication initiation DNA unwinding involved in replication; LOCATED IN: nuclear chromatin; EXPRESSED IN: shoot apex; EXPRESSED DURING: IL.00 inflorescence just visible; CONTAINS InterPro DOMAIN/s: Nucleic acid-binding OB…	77	29	14	11	13	10	15	18	16	12	19	20	30	29	43
