# Supplementary material for: Bioenergy sorghum nodal root bud development: morphometric, transcriptomic and gene regulatory network analysis
Source: Front Plant Sci. 2024 Oct 21;15:1456627. doi: 10.3389/fpls.2024.1456627 (PMC11532172; doi:10.3389/fpls.2024.1456627)
Supplement: Supplementary Data Sheet 2 — NRB cytoscape gene regulatory network file. [file DataSheet2.zip › S-File4-NRB_network_lateTFs/GATA12_Sobic.003G293100_activated_first_neighbors.xlsx]

## Sheet: Sheet1
GeneIDV3	Pfam1	Pfam2	Pfam3	Pfam4	Pfam5	Pfam6	Pfam7	Pfam8	Pfam1_domain	Pfam2_domain	Pfam3_domain	Pfam4_domain	Pfam5_domain	Pfam6_domain	Pfam7_domain	Pfam8_domain	Panther	KOG	KEGG_ec	KO	GO	Best_hit_arabi_name	arabi_symbol	arabi_defline	Best_hit_rice_name	rice_defline	Functional_category	misc_annotation	Rice_Annotation	Arabidopsis_Annotation	MapmanProcess	ArabidopsisID_description	TX08001_Nodal_Root_Bud_Node_Phy_7_TPMmean	TX08001_Nodal_Root_Bud_Node_Phy_8_TPMmean	TX08001_Nodal_Root_Bud_Node_Phy_9_TPMmean	TX08001_Nodal_Root_Bud_Node_Phy_10_TPMmean	TX08001_Nodal_Root_Bud_Node_Phy_11_TPMmean	TX08001_Nodal_Root_Bud_Node_Phy_12_TPMmean	TX08001_Nodal_Root_Bud_Node_Phy_13_TPMmean	TX08001_Nodal_Root_Bud_Node_Phy_14_TPMmean	TX08001_Nodal_Root_Bud_Node_Phy_15_TPMmean	TX08001_Nodal_Root_Bud_Node_Phy_16_TPMmean	TX08001_Nodal_Root_Bud_Node_Phy_17_TPMmean	TX08001_Nodal_Root_Bud_Node_Phy_18_TPMmean	TX08001_Nodal_Root_Bud_Node_Phy_19_TPMmean	TX08001_Nodal_Root_Bud_Node_Phy_20_TPMmean	TX08001_Nodal_Root_Bud_Node_Phy_21_TPMmean
Sobic.003G293100	PF00320								GATA_zinc_finger								PTHR10071.PTHR10071:SF170				GO:0043565.GO:0008270.GO:0006355.GO:0003700	AT5G25830.1	GATA12	GATA transcription factor 12	LOC_Os01g54210.1	GATA zinc finger domain containing protein. expressed	Transcription_factors		GATA zinc finger domain containing protein	GATA transcription factor 12	RNA.regulation of transcription.C2C2(Zn) GATA transcription factor family	(at5g25830 : 178.0) Encodes a member of the GATA factor family of zinc finger transcription factors.; GATA transcription factor 12 (GATA12); CONTAINS InterPro DOMAIN/s: Zinc finger NHR/GATA-type (InterPro:IPR013088) Transcription factor GATA plant (InterPro:IPR016679) Zinc finger GATA-type (InterPro:IPR000679); BEST Arabidopsis thaliana protein match is: GATA transcription factor 9 (TAIR:AT4G3289…	2	1	1	1	0	0	0	0	0	1	1	0	1	2	4
Sobic.006G236600	PF00010								Helix-loop-helix_DNA-binding_domain								PTHR12565.PTHR12565:SF117				GO:0046983	AT1G74500.1	ATBS1.BS1.TMO7	activation-tagged BRI1(brassinosteroid-insensitive 1)-suppressor 1	LOC_Os04g54900.1	bHLH family protein. putative. expressed	Transcription_factors		bHLH	activation-tagged BRI1(brassinosteroid-insensitive 1)-suppressor 1	not assigned.unknown	no hits & (original description: pacid=32763398 transcript=Sobic.006G236600.1 locus=Sobic.006G236600 ID=Sobic.006G236600.1.v3.1 annot-version=v3.1)	0	0	0	0	0	0	0	0	0	1	1	1	3	8	25
Sobic.006G117500																	PTHR27000.PTHR27000:SF132					AT5G06860.1	ATPGIP1.PGIP1	polygalacturonase inhibiting protein 1	LOC_Os09g31450.1	polygalacturonase inhibitor 1 precursor. putative. expressed	Cell_wall		cell wall.degradation.pectate lyases and polygalacturonases	(at5g06860 : 177.0) Encodes a polygalacturonase inhibiting protein involved in defense response. PGIPs inhibit the function of cell wall pectin degrading enzymes such as those produced by fungal pathogens. PGIP1 is induced by fungal infection.; polygalacturonase inhibiting protein 1 (PGIP1); FUNCTIONS IN: polygalacturonase inhibitor activity; INVOLVED IN: signal transduction defense response; LOC…	cell wall.degradation.pectate lyases and polygalacturonases	(at5g06860 : 177.0) Encodes a polygalacturonase inhibiting protein involved in defense response. PGIPs inhibit the function of cell wall pectin degrading enzymes such as those produced by fungal pathogens. PGIP1 is induced by fungal infection.; polygalacturonase inhibiting protein 1 (PGIP1); FUNCTIONS IN: polygalacturonase inhibitor activity; INVOLVED IN: signal transduction defense response; LOC…	0	0	0	0	0	1	0	1	2	2	1	2	17	42	104
Sobic.003G226000	PF12708								Pectate_lyase_superfamily_protein								PTHR31375.PTHR31375:SF2		3.2.1.15	K01184		AT2G43870.1		Pectin lyase-like superfamily protein	LOC_Os01g43490.1	polygalacturonase. putative. expressed	Cell_wall		polygalacturonase	Pectin lyase-like super	cell wall.degradation.pectate lyases and polygalacturonases	(at2g43870 : 358.0) Pectin lyase-like superfamily protein; FUNCTIONS IN: polygalacturonase activity; INVOLVED IN: carbohydrate metabolic process; LOCATED IN: endomembrane system; EXPRESSED IN: sepal male gametophyte stamen; EXPRESSED DURING: 4 anthesis; CONTAINS InterPro DOMAIN/s: Pectin lyase fold/virulence factor (InterPro:IPR011050) Pectin lyase fold (InterPro:IPR012334) Glycoside hydrolase fa…	0	0	0	0	0	0	0	0	0	0	0	0	1	2	4
Sobic.001G301000	PF03330	PF01357							Lytic_transglycolase	Expansin_C-terminal_domain							PTHR31692.PTHR31692:SF19					AT1G65680.1	ATEXPB2.ATHEXP BETA 1.4.EXPB2	expansin B2	LOC_Os10g40700.1	expansin precursor. putative. expressed	Cell_wall		expansin	expansin B2	cell wall.modification	(at1g65680 : 205.0) member of BETA-EXPANSINS. Naming convention from the Expansin Working Group (Kende et al 2004. Plant Mol Bio); expansin B2 (EXPB2); INVOLVED IN: plant-type cell wall modification involved in multidimensional cell growth unidimensional cell growth plant-type cell wall loosening; LOCATED IN: endomembrane system extracellular region; EXPRESSED IN: root; CONTAINS InterPro DOMAIN/s…	0	2	1	0	0	1	0	1	1	1	2	2	9	21	47
Sobic.001G542200	PF03330	PF01357							Lytic_transglycolase	Expansin_C-terminal_domain							PTHR31692.PTHR31692:SF20					AT1G65680.1	ATEXPB2.ATHEXP BETA 1.4.EXPB2	expansin B2	LOC_Os10g40730.1	expansin precursor. putative. expressed	Cell_wall		expansin	expansin B2	cell wall.modification	(at1g65680 : 201.0) member of BETA-EXPANSINS. Naming convention from the Expansin Working Group (Kende et al 2004. Plant Mol Bio); expansin B2 (EXPB2); INVOLVED IN: plant-type cell wall modification involved in multidimensional cell growth unidimensional cell growth plant-type cell wall loosening; LOCATED IN: endomembrane system extracellular region; EXPRESSED IN: root; CONTAINS InterPro DOMAIN/s…	2	0	0	0	0	0	0	0	0	0	0	0	1	4	7
Sobic.010G028100	PF16363								GDP-mannose_46_dehydratase								PTHR10366.PTHR10366:SF346		4.2.1.47	K01711		AT3G51160.1	GMD2.MUR1.MUR_1	NAD(P)-binding Rossmann-fold superfamily protein	LOC_Os06g04620.1	GDP-mannose 4.6 dehydratase 2. putative. expressed	Cell_wall		GDP-mannose 46 dehydratase 2	NAD(P)-binding Rossmann-fold super	cell wall.precursor synthesis.GMD	(at3g51160 : 583.0) Catalyzes the first step in the de novo synthesis of GDP-L-fucose.; MURUS 1 (MUR1); FUNCTIONS IN: GDP-mannose 46-dehydratase activity; INVOLVED IN: de novo GDP-L-fucose biosynthetic process unidimensional cell growth; LOCATED IN: cytosol; EXPRESSED IN: 26 plant structures; EXPRESSED DURING: 15 growth stages; CONTAINS InterPro DOMAIN/s: NAD-dependent epimerase/dehydratase (Inte…	1	2	2	1	1	1	1	1	1	1	1	1	4	14	51
Sobic.003G441601	PF06830								Root_cap								PTHR31656.PTHR31656:SF1					AT3G19430.1		late embryogenesis abundant protein-related / LEA protein-related	LOC_Os01g73730.1	RCLEA5 - Root cap and Late embryogenesis related family protein precursor. expressed					development.late embryogenesis abundant	(at3g19430 : 239.0) late embryogenesis abundant protein-related / LEA protein-related; CONTAINS InterPro DOMAIN/s: Root cap (InterPro:IPR009646); BEST Arabidopsis thaliana protein match is: Late embryogenesis abundant (LEA) protein-related (TAIR:AT5G60520.1); Has 407828 Blast hits to 124211 proteins in 3571 species: Archae - 1492; Bacteria - 100012; Metazoa - 145570; Fungi - 58500; Plants - 39690…	0	0	1	1	1	2	1	3	3	2	3	4	12	32	77
Sobic.007G170300	PF03055								Retinal_pigment_epithelial_membrane_protein								PTHR10543.PTHR10543:SF50	KOG1285	1.13.11.70.1.13.11.69	K17913|		AT4G32810.1	ATCCD8.CCD8.MAX4	carotenoid cleavage dioxygenase 8	LOC_Os01g38580.1	beta.beta-carotene 9.10-dioxygenase. putative. expressed			hormone metabolism.abscisic acid.synthesis-degradation	(at4g32810 : 535.0) Encodes a protein with similarity to carotenoid cleaving deoxygenases the enzymes that cleave beta-carotene. Involved in the production of a graft transmissable signal to suppress axillary branching. Protein is localized to chloroplast stroma and expressed primarily in root tip. Mutants in the gene exhibit increased shoot branching and light-dependent defects in hook opening a…	hormone metabolism.abscisic acid.synthesis-degradation	(at4g32810 : 535.0) Encodes a protein with similarity to carotenoid cleaving deoxygenases the enzymes that cleave beta-carotene. Involved in the production of a graft transmissable signal to suppress axillary branching. Protein is localized to chloroplast stroma and expressed primarily in root tip. Mutants in the gene exhibit increased shoot branching and light-dependent defects in hook opening a…	0	0	0	0	0	0	0	1	1	2	9	2	6	11	38
Sobic.010G216700	PF03547								Membrane_transport_protein								PTHR31752.PTHR31752:SF4			K13947	GO:0055085.GO:0016021	AT5G57090.1	AGR.AGR1.ATPIN2.EIR1.PIN2.WAV6	Auxin efflux carrier family protein	LOC_Os06g44970.1	auxin efflux carrier component. putative. expressed	Auxin		hormone metabolism.auxin.signal transduction	(at5g57090 : 675.0) Encodes an auxin efflux carrier that is similar to bacterial membrane transporters. Root-specific role in the transport of auxin. Acts downstream of CTR1 and ethylene biosynthesis in the same pathway as EIN2 and AUX1 and independent from EIN3 and EIN5/AIN1 pathway. In the root the protein localizes apically in epidermal and lateral root cap cells and predominantly basally in c…	hormone metabolism.auxin.signal transduction	(at5g57090 : 675.0) Encodes an auxin efflux carrier that is similar to bacterial membrane transporters. Root-specific role in the transport of auxin. Acts downstream of CTR1 and ethylene biosynthesis in the same pathway as EIN2 and AUX1 and independent from EIN3 and EIN5/AIN1 pathway. In the root the protein localizes apically in epidermal and lateral root cap cells and predominantly basally in c…	0	0	0	0	0	1	1	1	1	1	2	1	2	3	6
Sobic.006G167700	PF01277								Oleosin								PTHR33203.PTHR33203:SF7				GO:0016021.GO:0012511	AT4G25140.1	OLE1.OLEO1	oleosin 1	LOC_Os04g46200.1	oleosin. putative. expressed					lipid metabolism.TAG synthesis	(at4g25140 : 110.0) Encodes oleosin1 a protein found in oil bodies involved in seed lipid accumulation. Suppression of OLEO1 (and OLEO2) resulted in an aberrant phenotype of embryo cells that contain unusually large oilbodies that are not normally observed in seeds. Changes in the size of oilbodies caused disruption of storage organelles altering accumulation of lipids and proteins and causing de…	0	0	0	0	0	0	0	1	1	1	1	1	3	6	9
Sobic.002G231600	PF13410	PF02798							Glutathione_S-transferase_C-terminal_domain	Glutathione_S-transferase_N-terminal_domain							PTHR11260.PTHR11260:SF233	KOG0406	2.5.1.18	K00799	GO:0005515	AT2G29420.1	ATGSTU7.GST25.GSTU7	glutathione S-transferase tau 7	LOC_Os09g29200.1	glutathione S-transferase. putative. expressed					misc.glutathione S transferases	(at2g29420 : 184.0) Encodes glutathione transferase belonging to the tau class of GSTs. Naming convention according to Wagner et al. (2002). Induced by Salicylic acid. Independent of NPR1 for their induction by salicylic acid.; glutathione S-transferase tau 7 (GSTU7); CONTAINS InterPro DOMAIN/s: Thioredoxin fold (InterPro:IPR012335) Glutathione S-transferase C-terminal (InterPro:IPR004046) Glutat…	1	1	1	0	1	0	2	2	3	2	2	2	5	13	17
Sobic.006G172550	PF14368								Probable_lipid_transfer								PTHR31731.PTHR31731:SF7					AT4G12520.1		Bifunctional inhibitor/lipid-transfer protein/seed storage 2S albumin superfamily protein	LOC_Os04g46810.1	LTPL120 - Protease inhibitor/seed storage/LTP family protein precursor. expressed			misc.protease inhibitor/seed storage/lipid transfer protein (LTP)		misc.protease inhibitor/seed storage/lipid transfer protein (LTP) family protein	(at4g12510 : 113.0) Bifunctional inhibitor/lipid-transfer protein/seed storage 2S albumin superfamily protein; FUNCTIONS IN: lipid binding; INVOLVED IN: lipid transport; LOCATED IN: endomembrane system; CONTAINS InterPro DOMAIN/s: Bifunctional inhibitor/plant lipid transfer protein/seed storage (InterPro:IPR016140) Plant lipid transfer protein/seed storage/trypsin-alpha amylase inhibitor (InterPr…	0	0	0	0	0	0	0	0	0	0	0	0	1	2	4
Sobic.004G337700																	PTHR33604.PTHR33604:SF2					AT5G60700.1		glycosyltransferase family protein 2	LOC_Os02g56260.1	expressed protein					misc.UDP glucosyl and glucoronyl transferases	(at5g60700 : 1049.0) glycosyltransferase family protein 2; BEST Arabidopsis thaliana protein match is: unknown protein (TAIR:AT5G12260.1); Has 216 Blast hits to 215 proteins in 74 species: Archae - 0; Bacteria - 15; Metazoa - 2; Fungi - 65; Plants - 77; Viruses - 0; Other Eukaryotes - 57 (source: NCBI BLink). & (reliability: 2098.0) & (original description: pacid=32744415 transcript=Sobic.004G337…	0	0	0	1	0	0	0	2	0	0	0	0	1	4	10
Sobic.001G210900																	PTHR33191								LOC_Os10g34760.1	RIPER3 - Ripening-related family protein precursor. putative. expressed					not assigned.unknown	no hits & (original description: pacid=32755687 transcript=Sobic.001G210900.1 locus=Sobic.001G210900 ID=Sobic.001G210900.1.v3.1 annot-version=v3.1)	0	0	0	0	0	0	0	0	0	0	0	0	0	1	4
Sobic.006G124200																									LOC_Os04g40640.1	expressed protein					not assigned.unknown	no hits & (original description: pacid=32760514 transcript=Sobic.006G124200.1 locus=Sobic.006G124200 ID=Sobic.006G124200.1.v3.1 annot-version=v3.1)	1	3	4	4	4	4	4	7	5	6	11	11	21	35	51
Sobic.006G150700	PF00304								Gamma-thionin_family								PTHR33147.PTHR33147:SF10					AT2G02120.1	LCR70.PDF2.1	Scorpion toxin-like knottin superfamily protein	LOC_Os02g41904.1	DEF7 - Defensin and Defensin-like DEFL family. expressed					not assigned.unknown	no hits & (original description: pacid=32763982 transcript=Sobic.006G150700.1 locus=Sobic.006G150700 ID=Sobic.006G150700.1.v3.1 annot-version=v3.1)	0	0	0	0	0	0	0	0	0	1	1	1	7	17	55
Sobic.007G007300	PF03141								Putative_S-adenosyl-L-methionine-dependent_methyltransferase								PTHR10108.PTHR10108:SF882				GO:0008168	AT3G05390.1			LOC_Os06g27980.1	methyltransferase domain containing protein. expressed					not assigned.unknown	(at3g05390 : 500.0) FUNCTIONS IN: molecular_function unknown; INVOLVED IN: biological_process unknown; LOCATED IN: mitochondrion; EXPRESSED IN: 15 plant structures; EXPRESSED DURING: 7 growth stages; CONTAINS InterPro DOMAIN/s: Protein of unknown function DUF248 methyltransferase putative (InterPro:IPR004159); BEST Arabidopsis thaliana protein match is: S-adenosyl-L-methionine-dependent methyltra…	0	0	0	0	0	0	0	0	0	0	0	0	1	3	5
Sobic.008G128200																															not assigned.unknown	no hits & (original description: pacid=32742440 transcript=Sobic.008G128200.1 locus=Sobic.008G128200 ID=Sobic.008G128200.1.v3.1 annot-version=v3.1)	0	0	0	0	0	0	0	0	0	0	1	2	15	26	40
Sobic.009G015500																															not assigned.unknown	no hits & (original description: pacid=32736517 transcript=Sobic.009G015500.1 locus=Sobic.009G015500 ID=Sobic.009G015500.1.v3.1 annot-version=v3.1)	0	0	0	0	0	0	0	0	1	1	1	1	5	15	67
Sobic.005G215400	PF00228								Bowman-Birk_serine_protease_inhibitor_family								PTHR33479				GO:0005576.GO:0004867				LOC_Os03g60840.1	BBTI13 - Bowman-Birk type bran trypsin inhibitor precursor. expressed					not assigned.unknown	no hits & (original description: pacid=32739989 transcript=Sobic.005G215400.1 locus=Sobic.005G215400 ID=Sobic.005G215400.1.v3.1 annot-version=v3.1)	4	2	3	6	8	13	16	55	54	50	98	112	274	754	963
Sobic.001G233100																	PTHR33548.PTHR33548:SF3														not assigned.unknown	no hits & (original description: pacid=32756253 transcript=Sobic.001G233100.1 locus=Sobic.001G233100 ID=Sobic.001G233100.1.v3.1 annot-version=v3.1)	0	0	1	0	0	0	0	0	0	0	0	0	32	205	885
Sobic.001G256000																									LOC_Os02g17770.1	expressed protein					not assigned.unknown	no hits & (original description: pacid=32755396 transcript=Sobic.001G256000.2 locus=Sobic.001G256000 ID=Sobic.001G256000.2.v3.1 annot-version=v3.1)	0	2	8	7	6	15	7	14	17	32	24	25	73	234	459
Sobic.001G261420																	PTHR35111.PTHR35111:SF3								LOC_Os10g09760.1	expressed protein					not assigned.unknown	no hits & (original description: pacid=32758630 transcript=Sobic.001G261420.1 locus=Sobic.001G261420 ID=Sobic.001G261420.1.v3.1 annot-version=v3.1)	1	2	2	1	0	0	0	1	1	1	1	2	3	8	11
Sobic.001G487800	PF16845								Aspartic_acid_proteinase_inhibitor								PTHR11413.PTHR11413:SF58				GO:0004869	AT5G47550.1		Cystatin/monellin superfamily protein	LOC_Os03g07620.1	expressed protein					not assigned.unknown	no hits & (original description: pacid=32755060 transcript=Sobic.001G487800.1 locus=Sobic.001G487800 ID=Sobic.001G487800.1.v3.1 annot-version=v3.1)	0	0	0	0	0	0	0	0	0	1	0	1	4	10	42
Sobic.003G000100	PF04885								Stigma-specific_protein_Stig1								PTHR33227.PTHR33227:SF1					AT1G11925.1		Stigma-specific Stig1 family protein	LOC_Os01g14540.1	STIGL1 - Stigma-specific Stig1 family protein precursor. expressed					not assigned.unknown	no hits & (original description: pacid=32732160 transcript=Sobic.003G000100.1 locus=Sobic.003G000100 ID=Sobic.003G000100.1.v3.1 annot-version=v3.1)	1	2	2	1	0	0	1	0	1	1	0	0	5	26	102
Sobic.003G083600	PF02485								Core-2/I-Branching_enzyme								PTHR31042.PTHR31042:SF26				GO:0016020.GO:0008375	AT1G68390.1		Core-2/I-branching beta-1.6-N-acetylglucosaminyltransferase family protein	LOC_Os10g08280.1	DNA binding protein. putative. expressed					not assigned.unknown	(at1g68390 : 277.0) Core-2/I-branching beta-16-N-acetylglucosaminyltransferase family protein; CONTAINS InterPro DOMAIN/s: Core-2/I-Branching enzyme (InterPro:IPR021141); BEST Arabidopsis thaliana protein match is: Core-2/I-branching beta-16-N-acetylglucosaminyltransferase family protein (TAIR:AT1G68380.1); Has 622 Blast hits to 618 proteins in 34 species: Archae - 0; Bacteria - 10; Metazoa - 12;…	0	0	0	0	0	0	0	0	0	0	0	1	1	3	7
Sobic.004G160500	PF05553								Cotton_fibre_expressed_protein																LOC_Os02g31840.1	expressed protein					not assigned.unknown	no hits & (original description: pacid=32746842 transcript=Sobic.004G160500.1 locus=Sobic.004G160500 ID=Sobic.004G160500.1.v3.1 annot-version=v3.1)	0	1	2	2	1	3	1	3	3	6	4	6	11	24	31
Sobic.004G193900																									LOC_Os02g37100.1	expressed protein					not assigned.unknown	no hits & (original description: pacid=32744691 transcript=Sobic.004G193900.1 locus=Sobic.004G193900 ID=Sobic.004G193900.1.v3.1 annot-version=v3.1)	2	2	1	1	1	1	2	3	2	2	4	2	5	9	13
Sobic.004G197000	PF07172								Glycine_rich_protein_family								PTHR37389.PTHR37389:SF1					AT2G05540.1		Glycine-rich protein family	LOC_Os02g37490.1	glycine-rich cell wall structural protein precursor. putative. expressed					not assigned.unknown	no hits & (original description: pacid=32744957 transcript=Sobic.004G197000.2 locus=Sobic.004G197000 ID=Sobic.004G197000.2.v3.1 annot-version=v3.1)	0	0	1	6	3	5	2	4	6	11	7	27	36	78	118
Sobic.002G166400	PF03151								Triose-phosphate_Transporter_family								PTHR11132.PTHR11132:SF85	KOG1444				AT5G19980.1	GONST4	golgi nucleotide sugar transporter 4	LOC_Os08g10350.1	integral membrane family protein. putative. expressed					protein.glycosylation	(at5g19980 : 421.0) Encodes a Golgi-localized nucleotide-sugar transporter.; golgi nucleotide sugar transporter 4 (GONST4); CONTAINS InterPro DOMAIN/s: Protein of unknown function DUF250 (InterPro:IPR004853); BEST Arabidopsis thaliana protein match is: golgi nucleotide sugar transporter 3 (TAIR:AT1G76340.1); Has 1807 Blast hits to 1807 proteins in 277 species: Archae - 0; Bacteria - 0; Metazoa - …	24	13	12	10	13	7	9	9	11	9	11	12	23	32	68
Sobic.004G322100	PF01762								Galactosyltransferase								PTHR11214.PTHR11214:SF110	KOG2287	2.4.1.134		GO:0016020.GO:0008378.GO:0006486	AT5G57500.1		Galactosyltransferase family protein	LOC_Os02g54450.1	hypro1. putative. expressed	Cell_wall		hypro1	Galactosyltransferase	protein.glycosylation	(at5g57500 : 231.0) Galactosyltransferase family protein; FUNCTIONS IN: transferase activity transferring glycosyl groups; INVOLVED IN: protein amino acid glycosylation; LOCATED IN: endomembrane system membrane; EXPRESSED IN: 17 plant structures; EXPRESSED DURING: 10 growth stages; CONTAINS InterPro DOMAIN/s: Glycosyl transferase family 31 (InterPro:IPR002659); BEST Arabidopsis thaliana protein m…	0	0	0	0	0	0	0	1	1	1	1	1	4	11	15
Sobic.006G220500	PF01070								FMN-dependent_dehydrogenase								PTHR10578.PTHR10578:SF74		1.1.3.15	K11517	GO:0016491	AT4G18360.1		Aldolase-type TIM barrel family protein	LOC_Os04g53210.1	hydroxyacid oxidase 1. putative. expressed	Photosynthesis		hydroxyacid oxidase 1	Aldolase-type TIM barrel	PS.photorespiration.glycolate oxydase	(at4g18360 : 608.0) Aldolase-type TIM barrel family protein; FUNCTIONS IN: glycolate oxidase activity oxidoreductase activity FMN binding catalytic activity; INVOLVED IN: oxidation reduction metabolic process; LOCATED IN: peroxisome; EXPRESSED IN: 12 plant structures; EXPRESSED DURING: 4 anthesis F mature embryo stage petal differentiation and expansion stage E expanded cotyledon stage D bilatera…	23	12	19	13	8	7	5	9	12	11	21	17	25	35	58
Sobic.007G220400	PF08263	PF00560	PF00069	PF13855					Leucine_rich_repeat_N-terminal_domain	Leucine_Rich_Repeat	Protein_kinase_domain	Leucine_rich_repeat					PTHR27000.PTHR27000:SF186	KOG1187	2.7.11.1		GO:0005515.GO:0006468.GO:0005524.GO:0004672	AT5G56040.2		Leucine-rich receptor-like protein kinase family protein	LOC_Os08g38560.1	receptor-like protein kinase 2 precursor. putative. expressed					signalling.receptor kinases.leucine rich repeat XI	(at4g26540 : 1149.0) Leucine-rich repeat receptor-like protein kinase family protein; FUNCTIONS IN: kinase activity; INVOLVED IN: protein amino acid phosphorylation; LOCATED IN: plasma membrane; EXPRESSED IN: inflorescence meristem; CONTAINS InterPro DOMAIN/s: Protein kinase ATP binding site (InterPro:IPR017441) Protein kinase catalytic domain (InterPro:IPR000719) Leucine-rich repeat-containing N…	0	1	0	0	0	1	1	1	1	1	1	1	3	3	7
Sobic.006G224500	PF00141								Peroxidase								PTHR31235.PTHR31235:SF80		1.11.1.7	K00430	GO:0055114.GO:0020037.GO:0006979.GO:0004601	AT4G11290.1		Peroxidase superfamily protein	LOC_Os04g53640.1	peroxidase precursor. putative. expressed			peroxidase	Peroxidase super	stress.abiotic.cold	(at4g11290 : 317.0) Peroxidase superfamily protein; FUNCTIONS IN: peroxidase activity heme binding; INVOLVED IN: response to oxidative stress oxidation reduction; LOCATED IN: endomembrane system; EXPRESSED IN: 11 plant structures; EXPRESSED DURING: 7 growth stages; CONTAINS InterPro DOMAIN/s: Haem peroxidase (InterPro:IPR010255) Plant peroxidase (InterPro:IPR000823) Peroxidases heam-ligand bindin…	0	0	0	0	0	0	0	0	0	0	0	0	6	17	36
Sobic.004G351200	PF00230								Major_intrinsic_protein								PTHR19139.PTHR19139:SF146	KOG0223		K09872	GO:0016020.GO:0006810.GO:0005215	AT4G00430.1	PIP1;4.PIP1E.TMP-C	plasma membrane intrinsic protein 1;4	LOC_Os02g57720.1	aquaporin protein. putative. expressed			aquaporin protein	plasma membrane intrinsic protein 1;4	transport.Major Intrinsic Proteins.PIP	(at4g00430 : 450.0) a member of the plasma membrane intrinsic protein subfamily PIP1.; TRANSMEMBRANE PROTEIN C (TMP-C); FUNCTIONS IN: water channel activity; INVOLVED IN: response to water deprivation transport; LOCATED IN: membrane; EXPRESSED IN: 23 plant structures; EXPRESSED DURING: 13 growth stages; CONTAINS InterPro DOMAIN/s: Major intrinsic protein conserved site (InterPro:IPR022357) Major …	1	3	4	6	9	12	12	24	28	31	27	27	50	60	124
