# Supplementary material for: Bioenergy sorghum nodal root bud development: morphometric, transcriptomic and gene regulatory network analysis
Source: Front Plant Sci. 2024 Oct 21;15:1456627. doi: 10.3389/fpls.2024.1456627 (PMC11532172; doi:10.3389/fpls.2024.1456627)
Supplement: Supplementary Data Sheet 2 — NRB cytoscape gene regulatory network file. [file DataSheet2.zip › S-File4-NRB_network_lateTFs/GATA19_SMB__LBD29_Sobic.003G246800_activated_first_neighbors.xlsx]

## Sheet: Sheet1
GeneIDV3	Pfam1	Pfam2	Pfam3	Pfam4	Pfam5	Pfam6	Pfam7	Pfam8	Pfam1_domain	Pfam2_domain	Pfam3_domain	Pfam4_domain	Pfam5_domain	Pfam6_domain	Pfam7_domain	Pfam8_domain	Panther	KOG	KEGG_ec	KO	GO	Best_hit_arabi_name	arabi_symbol	arabi_defline	Best_hit_rice_name	rice_defline	Functional_category	misc_annotation	Rice_Annotation	Arabidopsis_Annotation	MapmanProcess	ArabidopsisID_description	TX08001_Nodal_Root_Bud_Node_Phy_7_TPMmean	TX08001_Nodal_Root_Bud_Node_Phy_8_TPMmean	TX08001_Nodal_Root_Bud_Node_Phy_9_TPMmean	TX08001_Nodal_Root_Bud_Node_Phy_10_TPMmean	TX08001_Nodal_Root_Bud_Node_Phy_11_TPMmean	TX08001_Nodal_Root_Bud_Node_Phy_12_TPMmean	TX08001_Nodal_Root_Bud_Node_Phy_13_TPMmean	TX08001_Nodal_Root_Bud_Node_Phy_14_TPMmean	TX08001_Nodal_Root_Bud_Node_Phy_15_TPMmean	TX08001_Nodal_Root_Bud_Node_Phy_16_TPMmean	TX08001_Nodal_Root_Bud_Node_Phy_17_TPMmean	TX08001_Nodal_Root_Bud_Node_Phy_18_TPMmean	TX08001_Nodal_Root_Bud_Node_Phy_19_TPMmean	TX08001_Nodal_Root_Bud_Node_Phy_20_TPMmean	TX08001_Nodal_Root_Bud_Node_Phy_21_TPMmean
Sobic.003G246800	PF00320								GATA_zinc_finger								PTHR10071.PTHR10071:SF156				GO:0043565.GO:0008270.GO:0006355.GO:0003700	AT4G36620.1	GATA19	GATA transcription factor 19	LOC_Os01g47360.1	GATA zinc finger domain containing protein. expressed	Transcription_factors		GATA zinc finger domain containing protein	GATA transcription factor 19	RNA.regulation of transcription.C2C2(Zn) GATA transcription factor family	(at4g36620 : 92.4) Encodes a member of the GATA factor family of zinc finger transcription factors.; GATA transcription factor 19 (GATA19); FUNCTIONS IN: sequence-specific DNA binding transcription factor activity; INVOLVED IN: regulation of transcription DNA-dependent; EXPRESSED IN: 8 plant structures; EXPRESSED DURING: 6 growth stages; CONTAINS InterPro DOMAIN/s: Zinc finger NHR/GATA-type (Inte…	2	3	1	1	3	2	3	4	3	4	4	5	8	9	12
Sobic.007G090600	PF13632								Glycosyl_transferase_family_group_2								PTHR32044.PTHR32044:SF19		2.4.2.39.2.4.1.168			AT2G24630.1	ATCSLC08.ATCSLC8.CSLC08	Glycosyl transferase family 2 protein	LOC_Os08g15420.1	CSLC3 - cellulose synthase-like family C. expressed					cell wall.cellulose synthesis	(at2g24630 : 883.0) encodes a gene similar to cellulose synthase; ATCSLC08; CONTAINS InterPro DOMAIN/s: Glycosyl transferase family 2 (InterPro:IPR001173); BEST Arabidopsis thaliana protein match is: Cellulose-synthase-like C5 (TAIR:AT4G31590.1); Has 5319 Blast hits to 5316 proteins in 1532 species: Archae - 206; Bacteria - 4134; Metazoa - 30; Fungi - 95; Plants - 510; Viruses - 14; Other Eukaryo…	0	0	0	0	0	0	1	1	1	1	1	2	3	4	5
Sobic.001G067500	PF01734								Patatin-like_phospholipase								PTHR32241.PTHR32241:SF6	KOG0513			GO:0006629	AT3G54950.1	PLA IIIA.PLP7	patatin-like protein 6	LOC_Os03g57080.1	PLA IIIA/PLP7. putative. expressed					development.storage proteins	(at2g39220 : 246.0) PATATIN-like protein 6 (PLP6); FUNCTIONS IN: nutrient reservoir activity; INVOLVED IN: metabolic process lipid metabolic process; EXPRESSED IN: 22 plant structures; EXPRESSED DURING: 13 growth stages; CONTAINS InterPro DOMAIN/s: Acyl transferase/acyl hydrolase/lysophospholipase (InterPro:IPR016035) Patatin (InterPro:IPR002641); BEST Arabidopsis thaliana protein match is: patat…	2	1	1	2	1	3	2	3	3	6	3	4	5	10	10
Sobic.003G142200	PF00892								EamA-like_transporter_family								PTHR31218.PTHR31218:SF11				GO:0016021.GO:0016020.GO:0022857	AT1G09380.1		nodulin MtN21 /EamA-like transporter family protein	LOC_Os01g19290.1	integral membrane protein DUF6 containing protein. expressed					development.unspecified	(at1g09380 : 327.0) nodulin MtN21 /EamA-like transporter family protein; LOCATED IN: endomembrane system membrane; EXPRESSED IN: 15 plant structures; EXPRESSED DURING: 4 anthesis C globular stage petal differentiation and expansion stage LP.08 eight leaves visible; CONTAINS InterPro DOMAIN/s: Protein of unknown function DUF6 transmembrane (InterPro:IPR000620); BEST Arabidopsis thaliana protein ma…	0	0	0	0	0	1	0	1	1	1	1	1	2	3	5
Sobic.002G185600	PF00083								Sugar_(and_other)_transporter								PTHR23505.PTHR23505:SF11	KOG1330			GO:0055085.GO:0022857.GO:0016021	AT5G10190.1		Major facilitator superfamily protein	LOC_Os09g20490.1	transporter. putative. expressed					development.unspecified	(at5g10190 : 489.0) Major facilitator superfamily protein; FUNCTIONS IN: carbohydrate transmembrane transporter activity sugar:hydrogen symporter activity; INVOLVED IN: transmembrane transport; LOCATED IN: membrane; EXPRESSED IN: 21 plant structures; EXPRESSED DURING: 13 growth stages; CONTAINS InterPro DOMAIN/s: Major facilitator superfamily (InterPro:IPR020846) Major facilitator superfamily MFS…	0	0	0	0	1	1	1	2	2	2	2	3	5	8	10
Sobic.002G213600	PF02519								Auxin_responsive_protein								PTHR31374.PTHR31374:SF22			K14488	GO:0009733	AT3G43120.1		SAUR-like auxin-responsive protein family	LOC_Os09g26610.1	OsSAUR38 - Auxin-responsive SAUR gene family member. expressed			hormone metabolism.auxin.induced-regulated-responsive-activated	(at3g43120 : 132.0) SAUR-like auxin-responsive protein family ; CONTAINS InterPro DOMAIN/s: Auxin responsive SAUR protein (InterPro:IPR003676); BEST Arabidopsis thaliana protein match is: SAUR-like auxin-responsive protein family (TAIR:AT5G20810.1); Has 1460 Blast hits to 1446 proteins in 27 species: Archae - 0; Bacteria - 0; Metazoa - 0; Fungi - 0; Plants - 1459; Viruses - 0; Other Eukaryotes - …	hormone metabolism.auxin.induced-regulated-responsive-activated	(at3g43120 : 132.0) SAUR-like auxin-responsive protein family ; CONTAINS InterPro DOMAIN/s: Auxin responsive SAUR protein (InterPro:IPR003676); BEST Arabidopsis thaliana protein match is: SAUR-like auxin-responsive protein family (TAIR:AT5G20810.1); Has 1460 Blast hits to 1446 proteins in 27 species: Archae - 0; Bacteria - 0; Metazoa - 0; Fungi - 0; Plants - 1459; Viruses - 0; Other Eukaryotes - …	0	1	1	1	1	1	1	2	2	2	2	2	4	9	8
Sobic.004G335500	PF00450								Serine_carboxypeptidase								PTHR11802.PTHR11802:SF71	KOG1282	4.1.2.11		GO:0006508.GO:0004185	AT2G35780.1	scpl26	serine carboxypeptidase-like 26	LOC_Os01g06490.1	OsSCP1 - Putative Serine Carboxypeptidase homologue. expressed			hormone metabolism.brassinosteroid.signal transduction.other	(at2g35780 : 454.0) serine carboxypeptidase-like 26 (scpl26); FUNCTIONS IN: serine-type carboxypeptidase activity; INVOLVED IN: proteolysis; LOCATED IN: vacuole; EXPRESSED IN: 22 plant structures; EXPRESSED DURING: 13 growth stages; CONTAINS InterPro DOMAIN/s: Peptidase S10 serine carboxypeptidase (InterPro:IPR001563) Peptidase S10 serine carboxypeptidase active site (InterPro:IPR018202); BEST Ar…	hormone metabolism.brassinosteroid.signal transduction.other	(at2g35780 : 454.0) serine carboxypeptidase-like 26 (scpl26); FUNCTIONS IN: serine-type carboxypeptidase activity; INVOLVED IN: proteolysis; LOCATED IN: vacuole; EXPRESSED IN: 22 plant structures; EXPRESSED DURING: 13 growth stages; CONTAINS InterPro DOMAIN/s: Peptidase S10 serine carboxypeptidase (InterPro:IPR001563) Peptidase S10 serine carboxypeptidase active site (InterPro:IPR018202); BEST Ar…	0	0	12	34	31	79	71	134	163	290	313	340	458	510	659
Sobic.001G442300	PF00149								Calcineurin-like_phosphoesterase								PTHR10161.PTHR10161:SF14	KOG2679	3.1.3.2	K14379	GO:0016787	AT1G14700.1	ATPAP3.PAP3	purple acid phosphatase 3	LOC_Os03g13540.1	Ser/Thr protein phosphatase family protein. putative. expressed					misc.acid and other phosphatases	(at1g14700 : 369.0) purple acid phosphatase 3 (PAP3); CONTAINS InterPro DOMAIN/s: Metallophosphoesterase (InterPro:IPR004843); BEST Arabidopsis thaliana protein match is: purple acid phosphatase 8 (TAIR:AT2G01890.1); Has 1092 Blast hits to 1082 proteins in 272 species: Archae - 0; Bacteria - 250; Metazoa - 335; Fungi - 8; Plants - 191; Viruses - 0; Other Eukaryotes - 308 (source: NCBI BLink). & (…	1	4	3	6	10	20	22	16	15	27	37	58	96	120	115
Sobic.001G542000	PF00234								Protease_inhibitor/seed_storage/LTP_family								PTHR31731.PTHR31731:SF7					AT2G45180.1		Bifunctional inhibitor/lipid-transfer protein/seed storage 2S albumin superfamily protein	LOC_Os02g44310.1	LTPL112 - Protease inhibitor/seed storage/LTP family protein precursor. expressed			misc.protease inhibitor/seed storage/lipid transfer protein (LTP)		misc.protease inhibitor/seed storage/lipid transfer protein (LTP) family protein	(at2g45180 : 106.0) Bifunctional inhibitor/lipid-transfer protein/seed storage 2S albumin superfamily protein; FUNCTIONS IN: lipid binding; INVOLVED IN: lipid transport; LOCATED IN: chloroplast thylakoid membrane; EXPRESSED IN: 22 plant structures; EXPRESSED DURING: 13 growth stages; CONTAINS InterPro DOMAIN/s: Bifunctional inhibitor/plant lipid transfer protein/seed storage (InterPro:IPR016140) …	5	8	7	4	7	7	9	11	15	11	9	16	28	35	47
Sobic.009G208700	PF01190								Pollen_protein_Ole_e_1_like								PTHR33470.PTHR33470:SF2					AT2G34700.1		Pollen Ole e 1 allergen and extensin family protein	LOC_Os05g45480.1	POEI45 - Pollen Ole e I allergen and extensin family protein precursor. expressed	Cell_wall		POEI45 - Pollen Ole e I allergen and extensin	Pollen Ole e 1 allergen and extensin	not assigned.unknown	no hits & (original description: pacid=32734878 transcript=Sobic.009G208700.1 locus=Sobic.009G208700 ID=Sobic.009G208700.1.v3.1 annot-version=v3.1)	1	7	15	16	13	28	25	42	53	69	73	90	133	195	135
Sobic.009G021600	PF03018	PF01419							Dirigent-like_protein	Jacalin-like_lectin_domain							PTHR21495.PTHR21495:SF81					AT1G19715.1		Mannose-binding lectin superfamily protein	LOC_Os12g14440.1	Jacalin-like lectin domain containing protein. putative. expressed					not assigned.unknown	no hits & (original description: pacid=32736302 transcript=Sobic.009G021600.1 locus=Sobic.009G021600 ID=Sobic.009G021600.1.v3.1 annot-version=v3.1)	0	0	4	4	7	5	13	17	19	10	29	37	145	309	405
Sobic.007G084800																	PTHR33320.PTHR33320:SF4					AT4G29905.1			LOC_Os04g51680.1	expressed protein					not assigned.unknown	no hits & (original description: pacid=32750581 transcript=Sobic.007G084800.1 locus=Sobic.007G084800 ID=Sobic.007G084800.1.v3.1 annot-version=v3.1)	1	1	0	1	1	1	1	2	2	2	2	3	5	9	7
Sobic.006G124200																									LOC_Os04g40640.1	expressed protein					not assigned.unknown	no hits & (original description: pacid=32760514 transcript=Sobic.006G124200.1 locus=Sobic.006G124200 ID=Sobic.006G124200.1.v3.1 annot-version=v3.1)	1	3	4	4	4	4	4	7	5	6	11	11	21	35	51
Sobic.004G193900																									LOC_Os02g37100.1	expressed protein					not assigned.unknown	no hits & (original description: pacid=32744691 transcript=Sobic.004G193900.1 locus=Sobic.004G193900 ID=Sobic.004G193900.1.v3.1 annot-version=v3.1)	2	2	1	1	1	1	2	3	2	2	4	2	5	9	13
Sobic.003G087700																	PTHR20961.PTHR20961:SF22	KOG4698				AT2G41640.1		Glycosyltransferase family 61 protein	LOC_Os01g02940.1	glycosyltransferase protein. putative. expressed	Cell_wall		glycosyltransferase protein	Glycosyltransferase family 61 protein	not assigned.unknown	(at3g18170 : 149.0) Glycosyltransferase family 61 protein; FUNCTIONS IN: transferase activity transferring glycosyl groups; INVOLVED IN: biological_process unknown; LOCATED IN: cellular_component unknown; EXPRESSED IN: 8 plant structures; EXPRESSED DURING: petal differentiation and expansion stage; CONTAINS InterPro DOMAIN/s: Glycosyltransferase AER61 uncharacterised (InterPro:IPR007657); BEST Ar…	1	3	3	2	3	2	2	3	4	3	5	6	7	8	8
Sobic.002G163500	PF08137								DVL_family								PTHR33102					AT1G13245.1	DVL4.RTFL17	ROTUNDIFOLIA like 17	LOC_Os05g38380.1	expressed protein					not assigned.unknown	no hits & (original description: pacid=32769117 transcript=Sobic.002G163500.1 locus=Sobic.002G163500 ID=Sobic.002G163500.1.v3.1 annot-version=v3.1)	0	1	0	0	0	0	1	2	3	4	3	5	14	38	42
Sobic.002G163301	PF08137								DVL_family								PTHR33102.PTHR33102:SF6					AT1G68825.2	DVL5.RTFL15	ROTUNDIFOLIA like 15	LOC_Os05g38380.1	expressed protein					not assigned.unknown	no hits & (original description: pacid=32767707 transcript=Sobic.002G163301.1 locus=Sobic.002G163301 ID=Sobic.002G163301.1.v3.1 annot-version=v3.1)	1	1	1	2	1	0	2	4	4	8	4	9	12	25	30
Sobic.002G017300	PF08224								Domain_of_unknown_function_(DUF1719)								PTHR33377.PTHR33377:SF3								LOC_Os07g02970.1	expressed protein					not assigned.unknown	no hits & (original description: pacid=32769120 transcript=Sobic.002G017300.1 locus=Sobic.002G017300 ID=Sobic.002G017300.1.v3.1 annot-version=v3.1)	0	0	0	1	1	1	1	1	1	1	4	3	17	24	26
Sobic.001G256200																									LOC_Os10g26100.1	expressed protein					not assigned.unknown	no hits & (original description: pacid=32757188 transcript=Sobic.001G256200.1 locus=Sobic.001G256200 ID=Sobic.001G256200.1.v3.1 annot-version=v3.1)	0	0	0	0	0	0	0	0	0	0	0	0	2	4	2
Sobic.009G219700																															not assigned.unknown	no hits & (original description: pacid=32737193 transcript=Sobic.009G219700.1 locus=Sobic.009G219700 ID=Sobic.009G219700.1.v3.1 annot-version=v3.1)	1	1	0	0	0	0	0	1	1	1	1	2	1	5	5
Sobic.002G222600	PF00026								Eukaryotic_aspartyl_protease								PTHR13683.PTHR13683:SF361	KOG1339	3.4.23.12		GO:0006508.GO:0004190	AT2G03200.1		Eukaryotic aspartyl protease family protein	LOC_Os09g27910.1	aspartic proteinase nepenthesin precursor. putative. expressed					protein.degradation.aspartate protease	(at2g03200 : 293.0) Eukaryotic aspartyl protease family protein; FUNCTIONS IN: aspartic-type endopeptidase activity; INVOLVED IN: proteolysis; LOCATED IN: endomembrane system; EXPRESSED IN: 10 plant structures; EXPRESSED DURING: 4 anthesis C globular stage petal differentiation and expansion stage; CONTAINS InterPro DOMAIN/s: Peptidase aspartic (InterPro:IPR021109) Peptidase aspartic catalytic (I…	0	1	1	1	1	2	2	4	5	4	4	5	9	12	10
Sobic.004G322100	PF01762								Galactosyltransferase								PTHR11214.PTHR11214:SF110	KOG2287	2.4.1.134		GO:0016020.GO:0008378.GO:0006486	AT5G57500.1		Galactosyltransferase family protein	LOC_Os02g54450.1	hypro1. putative. expressed	Cell_wall		hypro1	Galactosyltransferase	protein.glycosylation	(at5g57500 : 231.0) Galactosyltransferase family protein; FUNCTIONS IN: transferase activity transferring glycosyl groups; INVOLVED IN: protein amino acid glycosylation; LOCATED IN: endomembrane system membrane; EXPRESSED IN: 17 plant structures; EXPRESSED DURING: 10 growth stages; CONTAINS InterPro DOMAIN/s: Glycosyl transferase family 31 (InterPro:IPR002659); BEST Arabidopsis thaliana protein m…	0	0	0	0	0	0	0	1	1	1	1	1	4	11	15
Sobic.001G156500	PF07714	PF00069							Protein_tyrosine_and_serine/threonine_kinase	Protein_kinase_domain							PTHR24351.PTHR24351:SF97		2.7.11.1		GO:0006468.GO:0004672.GO:0005524	AT2G34650.1	ABR.PID	Protein kinase superfamily protein	LOC_Os03g44020.1	AGC_PVPK_like_kin82y.9 - ACG kinases include homologs to PKA. PKG and PKC. expressed	Auxin				protein.postranslational modification	(at2g34650 : 328.0) Encodes a protein serine/threonine kinase that may act as a positive regulator of cellular auxin efflux as a a binary switch for PIN polarity and as a negative regulator of auxin signaling. Recessive mutants exhibit similar phenotypes as pin-formed mutants in flowers and inflorescence but distinct phenotypes in cotyledons and leaves. Expressed in the vascular tissue proximal t…	0	1	1	1	1	2	2	2	2	2	2	3	4	6	5
Sobic.004G112200	PF02365								No_apical_meristem_(NAM)_protein								PTHR31989.PTHR31989:SF48				GO:0006355.GO:0003677	AT1G79580.3	ANAC033.SMB	NAC (No Apical Meristem) domain transcriptional regulator superfamily protein	LOC_Os02g15340.1	no apical meristem protein. putative. expressed	Transcription_factors		no apical meristem protein	NAC (No Apical Meristem) domain transcriptional regulator super	development.unspecified	(at1g79580 : 261.0) NAC-domain protein. Involved in root cap development. Involved in a regulatory feedback loop with FEZ. FEZ activates SMB in hte root cap daughter cells soon after division and SMB in turn represses FEZ expression in these cells thereby preventing further stem cell divisions.; SOMBRERO (SMB); CONTAINS InterPro DOMAIN/s: No apical meristem (NAM) protein (InterPro:IPR003441); BES…	1	7	3	4	4	5	5	7	7	8	14	13	26	29	32
Sobic.007G165100	PF03195								Lateral_organ_boundaries_(LOB)_domain								PTHR31529.PTHR31529:SF5					AT3G58190.1	ASL16.LBD29	lateral organ boundaries-domain 29	LOC_Os08g44940.1	DUF260 domain containing protein. putative. expressed	Transcription_factors		DUF260 domain containing protein	lateral organ boundaries-domain 29	RNA.regulation of transcription.AS2Lateral Organ Boundaries Gene Family	(at3g58190 : 187.0) This gene contains two auxin-responsive element (AuxRE).; lateral organ boundaries-domain 29 (LBD29); CONTAINS InterPro DOMAIN/s: Lateral organ boundaries LOB (InterPro:IPR004883); BEST Arabidopsis thaliana protein match is: Lateral organ boundaries (LOB) domain family protein (TAIR:AT2G42440.1); Has 858 Blast hits to 853 proteins in 21 species: Archae - 0; Bacteria - 0; Metaz…	3	10	5	11	15	9	21	24	31	24	68	31	102	133	103
Sobic.001G513700	PF00010								Helix-loop-helix_DNA-binding_domain								PTHR31945.PTHR31945:SF4				GO:0046983	AT5G65640.1	bHLH093	beta HLH protein 93	LOC_Os03g04310.1	BHLH transcription factor. putative. expressed	Transcription_factors		BHLH transcription factor	beta HLH protein 93	RNA.regulation of transcription.bHLHBasic Helix-Loop-Helix family	(at5g65640 : 202.0) beta HLH protein 93 (bHLH093); FUNCTIONS IN: DNA binding sequence-specific DNA binding transcription factor activity; INVOLVED IN: regulation of transcription; LOCATED IN: nucleus; EXPRESSED IN: 22 plant structures; EXPRESSED DURING: 13 growth stages; CONTAINS InterPro DOMAIN/s: Helix-loop-helix DNA-binding domain (InterPro:IPR001092) Helix-loop-helix DNA-binding (InterPro:IPR…	3	6	20	16	11	9	9	13	22	29	29	36	60	66	64
Sobic.001G397900	PF00249	PF06640							Myb-like_DNA-binding_domain	P_protein_C-terminus							PTHR10641.PTHR10641:SF203			K09422		AT2G47460.1	ATMYB12.MYB12.PFG1	myb domain protein 12	LOC_Os03g19120.1	MYB family transcription factor. putative. expressed	Transcription_factors		MYB family transcription factor	myb domain protein 12	RNA.regulation of transcription.MYB domain transcription factor family	(at2g47460 : 216.0) MYB12 belongs to subgroup 7 of the R2R3-MYB family. It strongly activates the promoters of chalcone synthase (CHS) flavanone 3-hydroxylase (F3H) flavonol synthase (FLS) and - to a lesser extent - chalcone flavanone isomerase (CHI) but cannot activate the promoters of flavonoid-3hydroxylase (F3H) and dihydroflavonol 4-reductase (DF). The activation requires a functional MYB rec…	0	0	0	1	1	1	0	2	2	2	5	2	5	8	10
Sobic.006G264100	PF03000								NPH3_family								PTHR32370.PTHR32370:SF15					AT3G19850.1		Phototropic-responsive NPH3 family protein	LOC_Os04g57800.1	BTBN13 - Bric-a-Brac. Tramtrack. Broad Complex BTB domain with non-phototropic hypocotyl 3 NPH3 and coiled-coil domains. expressed	Photosynthesis		BTBN13 - Bric-a-Brac Tramtrack Broad Complex BTB domain with non-phototropic hypocotyl 3 NPH3 and coiled-coil domains	Phototropic-responsive NPH3	signalling.light	(at3g19850 : 390.0) Phototropic-responsive NPH3 family protein; FUNCTIONS IN: signal transducer activity; INVOLVED IN: response to light stimulus; LOCATED IN: endomembrane system; EXPRESSED IN: 19 plant structures; EXPRESSED DURING: 13 growth stages; CONTAINS InterPro DOMAIN/s: NPH3 (InterPro:IPR004249) BTB/POZ (InterPro:IPR013069) BTB/POZ fold (InterPro:IPR011333) BTB/POZ-like (InterPro:IPR00021…	2	1	1	1	2	3	2	4	6	6	5	4	7	9	10
Sobic.005G105600	PF00931								NB-ARC_domain								PTHR23155.PTHR23155:SF484	KOG4658		K13457	GO:0043531	AT5G35450.1		Disease resistance protein (CC-NBS-LRR class) family	LOC_Os02g19890.1	stripe rust resistance protein Yr10. putative. expressed					stress.biotic	(at3g46530 : 214.0) Confers resistance to the biotrophic oomycete Peronospora parasitica. Encodes an NBS-LRR type R protein with a putative amino-terminal leucine zipper. Fungal protein ATR13 induces RPP13 gene expression and disease resistance.; RECOGNITION OF PERONOSPORA PARASITICA 13 (RPP13); FUNCTIONS IN: ATP binding; INVOLVED IN: defense response incompatible interaction defense response pla…	1	1	1	1	1	1	2	3	3	3	5	5	7	8	14
Sobic.005G228250	PF00931								NB-ARC_domain								PTHR23155.PTHR23155:SF550	KOG4658			GO:0043531	AT3G14470.1		NB-ARC domain-containing disease resistance protein	LOC_Os09g13820.1	pollen signalling protein with adenylyl cyclase activity. putative. expressed					stress.biotic.PR-proteins	(at3g14470 : 271.0) NB-ARC domain-containing disease resistance protein; FUNCTIONS IN: protein binding; INVOLVED IN: apoptosis defense response; LOCATED IN: endomembrane system; EXPRESSED IN: 23 plant structures; EXPRESSED DURING: 14 growth stages; CONTAINS InterPro DOMAIN/s: Leucine-rich repeat-containing protein (InterPro:IPR015766) NB-ARC (InterPro:IPR002182) Leucine-rich repeat (InterPro:IPR0…	0	0	0	0	0	0	1	1	1	1	3	2	3	4	5
