# Supplementary material for: Bioenergy sorghum nodal root bud development: morphometric, transcriptomic and gene regulatory network analysis
Source: Front Plant Sci. 2024 Oct 21;15:1456627. doi: 10.3389/fpls.2024.1456627 (PMC11532172; doi:10.3389/fpls.2024.1456627)
Supplement: Supplementary Data Sheet 2 — NRB cytoscape gene regulatory network file. [file DataSheet2.zip › S-File4-NRB_network_lateTFs/GATA19_SMB_Sobic.003G246800_activators_first_neighbors.xlsx]

## Sheet: Sheet1
GeneIDV3	Pfam1	Pfam2	Pfam3	Pfam4	Pfam5	Pfam6	Pfam7	Pfam8	Pfam1_domain	Pfam2_domain	Pfam3_domain	Pfam4_domain	Pfam5_domain	Pfam6_domain	Pfam7_domain	Pfam8_domain	Panther	KOG	KEGG_ec	KO	GO	Best_hit_arabi_name	arabi_symbol	arabi_defline	Best_hit_rice_name	rice_defline	Functional_category	misc_annotation	Rice_Annotation	Arabidopsis_Annotation	MapmanProcess	ArabidopsisID_description	TX08001_Nodal_Root_Bud_Node_Phy_7_TPMmean	TX08001_Nodal_Root_Bud_Node_Phy_8_TPMmean	TX08001_Nodal_Root_Bud_Node_Phy_9_TPMmean	TX08001_Nodal_Root_Bud_Node_Phy_10_TPMmean	TX08001_Nodal_Root_Bud_Node_Phy_11_TPMmean	TX08001_Nodal_Root_Bud_Node_Phy_12_TPMmean	TX08001_Nodal_Root_Bud_Node_Phy_13_TPMmean	TX08001_Nodal_Root_Bud_Node_Phy_14_TPMmean	TX08001_Nodal_Root_Bud_Node_Phy_15_TPMmean	TX08001_Nodal_Root_Bud_Node_Phy_16_TPMmean	TX08001_Nodal_Root_Bud_Node_Phy_17_TPMmean	TX08001_Nodal_Root_Bud_Node_Phy_18_TPMmean	TX08001_Nodal_Root_Bud_Node_Phy_19_TPMmean	TX08001_Nodal_Root_Bud_Node_Phy_20_TPMmean	TX08001_Nodal_Root_Bud_Node_Phy_21_TPMmean
Sobic.003G246800	PF00320								GATA_zinc_finger								PTHR10071.PTHR10071:SF156				GO:0043565.GO:0008270.GO:0006355.GO:0003700	AT4G36620.1	GATA19	GATA transcription factor 19	LOC_Os01g47360.1	GATA zinc finger domain containing protein. expressed	Transcription_factors		GATA zinc finger domain containing protein	GATA transcription factor 19	RNA.regulation of transcription.C2C2(Zn) GATA transcription factor family	(at4g36620 : 92.4) Encodes a member of the GATA factor family of zinc finger transcription factors.; GATA transcription factor 19 (GATA19); FUNCTIONS IN: sequence-specific DNA binding transcription factor activity; INVOLVED IN: regulation of transcription DNA-dependent; EXPRESSED IN: 8 plant structures; EXPRESSED DURING: 6 growth stages; CONTAINS InterPro DOMAIN/s: Zinc finger NHR/GATA-type (Inte…	2	3	1	1	3	2	3	4	3	4	4	5	8	9	12
Sobic.001G513700	PF00010								Helix-loop-helix_DNA-binding_domain								PTHR31945.PTHR31945:SF4				GO:0046983	AT5G65640.1	bHLH093	beta HLH protein 93	LOC_Os03g04310.1	BHLH transcription factor. putative. expressed	Transcription_factors		BHLH transcription factor	beta HLH protein 93	RNA.regulation of transcription.bHLHBasic Helix-Loop-Helix family	(at5g65640 : 202.0) beta HLH protein 93 (bHLH093); FUNCTIONS IN: DNA binding sequence-specific DNA binding transcription factor activity; INVOLVED IN: regulation of transcription; LOCATED IN: nucleus; EXPRESSED IN: 22 plant structures; EXPRESSED DURING: 13 growth stages; CONTAINS InterPro DOMAIN/s: Helix-loop-helix DNA-binding domain (InterPro:IPR001092) Helix-loop-helix DNA-binding (InterPro:IPR…	3	6	20	16	11	9	9	13	22	29	29	36	60	66	64
Sobic.004G112200	PF02365								No_apical_meristem_(NAM)_protein								PTHR31989.PTHR31989:SF48				GO:0006355.GO:0003677	AT1G79580.3	ANAC033.SMB	NAC (No Apical Meristem) domain transcriptional regulator superfamily protein	LOC_Os02g15340.1	no apical meristem protein. putative. expressed	Transcription_factors		no apical meristem protein	NAC (No Apical Meristem) domain transcriptional regulator super	development.unspecified	(at1g79580 : 261.0) NAC-domain protein. Involved in root cap development. Involved in a regulatory feedback loop with FEZ. FEZ activates SMB in hte root cap daughter cells soon after division and SMB in turn represses FEZ expression in these cells thereby preventing further stem cell divisions.; SOMBRERO (SMB); CONTAINS InterPro DOMAIN/s: No apical meristem (NAM) protein (InterPro:IPR003441); BES…	1	7	3	4	4	5	5	7	7	8	14	13	26	29	32
Sobic.010G155100	PF02365								No_apical_meristem_(NAM)_protein								PTHR31989.PTHR31989:SF16				GO:0006355.GO:0003677	AT1G79580.3	ANAC033.SMB	NAC (No Apical Meristem) domain transcriptional regulator superfamily protein	LOC_Os06g33940.1	NAC domain containing protein. putative. expressed	Transcription_factors		NAC domain containing protein	NAC (No Apical Meristem) domain transcriptional regulator super	development.unspecified	(at1g79580 : 283.0) NAC-domain protein. Involved in root cap development. Involved in a regulatory feedback loop with FEZ. FEZ activates SMB in hte root cap daughter cells soon after division and SMB in turn represses FEZ expression in these cells thereby preventing further stem cell divisions.; SOMBRERO (SMB); CONTAINS InterPro DOMAIN/s: No apical meristem (NAM) protein (InterPro:IPR003441); BES…	1	2	5	4	4	8	7	11	13	17	18	23	29	35	46
