# Supplementary material for: Bioenergy sorghum nodal root bud development: morphometric, transcriptomic and gene regulatory network analysis
Source: Front Plant Sci. 2024 Oct 21;15:1456627. doi: 10.3389/fpls.2024.1456627 (PMC11532172; doi:10.3389/fpls.2024.1456627)
Supplement: Supplementary Data Sheet 2 — NRB cytoscape gene regulatory network file. [file DataSheet2.zip › S-File4-NRB_network_lateTFs/HD-ZIP.HB17_SMB_BBM_Sobic.003G235900_activated_first_neighbors.xlsx]

## Sheet: Sheet1
GeneIDV3	Pfam1	Pfam2	Pfam3	Pfam4	Pfam5	Pfam6	Pfam7	Pfam8	Pfam1_domain	Pfam2_domain	Pfam3_domain	Pfam4_domain	Pfam5_domain	Pfam6_domain	Pfam7_domain	Pfam8_domain	Panther	KOG	KEGG_ec	KO	GO	Best_hit_arabi_name	arabi_symbol	arabi_defline	Best_hit_rice_name	rice_defline	Functional_category	misc_annotation	Rice_Annotation	Arabidopsis_Annotation	MapmanProcess	ArabidopsisID_description	TX08001_Nodal_Root_Bud_Node_Phy_7_TPMmean	TX08001_Nodal_Root_Bud_Node_Phy_8_TPMmean	TX08001_Nodal_Root_Bud_Node_Phy_9_TPMmean	TX08001_Nodal_Root_Bud_Node_Phy_10_TPMmean	TX08001_Nodal_Root_Bud_Node_Phy_11_TPMmean	TX08001_Nodal_Root_Bud_Node_Phy_12_TPMmean	TX08001_Nodal_Root_Bud_Node_Phy_13_TPMmean	TX08001_Nodal_Root_Bud_Node_Phy_14_TPMmean	TX08001_Nodal_Root_Bud_Node_Phy_15_TPMmean	TX08001_Nodal_Root_Bud_Node_Phy_16_TPMmean	TX08001_Nodal_Root_Bud_Node_Phy_17_TPMmean	TX08001_Nodal_Root_Bud_Node_Phy_18_TPMmean	TX08001_Nodal_Root_Bud_Node_Phy_19_TPMmean	TX08001_Nodal_Root_Bud_Node_Phy_20_TPMmean	TX08001_Nodal_Root_Bud_Node_Phy_21_TPMmean
Sobic.003G235900	PF02183	PF00046							Homeobox_associated_leucine_zipper	Homeodomain							PTHR24326.PTHR24326:SF114	KOG0484		K09338	GO:0043565.GO:0006355.GO:0003700.GO:0003677	AT2G01430.1	ATHB-17.ATHB17.HB17	homeobox-leucine zipper protein 17	LOC_Os01g45570.1	homeobox associated leucine zipper. putative. expressed	Transcription_factors		homeobox associated leucine zipper	homeobox-leucine zipper protein 17	RNA.regulation of transcription.HBHomeobox transcription factor family	(at2g01430 : 164.0) homeobox-leucine zipper protein 17 (HB17); FUNCTIONS IN: sequence-specific DNA binding transcription factor activity; INVOLVED IN: regulation of transcription DNA-dependent regulation of transcription; LOCATED IN: nucleus; CONTAINS InterPro DOMAIN/s: Homeobox conserved site (InterPro:IPR017970) Homeobox (InterPro:IPR001356) Homeodomain-like (InterPro:IPR009057) Leucine zipper …	0	0	1	1	1	2	2	2	2	2	5	3	5	6	7
Sobic.002G185600	PF00083								Sugar_(and_other)_transporter								PTHR23505.PTHR23505:SF11	KOG1330			GO:0055085.GO:0022857.GO:0016021	AT5G10190.1		Major facilitator superfamily protein	LOC_Os09g20490.1	transporter. putative. expressed					development.unspecified	(at5g10190 : 489.0) Major facilitator superfamily protein; FUNCTIONS IN: carbohydrate transmembrane transporter activity sugar:hydrogen symporter activity; INVOLVED IN: transmembrane transport; LOCATED IN: membrane; EXPRESSED IN: 21 plant structures; EXPRESSED DURING: 13 growth stages; CONTAINS InterPro DOMAIN/s: Major facilitator superfamily (InterPro:IPR020846) Major facilitator superfamily MFS…	0	0	0	0	1	1	1	2	2	2	2	3	5	8	10
Sobic.003G390600	PF00847								AP2_domain								PTHR32467.PTHR32467:SF8			K09285	GO:0006355.GO:0003700.GO:0007275	AT5G17430.1	BBM	Integrase-type DNA-binding superfamily protein	LOC_Os01g67410.1	AP2/EREBP transcription factor BABY BOOM. putative. expressed	Transcription_factors		AP2/EREBP transcription factor BABY BOOM	Integrase-type DNA-binding super	RNA.regulation of transcription.AP2/EREBP APETALA2/Ethylene-responsive element binding protein family	(at3g20840 : 347.0) Encodes a member of the AINTEGUMENTA-like (AIL) subclass of the AP2/EREBP family of transcription factors and is essential for quiescent center (QC) specification and stem cell activity. It is a key effector for establishment of the stem cell niche during embryonic pattern formation. It is transcribed in response to auxin accumulation and is dependent on auxin response transcr…	2	4	6	6	6	8	9	15	14	13	21	19	22	23	27
Sobic.004G074100																									LOC_Os02g09760.1	expressed protein					not assigned.unknown	no hits & (original description: pacid=32747922 transcript=Sobic.004G074100.1 locus=Sobic.004G074100 ID=Sobic.004G074100.1.v3.1 annot-version=v3.1)	0	0	0	0	0	1	0	1	1	2	2	3	4	7	7
Sobic.004G335500	PF00450								Serine_carboxypeptidase								PTHR11802.PTHR11802:SF71	KOG1282	4.1.2.11		GO:0006508.GO:0004185	AT2G35780.1	scpl26	serine carboxypeptidase-like 26	LOC_Os01g06490.1	OsSCP1 - Putative Serine Carboxypeptidase homologue. expressed			hormone metabolism.brassinosteroid.signal transduction.other	(at2g35780 : 454.0) serine carboxypeptidase-like 26 (scpl26); FUNCTIONS IN: serine-type carboxypeptidase activity; INVOLVED IN: proteolysis; LOCATED IN: vacuole; EXPRESSED IN: 22 plant structures; EXPRESSED DURING: 13 growth stages; CONTAINS InterPro DOMAIN/s: Peptidase S10 serine carboxypeptidase (InterPro:IPR001563) Peptidase S10 serine carboxypeptidase active site (InterPro:IPR018202); BEST Ar…	hormone metabolism.brassinosteroid.signal transduction.other	(at2g35780 : 454.0) serine carboxypeptidase-like 26 (scpl26); FUNCTIONS IN: serine-type carboxypeptidase activity; INVOLVED IN: proteolysis; LOCATED IN: vacuole; EXPRESSED IN: 22 plant structures; EXPRESSED DURING: 13 growth stages; CONTAINS InterPro DOMAIN/s: Peptidase S10 serine carboxypeptidase (InterPro:IPR001563) Peptidase S10 serine carboxypeptidase active site (InterPro:IPR018202); BEST Ar…	0	0	12	34	31	79	71	134	163	290	313	340	458	510	659
Sobic.006G125200	PF00240								Ubiquitin_family								PTHR10666.PTHR10666:SF127				GO:0005515	AT5G14360.1		Ubiquitin-like superfamily protein	LOC_Os02g38410.1	ubiquitin family protein. putative. expressed					protein.degradation.ubiquitin.ubiquitin	(at5g14360 : 136.0) Ubiquitin-like superfamily protein; CONTAINS InterPro DOMAIN/s: Ubiquitin (InterPro:IPR000626) Ubiquitin supergroup (InterPro:IPR019955); BEST Arabidopsis thaliana protein match is: Ubiquitin-like superfamily protein (TAIR:AT5G40630.1); Has 222 Blast hits to 222 proteins in 21 species: Archae - 0; Bacteria - 0; Metazoa - 4; Fungi - 6; Plants - 210; Viruses - 0; Other Eukaryote…	4	1	1	2	2	3	3	6	7	11	17	10	18	27	33
Sobic.007G090600	PF13632								Glycosyl_transferase_family_group_2								PTHR32044.PTHR32044:SF19		2.4.2.39.2.4.1.168			AT2G24630.1	ATCSLC08.ATCSLC8.CSLC08	Glycosyl transferase family 2 protein	LOC_Os08g15420.1	CSLC3 - cellulose synthase-like family C. expressed					cell wall.cellulose synthesis	(at2g24630 : 883.0) encodes a gene similar to cellulose synthase; ATCSLC08; CONTAINS InterPro DOMAIN/s: Glycosyl transferase family 2 (InterPro:IPR001173); BEST Arabidopsis thaliana protein match is: Cellulose-synthase-like C5 (TAIR:AT4G31590.1); Has 5319 Blast hits to 5316 proteins in 1532 species: Archae - 206; Bacteria - 4134; Metazoa - 30; Fungi - 95; Plants - 510; Viruses - 14; Other Eukaryo…	0	0	0	0	0	0	1	1	1	1	1	2	3	4	5
Sobic.008G033100	PF00069								Protein_kinase_domain								PTHR27002.PTHR27002:SF111	KOG1187	2.7.11.1	K17302	GO:0006468.GO:0005524.GO:0004672	AT1G61480.1		S-locus lectin protein kinase family protein	LOC_Os04g30030.1	cysteine-rich receptor-like protein kinase 12 precursor. putative. expressed					protein.postranslational modification	(at1g61490 : 191.0) S-locus lectin protein kinase family protein; FUNCTIONS IN: in 6 functions; INVOLVED IN: protein amino acid phosphorylation recognition of pollen; LOCATED IN: endomembrane system; EXPRESSED IN: stem sperm cell; CONTAINS InterPro DOMAIN/s: Curculin-like (mannose-binding) lectin (InterPro:IPR001480) Protein kinase ATP binding site (InterPro:IPR017441) PAN-2 domain (InterPro:IPR0…	0	0	1	1	1	1	1	3	3	3	5	6	6	6	10
Sobic.008G099100																	PTHR33699.PTHR33699:SF4					AT5G18310.2			LOC_Os12g22800.1	expressed protein					not assigned.unknown	no hits & (original description: pacid=32741981 transcript=Sobic.008G099100.1 locus=Sobic.008G099100 ID=Sobic.008G099100.1.v3.1 annot-version=v3.1)| no hits & (original description: pacid=32741982 transcript=Sobic.008G099100.2 locus=Sobic.008G099100 ID=Sobic.008G099100.2.v3.1 annot-version=v3.1)	0	1	4	4	4	9	6	10	11	14	16	20	24	34	33
Sobic.008G169300	PF03763|								Remorin_C-terminal_region_|								PTHR31471.PTHR31471:SF17					AT1G30320.1		Remorin family protein	LOC_Os12g41940.1	remorin family protein. putative. expressed					RNA.regulation of transcription.unclassified|not assigned.unknown	(at1g30320 : 137.0) Remorin family protein; FUNCTIONS IN: DNA binding; LOCATED IN: plasma membrane; CONTAINS InterPro DOMAIN/s: Remorin C-terminal (InterPro:IPR005516); BEST Arabidopsis thaliana protein match is: Remorin family protein (TAIR:AT2G02170.2); Has 12397 Blast hits to 7447 proteins in 1066 species: Archae - 25; Bacteria - 2897; Metazoa - 2750; Fungi - 978; Plants - 862; Viruses - 38; O…	1	0	0	0	1	1	0	1	1	1	2	1	3	5	6
Sobic.010G155100	PF02365								No_apical_meristem_(NAM)_protein								PTHR31989.PTHR31989:SF16				GO:0006355.GO:0003677	AT1G79580.3	ANAC033.SMB	NAC (No Apical Meristem) domain transcriptional regulator superfamily protein	LOC_Os06g33940.1	NAC domain containing protein. putative. expressed	Transcription_factors		NAC domain containing protein	NAC (No Apical Meristem) domain transcriptional regulator super	development.unspecified	(at1g79580 : 283.0) NAC-domain protein. Involved in root cap development. Involved in a regulatory feedback loop with FEZ. FEZ activates SMB in hte root cap daughter cells soon after division and SMB in turn represses FEZ expression in these cells thereby preventing further stem cell divisions.; SOMBRERO (SMB); CONTAINS InterPro DOMAIN/s: No apical meristem (NAM) protein (InterPro:IPR003441); BES…	1	2	5	4	4	8	7	11	13	17	18	23	29	35	46
