# Supplementary material for: Bioenergy sorghum nodal root bud development: morphometric, transcriptomic and gene regulatory network analysis
Source: Front Plant Sci. 2024 Oct 21;15:1456627. doi: 10.3389/fpls.2024.1456627 (PMC11532172; doi:10.3389/fpls.2024.1456627)
Supplement: Supplementary Data Sheet 2 — NRB cytoscape gene regulatory network file. [file DataSheet2.zip › S-File4-NRB_network_lateTFs/LBD12_Sobic.009G102400_activated_first_neighbors.xlsx]

## Sheet: Sheet1
GeneIDV3	Pfam1	Pfam2	Pfam3	Pfam4	Pfam5	Pfam6	Pfam7	Pfam8	Pfam1_domain	Pfam2_domain	Pfam3_domain	Pfam4_domain	Pfam5_domain	Pfam6_domain	Pfam7_domain	Pfam8_domain	Panther	KOG	KEGG_ec	KO	GO	Best_hit_arabi_name	arabi_symbol	arabi_defline	Best_hit_rice_name	rice_defline	Functional_category	misc_annotation	Rice_Annotation	Arabidopsis_Annotation	MapmanProcess	ArabidopsisID_description	TX08001_Nodal_Root_Bud_Node_Phy_7_TPMmean	TX08001_Nodal_Root_Bud_Node_Phy_8_TPMmean	TX08001_Nodal_Root_Bud_Node_Phy_9_TPMmean	TX08001_Nodal_Root_Bud_Node_Phy_10_TPMmean	TX08001_Nodal_Root_Bud_Node_Phy_11_TPMmean	TX08001_Nodal_Root_Bud_Node_Phy_12_TPMmean	TX08001_Nodal_Root_Bud_Node_Phy_13_TPMmean	TX08001_Nodal_Root_Bud_Node_Phy_14_TPMmean	TX08001_Nodal_Root_Bud_Node_Phy_15_TPMmean	TX08001_Nodal_Root_Bud_Node_Phy_16_TPMmean	TX08001_Nodal_Root_Bud_Node_Phy_17_TPMmean	TX08001_Nodal_Root_Bud_Node_Phy_18_TPMmean	TX08001_Nodal_Root_Bud_Node_Phy_19_TPMmean	TX08001_Nodal_Root_Bud_Node_Phy_20_TPMmean	TX08001_Nodal_Root_Bud_Node_Phy_21_TPMmean
Sobic.009G102400	PF03195								Lateral_organ_boundaries_(LOB)_domain								PTHR31301.PTHR31301:SF4					AT2G30130.1	ASL5.LBD12.PCK1	Lateral organ boundaries (LOB) domain family protein	LOC_Os05g27980.1	DUF260 domain containing protein. putative. expressed	Transcription_factors		DUF260 domain containing protein	Lateral organ boundaries (LOB) domain	RNA.regulation of transcription.AS2Lateral Organ Boundaries Gene Family	(at2g30130 : 207.0) Overexpression/activation tagged allele has epinastic leaves reduced apical dominance and is sterile. Gene is similar to asymmetric leaves (AS)/lateral organ boundary (LOB) genes which repress KNOX gene expression.; ASL5; CONTAINS InterPro DOMAIN/s: Lateral organ boundaries LOB (InterPro:IPR004883); BEST Arabidopsis thaliana protein match is: LOB domain-containing protein 11 (…	0	0	0	0	0	1	1	1	2	2	1	3	3	6	7
Sobic.007G090600	PF13632								Glycosyl_transferase_family_group_2								PTHR32044.PTHR32044:SF19		2.4.2.39.2.4.1.168			AT2G24630.1	ATCSLC08.ATCSLC8.CSLC08	Glycosyl transferase family 2 protein	LOC_Os08g15420.1	CSLC3 - cellulose synthase-like family C. expressed					cell wall.cellulose synthesis	(at2g24630 : 883.0) encodes a gene similar to cellulose synthase; ATCSLC08; CONTAINS InterPro DOMAIN/s: Glycosyl transferase family 2 (InterPro:IPR001173); BEST Arabidopsis thaliana protein match is: Cellulose-synthase-like C5 (TAIR:AT4G31590.1); Has 5319 Blast hits to 5316 proteins in 1532 species: Archae - 206; Bacteria - 4134; Metazoa - 30; Fungi - 95; Plants - 510; Viruses - 14; Other Eukaryo…	0	0	0	0	0	0	1	1	1	1	1	2	3	4	5
