# Supplementary material for: Bioenergy sorghum nodal root bud development: morphometric, transcriptomic and gene regulatory network analysis
Source: Front Plant Sci. 2024 Oct 21;15:1456627. doi: 10.3389/fpls.2024.1456627 (PMC11532172; doi:10.3389/fpls.2024.1456627)
Supplement: Supplementary Data Sheet 2 — NRB cytoscape gene regulatory network file. [file DataSheet2.zip › S-File4-NRB_network_lateTFs/MYB12-1_GATA19_Sobic.001G397900_activators_first_neighbors.xlsx]

## Sheet: Sheet1
GeneIDV3	Pfam1	Pfam2	Pfam3	Pfam4	Pfam5	Pfam6	Pfam7	Pfam8	Pfam1_domain	Pfam2_domain	Pfam3_domain	Pfam4_domain	Pfam5_domain	Pfam6_domain	Pfam7_domain	Pfam8_domain	Panther	KOG	KEGG_ec	KO	GO	Best_hit_arabi_name	arabi_symbol	arabi_defline	Best_hit_rice_name	rice_defline	Functional_category	misc_annotation	Rice_Annotation	Arabidopsis_Annotation	MapmanProcess	ArabidopsisID_description	TX08001_Nodal_Root_Bud_Node_Phy_7_TPMmean	TX08001_Nodal_Root_Bud_Node_Phy_8_TPMmean	TX08001_Nodal_Root_Bud_Node_Phy_9_TPMmean	TX08001_Nodal_Root_Bud_Node_Phy_10_TPMmean	TX08001_Nodal_Root_Bud_Node_Phy_11_TPMmean	TX08001_Nodal_Root_Bud_Node_Phy_12_TPMmean	TX08001_Nodal_Root_Bud_Node_Phy_13_TPMmean	TX08001_Nodal_Root_Bud_Node_Phy_14_TPMmean	TX08001_Nodal_Root_Bud_Node_Phy_15_TPMmean	TX08001_Nodal_Root_Bud_Node_Phy_16_TPMmean	TX08001_Nodal_Root_Bud_Node_Phy_17_TPMmean	TX08001_Nodal_Root_Bud_Node_Phy_18_TPMmean	TX08001_Nodal_Root_Bud_Node_Phy_19_TPMmean	TX08001_Nodal_Root_Bud_Node_Phy_20_TPMmean	TX08001_Nodal_Root_Bud_Node_Phy_21_TPMmean
Sobic.001G397900	PF00249	PF06640							Myb-like_DNA-binding_domain	P_protein_C-terminus							PTHR10641.PTHR10641:SF203			K09422		AT2G47460.1	ATMYB12.MYB12.PFG1	myb domain protein 12	LOC_Os03g19120.1	MYB family transcription factor. putative. expressed	Transcription_factors		MYB family transcription factor	myb domain protein 12	RNA.regulation of transcription.MYB domain transcription factor family	(at2g47460 : 216.0) MYB12 belongs to subgroup 7 of the R2R3-MYB family. It strongly activates the promoters of chalcone synthase (CHS) flavanone 3-hydroxylase (F3H) flavonol synthase (FLS) and - to a lesser extent - chalcone flavanone isomerase (CHI) but cannot activate the promoters of flavonoid-3hydroxylase (F3H) and dihydroflavonol 4-reductase (DF). The activation requires a functional MYB rec…	0	0	0	1	1	1	0	2	2	2	5	2	5	8	10
Sobic.003G246800	PF00320								GATA_zinc_finger								PTHR10071.PTHR10071:SF156				GO:0043565.GO:0008270.GO:0006355.GO:0003700	AT4G36620.1	GATA19	GATA transcription factor 19	LOC_Os01g47360.1	GATA zinc finger domain containing protein. expressed	Transcription_factors		GATA zinc finger domain containing protein	GATA transcription factor 19	RNA.regulation of transcription.C2C2(Zn) GATA transcription factor family	(at4g36620 : 92.4) Encodes a member of the GATA factor family of zinc finger transcription factors.; GATA transcription factor 19 (GATA19); FUNCTIONS IN: sequence-specific DNA binding transcription factor activity; INVOLVED IN: regulation of transcription DNA-dependent; EXPRESSED IN: 8 plant structures; EXPRESSED DURING: 6 growth stages; CONTAINS InterPro DOMAIN/s: Zinc finger NHR/GATA-type (Inte…	2	3	1	1	3	2	3	4	3	4	4	5	8	9	12
