# Supplementary material for: Bioenergy sorghum nodal root bud development: morphometric, transcriptomic and gene regulatory network analysis
Source: Front Plant Sci. 2024 Oct 21;15:1456627. doi: 10.3389/fpls.2024.1456627 (PMC11532172; doi:10.3389/fpls.2024.1456627)
Supplement: Supplementary Data Sheet 2 — NRB cytoscape gene regulatory network file. [file DataSheet2.zip › S-File4-NRB_network_lateTFs/MYB12-1_Sobic.001G397900_activated_first_neighbors.xlsx]

## Sheet: Sheet1
GeneIDV3	Pfam1	Pfam2	Pfam3	Pfam4	Pfam5	Pfam6	Pfam7	Pfam8	Pfam1_domain	Pfam2_domain	Pfam3_domain	Pfam4_domain	Pfam5_domain	Pfam6_domain	Pfam7_domain	Pfam8_domain	Panther	KOG	KEGG_ec	KO	GO	Best_hit_arabi_name	arabi_symbol	arabi_defline	Best_hit_rice_name	rice_defline	Functional_category	misc_annotation	Rice_Annotation	Arabidopsis_Annotation	MapmanProcess	ArabidopsisID_description	TX08001_Nodal_Root_Bud_Node_Phy_7_TPMmean	TX08001_Nodal_Root_Bud_Node_Phy_8_TPMmean	TX08001_Nodal_Root_Bud_Node_Phy_9_TPMmean	TX08001_Nodal_Root_Bud_Node_Phy_10_TPMmean	TX08001_Nodal_Root_Bud_Node_Phy_11_TPMmean	TX08001_Nodal_Root_Bud_Node_Phy_12_TPMmean	TX08001_Nodal_Root_Bud_Node_Phy_13_TPMmean	TX08001_Nodal_Root_Bud_Node_Phy_14_TPMmean	TX08001_Nodal_Root_Bud_Node_Phy_15_TPMmean	TX08001_Nodal_Root_Bud_Node_Phy_16_TPMmean	TX08001_Nodal_Root_Bud_Node_Phy_17_TPMmean	TX08001_Nodal_Root_Bud_Node_Phy_18_TPMmean	TX08001_Nodal_Root_Bud_Node_Phy_19_TPMmean	TX08001_Nodal_Root_Bud_Node_Phy_20_TPMmean	TX08001_Nodal_Root_Bud_Node_Phy_21_TPMmean
Sobic.001G397900	PF00249	PF06640							Myb-like_DNA-binding_domain	P_protein_C-terminus							PTHR10641.PTHR10641:SF203			K09422		AT2G47460.1	ATMYB12.MYB12.PFG1	myb domain protein 12	LOC_Os03g19120.1	MYB family transcription factor. putative. expressed	Transcription_factors		MYB family transcription factor	myb domain protein 12	RNA.regulation of transcription.MYB domain transcription factor family	(at2g47460 : 216.0) MYB12 belongs to subgroup 7 of the R2R3-MYB family. It strongly activates the promoters of chalcone synthase (CHS) flavanone 3-hydroxylase (F3H) flavonol synthase (FLS) and - to a lesser extent - chalcone flavanone isomerase (CHI) but cannot activate the promoters of flavonoid-3hydroxylase (F3H) and dihydroflavonol 4-reductase (DF). The activation requires a functional MYB rec…	0	0	0	1	1	1	0	2	2	2	5	2	5	8	10
Sobic.001G156500	PF07714	PF00069							Protein_tyrosine_and_serine/threonine_kinase	Protein_kinase_domain							PTHR24351.PTHR24351:SF97		2.7.11.1		GO:0006468.GO:0004672.GO:0005524	AT2G34650.1	ABR.PID	Protein kinase superfamily protein	LOC_Os03g44020.1	AGC_PVPK_like_kin82y.9 - ACG kinases include homologs to PKA. PKG and PKC. expressed	Auxin				protein.postranslational modification	(at2g34650 : 328.0) Encodes a protein serine/threonine kinase that may act as a positive regulator of cellular auxin efflux as a a binary switch for PIN polarity and as a negative regulator of auxin signaling. Recessive mutants exhibit similar phenotypes as pin-formed mutants in flowers and inflorescence but distinct phenotypes in cotyledons and leaves. Expressed in the vascular tissue proximal t…	0	1	1	1	1	2	2	2	2	2	2	3	4	6	5
Sobic.002G163500	PF08137								DVL_family								PTHR33102					AT1G13245.1	DVL4.RTFL17	ROTUNDIFOLIA like 17	LOC_Os05g38380.1	expressed protein					not assigned.unknown	no hits & (original description: pacid=32769117 transcript=Sobic.002G163500.1 locus=Sobic.002G163500 ID=Sobic.002G163500.1.v3.1 annot-version=v3.1)	0	1	0	0	0	0	1	2	3	4	3	5	14	38	42
Sobic.002G185600	PF00083								Sugar_(and_other)_transporter								PTHR23505.PTHR23505:SF11	KOG1330			GO:0055085.GO:0022857.GO:0016021	AT5G10190.1		Major facilitator superfamily protein	LOC_Os09g20490.1	transporter. putative. expressed					development.unspecified	(at5g10190 : 489.0) Major facilitator superfamily protein; FUNCTIONS IN: carbohydrate transmembrane transporter activity sugar:hydrogen symporter activity; INVOLVED IN: transmembrane transport; LOCATED IN: membrane; EXPRESSED IN: 21 plant structures; EXPRESSED DURING: 13 growth stages; CONTAINS InterPro DOMAIN/s: Major facilitator superfamily (InterPro:IPR020846) Major facilitator superfamily MFS…	0	0	0	0	1	1	1	2	2	2	2	3	5	8	10
Sobic.002G213600	PF02519								Auxin_responsive_protein								PTHR31374.PTHR31374:SF22			K14488	GO:0009733	AT3G43120.1		SAUR-like auxin-responsive protein family	LOC_Os09g26610.1	OsSAUR38 - Auxin-responsive SAUR gene family member. expressed			hormone metabolism.auxin.induced-regulated-responsive-activated	(at3g43120 : 132.0) SAUR-like auxin-responsive protein family ; CONTAINS InterPro DOMAIN/s: Auxin responsive SAUR protein (InterPro:IPR003676); BEST Arabidopsis thaliana protein match is: SAUR-like auxin-responsive protein family (TAIR:AT5G20810.1); Has 1460 Blast hits to 1446 proteins in 27 species: Archae - 0; Bacteria - 0; Metazoa - 0; Fungi - 0; Plants - 1459; Viruses - 0; Other Eukaryotes - …	hormone metabolism.auxin.induced-regulated-responsive-activated	(at3g43120 : 132.0) SAUR-like auxin-responsive protein family ; CONTAINS InterPro DOMAIN/s: Auxin responsive SAUR protein (InterPro:IPR003676); BEST Arabidopsis thaliana protein match is: SAUR-like auxin-responsive protein family (TAIR:AT5G20810.1); Has 1460 Blast hits to 1446 proteins in 27 species: Archae - 0; Bacteria - 0; Metazoa - 0; Fungi - 0; Plants - 1459; Viruses - 0; Other Eukaryotes - …	0	1	1	1	1	1	1	2	2	2	2	2	4	9	8
Sobic.004G115900																	PTHR33513.PTHR33513:SF6					AT5G41761.1			LOC_Os02g15860.1	expressed protein					not assigned.unknown	(at5g41761 : 86.7) unknown protein; FUNCTIONS IN: molecular_function unknown; INVOLVED IN: biological_process unknown; LOCATED IN: cellular_component unknown; BEST Arabidopsis thaliana protein match is: unknown protein (TAIR:AT3G55570.1); Has 30201 Blast hits to 17322 proteins in 780 species: Archae - 12; Bacteria - 1396; Metazoa - 17338; Fungi - 3422; Plants - 5037; Viruses - 0; Other Eukaryotes…	1	3	3	2	2	5	3	4	4	4	6	8	13	24	19
Sobic.004G345300																	PTHR33414.PTHR33414:SF4					AT5G20610.1			LOC_Os02g57210.1	expressed protein					not assigned.unknown	no hits & (original description: pacid=32745018 transcript=Sobic.004G345300.1 locus=Sobic.004G345300 ID=Sobic.004G345300.1.v3.1 annot-version=v3.1)	0	0	0	0	0	1	1	1	2	2	2	2	4	4	5
Sobic.005G129700	PF13561								Enoyl-(Acyl_carrier_protein)_reductase								PTHR24322.PTHR24322:SF596	KOG0725	1.1.1.288			AT3G26760.1		NAD(P)-binding Rossmann-fold superfamily protein	LOC_Os11g32030.1	sex determination protein tasselseed-2. putative. expressed					misc.short chain dehydrogenase/reductase (SDR)	(at3g26760 : 263.0) NAD(P)-binding Rossmann-fold superfamily protein; FUNCTIONS IN: oxidoreductase activity zinc ion binding; INVOLVED IN: oxidation reduction metabolic process; EXPRESSED IN: 21 plant structures; EXPRESSED DURING: 13 growth stages; CONTAINS InterPro DOMAIN/s: NAD(P)-binding domain (InterPro:IPR016040) Glucose/ribitol dehydrogenase (InterPro:IPR002347) Short-chain dehydrogenase/re…	1	2	1	1	1	2	1	3	3	3	4	3	5	7	9
Sobic.005G222600	PF00931								NB-ARC_domain								PTHR23155.PTHR23155:SF484	KOG4658		K13457	GO:0043531	AT3G07040.1	RPM1.RPS3	NB-ARC domain-containing disease resistance protein	LOC_Os11g43700.1	RGH1A. putative. expressed					stress.biotic	(at3g07040 : 239.0) Contains an N-terminal tripartite nucleotide binding site and a C-terminal tandem array of leucine-rich repeats. Confers resistance to Pseudomonas syringae strains that carry the avirulence genes avrB and avrRpm1.; RESISTANCE TO P. SYRINGAE PV MACULICOLA 1 (RPM1); FUNCTIONS IN: protein binding nucleotide binding; INVOLVED IN: defense response plant-type hypersensitive response…	0	0	0	0	1	0	1	1	1	1	1	1	2	2	5
Sobic.006G112000																									LOC_Os04g39230.1	expressed protein					not assigned.unknown	no hits & (original description: pacid=32764098 transcript=Sobic.006G112000.1 locus=Sobic.006G112000 ID=Sobic.006G112000.1.v3.1 annot-version=v3.1)	0	0	1	1	2	3	4	4	5	6	7	13	21	33	35
Sobic.006G125100	PF00240								Ubiquitin_family								PTHR10666.PTHR10666:SF127				GO:0005515	AT5G14360.1		Ubiquitin-like superfamily protein	LOC_Os02g38410.1	ubiquitin family protein. putative. expressed					protein.degradation.ubiquitin.ubiquitin	(at5g14360 : 138.0) Ubiquitin-like superfamily protein; CONTAINS InterPro DOMAIN/s: Ubiquitin (InterPro:IPR000626) Ubiquitin supergroup (InterPro:IPR019955); BEST Arabidopsis thaliana protein match is: Ubiquitin-like superfamily protein (TAIR:AT5G40630.1); Has 222 Blast hits to 222 proteins in 21 species: Archae - 0; Bacteria - 0; Metazoa - 4; Fungi - 6; Plants - 210; Viruses - 0; Other Eukaryote…	1	2	0	1	2	3	4	10	6	11	27	7	14	23	31
Sobic.006G125200	PF00240								Ubiquitin_family								PTHR10666.PTHR10666:SF127				GO:0005515	AT5G14360.1		Ubiquitin-like superfamily protein	LOC_Os02g38410.1	ubiquitin family protein. putative. expressed					protein.degradation.ubiquitin.ubiquitin	(at5g14360 : 136.0) Ubiquitin-like superfamily protein; CONTAINS InterPro DOMAIN/s: Ubiquitin (InterPro:IPR000626) Ubiquitin supergroup (InterPro:IPR019955); BEST Arabidopsis thaliana protein match is: Ubiquitin-like superfamily protein (TAIR:AT5G40630.1); Has 222 Blast hits to 222 proteins in 21 species: Archae - 0; Bacteria - 0; Metazoa - 4; Fungi - 6; Plants - 210; Viruses - 0; Other Eukaryote…	4	1	1	2	2	3	3	6	7	11	17	10	18	27	33
Sobic.006G264100	PF03000								NPH3_family								PTHR32370.PTHR32370:SF15					AT3G19850.1		Phototropic-responsive NPH3 family protein	LOC_Os04g57800.1	BTBN13 - Bric-a-Brac. Tramtrack. Broad Complex BTB domain with non-phototropic hypocotyl 3 NPH3 and coiled-coil domains. expressed	Photosynthesis		BTBN13 - Bric-a-Brac Tramtrack Broad Complex BTB domain with non-phototropic hypocotyl 3 NPH3 and coiled-coil domains	Phototropic-responsive NPH3	signalling.light	(at3g19850 : 390.0) Phototropic-responsive NPH3 family protein; FUNCTIONS IN: signal transducer activity; INVOLVED IN: response to light stimulus; LOCATED IN: endomembrane system; EXPRESSED IN: 19 plant structures; EXPRESSED DURING: 13 growth stages; CONTAINS InterPro DOMAIN/s: NPH3 (InterPro:IPR004249) BTB/POZ (InterPro:IPR013069) BTB/POZ fold (InterPro:IPR011333) BTB/POZ-like (InterPro:IPR00021…	2	1	1	1	2	3	2	4	6	6	5	4	7	9	10
Sobic.007G168000	PF12695								Alpha/beta_hydrolase_family								PTHR33428.PTHR33428:SF3		3.1.1.14	K08099		AT1G19670.1	ATCLH1.ATHCOR1.CLH1.CORI1	chlorophyllase 1	LOC_Os10g28370.1	chlorophyllase-2. chloroplast precursor. putative. expressed					tetrapyrrole synthesis.unspecified	(at1g19670 : 217.0) Chlorophyllase is the first enzyme involved in chlorophyll degradation. It catalyzes the hydrolysis of the ester bond to yield chlorophyllide and phytol. AtCLH1 lacks a typical signal sequence for the chloroplast. Its expression is induced rapidly by methyljasmonate a known promoter of senescence and chlorophyll degradation.; chlorophyllase 1 (CLH1); FUNCTIONS IN: chlorophylla…	0	0	0	1	1	1	1	5	4	4	11	3	5	9	14
Sobic.008G017700	PF00467								KOW_motif								PTHR12903			K02895	GO:0006412.GO:0005840.GO:0005622.GO:0003735	AT5G23535.1		KOW domain-containing protein	LOC_Os11g04370.1	ribosomal protein L24. putative. expressed					protein.synthesis.ribosomal protein.prokaryotic.chloroplast.50S subunit.L24	(at5g23535 : 241.0) KOW domain-containing protein; FUNCTIONS IN: structural constituent of ribosome; INVOLVED IN: translation; LOCATED IN: ribosome intracellular large ribosomal subunit; CONTAINS InterPro DOMAIN/s: Translation protein SH3-like (InterPro:IPR008991) Ribosomal protein L24/L26 conserved site (InterPro:IPR005825) KOW (InterPro:IPR005824) Ribosomal protein L24 (InterPro:IPR003256); BES…	1	1	0	0	0	1	0	1	1	2	2	2	4	6	7
Sobic.009G108300	PF00280								Potato_inhibitor_I_family								PTHR33091.PTHR33091:SF7				GO:0009611.GO:0004867	AT3G46860.1		Serine protease inhibitor. potato inhibitor I-type family protein	LOC_Os11g17790.1	inhibitor I family protein. putative. expressed					not assigned.unknown	no hits & (original description: pacid=32736648 transcript=Sobic.009G108300.1 locus=Sobic.009G108300 ID=Sobic.009G108300.1.v3.1 annot-version=v3.1)	0	0	0	0	0	0	0	0	0	0	1	1	5	11	16
