# Supplementary material for: Bioenergy sorghum nodal root bud development: morphometric, transcriptomic and gene regulatory network analysis
Source: Front Plant Sci. 2024 Oct 21;15:1456627. doi: 10.3389/fpls.2024.1456627 (PMC11532172; doi:10.3389/fpls.2024.1456627)
Supplement: Supplementary Data Sheet 2 — NRB cytoscape gene regulatory network file. [file DataSheet2.zip › S-File4-NRB_network_lateTFs/MYB12-2_Sobic.003G145100_activated_first_neighbors.xlsx]

## Sheet: Sheet1
GeneIDV3	Pfam1	Pfam2	Pfam3	Pfam4	Pfam5	Pfam6	Pfam7	Pfam8	Pfam1_domain	Pfam2_domain	Pfam3_domain	Pfam4_domain	Pfam5_domain	Pfam6_domain	Pfam7_domain	Pfam8_domain	Panther	KOG	KEGG_ec	KO	GO	Best_hit_arabi_name	arabi_symbol	arabi_defline	Best_hit_rice_name	rice_defline	Functional_category	misc_annotation	Rice_Annotation	Arabidopsis_Annotation	MapmanProcess	ArabidopsisID_description	TX08001_Nodal_Root_Bud_Node_Phy_7_TPMmean	TX08001_Nodal_Root_Bud_Node_Phy_8_TPMmean	TX08001_Nodal_Root_Bud_Node_Phy_9_TPMmean	TX08001_Nodal_Root_Bud_Node_Phy_10_TPMmean	TX08001_Nodal_Root_Bud_Node_Phy_11_TPMmean	TX08001_Nodal_Root_Bud_Node_Phy_12_TPMmean	TX08001_Nodal_Root_Bud_Node_Phy_13_TPMmean	TX08001_Nodal_Root_Bud_Node_Phy_14_TPMmean	TX08001_Nodal_Root_Bud_Node_Phy_15_TPMmean	TX08001_Nodal_Root_Bud_Node_Phy_16_TPMmean	TX08001_Nodal_Root_Bud_Node_Phy_17_TPMmean	TX08001_Nodal_Root_Bud_Node_Phy_18_TPMmean	TX08001_Nodal_Root_Bud_Node_Phy_19_TPMmean	TX08001_Nodal_Root_Bud_Node_Phy_20_TPMmean	TX08001_Nodal_Root_Bud_Node_Phy_21_TPMmean
Sobic.003G145100	PF00249								Myb-like_DNA-binding_domain								PTHR10641.PTHR10641:SF651			K09422	flavonoids	AT2G47460.1	ATMYB12.MYB12.PFG1	myb domain protein 12	LOC_Os01g19970.1	MYB family transcription factor. putative. expressed	Transcription_factors		MYB family transcription factor	myb domain protein 12	RNA.regulation of transcription.MYB domain transcription factor family	(at2g47460 : 215.0) MYB12 belongs to subgroup 7 of the R2R3-MYB family. It strongly activates the promoters of chalcone synthase (CHS) flavanone 3-hydroxylase (F3H) flavonol synthase (FLS) and - to a lesser extent - chalcone flavanone isomerase (CHI) but cannot activate the promoters of flavonoid-3hydroxylase (F3H) and dihydroflavonol 4-reductase (DF). The activation requires a functional MYB rec…	45	72	52	43	102	47	51	115	64	41	233	25	40	37	33
Sobic.002G158900	PF13193	PF00501							AMP-binding_enzyme_C-terminal_domain	AMP-binding_enzyme							PTHR24096.PTHR24096:SF160	KOG1176			GO:0008152.GO:0003824	AT5G63380.1		AMP-dependent synthetase and ligase family protein	LOC_Os07g17970.1	AMP-binding domain containing protein. expressed	Cell_wall__Lignin		AMP-binding domain containing protein	AMP-dependent synthetase and ligase	secondary metabolism.phenylpropanoids.lignin biosynthesis.4CL	(at5g63380 : 411.0) Encodes a peroxisomal protein involved in the activation of fatty acids through esterification with CoA. At5g63380 preferentially activates fatty acids with increased chain length (C9:0 to C8:0) and thus shares characteristics with long-chain fatty acyl-CoA synthases. Also able to catalyze the conversion of OPDA to its CoA ester and is therefore thought to be involved in the p…	2	3	3	4	6	4	7	12	5	3	17	2	4	3	2
Sobic.003G385700																															not assigned.unknown	no hits & (original description: pacid=32729353 transcript=Sobic.003G385700.1 locus=Sobic.003G385700 ID=Sobic.003G385700.1.v3.1 annot-version=v3.1)	1	2	1	3	8	3	11	21	17	4	41	6	14	14	24
Sobic.005G002800	PF11960	PF00487							Domain_of_unknown_function_(DUF3474)	Fatty_acid_desaturase							PTHR32100.PTHR32100:SF14			K10257	GO:0055114.GO:0016717.GO:0006629	AT5G05580.1	FAD8	fatty acid desaturase 8	LOC_Os12g01370.1	fatty acid desaturase. putative. expressed					lipid metabolism.FA desaturation.omega 3 desaturase	(at5g05580 : 468.0) Encodes a temperature sensitive plastidic fatty acid desaturase.; fatty acid desaturase 8 (FAD8); CONTAINS InterPro DOMAIN/s: Protein of unknown function DUF3474 (InterPro:IPR021863) Fatty acid desaturase type 1 (InterPro:IPR005804); BEST Arabidopsis thaliana protein match is: fatty acid desaturase 7 (TAIR:AT3G11170.1). & (reliability: 936.0) & (original description: pacid=327…	33	31	22	14	14	8	10	27	13	9	68	7	13	13	23
Sobic.005G186200	PF01734								Patatin-like_phospholipase								PTHR32176.PTHR32176:SF10	KOG0513			GO:0006629	AT2G26560.1	PLA IIA.PLA2A.PLP2	phospholipase A 2A	LOC_Os11g39990.1	patatin. putative. expressed					development.storage proteins	(at2g26560 : 435.0) Encodes a lipid acyl hydrolase with wide substrate specificity that accumulates upon infection by fungal and bacterial pathogens. Protein is localized in the cytoplasm in healthy leaves and in membranes in infected cells. Plays a role in cell death and differentially affects the accumulation of oxylipins. Contributes to resistance to virus.; phospholipase A 2A (PLA2A); FUNCTIO…	3	42	15	33	217	72	176	432	263	58	1084	17	98	136	121
Sobic.009G131400	PF14543	PF14541							Xylanase_inhibitor_N-terminal	Xylanase_inhibitor_C-terminal							PTHR13683.PTHR13683:SF268	KOG1339	3.4.23.12		GO:0006508.GO:0004190	AT1G03220.1		Eukaryotic aspartyl protease family protein	LOC_Os05g33400.1	basic 7S globulin precursor. putative. expressed					protein.degradation.aspartate protease	(at1g03220 : 278.0) Eukaryotic aspartyl protease family protein; FUNCTIONS IN: aspartic-type endopeptidase activity; INVOLVED IN: response to salt stress; LOCATED IN: cell wall plasma membrane membrane plant-type cell wall; EXPRESSED IN: 6 plant structures; CONTAINS InterPro DOMAIN/s: Peptidase aspartic (InterPro:IPR021109) Peptidase aspartic catalytic (InterPro:IPR009007) Peptidase A1 (InterPro:…	0	1	1	1	2	1	1	4	3	2	10	1	1	3	3
Sobic.010G100300	PF03492								SAM_dependent_carboxyl_methyltransferase								PTHR31009.PTHR31009:SF16		2.1.1.277.2.1.1.274|2.1.1.277		GO:0008168	AT5G04370.2	NAMT1	S-adenosyl-L-methionine-dependent methyltransferases superfamily protein	LOC_Os06g13350.1|LOC_Os06g13390.1	SAM dependent carboxyl methyltransferase. putative. expressed			hormone metabolism.jasmonate.synthesis-degradation.jasmonate-O-methyltransferase	(at5g04370 : 259.0) A member of the Arabidopsis SABATH methyltransferase gene family. Encodes NAMT1 a methyltransferase that methylates nicotinic acid.; NAMT1; CONTAINS InterPro DOMAIN/s: SAM dependent carboxyl methyltransferase (InterPro:IPR005299); BEST Arabidopsis thaliana protein match is: S-adenosyl-L-methionine-dependent methyltransferases super (TAIR:AT3G11480.1); Has 935 Blast hits to 920…	hormone metabolism.jasmonate.synthesis-degradation.jasmonate-O-methyltransferase|hormone metabolism.salicylic acid.synthesis-degradation	(at5g04370 : 259.0) A member of the Arabidopsis SABATH methyltransferase gene family. Encodes NAMT1 a methyltransferase that methylates nicotinic acid.; NAMT1; CONTAINS InterPro DOMAIN/s: SAM dependent carboxyl methyltransferase (InterPro:IPR005299); BEST Arabidopsis thaliana protein match is: S-adenosyl-L-methionine-dependent methyltransferases superfamily protein (TAIR:AT3G11480.1); Has 935 Bla…	0	0	0	0	1	0	0	5	1	0	12	0	0	1	0
Sobic.010G210100	PF00583								Acetyltransferase_(GNAT)_family								PTHR23091.PTHR23091:SF245		2.3.1.82		GO:0008080	AT2G23060.1		Acyl-CoA N-acyltransferases (NAT) superfamily protein	LOC_Os06g44100.1	HLS. putative. expressed			hormone metabolism.ethylene.signal transduction	(at2g23060 : 223.0) Acyl-CoA N-acyltransferases (NAT) super; FUNCTIONS IN: N-acetyltransferase activity; INVOLVED IN: metabolic process; LOCATED IN: cellular_component unknown; EXPRESSED IN: embryo leaf whorl flower pedicel seed; EXPRESSED DURING: 4 anthesis F mature embryo stage petal differentiation and expansion stage E expanded cotyledon stage D bilateral stage; CONTAINS InterPro DOMAIN/s: GC…	hormone metabolism.ethylene.signal transduction	(at2g23060 : 223.0) Acyl-CoA N-acyltransferases (NAT) superfamily protein; FUNCTIONS IN: N-acetyltransferase activity; INVOLVED IN: metabolic process; LOCATED IN: cellular_component unknown; EXPRESSED IN: embryo leaf whorl flower pedicel seed; EXPRESSED DURING: 4 anthesis F mature embryo stage petal differentiation and expansion stage E expanded cotyledon stage D bilateral stage; CONTAINS InterPr…	0	2	2	3	5	3	6	10	7	7	15	5	5	5	3
Sobic.010G212800																	PTHR33124.PTHR33124:SF2					AT4G30410.2|AT4G30410.1		sequence-specific DNA binding transcription factors	LOC_Os06g44320.1	expressed protein					not assigned.unknown	no hits & (original description: pacid=32724383 transcript=Sobic.010G212800.1 locus=Sobic.010G212800 ID=Sobic.010G212800.1.v3.1 annot-version=v3.1)| no hits & (original description: pacid=32724382 transcript=Sobic.010G212800.2 locus=Sobic.010G212800 ID=Sobic.010G212800.2.v3.1 annot-version=v3.1)	1	0	0	0	1	0	1	4	4	2	12	1	3	3	2
