# Supplementary material for: Bioenergy sorghum nodal root bud development: morphometric, transcriptomic and gene regulatory network analysis
Source: Front Plant Sci. 2024 Oct 21;15:1456627. doi: 10.3389/fpls.2024.1456627 (PMC11532172; doi:10.3389/fpls.2024.1456627)
Supplement: Supplementary Data Sheet 2 — NRB cytoscape gene regulatory network file. [file DataSheet2.zip › S-File4-NRB_network_lateTFs/MYB12-2_Sobic.003G145100_activators_first_neighbors.xlsx]

## Sheet: Sheet1
GeneIDV3	Pfam1	Pfam2	Pfam3	Pfam4	Pfam5	Pfam6	Pfam7	Pfam8	Pfam1_domain	Pfam2_domain	Pfam3_domain	Pfam4_domain	Pfam5_domain	Pfam6_domain	Pfam7_domain	Pfam8_domain	Panther	KOG	KEGG_ec	KO	GO	Best_hit_arabi_name	arabi_symbol	arabi_defline	Best_hit_rice_name	rice_defline	Functional_category	misc_annotation	Rice_Annotation	Arabidopsis_Annotation	MapmanProcess	ArabidopsisID_description	TX08001_Nodal_Root_Bud_Node_Phy_7_TPMmean	TX08001_Nodal_Root_Bud_Node_Phy_8_TPMmean	TX08001_Nodal_Root_Bud_Node_Phy_9_TPMmean	TX08001_Nodal_Root_Bud_Node_Phy_10_TPMmean	TX08001_Nodal_Root_Bud_Node_Phy_11_TPMmean	TX08001_Nodal_Root_Bud_Node_Phy_12_TPMmean	TX08001_Nodal_Root_Bud_Node_Phy_13_TPMmean	TX08001_Nodal_Root_Bud_Node_Phy_14_TPMmean	TX08001_Nodal_Root_Bud_Node_Phy_15_TPMmean	TX08001_Nodal_Root_Bud_Node_Phy_16_TPMmean	TX08001_Nodal_Root_Bud_Node_Phy_17_TPMmean	TX08001_Nodal_Root_Bud_Node_Phy_18_TPMmean	TX08001_Nodal_Root_Bud_Node_Phy_19_TPMmean	TX08001_Nodal_Root_Bud_Node_Phy_20_TPMmean	TX08001_Nodal_Root_Bud_Node_Phy_21_TPMmean
Sobic.003G145100	PF00249								Myb-like_DNA-binding_domain								PTHR10641.PTHR10641:SF651			K09422		AT2G47460.1	ATMYB12.MYB12.PFG1	myb domain protein 12	LOC_Os01g19970.1	MYB family transcription factor. putative. expressed	Transcription_factors		MYB family transcription factor	myb domain protein 12	RNA.regulation of transcription.MYB domain transcription factor family	(at2g47460 : 215.0) MYB12 belongs to subgroup 7 of the R2R3-MYB family. It strongly activates the promoters of chalcone synthase (CHS) flavanone 3-hydroxylase (F3H) flavonol synthase (FLS) and - to a lesser extent - chalcone flavanone isomerase (CHI) but cannot activate the promoters of flavonoid-3hydroxylase (F3H) and dihydroflavonol 4-reductase (DF). The activation requires a functional MYB rec…	45	72	52	43	102	47	51	115	64	41	233	25	40	37	33
Sobic.001G075300	PF00249								Myb-like_DNA-binding_domain								PTHR10641.PTHR10641:SF654			K09422		AT5G57620.1	AtMYB36.MYB36	myb domain protein 36	LOC_Os03g56090.1	MYB family transcription factor. putative. expressed	Transcription_factors		MYB family transcription factor	myb domain protein 36	RNA.regulation of transcription.MYB domain transcription factor family	(at3g49690 : 246.0) Putative homolog of the Blind gene in tomato. Together with RAX1 and RAX3 belong to the class R2R3 MYB genes; encoded by the Myb-like transcription factor MYB84 regulates axillary meristem formation. ; myb domain protein 84 (MYB84); CONTAINS InterPro DOMAIN/s: SANT DNA-binding (InterPro:IPR001005) Homeodomain-like (InterPro:IPR009057) Myb DNA-binding (InterPro:IPR014778) HTH t…	1	2	2	3	5	3	4	8	5	3	20	4	5	6	6
Sobic.003G053300	PF00249								Myb-like_DNA-binding_domain								PTHR10641.PTHR10641:SF663			K09422		AT5G26660.1	ATMYB86.MYB86	myb domain protein 86	LOC_Os01g36460.1	MYB family transcription factor. putative. expressed	Transcription_factors		myb-like DNA-binding domain containing protein	myb domain protein 61	RNA.regulation of transcription.MYB domain transcription factor family	(at5g26660 : 156.0) a MYB gene encodes a transcriptional repressor of the C4H gene which is involved in the biosynthesis of sinapate esters.; myb domain protein 86 (MYB86); CONTAINS InterPro DOMAIN/s: SANT DNA-binding (InterPro:IPR001005) Homeodomain-like (InterPro:IPR009057) Myb DNA-binding (InterPro:IPR014778) HTH transcriptional regulator Myb-type DNA-binding (InterPro:IPR017930) Homeodomain-r…	0	1	0	1	13	4	6	36	12	4	97	1	3	4	1
Sobic.008G186100	PF00010								Helix-loop-helix_DNA-binding_domain								PTHR23042.PTHR23042:SF25				GO:0046983	AT4G37850.1		basic helix-loop-helix (bHLH) DNA-binding superfamily protein	LOC_Os12g43620.1	helix-loop-helix DNA-binding domain containing protein. expressed	Transcription_factors		helix-loop-helix DNA-binding domain containing protein	basic helix-loop-helix (bHLH) DNA-binding super	RNA.regulation of transcription.bHLHBasic Helix-Loop-Helix family	(at4g37850 : 135.0) basic helix-loop-helix (bHLH) DNA-binding superfamily protein; FUNCTIONS IN: DNA binding sequence-specific DNA binding transcription factor activity; INVOLVED IN: regulation of transcription; LOCATED IN: nucleus; CONTAINS InterPro DOMAIN/s: Helix-loop-helix DNA-binding domain (InterPro:IPR001092) Helix-loop-helix DNA-binding (InterPro:IPR011598); BEST Arabidopsis thaliana prot…	0	0	0	1	3	2	3	6	4	3	14	2	2	2	1
