# Supplementary material for: Bioenergy sorghum nodal root bud development: morphometric, transcriptomic and gene regulatory network analysis
Source: Front Plant Sci. 2024 Oct 21;15:1456627. doi: 10.3389/fpls.2024.1456627 (PMC11532172; doi:10.3389/fpls.2024.1456627)
Supplement: Supplementary Data Sheet 2 — NRB cytoscape gene regulatory network file. [file DataSheet2.zip › S-File4-NRB_network_lateTFs/NAC.SMB_Sobic.004G112200_activated_first_neighbors.xlsx]

## Sheet: Sheet1
GeneIDV3	Pfam1	Pfam2	Pfam3	Pfam4	Pfam5	Pfam6	Pfam7	Pfam8	Pfam1_domain	Pfam2_domain	Pfam3_domain	Pfam4_domain	Pfam5_domain	Pfam6_domain	Pfam7_domain	Pfam8_domain	Panther	KOG	KEGG_ec	KO	GO	Best_hit_arabi_name	arabi_symbol	arabi_defline	Best_hit_rice_name	rice_defline	Functional_category	misc_annotation	Rice_Annotation	Arabidopsis_Annotation	MapmanProcess	ArabidopsisID_description	TX08001_Nodal_Root_Bud_Node_Phy_7_TPMmean	TX08001_Nodal_Root_Bud_Node_Phy_8_TPMmean	TX08001_Nodal_Root_Bud_Node_Phy_9_TPMmean	TX08001_Nodal_Root_Bud_Node_Phy_10_TPMmean	TX08001_Nodal_Root_Bud_Node_Phy_11_TPMmean	TX08001_Nodal_Root_Bud_Node_Phy_12_TPMmean	TX08001_Nodal_Root_Bud_Node_Phy_13_TPMmean	TX08001_Nodal_Root_Bud_Node_Phy_14_TPMmean	TX08001_Nodal_Root_Bud_Node_Phy_15_TPMmean	TX08001_Nodal_Root_Bud_Node_Phy_16_TPMmean	TX08001_Nodal_Root_Bud_Node_Phy_17_TPMmean	TX08001_Nodal_Root_Bud_Node_Phy_18_TPMmean	TX08001_Nodal_Root_Bud_Node_Phy_19_TPMmean	TX08001_Nodal_Root_Bud_Node_Phy_20_TPMmean	TX08001_Nodal_Root_Bud_Node_Phy_21_TPMmean
Sobic.004G112200	PF02365								No_apical_meristem_(NAM)_protein								PTHR31989.PTHR31989:SF48				GO:0006355.GO:0003677	AT1G79580.3	ANAC033.SMB	NAC (No Apical Meristem) domain transcriptional regulator superfamily protein	LOC_Os02g15340.1	no apical meristem protein. putative. expressed	Transcription_factors		no apical meristem protein	NAC (No Apical Meristem) domain transcriptional regulator super	development.unspecified	(at1g79580 : 261.0) NAC-domain protein. Involved in root cap development. Involved in a regulatory feedback loop with FEZ. FEZ activates SMB in hte root cap daughter cells soon after division and SMB in turn represses FEZ expression in these cells thereby preventing further stem cell divisions.; SOMBRERO (SMB); CONTAINS InterPro DOMAIN/s: No apical meristem (NAM) protein (InterPro:IPR003441); BES…	1	7	3	4	4	5	5	7	7	8	14	13	26	29	32
Sobic.003G246800	PF00320								GATA_zinc_finger								PTHR10071.PTHR10071:SF156				GO:0043565.GO:0008270.GO:0006355.GO:0003700	AT4G36620.1	GATA19	GATA transcription factor 19	LOC_Os01g47360.1	GATA zinc finger domain containing protein. expressed	Transcription_factors		GATA zinc finger domain containing protein	GATA transcription factor 19	RNA.regulation of transcription.C2C2(Zn) GATA transcription factor family	(at4g36620 : 92.4) Encodes a member of the GATA factor family of zinc finger transcription factors.; GATA transcription factor 19 (GATA19); FUNCTIONS IN: sequence-specific DNA binding transcription factor activity; INVOLVED IN: regulation of transcription DNA-dependent; EXPRESSED IN: 8 plant structures; EXPRESSED DURING: 6 growth stages; CONTAINS InterPro DOMAIN/s: Zinc finger NHR/GATA-type (Inte…	2	3	1	1	3	2	3	4	3	4	4	5	8	9	12
Sobic.002G163500	PF08137								DVL_family								PTHR33102					AT1G13245.1	DVL4.RTFL17	ROTUNDIFOLIA like 17	LOC_Os05g38380.1	expressed protein					not assigned.unknown	no hits & (original description: pacid=32769117 transcript=Sobic.002G163500.1 locus=Sobic.002G163500 ID=Sobic.002G163500.1.v3.1 annot-version=v3.1)	0	1	0	0	0	0	1	2	3	4	3	5	14	38	42
Sobic.002G163301	PF08137								DVL_family								PTHR33102.PTHR33102:SF6					AT1G68825.2	DVL5.RTFL15	ROTUNDIFOLIA like 15	LOC_Os05g38380.1	expressed protein					not assigned.unknown	no hits & (original description: pacid=32767707 transcript=Sobic.002G163301.1 locus=Sobic.002G163301 ID=Sobic.002G163301.1.v3.1 annot-version=v3.1)	1	1	1	2	1	0	2	4	4	8	4	9	12	25	30
Sobic.001G156500	PF07714	PF00069							Protein_tyrosine_and_serine/threonine_kinase	Protein_kinase_domain							PTHR24351.PTHR24351:SF97		2.7.11.1		GO:0006468.GO:0004672.GO:0005524	AT2G34650.1	ABR.PID	Protein kinase superfamily protein	LOC_Os03g44020.1	AGC_PVPK_like_kin82y.9 - ACG kinases include homologs to PKA. PKG and PKC. expressed	Auxin				protein.postranslational modification	(at2g34650 : 328.0) Encodes a protein serine/threonine kinase that may act as a positive regulator of cellular auxin efflux as a a binary switch for PIN polarity and as a negative regulator of auxin signaling. Recessive mutants exhibit similar phenotypes as pin-formed mutants in flowers and inflorescence but distinct phenotypes in cotyledons and leaves. Expressed in the vascular tissue proximal t…	0	1	1	1	1	2	2	2	2	2	2	3	4	6	5
Sobic.004G335500	PF00450								Serine_carboxypeptidase								PTHR11802.PTHR11802:SF71	KOG1282	4.1.2.11		GO:0006508.GO:0004185	AT2G35780.1	scpl26	serine carboxypeptidase-like 26	LOC_Os01g06490.1	OsSCP1 - Putative Serine Carboxypeptidase homologue. expressed			hormone metabolism.brassinosteroid.signal transduction.other	(at2g35780 : 454.0) serine carboxypeptidase-like 26 (scpl26); FUNCTIONS IN: serine-type carboxypeptidase activity; INVOLVED IN: proteolysis; LOCATED IN: vacuole; EXPRESSED IN: 22 plant structures; EXPRESSED DURING: 13 growth stages; CONTAINS InterPro DOMAIN/s: Peptidase S10 serine carboxypeptidase (InterPro:IPR001563) Peptidase S10 serine carboxypeptidase active site (InterPro:IPR018202); BEST Ar…	hormone metabolism.brassinosteroid.signal transduction.other	(at2g35780 : 454.0) serine carboxypeptidase-like 26 (scpl26); FUNCTIONS IN: serine-type carboxypeptidase activity; INVOLVED IN: proteolysis; LOCATED IN: vacuole; EXPRESSED IN: 22 plant structures; EXPRESSED DURING: 13 growth stages; CONTAINS InterPro DOMAIN/s: Peptidase S10 serine carboxypeptidase (InterPro:IPR001563) Peptidase S10 serine carboxypeptidase active site (InterPro:IPR018202); BEST Ar…	0	0	12	34	31	79	71	134	163	290	313	340	458	510	659
Sobic.008G169300	PF03763|								Remorin_C-terminal_region_|								PTHR31471.PTHR31471:SF17					AT1G30320.1		Remorin family protein	LOC_Os12g41940.1	remorin family protein. putative. expressed					RNA.regulation of transcription.unclassified|not assigned.unknown	(at1g30320 : 137.0) Remorin family protein; FUNCTIONS IN: DNA binding; LOCATED IN: plasma membrane; CONTAINS InterPro DOMAIN/s: Remorin C-terminal (InterPro:IPR005516); BEST Arabidopsis thaliana protein match is: Remorin family protein (TAIR:AT2G02170.2); Has 12397 Blast hits to 7447 proteins in 1066 species: Archae - 25; Bacteria - 2897; Metazoa - 2750; Fungi - 978; Plants - 862; Viruses - 38; O…	1	0	0	0	1	1	0	1	1	1	2	1	3	5	6
Sobic.008G099100																	PTHR33699.PTHR33699:SF4					AT5G18310.2			LOC_Os12g22800.1	expressed protein					not assigned.unknown	no hits & (original description: pacid=32741981 transcript=Sobic.008G099100.1 locus=Sobic.008G099100 ID=Sobic.008G099100.1.v3.1 annot-version=v3.1)| no hits & (original description: pacid=32741982 transcript=Sobic.008G099100.2 locus=Sobic.008G099100 ID=Sobic.008G099100.2.v3.1 annot-version=v3.1)	0	1	4	4	4	9	6	10	11	14	16	20	24	34	33
Sobic.008G017700	PF00467								KOW_motif								PTHR12903			K02895	GO:0006412.GO:0005840.GO:0005622.GO:0003735	AT5G23535.1		KOW domain-containing protein	LOC_Os11g04370.1	ribosomal protein L24. putative. expressed					protein.synthesis.ribosomal protein.prokaryotic.chloroplast.50S subunit.L24	(at5g23535 : 241.0) KOW domain-containing protein; FUNCTIONS IN: structural constituent of ribosome; INVOLVED IN: translation; LOCATED IN: ribosome intracellular large ribosomal subunit; CONTAINS InterPro DOMAIN/s: Translation protein SH3-like (InterPro:IPR008991) Ribosomal protein L24/L26 conserved site (InterPro:IPR005825) KOW (InterPro:IPR005824) Ribosomal protein L24 (InterPro:IPR003256); BES…	1	1	0	0	0	1	0	1	1	2	2	2	4	6	7
Sobic.007G084800																	PTHR33320.PTHR33320:SF4					AT4G29905.1			LOC_Os04g51680.1	expressed protein					not assigned.unknown	no hits & (original description: pacid=32750581 transcript=Sobic.007G084800.1 locus=Sobic.007G084800 ID=Sobic.007G084800.1.v3.1 annot-version=v3.1)	1	1	0	1	1	1	1	2	2	2	2	3	5	9	7
Sobic.007G033500																											Photosynthesis				not assigned.unknown	no hits & (original description: pacid=32749897 transcript=Sobic.007G033500.1 locus=Sobic.007G033500 ID=Sobic.007G033500.1.v3.1 annot-version=v3.1)	0	1	0	0	1	1	2	3	4	3	3	5	10	16	15
Sobic.006G112000																									LOC_Os04g39230.1	expressed protein					not assigned.unknown	no hits & (original description: pacid=32764098 transcript=Sobic.006G112000.1 locus=Sobic.006G112000 ID=Sobic.006G112000.1.v3.1 annot-version=v3.1)	0	0	1	1	2	3	4	4	5	6	7	13	21	33	35
Sobic.004G160500	PF05553								Cotton_fibre_expressed_protein																LOC_Os02g31840.1	expressed protein					not assigned.unknown	no hits & (original description: pacid=32746842 transcript=Sobic.004G160500.1 locus=Sobic.004G160500 ID=Sobic.004G160500.1.v3.1 annot-version=v3.1)	0	1	2	2	1	3	1	3	3	6	4	6	11	24	31
Sobic.002G123500	PF01255								Putative_undecaprenyl_diphosphate_synthase								PTHR10291.PTHR10291:SF6	KOG1602|		K11778|	GO:0016765	AT5G58770.1		Undecaprenyl pyrophosphate synthetase family protein	LOC_Os01g63830.1	dehydrodolichyl diphosphate synthase. putative. expressed					secondary metabolism.isoprenoids.mevalonate pathway|not assigned.no ontology	(at5g58770 : 241.0) Undecaprenyl pyrophosphate synthetase family protein; FUNCTIONS IN: dehydrodolichyl diphosphate synthase activity; INVOLVED IN: dolichol biosynthetic process; LOCATED IN: chloroplast; EXPRESSED IN: 15 plant structures; EXPRESSED DURING: 9 growth stages; CONTAINS InterPro DOMAIN/s: Di-trans-poly-cis-decaprenylcistransferase-like conserved site (InterPro:IPR018520) Di-trans-poly…	0	0	0	0	0	1	1	2	2	2	2	3	4	8	10
Sobic.004G074100																									LOC_Os02g09760.1	expressed protein					not assigned.unknown	no hits & (original description: pacid=32747922 transcript=Sobic.004G074100.1 locus=Sobic.004G074100 ID=Sobic.004G074100.1.v3.1 annot-version=v3.1)	0	0	0	0	0	1	0	1	1	2	2	3	4	7	7
Sobic.003G152100	PF00141								Peroxidase								PTHR31235.PTHR31235:SF71		1.11.1.7		GO:0055114.GO:0020037.GO:0006979.GO:0004601	AT2G18150.1		Peroxidase superfamily protein	LOC_Os01g22352.1	peroxidase precursor. putative. expressed			peroxidase	Peroxidase super	stress.abiotic.cold	(at1g44970 : 224.0) Peroxidase superfamily protein; FUNCTIONS IN: peroxidase activity heme binding; INVOLVED IN: response to oxidative stress oxidation reduction; LOCATED IN: endomembrane system; EXPRESSED IN: 17 plant structures; EXPRESSED DURING: 7 growth stages; CONTAINS InterPro DOMAIN/s: Haem peroxidase (InterPro:IPR010255) Plant peroxidase (InterPro:IPR000823) Peroxidases heam-ligand bindin…	0	0	1	3	6	9	11	14	20	26	25	30	42	65	57
Sobic.003G142200	PF00892								EamA-like_transporter_family								PTHR31218.PTHR31218:SF11				GO:0016021.GO:0016020.GO:0022857	AT1G09380.1		nodulin MtN21 /EamA-like transporter family protein	LOC_Os01g19290.1	integral membrane protein DUF6 containing protein. expressed					development.unspecified	(at1g09380 : 327.0) nodulin MtN21 /EamA-like transporter family protein; LOCATED IN: endomembrane system membrane; EXPRESSED IN: 15 plant structures; EXPRESSED DURING: 4 anthesis C globular stage petal differentiation and expansion stage LP.08 eight leaves visible; CONTAINS InterPro DOMAIN/s: Protein of unknown function DUF6 transmembrane (InterPro:IPR000620); BEST Arabidopsis thaliana protein ma…	0	0	0	0	0	1	0	1	1	1	1	1	2	3	5
Sobic.010G193400	PF00657								GDSL-like_Lipase/Acylhydrolase								PTHR22835.PTHR22835:SF137		3.1.1.3		GO:0016788	AT1G71250.1		GDSL-like Lipase/Acylhydrolase superfamily protein	LOC_Os06g50940.1	GDSL-like lipase/acylhydrolase. putative. expressed					misc.GDSL-motif lipase	(at5g55050 : 154.0) GDSL-like Lipase/Acylhydrolase superfamily protein; FUNCTIONS IN: hydrolase activity acting on ester bonds lipase activity carboxylesterase activity; INVOLVED IN: lipid metabolic process; LOCATED IN: endomembrane system; EXPRESSED IN: 17 plant structures; EXPRESSED DURING: 10 growth stages; CONTAINS InterPro DOMAIN/s: Lipase GDSL active site (InterPro:IPR008265) Lipase GDSL (I…	0	0	1	1	1	2	2	5	7	7	10	8	17	25	36
