# Supplementary material for: Bioenergy sorghum nodal root bud development: morphometric, transcriptomic and gene regulatory network analysis
Source: Front Plant Sci. 2024 Oct 21;15:1456627. doi: 10.3389/fpls.2024.1456627 (PMC11532172; doi:10.3389/fpls.2024.1456627)
Supplement: Supplementary Data Sheet 2 — NRB cytoscape gene regulatory network file. [file DataSheet2.zip › S-File4-NRB_network_lateTFs/NAC.SMB_Sobic.010G155100_activated_first_neighbors.xlsx]

## Sheet: Sheet1
GeneIDV3	Pfam1	Pfam2	Pfam3	Pfam4	Pfam5	Pfam6	Pfam7	Pfam8	Pfam1_domain	Pfam2_domain	Pfam3_domain	Pfam4_domain	Pfam5_domain	Pfam6_domain	Pfam7_domain	Pfam8_domain	Panther	KOG	KEGG_ec	KO	GO	Best_hit_arabi_name	arabi_symbol	arabi_defline	Best_hit_rice_name	rice_defline	Functional_category	misc_annotation	Rice_Annotation	Arabidopsis_Annotation	MapmanProcess	ArabidopsisID_description	TX08001_Nodal_Root_Bud_Node_Phy_7_TPMmean	TX08001_Nodal_Root_Bud_Node_Phy_8_TPMmean	TX08001_Nodal_Root_Bud_Node_Phy_9_TPMmean	TX08001_Nodal_Root_Bud_Node_Phy_10_TPMmean	TX08001_Nodal_Root_Bud_Node_Phy_11_TPMmean	TX08001_Nodal_Root_Bud_Node_Phy_12_TPMmean	TX08001_Nodal_Root_Bud_Node_Phy_13_TPMmean	TX08001_Nodal_Root_Bud_Node_Phy_14_TPMmean	TX08001_Nodal_Root_Bud_Node_Phy_15_TPMmean	TX08001_Nodal_Root_Bud_Node_Phy_16_TPMmean	TX08001_Nodal_Root_Bud_Node_Phy_17_TPMmean	TX08001_Nodal_Root_Bud_Node_Phy_18_TPMmean	TX08001_Nodal_Root_Bud_Node_Phy_19_TPMmean	TX08001_Nodal_Root_Bud_Node_Phy_20_TPMmean	TX08001_Nodal_Root_Bud_Node_Phy_21_TPMmean
Sobic.010G155100	PF02365								No_apical_meristem_(NAM)_protein								PTHR31989.PTHR31989:SF16				GO:0006355.GO:0003677	AT1G79580.3	ANAC033.SMB	NAC (No Apical Meristem) domain transcriptional regulator superfamily protein	LOC_Os06g33940.1	NAC domain containing protein. putative. expressed	Transcription_factors		NAC domain containing protein	NAC (No Apical Meristem) domain transcriptional regulator super	development.unspecified	(at1g79580 : 283.0) NAC-domain protein. Involved in root cap development. Involved in a regulatory feedback loop with FEZ. FEZ activates SMB in hte root cap daughter cells soon after division and SMB in turn represses FEZ expression in these cells thereby preventing further stem cell divisions.; SOMBRERO (SMB); CONTAINS InterPro DOMAIN/s: No apical meristem (NAM) protein (InterPro:IPR003441); BES…	1	2	5	4	4	8	7	11	13	17	18	23	29	35	46
Sobic.003G142200	PF00892								EamA-like_transporter_family								PTHR31218.PTHR31218:SF11				GO:0016021.GO:0016020.GO:0022857	AT1G09380.1		nodulin MtN21 /EamA-like transporter family protein	LOC_Os01g19290.1	integral membrane protein DUF6 containing protein. expressed					development.unspecified	(at1g09380 : 327.0) nodulin MtN21 /EamA-like transporter family protein; LOCATED IN: endomembrane system membrane; EXPRESSED IN: 15 plant structures; EXPRESSED DURING: 4 anthesis C globular stage petal differentiation and expansion stage LP.08 eight leaves visible; CONTAINS InterPro DOMAIN/s: Protein of unknown function DUF6 transmembrane (InterPro:IPR000620); BEST Arabidopsis thaliana protein ma…	0	0	0	0	0	1	0	1	1	1	1	1	2	3	5
Sobic.006G205500	PF06955	PF00722							Xyloglucan_endo-transglycosylase_(XET)_C-terminus	Glycosyl_hydrolases_family_16							PTHR31062.PTHR31062:SF36		2.4.1.207		GO:0048046.GO:0016762.GO:0006073.GO:0005618.GO:0005975.GO:0004553	AT5G57550.1	XTH25.XTR3	xyloglucan endotransglucosylase/hydrolase 25	LOC_Os04g51450.1	glycosyl hydrolases family 16. putative. expressed	Cell_wall		glycosyl hydrolases family 16	xyloglucan endotransglucosylase/hydrolase 16	cell wall.degradation.mannan-xylose-arabinose-fucose	(at3g23730 : 275.0) xyloglucan endotransglucosylase/hydrolase 16 (XTH16); FUNCTIONS IN: hydrolase activity acting on glycosyl bonds hydrolase activity hydrolyzing O-glycosyl compounds xyloglucan:xyloglucosyl transferase activity; INVOLVED IN: carbohydrate metabolic process cellular glucan metabolic process; LOCATED IN: endomembrane system cell wall apoplast; EXPRESSED IN: 22 plant structures; EXP…	0	0	1	1	1	2	1	2	3	3	3	6	8	14	17
Sobic.007G050200	PF03479								Plants_and_Prokaryotes_Conserved_(PCC)_domain								PTHR31100.PTHR31100:SF6					AT2G35270.1	GIK	Predicted AT-hook DNA-binding family protein	LOC_Os08g06320.1	DNA binding protein. putative. expressed					DNA.unspecified	(at2g35270 : 172.0) Direct target of AGAMOUS. Regulates patterning and differentiation of reproductive organs.; GIANT KILLER (GIK); CONTAINS InterPro DOMAIN/s: Protein of unknown function DUF296 (InterPro:IPR005175) Predicted AT-hook DNA-binding (InterPro:IPR014476); BEST Arabidopsis thaliana protein match is: Predicted AT-hook DNA-binding family protein (TAIR:AT4G17800.1); Has 1072 Blast hits to…	2	5	4	5	5	5	10	10	12	7	9	8	14	16	18
Sobic.004G335500	PF00450								Serine_carboxypeptidase								PTHR11802.PTHR11802:SF71	KOG1282	4.1.2.11		GO:0006508.GO:0004185	AT2G35780.1	scpl26	serine carboxypeptidase-like 26	LOC_Os01g06490.1	OsSCP1 - Putative Serine Carboxypeptidase homologue. expressed			hormone metabolism.brassinosteroid.signal transduction.other	(at2g35780 : 454.0) serine carboxypeptidase-like 26 (scpl26); FUNCTIONS IN: serine-type carboxypeptidase activity; INVOLVED IN: proteolysis; LOCATED IN: vacuole; EXPRESSED IN: 22 plant structures; EXPRESSED DURING: 13 growth stages; CONTAINS InterPro DOMAIN/s: Peptidase S10 serine carboxypeptidase (InterPro:IPR001563) Peptidase S10 serine carboxypeptidase active site (InterPro:IPR018202); BEST Ar…	hormone metabolism.brassinosteroid.signal transduction.other	(at2g35780 : 454.0) serine carboxypeptidase-like 26 (scpl26); FUNCTIONS IN: serine-type carboxypeptidase activity; INVOLVED IN: proteolysis; LOCATED IN: vacuole; EXPRESSED IN: 22 plant structures; EXPRESSED DURING: 13 growth stages; CONTAINS InterPro DOMAIN/s: Peptidase S10 serine carboxypeptidase (InterPro:IPR001563) Peptidase S10 serine carboxypeptidase active site (InterPro:IPR018202); BEST Ar…	0	0	12	34	31	79	71	134	163	290	313	340	458	510	659
Sobic.001G172400	PF00067								Cytochrome_P450								PTHR24286.PTHR24286:SF8	KOG0157		K12640	GO:0055114.GO:0020037.GO:0016705.GO:0005506	AT3G30180.1	BR6OX2.CYP85A2	brassinosteroid-6-oxidase 2	LOC_Os03g40540.1	cytochrome P450. putative. expressed			hormone metabolism.brassinosteroid.synthesis-degradation.BRs.BR6OX	(at3g30180 : 560.0) Encodes a cytochrome p450 enzyme that catalyzes the last reaction in the production of brassinolide. It is capable of converting 6-deoxocastasterone into castasterone a C-6 oxidation as well as the further conversion of castasterone into brassinolide by a Baeyer-Villinger oxidation reaction at C-6 resulting in the formation of an unusual seven-membered lactone ring. The enzyme…	hormone metabolism.brassinosteroid.synthesis-degradation.BRs.BR6OX	(at3g30180 : 560.0) Encodes a cytochrome p450 enzyme that catalyzes the last reaction in the production of brassinolide. It is capable of converting 6-deoxocastasterone into castasterone a C-6 oxidation as well as the further conversion of castasterone into brassinolide by a Baeyer-Villinger oxidation reaction at C-6 resulting in the formation of an unusual seven-membered lactone ring. The enzyme…	9	14	5	6	15	7	9	17	12	15	45	17	35	40	47
Sobic.010G213600	PF00512	PF02518	PF00072						His_Kinase_A_(phospho-acceptor)_domain	Histidine_kinase-_DNA_gyrase_B-_and_HSP90-like_ATPase	Response_regulator_receiver_domain						PTHR24423.PTHR24423:SF475	KOG0519	2.7.13.3		GO:0007165.GO:0000155.GO:0000160	AT5G10720.1	AHK5.CKI2.HK5	histidine kinase 5	LOC_Os06g44410.1	histidine kinase. putative. expressed			hormone metabolism.cytokinin.signal transduction	(at5g10720 : 821.0) member of Histidine Kinase; histidine kinase 5 (HK5); FUNCTIONS IN: protein histidine kinase activity; INVOLVED IN: cytokinin mediated signaling pathway; LOCATED IN: vacuole; EXPRESSED IN: male gametophyte root; CONTAINS InterPro DOMAIN/s: Signal transduction histidine kinase homodimeric (InterPro:IPR009082) CheY-like (InterPro:IPR011006) Signal transduction histidine kinase c…	hormone metabolism.cytokinin.signal transduction	(at5g10720 : 821.0) member of Histidine Kinase; histidine kinase 5 (HK5); FUNCTIONS IN: protein histidine kinase activity; INVOLVED IN: cytokinin mediated signaling pathway; LOCATED IN: vacuole; EXPRESSED IN: male gametophyte root; CONTAINS InterPro DOMAIN/s: Signal transduction histidine kinase homodimeric (InterPro:IPR009082) CheY-like (InterPro:IPR011006) Signal transduction histidine kinase c…	3	3	4	4	4	5	5	10	11	9	17	15	18	16	25
Sobic.004G280000	PF13469								Sulfotransferase_family								PTHR11783.PTHR11783:SF79	KOG1584				AT5G07010.1	ATST2A.ST2A	sulfotransferase 2A	LOC_Os02g45890.1	sulfotransferase domain containing protein. expressed					lipid metabolism.exotics(steroids squalene etc)	(at5g07010 : 261.0) Encodes a sulfotransferase that acts specifically on 11- and 12-hydroxyjasmonic acid. Transcript levels for this enzyme are increased by treatments with jasmonic acid (JA) 12-hydroxyJA JA-isoleucine and 12-oxyphytodienoic acid (a JA precursor).; sulfotransferase 2A (ST2A); CONTAINS InterPro DOMAIN/s: Sulfotransferase domain (InterPro:IPR000863); BEST Arabidopsis thaliana prote…	0	0	0	0	0	0	0	1	1	0	1	1	2	6	11
Sobic.010G193400	PF00657								GDSL-like_Lipase/Acylhydrolase								PTHR22835.PTHR22835:SF137		3.1.1.3		GO:0016788	AT1G71250.1		GDSL-like Lipase/Acylhydrolase superfamily protein	LOC_Os06g50940.1	GDSL-like lipase/acylhydrolase. putative. expressed					misc.GDSL-motif lipase	(at5g55050 : 154.0) GDSL-like Lipase/Acylhydrolase superfamily protein; FUNCTIONS IN: hydrolase activity acting on ester bonds lipase activity carboxylesterase activity; INVOLVED IN: lipid metabolic process; LOCATED IN: endomembrane system; EXPRESSED IN: 17 plant structures; EXPRESSED DURING: 10 growth stages; CONTAINS InterPro DOMAIN/s: Lipase GDSL active site (InterPro:IPR008265) Lipase GDSL (I…	0	0	1	1	1	2	2	5	7	7	10	8	17	25	36
Sobic.007G022200	PF13417								Glutathione_S-transferase_N-terminal_domain								PTHR11260.PTHR11260:SF200	KOG0406	2.5.1.18	K00799	GO:0005515	AT1G10370.1	ATGSTU17.ERD9.GST30.GST30B	Glutathione S-transferase family protein	LOC_Os10g38700.1	glutathione S-transferase. putative. expressed					misc.glutathione S transferases	(at1g10370 : 154.0) EARLY-RESPONSIVE TO DEHYDRATION 9 (ERD9); FUNCTIONS IN: glutathione transferase activity; INVOLVED IN: response to water deprivation response to karrikin toxin catabolic process; LOCATED IN: chloroplast cytoplasm; EXPRESSED IN: 21 plant structures; EXPRESSED DURING: 14 growth stages; CONTAINS InterPro DOMAIN/s: Thioredoxin fold (InterPro:IPR012335) Glutathione S-transferase C-…	0	0	0	0	0	0	0	0	0	0	1	1	1	3	4
Sobic.010G175800	PF13410	PF13417							Glutathione_S-transferase_C-terminal_domain	Glutathione_S-transferase_N-terminal_domain							PTHR11260.PTHR11260:SF234	KOG0406	2.5.1.18	K00799	GO:0005515	AT1G17180.1	ATGSTU25.GSTU25	glutathione S-transferase TAU 25	LOC_Os07g28480.1	glutathione S-transferase. putative. expressed					misc.glutathione S transferases	(at1g17180 : 196.0) Encodes glutathione transferase belonging to the tau class of GSTs. Naming convention according to Wagner et al. (2002).; glutathione S-transferase TAU 25 (GSTU25); CONTAINS InterPro DOMAIN/s: Thioredoxin fold (InterPro:IPR012335) Glutathione S-transferase C-terminal (InterPro:IPR004046) Glutathione S-transferase C-terminal-like (InterPro:IPR010987) Glutathione S-transferase/c…	0	1	1	2	8	2	7	9	9	15	15	12	23	42	32
Sobic.008G066700	PF00141								Peroxidase								PTHR31235.PTHR31235:SF21		1.11.1.7	K00430	GO:0055114.GO:0020037.GO:0006979.GO:0004601	AT4G25980.1		Peroxidase superfamily protein	LOC_Os12g08920.1	peroxidase precursor. putative. expressed			peroxidase	Peroxidase super	misc.peroxidases	(at4g25980 : 301.0) Peroxidase superfamily protein; FUNCTIONS IN: peroxidase activity; INVOLVED IN: response to oxidative stress oxidation reduction; LOCATED IN: endomembrane system; EXPRESSED IN: shoot apex embryo seed; EXPRESSED DURING: E expanded cotyledon stage D bilateral stage; CONTAINS InterPro DOMAIN/s: Haem peroxidase (InterPro:IPR010255) Plant peroxidase (InterPro:IPR000823) Peroxidases…	0	1	1	0	0	1	1	2	2	2	1	1	3	4	5
Sobic.001G542000	PF00234								Protease_inhibitor/seed_storage/LTP_family								PTHR31731.PTHR31731:SF7					AT2G45180.1		Bifunctional inhibitor/lipid-transfer protein/seed storage 2S albumin superfamily protein	LOC_Os02g44310.1	LTPL112 - Protease inhibitor/seed storage/LTP family protein precursor. expressed			misc.protease inhibitor/seed storage/lipid transfer protein (LTP)		misc.protease inhibitor/seed storage/lipid transfer protein (LTP) family protein	(at2g45180 : 106.0) Bifunctional inhibitor/lipid-transfer protein/seed storage 2S albumin superfamily protein; FUNCTIONS IN: lipid binding; INVOLVED IN: lipid transport; LOCATED IN: chloroplast thylakoid membrane; EXPRESSED IN: 22 plant structures; EXPRESSED DURING: 13 growth stages; CONTAINS InterPro DOMAIN/s: Bifunctional inhibitor/plant lipid transfer protein/seed storage (InterPro:IPR016140) …	5	8	7	4	7	7	9	11	15	11	9	16	28	35	47
Sobic.006G157900	PF00168								C2_domain								PTHR10774	KOG1030			GO:0005515	AT1G63220.1		Calcium-dependent lipid-binding (CaLB domain) family protein	LOC_Os04g44870.1	C2 domain containing protein. putative. expressed					not assigned.no ontology.C2 domain-containing protein	(at1g63220 : 173.0) Calcium-dependent lipid-binding (CaLB domain) family protein; FUNCTIONS IN: molecular_function unknown; INVOLVED IN: biological_process unknown; LOCATED IN: cellular_component unknown; EXPRESSED IN: 24 plant structures; EXPRESSED DURING: 15 growth stages; CONTAINS InterPro DOMAIN/s: C2 membrane targeting protein (InterPro:IPR018029) C2 calcium/lipid-binding domain CaLB (InterP…	4	11	16	22	25	26	27	26	25	23	23	27	41	71	59
Sobic.006G104200																									LOC_Os02g36530.1	expressed protein					not assigned.unknown	no hits & (original description: pacid=32762318 transcript=Sobic.006G104200.1 locus=Sobic.006G104200 ID=Sobic.006G104200.1.v3.1 annot-version=v3.1)	0	0	1	2	3	3	3	5	5	9	7	13	14	20	14
Sobic.006G112000																									LOC_Os04g39230.1	expressed protein					not assigned.unknown	no hits & (original description: pacid=32764098 transcript=Sobic.006G112000.1 locus=Sobic.006G112000 ID=Sobic.006G112000.1.v3.1 annot-version=v3.1)	0	0	1	1	2	3	4	4	5	6	7	13	21	33	35
Sobic.007G033500																											Photosynthesis				not assigned.unknown	no hits & (original description: pacid=32749897 transcript=Sobic.007G033500.1 locus=Sobic.007G033500 ID=Sobic.007G033500.1.v3.1 annot-version=v3.1)	0	1	0	0	1	1	2	3	4	3	3	5	10	16	15
Sobic.007G084800																	PTHR33320.PTHR33320:SF4					AT4G29905.1			LOC_Os04g51680.1	expressed protein					not assigned.unknown	no hits & (original description: pacid=32750581 transcript=Sobic.007G084800.1 locus=Sobic.007G084800 ID=Sobic.007G084800.1.v3.1 annot-version=v3.1)	1	1	0	1	1	1	1	2	2	2	2	3	5	9	7
Sobic.004G258900																															not assigned.unknown	no hits & (original description: pacid=32744272 transcript=Sobic.004G258900.1 locus=Sobic.004G258900 ID=Sobic.004G258900.1.v3.1 annot-version=v3.1)	1	2	2	1	1	2	1	2	2	2	3	4	5	7	6
Sobic.008G028850																															not assigned.unknown	no hits & (original description: pacid=32741934 transcript=Sobic.008G028850.1 locus=Sobic.008G028850 ID=Sobic.008G028850.1.v3.1 annot-version=v3.1)	0	0	1	1	1	3	1	6	6	7	13	8	14	19	24
Sobic.008G099100																	PTHR33699.PTHR33699:SF4					AT5G18310.2			LOC_Os12g22800.1	expressed protein					not assigned.unknown	no hits & (original description: pacid=32741981 transcript=Sobic.008G099100.1 locus=Sobic.008G099100 ID=Sobic.008G099100.1.v3.1 annot-version=v3.1)| no hits & (original description: pacid=32741982 transcript=Sobic.008G099100.2 locus=Sobic.008G099100 ID=Sobic.008G099100.2.v3.1 annot-version=v3.1)	0	1	4	4	4	9	6	10	11	14	16	20	24	34	33
Sobic.008G128200																															not assigned.unknown	no hits & (original description: pacid=32742440 transcript=Sobic.008G128200.1 locus=Sobic.008G128200 ID=Sobic.008G128200.1.v3.1 annot-version=v3.1)	0	0	0	0	0	0	0	0	0	0	1	2	15	26	40
Sobic.009G009600	PF00280								Potato_inhibitor_I_family								PTHR33091.PTHR33091:SF8				GO:0009611.GO:0004867	AT5G43580.1		Serine protease inhibitor. potato inhibitor I-type family protein	LOC_Os12g25090.2	expressed protein					not assigned.unknown	no hits & (original description: pacid=32734775 transcript=Sobic.009G009600.1 locus=Sobic.009G009600 ID=Sobic.009G009600.1.v3.1 annot-version=v3.1)	0	6	2	8	15	22	18	31	34	29	39	19	46	160	139
Sobic.009G021600	PF03018	PF01419							Dirigent-like_protein	Jacalin-like_lectin_domain							PTHR21495.PTHR21495:SF81					AT1G19715.1		Mannose-binding lectin superfamily protein	LOC_Os12g14440.1	Jacalin-like lectin domain containing protein. putative. expressed					not assigned.unknown	no hits & (original description: pacid=32736302 transcript=Sobic.009G021600.1 locus=Sobic.009G021600 ID=Sobic.009G021600.1.v3.1 annot-version=v3.1)	0	0	4	4	7	5	13	17	19	10	29	37	145	309	405
Sobic.004G215200																									LOC_Os02g40420.1	expressed protein					not assigned.unknown	no hits & (original description: pacid=32745076 transcript=Sobic.004G215200.1 locus=Sobic.004G215200 ID=Sobic.004G215200.1.v3.1 annot-version=v3.1)| no hits & (original description: pacid=32745075 transcript=Sobic.004G215200.2 locus=Sobic.004G215200 ID=Sobic.004G215200.2.v3.1 annot-version=v3.1)	2	1	0	1	1	2	2	2	2	3	4	6	5	6	8
Sobic.002G295000	PF13912								C2H2-type_zinc_finger													AT5G57520.1	ATZFP2.ZFP2	zinc finger protein 2	LOC_Os09g38610.1	ZOS9-18 - C2H2 zinc finger protein. expressed					not assigned.unknown	no hits & (original description: pacid=32770306 transcript=Sobic.002G295000.1 locus=Sobic.002G295000 ID=Sobic.002G295000.1.v3.1 annot-version=v3.1)	0	1	2	2	3	2	4	5	6	4	5	4	8	10	6
Sobic.001G185300																									LOC_Os03g37770.1	expressed protein					not assigned.unknown	no hits & (original description: pacid=32755581 transcript=Sobic.001G185300.1 locus=Sobic.001G185300 ID=Sobic.001G185300.1.v3.1 annot-version=v3.1)	0	1	1	1	1	1	1	1	1	1	1	2	5	8	5
Sobic.001G193900																															not assigned.unknown	no hits & (original description: pacid=32756483 transcript=Sobic.001G193900.1 locus=Sobic.001G193900 ID=Sobic.001G193900.1.v3.1 annot-version=v3.1)| no hits & (original description: pacid=32756484 transcript=Sobic.001G193900.2 locus=Sobic.001G193900 ID=Sobic.001G193900.2.v3.1 annot-version=v3.1)	5	5	8	13	13	25	21	32	30	62	35	44	52	78	97
Sobic.001G232000																	PTHR33548.PTHR33548:SF4								LOC_Os10g31540.1	glycine-rich cell wall structural protein 2 precursor. putative. expressed					not assigned.unknown	no hits & (original description: pacid=32755508 transcript=Sobic.001G232000.1 locus=Sobic.001G232000 ID=Sobic.001G232000.1.v3.1 annot-version=v3.1)	2	6	15	8	5	22	7	30	30	22	17	20	35	46	50
Sobic.001G256200																									LOC_Os10g26100.1	expressed protein					not assigned.unknown	no hits & (original description: pacid=32757188 transcript=Sobic.001G256200.1 locus=Sobic.001G256200 ID=Sobic.001G256200.1.v3.1 annot-version=v3.1)	0	0	0	0	0	0	0	0	0	0	0	0	2	4	2
Sobic.002G017300	PF08224								Domain_of_unknown_function_(DUF1719)								PTHR33377.PTHR33377:SF3								LOC_Os07g02970.1	expressed protein					not assigned.unknown	no hits & (original description: pacid=32769120 transcript=Sobic.002G017300.1 locus=Sobic.002G017300 ID=Sobic.002G017300.1.v3.1 annot-version=v3.1)	0	0	0	1	1	1	1	1	1	1	4	3	17	24	26
Sobic.007G109600	PF08137								DVL_family													AT1G13245.1	DVL4.RTFL17	ROTUNDIFOLIA like 17							not assigned.unknown	no hits & (original description: pacid=32749788 transcript=Sobic.007G109600.1 locus=Sobic.007G109600 ID=Sobic.007G109600.1.v3.1 annot-version=v3.1)	0	2	3	4	3	3	2	2	2	4	2	5	7	9	7
Sobic.002G163301	PF08137								DVL_family								PTHR33102.PTHR33102:SF6					AT1G68825.2	DVL5.RTFL15	ROTUNDIFOLIA like 15	LOC_Os05g38380.1	expressed protein					not assigned.unknown	no hits & (original description: pacid=32767707 transcript=Sobic.002G163301.1 locus=Sobic.002G163301 ID=Sobic.002G163301.1.v3.1 annot-version=v3.1)	1	1	1	2	1	0	2	4	4	8	4	9	12	25	30
Sobic.002G163500	PF08137								DVL_family								PTHR33102					AT1G13245.1	DVL4.RTFL17	ROTUNDIFOLIA like 17	LOC_Os05g38380.1	expressed protein					not assigned.unknown	no hits & (original description: pacid=32769117 transcript=Sobic.002G163500.1 locus=Sobic.002G163500 ID=Sobic.002G163500.1.v3.1 annot-version=v3.1)	0	1	0	0	0	0	1	2	3	4	3	5	14	38	42
Sobic.002G235800																									LOC_Os09g29870.1	expressed protein					not assigned.unknown	no hits & (original description: pacid=32769284 transcript=Sobic.002G235800.1 locus=Sobic.002G235800 ID=Sobic.002G235800.1.v3.1 annot-version=v3.1)	1	2	1	2	2	3	3	4	4	7	8	9	9	11	11
Sobic.003G086500																									LOC_Os01g03900.1	expressed protein					not assigned.unknown	no hits & (original description: pacid=32730489 transcript=Sobic.003G086500.1 locus=Sobic.003G086500 ID=Sobic.003G086500.1.v3.1 annot-version=v3.1)	1	0	0	1	1	2	2	3	4	4	3	3	5	9	9
Sobic.004G193900																									LOC_Os02g37100.1	expressed protein					not assigned.unknown	no hits & (original description: pacid=32744691 transcript=Sobic.004G193900.1 locus=Sobic.004G193900 ID=Sobic.004G193900.1.v3.1 annot-version=v3.1)	2	2	1	1	1	1	2	3	2	2	4	2	5	9	13
Sobic.003G259500																															not assigned.unknown	no hits & (original description: pacid=32730175 transcript=Sobic.003G259500.1 locus=Sobic.003G259500 ID=Sobic.003G259500.1.v3.1 annot-version=v3.1)	1	1	2	1	1	3	2	4	3	4	5	5	6	10	15
Sobic.003G399700	PF14368								Probable_lipid_transfer								PTHR33122.PTHR33122:SF11					AT5G48490.1		Bifunctional inhibitor/lipid-transfer protein/seed storage 2S albumin superfamily protein	LOC_Os01g68580.1	LTPL38 - Protease inhibitor/seed storage/LTP family protein precursor. expressed					not assigned.unknown	no hits & (original description: pacid=32728554 transcript=Sobic.003G399700.1 locus=Sobic.003G399700 ID=Sobic.003G399700.1.v3.1 annot-version=v3.1)	3	16	15	6	7	9	6	11	15	16	9	17	29	62	56
Sobic.004G074100																									LOC_Os02g09760.1	expressed protein					not assigned.unknown	no hits & (original description: pacid=32747922 transcript=Sobic.004G074100.1 locus=Sobic.004G074100 ID=Sobic.004G074100.1.v3.1 annot-version=v3.1)	0	0	0	0	0	1	0	1	1	2	2	3	4	7	7
Sobic.004G160500	PF05553								Cotton_fibre_expressed_protein																LOC_Os02g31840.1	expressed protein					not assigned.unknown	no hits & (original description: pacid=32746842 transcript=Sobic.004G160500.1 locus=Sobic.004G160500 ID=Sobic.004G160500.1.v3.1 annot-version=v3.1)	0	1	2	2	1	3	1	3	3	6	4	6	11	24	31
Sobic.003G402400	PF13920								Zinc_finger_C3HC4_type_(RING_finger)								PTHR12183	KOG4172				AT3G25030.1		RING/U-box superfamily protein	LOC_Os01g68900.1	zinc finger. C3HC4 type family protein. expressed					protein.degradation.ubiquitin.E3.RING	(at3g25030 : 83.2) RING/U-box superfamily protein; CONTAINS InterPro DOMAIN/s: Zinc finger RING-type (InterPro:IPR001841); BEST Arabidopsis thaliana protein match is: RING/U-box superfamily protein (TAIR:AT4G13100.1); Has 35333 Blast hits to 34131 proteins in 2444 species: Archae - 798; Bacteria - 22429; Metazoa - 974; Fungi - 991; Plants - 531; Viruses - 0; Other Eukaryotes - 9610 (source: NCBI …	2	10	13	13	13	12	15	13	17	20	14	21	30	35	30
Sobic.004G322100	PF01762								Galactosyltransferase								PTHR11214.PTHR11214:SF110	KOG2287	2.4.1.134		GO:0016020.GO:0008378.GO:0006486	AT5G57500.1		Galactosyltransferase family protein	LOC_Os02g54450.1	hypro1. putative. expressed	Cell_wall		hypro1	Galactosyltransferase	protein.glycosylation	(at5g57500 : 231.0) Galactosyltransferase family protein; FUNCTIONS IN: transferase activity transferring glycosyl groups; INVOLVED IN: protein amino acid glycosylation; LOCATED IN: endomembrane system membrane; EXPRESSED IN: 17 plant structures; EXPRESSED DURING: 10 growth stages; CONTAINS InterPro DOMAIN/s: Glycosyl transferase family 31 (InterPro:IPR002659); BEST Arabidopsis thaliana protein m…	0	0	0	0	0	0	0	1	1	1	1	1	4	11	15
Sobic.001G156500	PF07714	PF00069							Protein_tyrosine_and_serine/threonine_kinase	Protein_kinase_domain							PTHR24351.PTHR24351:SF97		2.7.11.1		GO:0006468.GO:0004672.GO:0005524	AT2G34650.1	ABR.PID	Protein kinase superfamily protein	LOC_Os03g44020.1	AGC_PVPK_like_kin82y.9 - ACG kinases include homologs to PKA. PKG and PKC. expressed	Auxin				protein.postranslational modification	(at2g34650 : 328.0) Encodes a protein serine/threonine kinase that may act as a positive regulator of cellular auxin efflux as a a binary switch for PIN polarity and as a negative regulator of auxin signaling. Recessive mutants exhibit similar phenotypes as pin-formed mutants in flowers and inflorescence but distinct phenotypes in cotyledons and leaves. Expressed in the vascular tissue proximal t…	0	1	1	1	1	2	2	2	2	2	2	3	4	6	5
Sobic.007G212100	PF07714	PF00069							Protein_tyrosine_and_serine/threonine_kinase	Protein_kinase_domain							PTHR24351.PTHR24351:SF109	KOG0610	2.7.11.1		GO:0006468.GO:0004672.GO:0005524	AT1G51170.1		Protein kinase superfamily protein	LOC_Os08g39460.1	AGC_PVPK_like_CDK8.2 - ACG kinases include homologs to PKA. PKG and PKC. expressed	Auxin				protein.postranslational modification	(at3g20830 : 301.0) AGC (cAMP-dependent cGMP-dependent and protein kinase C) kinase family protein; FUNCTIONS IN: kinase activity; INVOLVED IN: protein amino acid phosphorylation; LOCATED IN: chloroplast; EXPRESSED IN: hypocotyl male gametophyte root pedicel carpel; EXPRESSED DURING: 4 anthesis; CONTAINS InterPro DOMAIN/s: Protein kinase ATP binding site (InterPro:IPR017441) Protein kinase cataly…	0	0	0	0	0	1	1	1	1	2	2	1	2	3	5
Sobic.004G112200	PF02365								No_apical_meristem_(NAM)_protein								PTHR31989.PTHR31989:SF48				GO:0006355.GO:0003677	AT1G79580.3	ANAC033.SMB	NAC (No Apical Meristem) domain transcriptional regulator superfamily protein	LOC_Os02g15340.1	no apical meristem protein. putative. expressed	Transcription_factors		no apical meristem protein	NAC (No Apical Meristem) domain transcriptional regulator super	development.unspecified	(at1g79580 : 261.0) NAC-domain protein. Involved in root cap development. Involved in a regulatory feedback loop with FEZ. FEZ activates SMB in hte root cap daughter cells soon after division and SMB in turn represses FEZ expression in these cells thereby preventing further stem cell divisions.; SOMBRERO (SMB); CONTAINS InterPro DOMAIN/s: No apical meristem (NAM) protein (InterPro:IPR003441); BES…	1	7	3	4	4	5	5	7	7	8	14	13	26	29	32
Sobic.004G067800	PF04640								PLATZ_transcription_factor								PTHR31065.PTHR31065:SF11					AT2G12646.1		PLATZ transcription factor family protein	LOC_Os02g09070.1	zinc-binding protein. putative. expressed					not assigned.unknown	(at2g12646 : 284.0) PLATZ transcription factor family protein; CONTAINS InterPro DOMAIN/s: Protein of unknown function DUF597 (InterPro:IPR006734); BEST Arabidopsis thaliana protein match is: PLATZ transcription factor family protein (TAIR:AT3G60670.1); Has 35333 Blast hits to 34131 proteins in 2444 species: Archae - 798; Bacteria - 22429; Metazoa - 974; Fungi - 991; Plants - 531; Viruses - 0; Ot…	1	1	0	1	2	2	2	4	3	4	5	4	9	17	39
Sobic.003G390600	PF00847								AP2_domain								PTHR32467.PTHR32467:SF8			K09285	GO:0006355.GO:0003700.GO:0007275	AT5G17430.1	BBM	Integrase-type DNA-binding superfamily protein	LOC_Os01g67410.1	AP2/EREBP transcription factor BABY BOOM. putative. expressed	Transcription_factors		AP2/EREBP transcription factor BABY BOOM	Integrase-type DNA-binding super	RNA.regulation of transcription.AP2/EREBP APETALA2/Ethylene-responsive element binding protein family	(at3g20840 : 347.0) Encodes a member of the AINTEGUMENTA-like (AIL) subclass of the AP2/EREBP family of transcription factors and is essential for quiescent center (QC) specification and stem cell activity. It is a key effector for establishment of the stem cell niche during embryonic pattern formation. It is transcribed in response to auxin accumulation and is dependent on auxin response transcr…	2	4	6	6	6	8	9	15	14	13	21	19	22	23	27
Sobic.007G165100	PF03195								Lateral_organ_boundaries_(LOB)_domain								PTHR31529.PTHR31529:SF5					AT3G58190.1	ASL16.LBD29	lateral organ boundaries-domain 29	LOC_Os08g44940.1	DUF260 domain containing protein. putative. expressed	Transcription_factors		DUF260 domain containing protein	lateral organ boundaries-domain 29	RNA.regulation of transcription.AS2Lateral Organ Boundaries Gene Family	(at3g58190 : 187.0) This gene contains two auxin-responsive element (AuxRE).; lateral organ boundaries-domain 29 (LBD29); CONTAINS InterPro DOMAIN/s: Lateral organ boundaries LOB (InterPro:IPR004883); BEST Arabidopsis thaliana protein match is: Lateral organ boundaries (LOB) domain family protein (TAIR:AT2G42440.1); Has 858 Blast hits to 853 proteins in 21 species: Archae - 0; Bacteria - 0; Metaz…	3	10	5	11	15	9	21	24	31	24	68	31	102	133	103
Sobic.009G102400	PF03195								Lateral_organ_boundaries_(LOB)_domain								PTHR31301.PTHR31301:SF4					AT2G30130.1	ASL5.LBD12.PCK1	Lateral organ boundaries (LOB) domain family protein	LOC_Os05g27980.1	DUF260 domain containing protein. putative. expressed	Transcription_factors		DUF260 domain containing protein	Lateral organ boundaries (LOB) domain	RNA.regulation of transcription.AS2Lateral Organ Boundaries Gene Family	(at2g30130 : 207.0) Overexpression/activation tagged allele has epinastic leaves reduced apical dominance and is sterile. Gene is similar to asymmetric leaves (AS)/lateral organ boundary (LOB) genes which repress KNOX gene expression.; ASL5; CONTAINS InterPro DOMAIN/s: Lateral organ boundaries LOB (InterPro:IPR004883); BEST Arabidopsis thaliana protein match is: LOB domain-containing protein 11 (…	0	0	0	0	0	1	1	1	2	2	1	3	3	6	7
Sobic.003G291200	PF02309								AUX/IAA_family								PTHR31734.PTHR31734:SF42			K14484	GO:0006355.GO:0005634	AT3G16500.1	IAA26.PAP1	phytochrome-associated protein 1	LOC_Os01g53880.4|LOC_Os01g53880.6|LOC_Os01g53880.2	OsIAA6 - Auxin-responsive Aux/IAA gene family member. expressed					RNA.regulation of transcription.Aux/IAA family	(at3g16500 : 168.0) phytochrome-associated protein 1 (PAP1); phytochrome-associated protein 1 (PAP1); FUNCTIONS IN: sequence-specific DNA binding transcription factor activity; INVOLVED IN: response to auxin stimulus; LOCATED IN: nucleus; EXPRESSED IN: 22 plant structures; EXPRESSED DURING: 13 growth stages; CONTAINS InterPro DOMAIN/s: Aux/IAA-ARF-dimerisation (InterPro:IPR011525) AUX/IAA protein…	1	3	4	5	4	5	5	6	8	10	16	17	25	25	27
Sobic.003G281100	PF02362								B3_DNA_binding_domain								PTHR31391.PTHR31391:SF18				GO:0003677	AT3G18990.1	REM39.VRN1	AP2/B3-like transcriptional factor family protein	LOC_Os01g52514.1	B3 DNA binding domain containing protein. expressed	Flowering_time|Flowering_genes	|VRN1 (wheat)=AP1	B3 DNA binding domain containing protein	Transcriptional factor B3	RNA.regulation of transcription.B3 transcription factor family	(at3g18990 : 97.4) Required for vernalization. Essential for the complete repression of FLC in vernalized plants. Required for the methylation of histone H3; REDUCED VERNALIZATION RESPONSE 1 (VRN1); CONTAINS InterPro DOMAIN/s: Transcriptional factor B3 (InterPro:IPR003340); BEST Arabidopsis thaliana protein match is: related to vernalization1 1 (TAIR:AT1G49480.1); Has 683 Blast hits to 597 protei…	1	2	4	3	3	7	4	8	8	15	10	15	20	26	23
Sobic.001G513700	PF00010								Helix-loop-helix_DNA-binding_domain								PTHR31945.PTHR31945:SF4				GO:0046983	AT5G65640.1	bHLH093	beta HLH protein 93	LOC_Os03g04310.1	BHLH transcription factor. putative. expressed	Transcription_factors		BHLH transcription factor	beta HLH protein 93	RNA.regulation of transcription.bHLHBasic Helix-Loop-Helix family	(at5g65640 : 202.0) beta HLH protein 93 (bHLH093); FUNCTIONS IN: DNA binding sequence-specific DNA binding transcription factor activity; INVOLVED IN: regulation of transcription; LOCATED IN: nucleus; EXPRESSED IN: 22 plant structures; EXPRESSED DURING: 13 growth stages; CONTAINS InterPro DOMAIN/s: Helix-loop-helix DNA-binding domain (InterPro:IPR001092) Helix-loop-helix DNA-binding (InterPro:IPR…	3	6	20	16	11	9	9	13	22	29	29	36	60	66	64
Sobic.003G246800	PF00320								GATA_zinc_finger								PTHR10071.PTHR10071:SF156				GO:0043565.GO:0008270.GO:0006355.GO:0003700	AT4G36620.1	GATA19	GATA transcription factor 19	LOC_Os01g47360.1	GATA zinc finger domain containing protein. expressed	Transcription_factors		GATA zinc finger domain containing protein	GATA transcription factor 19	RNA.regulation of transcription.C2C2(Zn) GATA transcription factor family	(at4g36620 : 92.4) Encodes a member of the GATA factor family of zinc finger transcription factors.; GATA transcription factor 19 (GATA19); FUNCTIONS IN: sequence-specific DNA binding transcription factor activity; INVOLVED IN: regulation of transcription DNA-dependent; EXPRESSED IN: 8 plant structures; EXPRESSED DURING: 6 growth stages; CONTAINS InterPro DOMAIN/s: Zinc finger NHR/GATA-type (Inte…	2	3	1	1	3	2	3	4	3	4	4	5	8	9	12
Sobic.008G169300	PF03763|								Remorin_C-terminal_region_|								PTHR31471.PTHR31471:SF17					AT1G30320.1		Remorin family protein	LOC_Os12g41940.1	remorin family protein. putative. expressed					RNA.regulation of transcription.unclassified|not assigned.unknown	(at1g30320 : 137.0) Remorin family protein; FUNCTIONS IN: DNA binding; LOCATED IN: plasma membrane; CONTAINS InterPro DOMAIN/s: Remorin C-terminal (InterPro:IPR005516); BEST Arabidopsis thaliana protein match is: Remorin family protein (TAIR:AT2G02170.2); Has 12397 Blast hits to 7447 proteins in 1066 species: Archae - 25; Bacteria - 2897; Metazoa - 2750; Fungi - 978; Plants - 862; Viruses - 38; O…	1	0	0	0	1	1	0	1	1	1	2	1	3	5	6
Sobic.002G123500	PF01255								Putative_undecaprenyl_diphosphate_synthase								PTHR10291.PTHR10291:SF6	KOG1602|		K11778|	GO:0016765	AT5G58770.1		Undecaprenyl pyrophosphate synthetase family protein	LOC_Os01g63830.1	dehydrodolichyl diphosphate synthase. putative. expressed					secondary metabolism.isoprenoids.mevalonate pathway|not assigned.no ontology	(at5g58770 : 241.0) Undecaprenyl pyrophosphate synthetase family protein; FUNCTIONS IN: dehydrodolichyl diphosphate synthase activity; INVOLVED IN: dolichol biosynthetic process; LOCATED IN: chloroplast; EXPRESSED IN: 15 plant structures; EXPRESSED DURING: 9 growth stages; CONTAINS InterPro DOMAIN/s: Di-trans-poly-cis-decaprenylcistransferase-like conserved site (InterPro:IPR018520) Di-trans-poly…	0	0	0	0	0	1	1	2	2	2	2	3	4	8	10
Sobic.009G158700	PF06521								PAR1_protein								PTHR33649.PTHR33649:SF4					AT3G54040.1		PAR1 protein							signalling.in sugar and nutrient physiology	(at3g54040 : 101.0) PAR1 protein; FUNCTIONS IN: molecular_function unknown; INVOLVED IN: biological_process unknown; LOCATED IN: endomembrane system; EXPRESSED IN: 20 plant structures; EXPRESSED DURING: 10 growth stages; CONTAINS InterPro DOMAIN/s: PAR1 (InterPro:IPR009489); BEST Arabidopsis thaliana protein match is: PAR1 protein (TAIR:AT5G52390.1); Has 82 Blast hits to 82 proteins in 11 species…	0	0	0	0	0	0	1	1	1	2	2	3	5	7	3
Sobic.003G152100	PF00141								Peroxidase								PTHR31235.PTHR31235:SF71		1.11.1.7		GO:0055114.GO:0020037.GO:0006979.GO:0004601	AT2G18150.1		Peroxidase superfamily protein	LOC_Os01g22352.1	peroxidase precursor. putative. expressed			peroxidase	Peroxidase super	stress.abiotic.cold	(at1g44970 : 224.0) Peroxidase superfamily protein; FUNCTIONS IN: peroxidase activity heme binding; INVOLVED IN: response to oxidative stress oxidation reduction; LOCATED IN: endomembrane system; EXPRESSED IN: 17 plant structures; EXPRESSED DURING: 7 growth stages; CONTAINS InterPro DOMAIN/s: Haem peroxidase (InterPro:IPR010255) Plant peroxidase (InterPro:IPR000823) Peroxidases heam-ligand bindin…	0	0	1	3	6	9	11	14	20	26	25	30	42	65	57
Sobic.008G023300	PF00931								NB-ARC_domain								PTHR23155.PTHR23155:SF541	KOG4658			GO:0043531	AT1G58807.1		Disease resistance protein (CC-NBS-LRR class) family	LOC_Os11g37759.1	stripe rust resistance protein Yr10. putative. expressed					stress.biotic	(at3g07040 : 162.0) Contains an N-terminal tripartite nucleotide binding site and a C-terminal tandem array of leucine-rich repeats. Confers resistance to Pseudomonas syringae strains that carry the avirulence genes avrB and avrRpm1.; RESISTANCE TO P. SYRINGAE PV MACULICOLA 1 (RPM1); FUNCTIONS IN: protein binding nucleotide binding; INVOLVED IN: defense response plant-type hypersensitive response…	0	0	0	1	1	1	1	3	3	3	6	7	10	11	25
Sobic.005G228250	PF00931								NB-ARC_domain								PTHR23155.PTHR23155:SF550	KOG4658			GO:0043531	AT3G14470.1		NB-ARC domain-containing disease resistance protein	LOC_Os09g13820.1	pollen signalling protein with adenylyl cyclase activity. putative. expressed					stress.biotic.PR-proteins	(at3g14470 : 271.0) NB-ARC domain-containing disease resistance protein; FUNCTIONS IN: protein binding; INVOLVED IN: apoptosis defense response; LOCATED IN: endomembrane system; EXPRESSED IN: 23 plant structures; EXPRESSED DURING: 14 growth stages; CONTAINS InterPro DOMAIN/s: Leucine-rich repeat-containing protein (InterPro:IPR015766) NB-ARC (InterPro:IPR002182) Leucine-rich repeat (InterPro:IPR0…	0	0	0	0	0	0	1	1	1	1	3	2	3	4	5
Sobic.006G170600	PF00230								Major_intrinsic_protein								PTHR19139.PTHR19139:SF134	KOG0223		K09873	GO:0016020.GO:0006810.GO:0005215	AT5G47450.1	ATTIP2;3.DELTA-TIP3.TIP2;3	tonoplast intrinsic protein 2;3	LOC_Os02g44080.1	aquaporin protein. putative. expressed			aquaporin protein	tonoplast intrinsic protein 2;2	transport.Major Intrinsic Proteins.TIP	(at5g47450 : 312.0) Tonoplast intrinsic protein transports ammonium (NH3) and methylammonium across the tonoplast membrane gene expression shows diurnal regulation and is upregulated by ammonium (NH3).; tonoplast intrinsic protein 2;3 (TIP2;3); CONTAINS InterPro DOMAIN/s: Major intrinsic protein conserved site (InterPro:IPR022357) Aquaporin (InterPro:IPR012269) Major intrinsic protein (InterPro:I…	0	0	0	3	2	4	3	4	5	8	4	10	14	18	27
Sobic.001G541900	PF00854								POT_family								PTHR11654.PTHR11654:SF142		3.6.3.26	K14638	GO:0016020.GO:0006810.GO:0005215	AT1G12110.1	ATNRT1.B-1.CHL1.CHL1-1.NRT1.NRT1.1	nitrate transporter 1.1	LOC_Os10g40600.1	peptide transporter PTR2. putative. expressed			transport.nitrate		transport.nitrate	(at1g12110 : 553.0) Encodes NRT1.1 (CHL1) a dual-affinity nitrate transporter. The protein is expressed in guard cells and function in stomatal opening. Mutants have less transpiration and are more tolerant to drought. Expressed in lateral roots. Involved in nitrate signaling which enables the plant root system to detect and exploit nitrate-rich soil patches. Comparing to the wild type the mutant…	0	0	0	0	0	0	0	1	1	1	1	1	2	3	6
Sobic.001G276800	PF07690								Major_Facilitator_Superfamily								PTHR11654.PTHR11654:SF107	KOG1237		K14638	GO:0055085.GO:0016021.GO:0016020.GO:0006810.GO:0005215	AT2G02040.1	ATPTR2.ATPTR2-B.NTR1.PTR2.PTR2-B	peptide transporter 2	LOC_Os10g02100.1	peptide transporter PTR2. putative. expressed			transport.amino acids		transport.peptides and oligopeptides	(at2g02040 : 513.0) Encodes a di- and tri-peptide transporter that recognizes a variety of different amino acid combinations. Expression of the transcripts for this gene can be detected in the embryo through in situ hybridization. This protein does not have nitrate transporter activity based on oocyte transport assays.; peptide transporter 2 (PTR2); FUNCTIONS IN: dipeptide transporter activity hi…	1	2	2	2	2	2	2	3	4	4	7	10	11	10	12
