# Supplementary material for: Bioenergy sorghum nodal root bud development: morphometric, transcriptomic and gene regulatory network analysis
Source: Front Plant Sci. 2024 Oct 21;15:1456627. doi: 10.3389/fpls.2024.1456627 (PMC11532172; doi:10.3389/fpls.2024.1456627)
Supplement: Supplementary Data Sheet 2 — NRB cytoscape gene regulatory network file. [file DataSheet2.zip › S-File4-NRB_network_lateTFs/NAC094_BBM_Sobic.004G237900_activated_first_neighbors.xlsx]

## Sheet: Sheet1
GeneIDV3	Pfam1	Pfam2	Pfam3	Pfam4	Pfam5	Pfam6	Pfam7	Pfam8	Pfam1_domain	Pfam2_domain	Pfam3_domain	Pfam4_domain	Pfam5_domain	Pfam6_domain	Pfam7_domain	Pfam8_domain	Panther	KOG	KEGG_ec	KO	GO	Best_hit_arabi_name	arabi_symbol	arabi_defline	Best_hit_rice_name	rice_defline	Functional_category	misc_annotation	Rice_Annotation	Arabidopsis_Annotation	MapmanProcess	ArabidopsisID_description	TX08001_Nodal_Root_Bud_Node_Phy_7_TPMmean	TX08001_Nodal_Root_Bud_Node_Phy_8_TPMmean	TX08001_Nodal_Root_Bud_Node_Phy_9_TPMmean	TX08001_Nodal_Root_Bud_Node_Phy_10_TPMmean	TX08001_Nodal_Root_Bud_Node_Phy_11_TPMmean	TX08001_Nodal_Root_Bud_Node_Phy_12_TPMmean	TX08001_Nodal_Root_Bud_Node_Phy_13_TPMmean	TX08001_Nodal_Root_Bud_Node_Phy_14_TPMmean	TX08001_Nodal_Root_Bud_Node_Phy_15_TPMmean	TX08001_Nodal_Root_Bud_Node_Phy_16_TPMmean	TX08001_Nodal_Root_Bud_Node_Phy_17_TPMmean	TX08001_Nodal_Root_Bud_Node_Phy_18_TPMmean	TX08001_Nodal_Root_Bud_Node_Phy_19_TPMmean	TX08001_Nodal_Root_Bud_Node_Phy_20_TPMmean	TX08001_Nodal_Root_Bud_Node_Phy_21_TPMmean
Sobic.004G237900	PF02365								No_apical_meristem_(NAM)_protein								PTHR31719.PTHR31719:SF11				GO:0006355.GO:0003677	AT5G39820.1	anac094.NAC094	NAC domain containing protein 94	LOC_Os08g33910.1	no apical meristem protein. putative. expressed	Transcription_factors		no apical meristem protein	NAC (No Apical Meristem) domain transcriptional regulator super	development.unspecified	(at5g39820 : 300.0) NAC domain containing protein 94 (NAC094); FUNCTIONS IN: sequence-specific DNA binding transcription factor activity; INVOLVED IN: multicellular organismal development regulation of transcription; LOCATED IN: cellular_component unknown; CONTAINS InterPro DOMAIN/s: No apical meristem (NAM) protein (InterPro:IPR003441); BEST Arabidopsis thaliana protein match is: NAC (No Apical …	1	4	5	5	8	9	9	16	13	9	28	24	23	31	25
Sobic.002G235800																									LOC_Os09g29870.1	expressed protein					not assigned.unknown	no hits & (original description: pacid=32769284 transcript=Sobic.002G235800.1 locus=Sobic.002G235800 ID=Sobic.002G235800.1.v3.1 annot-version=v3.1)	1	2	1	2	2	3	3	4	4	7	8	9	9	11	11
Sobic.003G390600	PF00847								AP2_domain								PTHR32467.PTHR32467:SF8			K09285	GO:0006355.GO:0003700.GO:0007275	AT5G17430.1	BBM	Integrase-type DNA-binding superfamily protein	LOC_Os01g67410.1	AP2/EREBP transcription factor BABY BOOM. putative. expressed	Transcription_factors		AP2/EREBP transcription factor BABY BOOM	Integrase-type DNA-binding super	RNA.regulation of transcription.AP2/EREBP APETALA2/Ethylene-responsive element binding protein family	(at3g20840 : 347.0) Encodes a member of the AINTEGUMENTA-like (AIL) subclass of the AP2/EREBP family of transcription factors and is essential for quiescent center (QC) specification and stem cell activity. It is a key effector for establishment of the stem cell niche during embryonic pattern formation. It is transcribed in response to auxin accumulation and is dependent on auxin response transcr…	2	4	6	6	6	8	9	15	14	13	21	19	22	23	27
Sobic.008G099100																	PTHR33699.PTHR33699:SF4					AT5G18310.2			LOC_Os12g22800.1	expressed protein					not assigned.unknown	no hits & (original description: pacid=32741981 transcript=Sobic.008G099100.1 locus=Sobic.008G099100 ID=Sobic.008G099100.1.v3.1 annot-version=v3.1)| no hits & (original description: pacid=32741982 transcript=Sobic.008G099100.2 locus=Sobic.008G099100 ID=Sobic.008G099100.2.v3.1 annot-version=v3.1)	0	1	4	4	4	9	6	10	11	14	16	20	24	34	33
