# Supplementary material for: Bioenergy sorghum nodal root bud development: morphometric, transcriptomic and gene regulatory network analysis
Source: Front Plant Sci. 2024 Oct 21;15:1456627. doi: 10.3389/fpls.2024.1456627 (PMC11532172; doi:10.3389/fpls.2024.1456627)
Supplement: Supplementary Data Sheet 3 — Analysis of first tier neighbors of NRB gene regulatory network (GRN) TFs with high expression early in NRB development. TFs that are connected to and could therefore regulate TFs expressed early in NRB development are listed in files labeled ‘activators first neighbors’. Genes that are connected to that could be regulated by TFs expressed early in development are listed in files labeled ‘activated first neighbors’. [file DataSheet3.zip]

Archive with 70 entries (70 files):
- S-File3-NRB_network_early TFs/AP2.ANT_Sobic.001G075700_activators_first_neighbors.xlsx
- S-File3-NRB_network_early TFs/AP2.ANT_Sobic.001G448000_activated_first_neighbors.xlsx
- S-File3-NRB_network_early TFs/AP2.ANT_Sobic.001G448000_activators_first_neighbors.xlsx
- S-File3-NRB_network_early TFs/AP2.ANT_Sobic.002G022600_activated_first_neighbors.xlsx
- S-File3-NRB_network_early TFs/AP2.ANT_Sobic.002G022600_activators_first_neighbors.xlsx
- S-File3-NRB_network_early TFs/ARF3_Sobic.009G196900_activated_first_neighbors.xlsx
- S-File3-NRB_network_early TFs/ARF3_Sobic.009G196900_activators_first_neighbors.xlsx
- S-File3-NRB_network_early TFs/B3.NGAL2_Sobic.008G041100_activated_first_neighbors.xlsx
- S-File3-NRB_network_early TFs/B3.REM_Sobic.006G050900_WOX4_activated_first_neighbors.xlsx
- S-File3-NRB_network_early TFs/B3.REM_WOX4_Sobic.006G050900_activators_first_neighbors.xlsx
- S-File3-NRB_network_early TFs/B3.REM1_HAT4_Sobic.007G076800_activators_first_neighbors.xlsx
- S-File3-NRB_network_early TFs/B3.REM1_Sobic.001G479600_activated_first_neighbors.xlsx
- S-File3-NRB_network_early TFs/B3.REM1_Sobic.002G142000_activated_first_neighbors.xlsx
- S-File3-NRB_network_early TFs/B3.REM1_Sobic.002G142000_activators_first_neighbors.xlsx
- S-File3-NRB_network_early TFs/B3.REM1_Sobic.003G203800_activated_first_neighbors.xlsx
- S-File3-NRB_network_early TFs/B3.REM1_Sobic.003G203800_activators_first_neighbors.xlsx
- S-File3-NRB_network_early TFs/B3.REM1_Sobic.007G076800_activated_first_neighbors.xlsx
- S-File3-NRB_network_early TFs/B3.REM1_Sobic.007G076800_repressed_first_neighbors.xlsx
- S-File3-NRB_network_early TFs/B3.REM1_Sobic.K044414_activated_first_neighbors.xlsx
- S-File3-NRB_network_early TFs/B3.REM1_Sobic.K044414_activators_first_neighbors.xlsx
- S-File3-NRB_network_early TFs/B3.REM1_SPL9_Sobic.001G479600_activators_first_neighbors.xlsx
- S-File3-NRB_network_early TFs/B3.REM1_WOX4_Sobic.002G142000_activators_first_neighbors.xlsx
- S-File3-NRB_network_early TFs/bHLH.CKG_Sobic.002G260600_activated_first_neighbors.xlsx
- S-File3-NRB_network_early TFs/bHLH.CKG_Sobic.002G260600_activators_first_neighbors.xlsx
- S-File3-NRB_network_early TFs/bHLH.CKG_Sobic.007G189400_activated_first_neighbors.xlsx
- S-File3-NRB_network_early TFs/bHLH.KDR_Sobic.004G237000_activated_first_neighbors.xlsx
- S-File3-NRB_network_early TFs/bHLH.PFA5_Sobic.003G105200_activated_first_neighbors.xlsx
- S-File3-NRB_network_early TFs/bHLH.PFA5_Sobic.003G105200_activators_first_neighbors.xlsx
- S-File3-NRB_network_early TFs/bHLH_REM_Sobic.006G197400_activated_first_neighbors.xlsx
- S-File3-NRB_network_early TFs/bHLH_REM_Sobic.006G197400_activators_first_neighbors.xlsx
- S-File3-NRB_network_early TFs/bHLH096_Sobic.004G228400_activated_first_neighbors.xlsx
- S-File3-NRB_network_early TFs/bHLH096_Sobic.004G228400_activators_first_neighbors.xlsx
- S-File3-NRB_network_early TFs/bZIP18_Sobic.001G380700_activated_first_neighbors.xlsx
- S-File3-NRB_network_early TFs/bZIP18_Sobic.001G380700_activators_first_neighbors copy.xlsx
- S-File3-NRB_network_early TFs/bZIP18_Sobic.001G380700_activators_first_neighbors.xlsx
- S-File3-NRB_network_early TFs/bZIP29_Sobic.001G316900_activated_first_neighbors.xlsx
- S-File3-NRB_network_early TFs/bZIP29_Sobic.001G522500_activated_first_neighbors.xlsx
- S-File3-NRB_network_early TFs/bZIP61_Sobic.003G021800_activated_first_neighbors.xlsx
- S-File3-NRB_network_early TFs/C2H2.IDD16_ANT_Sobic.002G221400_activated_first_neighbors.xlsx
- S-File3-NRB_network_early TFs/C2H2.IDD16_Sobic.002G221400_activators_first_neighbors.xlsx
- S-File3-NRB_network_early TFs/C2H2.IDD4_Sobic.002G293100_activated_first_neighbors.xlsx
- S-File3-NRB_network_early TFs/C2H2.IDD4_Sobic.002G293100_activators_first_neighbors.xlsx
- S-File3-NRB_network_early TFs/C2H2.IDD4_SPL9_Sobic.002G293100_activators_first_neighbors.xlsx
- S-File3-NRB_network_early TFs/FAR1_Sobic.002G052800_activators_first_neighbors.xlsx
- S-File3-NRB_network_early TFs/GATA4_Sobic.001G299600_activated_first_neighbors.xlsx
- S-File3-NRB_network_early TFs/GATA4_Sobic.001G299600_activators_first_neighbors.xlsx
- S-File3-NRB_network_early TFs/GRF1_Sobic.001G104500_activators_first_neighbors.xlsx
- S-File3-NRB_network_early TFs/HD-ZIP.HAT14_BDL1_Sobic.010G030100_activated_first_neighbors.xlsx
- S-File3-NRB_network_early TFs/HD-ZIP.HAT14_BDL1_Sobic.010G030100_activators_first_neighbors.xlsx
- S-File3-NRB_network_early TFs/HD-ZIP.HB13_LUG_Sobic.001G488900_activated_first_neighbors.xlsx
- S-File3-NRB_network_early TFs/HD-ZIP.HB13_NAC057_Sobic.001G488900_activators_first_neighbors.xlsx
- S-File3-NRB_network_early TFs/HD-ZIP.HB13_Sobic.001G253900_activated_first_neighbors.xlsx
- S-File3-NRB_network_early TFs/HD-ZIP.HB13_Sobic.001G253900_activators_first_neighbors.xlsx
- S-File3-NRB_network_early TFs/HD-ZIP.HB7_Sobic.001G286700_activated_first_neighbors.xlsx
- S-File3-NRB_network_early TFs/HD-ZIP.HB7_Sobic.001G286700_activators_first_neighbors.xlsx
- S-File3-NRB_network_early TFs/HD-ZIP.PDF2_ANT_Sobic.007G032100_activated_first_neighbors.xlsx
- S-File3-NRB_network_early TFs/HD-ZIP.PDF2_ANT_Sobic.007G032100_activators_first_neighbors.xlsx
- S-File3-NRB_network_early TFs/MYB_RVE_related_Sobic.009G154200_activators_first_neighbors.xlsx
- S-File3-NRB_network_early TFs/MYB26_related_Sobic.003G274000_activated_first_neighbors.xlsx
- S-File3-NRB_network_early TFs/MYB26_related_Sobic.003G274000_activators_first_neighbors.xlsx
- S-File3-NRB_network_early TFs/MYB3R-1_WOX4_Sobic.003G008700_activated_first_neighbors.xlsx
- S-File3-NRB_network_early TFs/NAC028_Sobic.001G529200_activated_first_neighbors.xlsx
- S-File3-NRB_network_early TFs/NAC057_Sobic.002G290800_activated_first_neighbors.xlsx
- S-File3-NRB_network_early TFs/NAC057_Sobic.002G290800_activators_first_neighbors.xlsx
- S-File3-NRB_network_early TFs/NAC057_Sobic.002G290900_activated_first_neighbors.xlsx
- S-File3-NRB_network_early TFs/NF-YB_Sobic.004G254400_activators_first_neighbors.xlsx
- S-File3-NRB_network_early TFs/SBP.SP9_Sobic.007G210200_activated_first_neighbors.xlsx
- S-File3-NRB_network_early TFs/SBP.SP9_Sobic.007G210200_activators_first_neighbors.xlsx
- S-File3-NRB_network_early TFs/WOX4_Sobic.006G241000_activated_first_neighbors.xlsx
- S-File3-NRB_network_early TFs/WOX4_Sobic.006G241000_activators_first_neighbors.xlsx
