# Supplementary material for: Bioenergy sorghum nodal root bud development: morphometric, transcriptomic and gene regulatory network analysis
Source: Front Plant Sci. 2024 Oct 21;15:1456627. doi: 10.3389/fpls.2024.1456627 (PMC11532172; doi:10.3389/fpls.2024.1456627)
Supplement: Supplementary Data Sheet 3 — Analysis of first tier neighbors of NRB gene regulatory network (GRN) TFs with high expression early in NRB development. TFs that are connected to and could therefore regulate TFs expressed early in NRB development are listed in files labeled ‘activators first neighbors’. Genes that are connected to that could be regulated by TFs expressed early in development are listed in files labeled ‘activated first neighbors’. [file DataSheet3.zip › S-File3-NRB_network_early TFs/AP2.ANT_Sobic.002G022600_activated_first_neighbors.xlsx]

## Sheet: Sheet1
GeneIDV3	Pfam1	Pfam2	Pfam3	Pfam4	Pfam5	Pfam6	Pfam7	Pfam8	Pfam1_domain	Pfam2_domain	Pfam3_domain	Pfam4_domain	Pfam5_domain	Pfam6_domain	Pfam7_domain	Pfam8_domain	Panther	KOG	KEGG_ec	KO	GO	Best_hit_arabi_name	arabi_symbol	arabi_defline	Best_hit_rice_name	rice_defline	Functional_category	misc_annotation	Rice_Annotation	Arabidopsis_Annotation	MapmanProcess	ArabidopsisID_description	TX08001_Nodal_Root_Bud_Node_Phy_7_TPMmean	TX08001_Nodal_Root_Bud_Node_Phy_8_TPMmean	TX08001_Nodal_Root_Bud_Node_Phy_9_TPMmean	TX08001_Nodal_Root_Bud_Node_Phy_10_TPMmean	TX08001_Nodal_Root_Bud_Node_Phy_11_TPMmean	TX08001_Nodal_Root_Bud_Node_Phy_12_TPMmean	TX08001_Nodal_Root_Bud_Node_Phy_13_TPMmean	TX08001_Nodal_Root_Bud_Node_Phy_14_TPMmean	TX08001_Nodal_Root_Bud_Node_Phy_15_TPMmean	TX08001_Nodal_Root_Bud_Node_Phy_16_TPMmean	TX08001_Nodal_Root_Bud_Node_Phy_17_TPMmean	TX08001_Nodal_Root_Bud_Node_Phy_18_TPMmean	TX08001_Nodal_Root_Bud_Node_Phy_19_TPMmean	TX08001_Nodal_Root_Bud_Node_Phy_20_TPMmean	TX08001_Nodal_Root_Bud_Node_Phy_21_TPMmean
Sobic.002G022600	PF00847								AP2_domain								PTHR32467.PTHR32467:SF26			K09285|	GO:0006355.GO:0003700.GO:0007275	AT4G37750.1	ANT.CKC.CKC1.DRG	Integrase-type DNA-binding superfamily protein	LOC_Os03g56050.1	AP2-like ethylene-responsive transcription factor AINTEGUMENTA. putative. expressed	Transcription_factors		AP2-like ethylene-responsive transcription factor AINTEGUMENTA	Integrase-type DNA-binding super	RNA.regulation of transcription.AP2/EREBP APETALA2/Ethylene-responsive element binding protein family	(at4g37750 : 367.0) ANT is required for control of cell proliferation and encodes a putative transcriptional regulator similar to AP2. Loss of function alleles have reduced fertility abnormal ovules and abnormal lateral organs. Expressed specifically in the chalaza and in floral organ primordia.; AINTEGUMENTA (ANT); CONTAINS InterPro DOMAIN/s: DNA-binding integrase-type (InterPro:IPR016177) Patho…	5	2	0	0	0	0	0	0	0	0	0	0	0	0	0
Sobic.001G171001	PF10440								Ubiquitin-binding_WIYLD_domain												GO:0018024										not assigned.unknown	no hits & (original description: pacid=32753941 transcript=Sobic.001G171001.1 locus=Sobic.001G171001 ID=Sobic.001G171001.1.v3.1 annot-version=v3.1)| no hits & (original description: pacid=32753942 transcript=Sobic.001G171001.2 locus=Sobic.001G171001 ID=Sobic.001G171001.2.v3.1 annot-version=v3.1)	5	4	2	0	0	1	1	1	1	0	1	1	1	3	1
Sobic.002G032500	PF08263	PF07714	PF13855						Leucine_rich_repeat_N-terminal_domain	Protein_tyrosine_and_serine/threonine_kinase	Leucine_rich_repeat						PTHR27000.PTHR27000:SF160	KOG1187	2.7.11.1		GO:0006468.GO:0004672.GO:0005515	AT4G20940.1		Leucine-rich receptor-like protein kinase family protein	LOC_Os07g05190.1	leucine-rich repeat family protein. putative. expressed					signalling.receptor kinases.leucine rich repeat III	(at4g20940 : 777.0) Leucine-rich receptor-like protein kinase family protein; FUNCTIONS IN: protein serine/threonine kinase activity protein kinase activity ATP binding; INVOLVED IN: signal transduction N-terminal protein myristoylation; LOCATED IN: plasma membrane; CONTAINS InterPro DOMAIN/s: Serine/threonine-protein kinase domain (InterPro:IPR002290) Leucine-rich repeat-containing N-terminal do…	109	53	55	33	19	21	15	18	18	16	25	30	29	21	31
Sobic.004G217450	PF17123	PF14624	PF00092						RING-like_zinc_finger	VWA_/_Hh__protein_intein-like	von_Willebrand_factor_type_A_domain						PTHR10579.PTHR10579:SF49	KOG1493				AT5G60710.1		Zinc finger (C3HC4-type RING finger) family protein	LOC_Os02g40664.1	zinc finger family protein. putative. expressed					protein.degradation.ubiquitin.E3.RING	(at5g60710 : 575.0) Zinc finger (C3HC4-type RING finger) family protein; FUNCTIONS IN: ubiquitin-protein ligase activity zinc ion binding; INVOLVED IN: N-terminal protein myristoylation; LOCATED IN: plasma membrane; EXPRESSED IN: 24 plant structures; EXPRESSED DURING: 15 growth stages; CONTAINS InterPro DOMAIN/s: Zinc finger RING-type (InterPro:IPR001841) Zinc finger C3HC4 RING-type (InterPro:IPR…	45	31	24	12	13	8	11	12	10	7	14	11	10	7	8
Sobic.004G279400	PF13713	PF16457	PF01363	PF08381	PF00415				Transcription_factor_BRX_N-terminal_domain	Pleckstrin_homology_domain	FYVE_zinc_finger	Transcription_factor_regulating_root_and_shoot_growth_via_Pin3	Regulator_of_chromosome_condensation_(RCC1)_repeat				PTHR22870.PTHR22870:SF177	KOG1427			GO:0046872	AT1G65920.1		Regulator of chromosome condensation (RCC1) family with FYVE zinc finger domain	LOC_Os02g45980.1	ZR1 protein. putative. expressed			cell.division	(loc_os02g45980.1 : 1167.0) no description available & (at1g65920 : 686.0) Regulator of chromosome condensation (RCC1) family with FYVE zinc finger domain; FUNCTIONS IN: zinc ion binding; LOCATED IN: plasma membrane vacuole; EXPRESSED IN: 11 plant structures; EXPRESSED DURING: 6 growth stages; CONTAINS InterPro DOMAIN/s: Regulator of chromosome condensation RCC1 (InterPro:IPR000408) Disease resis…	cell.division	(at1g65920 : 686.0) Regulator of chromosome condensation (RCC1) family with FYVE zinc finger domain; FUNCTIONS IN: zinc ion binding; LOCATED IN: plasma membrane vacuole; EXPRESSED IN: 11 plant structures; EXPRESSED DURING: 6 growth stages; CONTAINS InterPro DOMAIN/s: Regulator of chromosome condensation RCC1 (InterPro:IPR000408) Disease resistance/zinc finger/chromosome condensation-like region (…	32	21	13	8	8	7	5	6	6	6	8	8	8	6	9
Sobic.005G125300																	PTHR33699.PTHR33699:SF5								LOC_Os11g22960.1	expressed protein					not assigned.unknown	no hits & (original description: pacid=32741054 transcript=Sobic.005G125300.1 locus=Sobic.005G125300 ID=Sobic.005G125300.1.v3.1 annot-version=v3.1)| no hits & (original description: pacid=32741055 transcript=Sobic.005G125300.2 locus=Sobic.005G125300 ID=Sobic.005G125300.2.v3.1 annot-version=v3.1)	9	2	1	1	1	3	1	2	2	3	3	3	4	5	3
Sobic.010G274000	PF02984	PF00134							Cyclin_C-terminal_domain	Cyclin_N-terminal_domain							PTHR10177.PTHR10177:SF226	KOG0653		K05868	GO:0005634	AT1G20610.1	CYCB2;3	Cyclin B2;3	LOC_Os06g51110.1|LOC_Os06g51110.2	cyclin. putative. expressed			cell.cycle	(q40671|ccnb2_orysa : 646.0) G2/mitotic-specific cyclin-2 (B-like cyclin) (CycOs2) - Oryza sativa (Rice) & (loc_os06g51110.2 : 646.0) no description available & (at1g76310 : 392.0) core cell cycle genes; CYCLIN B2;4 (CYCB2;4); FUNCTIONS IN: cyclin-dependent protein kinase regulator activity; INVOLVED IN: regulation of cell cycle; LOCATED IN: nucleus; EXPRESSED IN: 18 plant structures; EXPRESSED D…	cell.cycle	(at1g76310 : 392.0) core cell cycle genes; CYCLIN B2;4 (CYCB2;4); FUNCTIONS IN: cyclin-dependent protein kinase regulator activity; INVOLVED IN: regulation of cell cycle; LOCATED IN: nucleus; EXPRESSED IN: 18 plant structures; EXPRESSED DURING: 11 growth stages; CONTAINS InterPro DOMAIN/s: Cyclin C-terminal (InterPro:IPR004367) Cyclin-like (InterPro:IPR011028) Cyclin-related (InterPro:IPR013763) …	73	27	6	3	3	4	4	6	6	6	10	8	14	13	22
