# Supplementary material for: Bioenergy sorghum nodal root bud development: morphometric, transcriptomic and gene regulatory network analysis
Source: Front Plant Sci. 2024 Oct 21;15:1456627. doi: 10.3389/fpls.2024.1456627 (PMC11532172; doi:10.3389/fpls.2024.1456627)
Supplement: Supplementary Data Sheet 3 — Analysis of first tier neighbors of NRB gene regulatory network (GRN) TFs with high expression early in NRB development. TFs that are connected to and could therefore regulate TFs expressed early in NRB development are listed in files labeled ‘activators first neighbors’. Genes that are connected to that could be regulated by TFs expressed early in development are listed in files labeled ‘activated first neighbors’. [file DataSheet3.zip › S-File3-NRB_network_early TFs/ARF3_Sobic.009G196900_activated_first_neighbors.xlsx]

## Sheet: Sheet1
GeneIDV3	Pfam1	Pfam2	Pfam3	Pfam4	Pfam5	Pfam6	Pfam7	Pfam8	Pfam1_domain	Pfam2_domain	Pfam3_domain	Pfam4_domain	Pfam5_domain	Pfam6_domain	Pfam7_domain	Pfam8_domain	Panther	KOG	KEGG_ec	KO	GO	Best_hit_arabi_name	arabi_symbol	arabi_defline	Best_hit_rice_name	rice_defline	Functional_category	misc_annotation	Rice_Annotation	Arabidopsis_Annotation	MapmanProcess	ArabidopsisID_description	TX08001_Nodal_Root_Bud_Node_Phy_7_TPMmean	TX08001_Nodal_Root_Bud_Node_Phy_8_TPMmean	TX08001_Nodal_Root_Bud_Node_Phy_9_TPMmean	TX08001_Nodal_Root_Bud_Node_Phy_10_TPMmean	TX08001_Nodal_Root_Bud_Node_Phy_11_TPMmean	TX08001_Nodal_Root_Bud_Node_Phy_12_TPMmean	TX08001_Nodal_Root_Bud_Node_Phy_13_TPMmean	TX08001_Nodal_Root_Bud_Node_Phy_14_TPMmean	TX08001_Nodal_Root_Bud_Node_Phy_15_TPMmean	TX08001_Nodal_Root_Bud_Node_Phy_16_TPMmean	TX08001_Nodal_Root_Bud_Node_Phy_17_TPMmean	TX08001_Nodal_Root_Bud_Node_Phy_18_TPMmean	TX08001_Nodal_Root_Bud_Node_Phy_19_TPMmean	TX08001_Nodal_Root_Bud_Node_Phy_20_TPMmean	TX08001_Nodal_Root_Bud_Node_Phy_21_TPMmean
Sobic.009G196900	PF02362	PF06507							B3_DNA_binding_domain	Auxin_response_factor							PTHR31384.PTHR31384:SF23			K14486|	GO:0003677.GO:0009725.GO:0006355.GO:0005634	AT2G33860.1	ARF3.ETT	Transcriptional factor B3 family protein / auxin-responsive factor AUX/IAA-related	LOC_Os05g43920.1	auxin response factor 14. putative. expressed	Transcription_factors		auxin response factor 14	Transcriptional factor B3 / auxin-responsive factor AUX/IAA-related	RNA.regulation of transcription.ARF Auxin Response Factor family	(at2g33860 : 400.0) ettin (ett) mutations have pleiotropic effects on Arabidopsis flower development causing increases in perianth organ number decreases in stamen number and anther formation and apical-basal patterning defects in the gynoecium. The ETTIN gene encodes a protein with homology to DNA binding proteins which bind to auxin response elements. ETT transcript is expressed throughout stag…	51	13	18	15	10	12	8	11	10	10	19	18	13	11	11
Sobic.001G175000	PF10497	PF02373							Zinc-finger_domain_of_monoamine-oxidase_A_repressor_R1	JmjC_domain_hydroxylase							PTHR12549.PTHR12549:SF15			K15601|		AT1G62310.1	JMJ29	transcription factor jumonji (jmjC) domain-containing protein	LOC_Os03g31594.1	jmjC domain containing protein. expressed	Histone_modification__histone_demethylation				RNA.regulation of transcription.JUMONJI family	(at1g11950 : 637.0) Transcription factor jumonji (jmjC) domain-containing protein; CONTAINS InterPro DOMAIN/s: Transcription factor jumonji/aspartyl beta-hydroxylase (InterPro:IPR003347) Transcription factor jumonji (InterPro:IPR013129); BEST Arabidopsis thaliana protein match is: transcription factor jumonji (jmjC) domain-containing protein (TAIR:AT1G62310.1); Has 30201 Blast hits to 17322 prote…	33	17	6	4	4	4	4	7	7	4	10	8	12	8	15
Sobic.004G032900	PF07714								Protein_tyrosine_and_serine/threonine_kinase								PTHR11042.PTHR11042:SF69	KOG0601	2.7.10.2	K06632	GO:0006468.GO:0004672	AT1G02970.1	ATWEE1.WEE1	WEE1 kinase homolog	LOC_Os02g04240.1	wee1-like protein kinase. putative. expressed					protein.postranslational modification	(at1g02970 : 450.0) Protein kinase that negatively regulates the entry into mitosis.; WEE1 kinase homolog (WEE1); CONTAINS InterPro DOMAIN/s: Protein kinase ATP binding site (InterPro:IPR017441) Protein kinase catalytic domain (InterPro:IPR000719) Serine/threonine-protein kinase-like domain (InterPro:IPR017442) Protein kinase-like domain (InterPro:IPR011009) Serine/threonine-protein kinase active…	33	13	4	2	2	4	3	4	4	3	6	6	11	10	15
Sobic.K044414	PF02362								B3_DNA_binding_domain								PTHR31391				GO:0003677	AT3G19184.1	REM	AP2/B3-like transcriptional factor family protein	LOC_Os06g09420.1	B3 DNA binding domain containing protein. expressed							16	8	5	3	5	4	5	5	5	4	8	4	6	4	6
Sobic.004G126700	PF06955	PF00722							Xyloglucan_endo-transglycosylase_(XET)_C-terminus	Glycosyl_hydrolases_family_16							PTHR31062.PTHR31062:SF24		3.2.1.151	K08235	GO:0048046.GO:0016762.GO:0006073.GO:0005618.GO:0005975.GO:0004553	AT5G57530.1	AtXTH12.XTH12	xyloglucan endotransglucosylase/hydrolase 12	LOC_Os02g17880.1	glycosyl hydrolases family 16. putative. expressed	Cell_wall		glycosyl hydrolases family 16	xyloglucan endotransglucosylase/hydrolase 12	cell wall.degradation.mannan-xylose-arabinose-fucose	(at5g57530 : 243.0) xyloglucan endotransglucosylase/hydrolase 12 (XTH12); CONTAINS InterPro DOMAIN/s: Xyloglucan endotransglucosylase/hydrolase (InterPro:IPR016455) Xyloglucan endo-transglycosylase C-terminal (InterPro:IPR010713) Concanavalin A-like lectin/glucanase subgroup (InterPro:IPR013320) Concanavalin A-like lectin/glucanase (InterPro:IPR008985) Glycoside hydrolase family 16 (InterPro:IPR0…	84	39	7	4	4	3	2	3	2	2	2	2	3	4	9
Sobic.006G228100	PF06955	PF00722							Xyloglucan_endo-transglycosylase_(XET)_C-terminus	Glycosyl_hydrolases_family_16							PTHR31062.PTHR31062:SF11		2.4.1.207.3.2.1.151	K08235	GO:0048046.GO:0016762.GO:0006073.GO:0005618.GO:0005975.GO:0004553	AT4G03210.1	XTH9	xyloglucan endotransglucosylase/hydrolase 9	LOC_Os04g53950.2	glycosyl hydrolases family 16 protein. protein. expressed	Cell_wall		glycosyl hydrolases family 16 protein protein	xyloglucan endotransglucosylase/hydrolase 9	cell wall.modification	(at4g03210 : 331.0) encodes a member of xyloglucan endotransglucosylase/hydrolases (XTHs) that catalyze the cleavage and molecular grafting of xyloglucan chains function in loosening and rearrangement of the cell wall. Gene is expressed in shoot apex region flower buds flower stalks and internodes bearing flowers.; xyloglucan endotransglucosylase/hydrolase 9 (XTH9); FUNCTIONS IN: hydrolase activi…	235	112	53	23	19	23	16	20	14	29	10	27	28	23	18
Sobic.010G274000	PF02984	PF00134							Cyclin_C-terminal_domain	Cyclin_N-terminal_domain							PTHR10177.PTHR10177:SF226	KOG0653		K05868	GO:0005634	AT1G20610.1	CYCB2;3	Cyclin B2;3	LOC_Os06g51110.1|LOC_Os06g51110.2	cyclin. putative. expressed			cell.cycle	(q40671|ccnb2_orysa : 646.0) G2/mitotic-specific cyclin-2 (B-like cyclin) (CycOs2) - Oryza sativa (Rice) & (loc_os06g51110.2 : 646.0) no description available & (at1g76310 : 392.0) core cell cycle genes; CYCLIN B2;4 (CYCB2;4); FUNCTIONS IN: cyclin-dependent protein kinase regulator activity; INVOLVED IN: regulation of cell cycle; LOCATED IN: nucleus; EXPRESSED IN: 18 plant structures; EXPRESSED D…	cell.cycle	(at1g76310 : 392.0) core cell cycle genes; CYCLIN B2;4 (CYCB2;4); FUNCTIONS IN: cyclin-dependent protein kinase regulator activity; INVOLVED IN: regulation of cell cycle; LOCATED IN: nucleus; EXPRESSED IN: 18 plant structures; EXPRESSED DURING: 11 growth stages; CONTAINS InterPro DOMAIN/s: Cyclin C-terminal (InterPro:IPR004367) Cyclin-like (InterPro:IPR011028) Cyclin-related (InterPro:IPR013763) …	73	27	6	3	3	4	4	6	6	6	10	8	14	13	22
Sobic.001G169800	PF02984	PF00134							Cyclin_C-terminal_domain	Cyclin_N-terminal_domain							PTHR10177.PTHR10177:SF260			K06627	GO:0005634	AT5G43080.1	CYCA3;1	Cyclin A3;1	LOC_Os03g41100.1	cyclin. putative. expressed			cell.cycle	(loc_os03g41100.1 : 367.0) no description available & (at5g43080 : 284.0) Cyclin A3;1 (CYCA3;1); FUNCTIONS IN: cyclin-dependent protein kinase regulator activity; INVOLVED IN: regulation of cell cycle; LOCATED IN: nucleus; EXPRESSED IN: 22 plant structures; EXPRESSED DURING: 13 growth stages; CONTAINS InterPro DOMAIN/s: Cyclin C-terminal (InterPro:IPR004367) Cyclin (InterPro:IPR006670) G2/mitotic…	cell.cycle	(at5g43080 : 284.0) Cyclin A3;1 (CYCA3;1); FUNCTIONS IN: cyclin-dependent protein kinase regulator activity; INVOLVED IN: regulation of cell cycle; LOCATED IN: nucleus; EXPRESSED IN: 22 plant structures; EXPRESSED DURING: 13 growth stages; CONTAINS InterPro DOMAIN/s: Cyclin C-terminal (InterPro:IPR004367) Cyclin (InterPro:IPR006670) G2/mitotic-specific cyclin A (InterPro:IPR015453) Cyclin-like (I…	86	33	10	9	10	12	12	17	17	13	26	25	44	36	42
Sobic.006G126700	PF02301								HORMA_domain								PTHR11842.PTHR11842:SF11	KOG3285		K02537	GO:0007094	AT3G25980.1	MAD2	DNA-binding HORMA family protein	LOC_Os04g40940.1	mitotic spindle checkpoint protein MAD2. putative. expressed			cell.division	(q9xfh3|mad2_maize : 387.0) Mitotic spindle checkpoint protein MAD2 - Zea mays (Maize) & (loc_os04g40940.1 : 364.0) no description available & (at3g25980 : 328.0) Encodes MAD2 (MITOTIC ARREST-DEFICIENT 2). May have the spindle assembly checkpoint protein functions conserved from yeast to humans.; MITOTIC ARREST-DEFICIENT 2 (MAD2); CONTAINS InterPro DOMAIN/s: DNA-binding HORMA (InterPro:IPR003511)…	cell.division	(at3g25980 : 328.0) Encodes MAD2 (MITOTIC ARREST-DEFICIENT 2). May have the spindle assembly checkpoint protein functions conserved from yeast to humans.; MITOTIC ARREST-DEFICIENT 2 (MAD2); CONTAINS InterPro DOMAIN/s: DNA-binding HORMA (InterPro:IPR003511). & (reliability: 656.0) & (original description: pacid=32761378 transcript=Sobic.006G126700.1 locus=Sobic.006G126700 ID=Sobic.006G126700.1.v3.…	118	41	15	6	5	8	7	11	11	11	15	18	32	34	47
Sobic.007G187700	PF08934	PF11934	PF01857	PF01858					Rb_C-terminal_domain	Domain_of_unknown_function_(DUF3452)	Retinoblastoma-associated_protein_B_domain	Retinoblastoma-associated_protein_A_domain					PTHR13742.PTHR13742:SF17			K04681	GO:0051726.GO:0005634.GO:0006357.GO:0007049.GO:0006351	AT3G12280.2	ATRBR1.RB.RB1.RBR.RBR1	retinoblastoma-related 1	LOC_Os08g42600.1	retinoblastoma-related protein-like. putative. expressed			cell.division	(loc_os08g42600.1 : 1571.0) no description available & (at3g12280 : 1053.0) Encodes a retinoblastoma homologue RETINOBLASTOMA-RELATED protein (RBR or RBR1). RBR controls nuclear proliferation in the female gametophyte. Also required for correct differentiation of male gametophytic cell types. Regulates stem cell maintenance in Arabidopsis roots. Involved in the determination of cell cycle arrest …	cell.division	(at3g12280 : 1053.0) Encodes a retinoblastoma homologue RETINOBLASTOMA-RELATED protein (RBR or RBR1). RBR controls nuclear proliferation in the female gametophyte. Also required for correct differentiation of male gametophytic cell types. Regulates stem cell maintenance in Arabidopsis roots. Involved in the determination of cell cycle arrest in G1 phase after sucrose starvation. RBR1 is also invo…	92	42	14	12	18	15	28	30	26	15	34	27	43	39	59
Sobic.003G444100	PF08662								Eukaryotic_translation_initiation_factor_eIF2A								PTHR19918.PTHR19918:SF7	|KOG0305		K03364|		AT5G13840.2|AT5G13840.1	FZR3	FIZZY-related 3	LOC_Os01g74146.1	WD repeat-containing protein. putative. expressed			cell.division	(loc_os01g74146.1 : 726.0) no description available & (at5g13840 : 602.0) FIZZY-related 3 (FZR3); FUNCTIONS IN: signal transducer activity; INVOLVED IN: signal transduction; LOCATED IN: chloroplast heterotrimeric G-protein complex; EXPRESSED IN: 19 plant structures; EXPRESSED DURING: 11 growth stages; CONTAINS InterPro DOMAIN/s: WD40 repeat-like-containing domain (InterPro:IPR011046) WD40 repeat …	cell.division	(at5g13840 : 602.0) FIZZY-related 3 (FZR3); FUNCTIONS IN: signal transducer activity; INVOLVED IN: signal transduction; LOCATED IN: chloroplast heterotrimeric G-protein complex; EXPRESSED IN: 19 plant structures; EXPRESSED DURING: 11 growth stages; CONTAINS InterPro DOMAIN/s: WD40 repeat-like-containing domain (InterPro:IPR011046) WD40 repeat 2 (InterPro:IPR019782) WD40 repeat conserved site (Int…	26	10	3	1	1	2	2	2	3	2	3	3	5	4	5
Sobic.006G236800	PF00307	PF03271							Calponin_homology_(CH)_domain	EB1-like_C-terminal_motif							PTHR10623.PTHR10623:SF19	KOG3000		K10436	GO:0005515.GO:0008017	AT3G47690.1	ATEB1A.ATEB1H2.EB1A	microtubule end binding protein EB1A	LOC_Os04g54940.1	ATEB1A-like microtubule associated protein. putative. expressed					cell.organisation	(at5g62500 : 332.0) encodes a homolog of animal microtubule-end-binding protein. There are two other members of this family. EB1 forms foci at regions where the minus ends of microtubules are gathered during mitosis and early cytokinesis.; end binding protein 1B (EB1B); FUNCTIONS IN: microtubule binding; INVOLVED IN: thigmotropism cytoskeleton organization positive gravitropism; LOCATED IN: in 6 …	118	44	12	8	9	10	7	12	12	11	14	16	26	36	49
Sobic.008G000800	PF00225								Kinesin_motor_domain								PTHR24115.PTHR24115:SF517		3.6.4.4	K10398	GO:0008017.GO:0007018.GO:0005524.GO:0003777.GO:0005871	AT3G45850.1|AT3G45850.2		P-loop containing nucleoside triphosphate hydrolases superfamily protein	LOC_Os05g02670.2	kinesin motor domain containing protein. putative. expressed					cell.organisation	(at3g45850 : 980.0) P-loop containing nucleoside triphosphate hydrolases superfamily protein; FUNCTIONS IN: microtubule motor activity ATP binding; INVOLVED IN: microtubule-based movement; EXPRESSED IN: 23 plant structures; EXPRESSED DURING: 13 growth stages; CONTAINS InterPro DOMAIN/s: Kinesin motor region conserved site (InterPro:IPR019821) Kinesin motor domain (InterPro:IPR001752); BEST Arabid…	47	13	4	2	3	3	3	5	5	3	7	5	8	8	14
Sobic.008G123000	PF00307	PF00225							Calponin_homology_(CH)_domain	Kinesin_motor_domain							PTHR24115.PTHR24115:SF438	KOG0239	3.6.4.5	K10406	GO:0005515.GO:0008017.GO:0007018.GO:0005524.GO:0003777.GO:0005871	AT2G47500.1		P-loop nucleoside triphosphate hydrolases superfamily protein with CH (Calponin Homology) domain	LOC_Os12g36100.1	kinesin-4. putative. expressed					cell.organisation	(at2g47500 : 832.0) P-loop nucleoside triphosphate hydrolases superfamily protein with CH (Calponin Homology) domain; FUNCTIONS IN: microtubule motor activity ATP binding; INVOLVED IN: microtubule-based movement; EXPRESSED IN: 21 plant structures; EXPRESSED DURING: 12 growth stages; CONTAINS InterPro DOMAIN/s: Calponin-homology (InterPro:IPR016146) Calponin-like actin-binding (InterPro:IPR001715)…	20	8	4	2	1	1	1	2	2	2	4	3	4	4	7
Sobic.003G260700	PF03999								Microtubule_associated_protein_(MAP65/ASE1_family)								PTHR19321.PTHR19321:SF8			K16732	GO:0008017.GO:0000910.GO:0000226	AT5G51600.1	ATMAP65-3.MAP65-3.PLE	Microtubule associated protein (MAP65/ASE1) family protein	LOC_Os01g49200.1	microtubule associated protein. putative. expressed					cell.organisation.cytoskeleton.mikrotubuli.MAP65	(at5g51600 : 588.0) Mutant has defective roots. Essential for giant cell ontogenesis. Role in organizing the mitotic microtubule array during both early and late mitosis in all plant organs.; PLEIADE (PLE); CONTAINS InterPro DOMAIN/s: Microtubule-associated protein MAP65/ASE1-type (InterPro:IPR007145); BEST Arabidopsis thaliana protein match is: microtubule-associated protein 65-4 (TAIR:AT3G60840…	76	24	6	3	3	4	3	6	6	4	8	7	12	10	19
Sobic.006G195500	PF12705	PF13086							PD-(D/E)XK_nuclease_superfamily	AAA_domain							PTHR10887.PTHR10887:SF14		3.6.4.12	K10742	GO:0043142.GO:0033567.GO:0017108	AT1G08840.2	emb2411	DNA replication helicase. putative	LOC_Os04g49860.1	DNA2 - Putative DNA replication helicase 2 protein. expressed			DNA.synthesis/chromatin structure	(loc_os04g49860.1 : 1930.0) no description available & (at1g08840 : 1267.0) embryo defective 2411 (emb2411); FUNCTIONS IN: ATP-dependent DNA helicase activity DNA binding ATP binding; INVOLVED IN: DNA replication embryo development ending in seed dormancy; LOCATED IN: chloroplast; EXPRESSED IN: 22 plant structures; EXPRESSED DURING: 13 growth stages; CONTAINS InterPro DOMAIN/s: DNA helicase UvrD/…	DNA.synthesis/chromatin structure	(at1g08840 : 1267.0) embryo defective 2411 (emb2411); FUNCTIONS IN: ATP-dependent DNA helicase activity DNA binding ATP binding; INVOLVED IN: DNA replication embryo development ending in seed dormancy; LOCATED IN: chloroplast; EXPRESSED IN: 22 plant structures; EXPRESSED DURING: 13 growth stages; CONTAINS InterPro DOMAIN/s: DNA helicase UvrD/REP type (InterPro:IPR000212) DNA replication factor Dn…	11	4	3	2	1	1	1	2	3	1	3	2	4	3	5
Sobic.002G420000	PF16124	PF00570	PF14493	PF00271	PF00270|PF09382	PF09382|			RecQ_zinc-binding	HRDC_domain	Helix-turn-helix_domain	Helicase_conserved_C-terminal_domain	DEAD/DEAH_box_helicase|RQC_domain	RQC_domain|			PTHR13710.PTHR13710:SF87	KOG0353|	3.6.4.12	K03654|	GO:0005622.GO:0003676.GO:0005524.GO:0043140.GO:0006281.GO:0006260|GO:0005622.GO:0003676.GO:0043140.GO:0006281.GO:0006260	AT1G60930.1	ATRECQ4B.RECQ4B.RECQL4B	RECQ helicase L4B	LOC_Os07g48360.1	helicase conserved C-terminal domain containing protein. expressed			DNA.synthesis/chromatin structure	(loc_os07g48360.1 : 1280.0) no description available & (gnl|cdd|30860 : 427.0) no description available & (gnl|cdd|35572 : 333.0) no description available & (chl4|512636 : 300.0) no description available & (at1g60930 : 253.0) AtRECQ4B mutant showed no sensitivity to DNA damaging agents.Involved in homologous recombination.; RECQ helicase L4B (RECQ4B); FUNCTIONS IN: in 8 functions; INVOLVED IN: DN…	DNA.synthesis/chromatin structure	(at1g60930 : 311.0) AtRECQ4B mutant showed no sensitivity to DNA damaging agents.Involved in homologous recombination.; RECQ helicase L4B (RECQ4B); FUNCTIONS IN: in 8 functions; INVOLVED IN: DNA recombination; LOCATED IN: intracellular; EXPRESSED IN: 14 plant structures; EXPRESSED DURING: 9 growth stages; CONTAINS InterPro DOMAIN/s: DNA/RNA helicase DEAD/DEAH box type N-terminal (InterPro:IPR0115…	19	6	4	3	3	4	3	5	5	4	7	9	9	7	13
Sobic.006G126800	PF00270	PF00271							DEAD/DEAH_box_helicase	Helicase_conserved_C-terminal_domain							PTHR13710.PTHR13710:SF76	KOG0351	3.6.4.12	K10730	GO:0005524.GO:0003676	AT1G27880.1		DEAD/DEAH box RNA helicase family protein	LOC_Os04g40970.1	DEAD-box ATP-dependent RNA helicase. putative. expressed					DNA.unspecified	(at1g27880 : 746.0) DEAD/DEAH box RNA helicase family protein ; FUNCTIONS IN: helicase activity nucleic acid binding ATP-dependent helicase activity ATP binding; INVOLVED IN: DNA recombination; LOCATED IN: cellular_component unknown; EXPRESSED IN: 18 plant structures; EXPRESSED DURING: 11 growth stages; CONTAINS InterPro DOMAIN/s: DNA/RNA helicase DEAD/DEAH box type N-terminal (InterPro:IPR011545…	6	2	1	1	1	1	1	1	1	1	2	2	2	2	3
Sobic.002G052800	PF03101	PF10551							FAR1_DNA-binding_domain	MULE_transposase_domain							PTHR31669.PTHR31669:SF52				GO:0006355	AT4G38180.1	FRS5	FAR1-related sequence 5	LOC_Os04g28580.1|LOC_Os06g42420.1	transposon protein. putative. unclassified. expressed	Transcription_factors		FAR1	FAR1-related sequence 5	DNA.unspecified	(at4g38180 : 242.0) FAR1-related sequence 5 (FRS5); FUNCTIONS IN: zinc ion binding; INVOLVED IN: response to red or far red light; LOCATED IN: cellular_component unknown; EXPRESSED IN: 22 plant structures; EXPRESSED DURING: 13 growth stages; CONTAINS InterPro DOMAIN/s: MULE transposase conserved domain (InterPro:IPR018289) Transcription factor FAR1-related (InterPro:IPR004330) Zinc finger PMZ-typ…	32	15	7	7	6	4	4	5	5	5	7	8	10	9	15
Sobic.003G294500	PF00350								Dynamin_family								PTHR11566.PTHR11566:SF44	KOG0446	3.6.5.5			AT1G53140.1	DRP5A	Dynamin related protein 5A	LOC_Os01g54420.1	dynamin family protein. putative. expressed					misc.dynamin	(at1g53140 : 1043.0) Encodes DRP5A a dynamin protein involved in cytokinesis in Arabidopsis.; Dynamin related protein 5A (DRP5A); FUNCTIONS IN: GTP binding GTPase activity; INVOLVED IN: cytokinesis; EXPRESSED IN: 18 plant structures; EXPRESSED DURING: 6 growth stages; CONTAINS InterPro DOMAIN/s: Dynamin GTPase domain (InterPro:IPR001401); BEST Arabidopsis thaliana protein match is: P-loop contain…	44	14	3	1	1	2	1	3	3	2	4	3	6	6	10
Sobic.001G126800	PF00400								WD_domain_G-beta_repeat								PTHR22852	KOG0265		K11790	GO:0005515	AT3G27640.1		Transducin/WD40 repeat-like superfamily protein	LOC_Os03g49200.1	WD domain. G-beta repeat domain containing protein. expressed					not assigned.no ontology	(at3g27640 : 402.0) Transducin/WD40 repeat-like superfamily protein; CONTAINS InterPro DOMAIN/s: WD40 repeat 2 (InterPro:IPR019782) WD40 repeat conserved site (InterPro:IPR019775) WD40 repeat (InterPro:IPR001680) G-protein beta WD-40 repeat region (InterPro:IPR020472) WD40 repeat-like-containing domain (InterPro:IPR011046) WD40-repeat-containing domain (InterPro:IPR017986) WD40/YVTN repeat-like-c…	7	2	1	0	1	1	1	1	1	0	1	1	1	1	1
Sobic.002G286700	PF01476								LysM_domain								PTHR33734.PTHR33734:SF5					AT2G17120.1	LYM2	lysm domain GPI-anchored protein 2 precursor	LOC_Os09g37600.1	lysM domain-containing GPI-anchored protein precursor. putative. expressed					not assigned.no ontology	(at2g17120 : 169.0) lysm domain GPI-anchored protein 2 precursor (LYM2); FUNCTIONS IN: molecular_function unknown; INVOLVED IN: cell wall macromolecule catabolic process; LOCATED IN: anchored to plasma membrane plasma membrane anchored to membrane; EXPRESSED IN: 24 plant structures; EXPRESSED DURING: 13 growth stages; CONTAINS InterPro DOMAIN/s: Peptidoglycan-binding lysin domain (InterPro:IPR018…	68	26	17	9	6	7	5	8	8	11	11	14	18	19	26
Sobic.007G027900																	PTHR31342.PTHR31342:SF11					AT3G25690.1	CHUP1	Hydroxyproline-rich glycoprotein family protein	LOC_Os08g03560.1	chloroplast unusual positioning protein. putative. expressed					not assigned.no ontology.hydroxyproline rich proteins	(at3g25690 : 303.0) actin binding protein required for normal chloroplast positioning; CHLOROPLAST UNUSUAL POSITIONING 1 (CHUP1); BEST Arabidopsis thaliana protein match is: Tetratricopeptide repeat (TPR)-like superfamily protein (TAIR:AT4G18570.1). & (reliability: 606.0) & (original description: pacid=32749307 transcript=Sobic.007G027900.1 locus=Sobic.007G027900 ID=Sobic.007G027900.1.v3.1 annot-…	35	9	3	3	2	2	2	4	4	3	5	5	8	7	12
Sobic.006G232900	PF08387								FBD								PTHR32212.PTHR32212:SF91					AT3G58960.1|AT5G60610.1		F-box/RNI-like/FBD-like domains-containing protein|F-box/RNI-like superfamily protein	LOC_Os12g36000.1	expressed protein					not assigned.unknown	no hits & (original description: pacid=32763048 transcript=Sobic.006G232900.3 locus=Sobic.006G232900 ID=Sobic.006G232900.3.v3.1 annot-version=v3.1)| no hits & (original description: pacid=32763049 transcript=Sobic.006G232900.4 locus=Sobic.006G232900 ID=Sobic.006G232900.4.v3.1 annot-version=v3.1)	17	5	1	1	1	1	1	1	2	1	2	2	4	3	5
Sobic.005G016300	PF06075								Plant_protein_of_unknown_function_(DUF936)								PTHR31928.PTHR31928:SF3					AT4G13370.1		Plant protein of unknown function (DUF936)	LOC_Os11g02740.1	expressed protein					not assigned.unknown	(at4g13370 : 302.0) Plant protein of unknown function (DUF936); CONTAINS InterPro DOMAIN/s: Protein of unknown function DUF936 plant (InterPro:IPR010341); BEST Arabidopsis thaliana protein match is: Plant protein of unknown function (DUF936) (TAIR:AT3G14170.1); Has 492 Blast hits to 349 proteins in 79 species: Archae - 0; Bacteria - 30; Metazoa - 82; Fungi - 18; Plants - 260; Viruses - 6; Other E…	29	8	2	1	1	2	1	2	2	2	3	2	4	4	7
Sobic.006G031400																	PTHR31016.PTHR31016:SF2					AT4G02800.1			LOC_Os04g15800.1	expressed protein					not assigned.unknown	(at4g02800 : 179.0) unknown protein; FUNCTIONS IN: molecular_function unknown; INVOLVED IN: biological_process unknown; LOCATED IN: chloroplast; EXPRESSED IN: 16 plant structures; EXPRESSED DURING: 9 growth stages; BEST Arabidopsis thaliana protein match is: unknown protein (TAIR:AT5G01970.1); Has 3209 Blast hits to 2720 proteins in 308 species: Archae - 13; Bacteria - 213; Metazoa - 1207; Fungi …	48	16	4	3	3	3	4	5	5	6	7	8	15	15	20
Sobic.006G134200																	PTHR34124.PTHR34124:SF2					AT3G02640.1			LOC_Os04g41900.1	expressed protein					not assigned.unknown	(at5g16250 : 152.0) unknown protein; BEST Arabidopsis thaliana protein match is: unknown protein (TAIR:AT3G02640.1); Has 1807 Blast hits to 1807 proteins in 277 species: Archae - 0; Bacteria - 0; Metazoa - 736; Fungi - 347; Plants - 385; Viruses - 0; Other Eukaryotes - 339 (source: NCBI BLink). & (reliability: 304.0) & (original description: pacid=32763365 transcript=Sobic.006G134200.2 locus=Sobi…	56	33	6	2	2	4	2	5	6	5	5	4	14	22	26
Sobic.006G147900																	PTHR33210.PTHR33210:SF5					AT2G20515.1			LOC_Os04g43670.1	expressed protein					not assigned.unknown	(at2g20515 : 103.0) unknown protein; FUNCTIONS IN: molecular_function unknown; INVOLVED IN: biological_process unknown; LOCATED IN: endomembrane system; EXPRESSED IN: 16 plant structures; EXPRESSED DURING: 7 growth stages; Has 71 Blast hits to 71 proteins in 14 species: Archae - 0; Bacteria - 0; Metazoa - 0; Fungi - 0; Plants - 71; Viruses - 0; Other Eukaryotes - 0 (source: NCBI BLink). & (reliab…	101	44	20	11	9	11	8	13	12	17	13	18	33	43	49
Sobic.001G091500	PF04622								ERG2_and_Sigma1_receptor_like_protein								PTHR10868.PTHR10868:SF1				GO:0006869	AT1G05440.1		C-8 sterol isomerases	LOC_Os03g53580.1	expressed protein					not assigned.unknown	(at1g05440 : 125.0) C-8 sterol isomerases; FUNCTIONS IN: C-8 sterol isomerase activity; INVOLVED IN: ergosterol biosynthetic process; LOCATED IN: endoplasmic reticulum; EXPRESSED IN: 14 plant structures; EXPRESSED DURING: 7 growth stages; CONTAINS InterPro DOMAIN/s: ERG2/sigma1 receptor-like (InterPro:IPR006716); Has 118 Blast hits to 118 proteins in 39 species: Archae - 0; Bacteria - 0; Metazoa …	3	1	0	0	0	0	0	0	0	0	0	0	1	1	1
Sobic.007G219400																	PTHR33287.PTHR33287:SF3					AT5G56120.1			LOC_Os08g38790.1	expressed protein					not assigned.unknown	(at5g56120 : 94.4) unknown protein; BEST Arabidopsis thaliana protein match is: unknown protein (TAIR:AT3G12870.1); Has 77 Blast hits to 75 proteins in 12 species: Archae - 0; Bacteria - 0; Metazoa - 0; Fungi - 0; Plants - 77; Viruses - 0; Other Eukaryotes - 0 (source: NCBI BLink). & (reliability: 188.8) & (original description: pacid=32749738 transcript=Sobic.007G219400.1 locus=Sobic.007G219400 …	6	2	1	0	0	0	1	0	0	1	1	1	2	2	2
Sobic.008G093700																									LOC_Os12g17530.1	expressed protein					not assigned.unknown	no hits & (original description: pacid=32743881 transcript=Sobic.008G093700.1 locus=Sobic.008G093700 ID=Sobic.008G093700.1.v3.1 annot-version=v3.1)	8	4	1	0	0	0	0	0	0	0	1	0	1	1	1
Sobic.008G123400	PF12717								non-SMC_mitotic_condensation_complex_subunit_1								PTHR14222.PTHR14222:SF1			K11491	GO:0007076	AT4G15890.1		binding	LOC_Os12g36170.1	HEAT repeat family protein. putative. expressed					not assigned.unknown	(at4g15890 : 968.0) binding; FUNCTIONS IN: binding; INVOLVED IN: biological_process unknown; LOCATED IN: cellular_component unknown; EXPRESSED IN: 21 plant structures; EXPRESSED DURING: 13 growth stages; CONTAINS InterPro DOMAIN/s: Chromosome condensation protein HCP-6-related (InterPro:IPR012371) Armadillo-type fold (InterPro:IPR016024); BEST Arabidopsis thaliana protein match is: binding (TAIR:…	25	8	3	3	3	4	4	5	6	3	7	5	7	6	13
Sobic.009G058100	PF00498								FHA_domain								PTHR23308.PTHR23308:SF34				GO:0005515	AT4G14490.1		SMAD/FHA domain-containing protein	LOC_Os03g51870.1	FHA domain containing protein. putative. expressed					not assigned.unknown	no hits & (original description: pacid=32736119 transcript=Sobic.009G058100.1 locus=Sobic.009G058100 ID=Sobic.009G058100.1.v3.1 annot-version=v3.1)	8	3	1	0	1	1	1	1	1	1	1	1	2	2	4
Sobic.009G110100																						AT5G49170.1			LOC_Os05g29080.1	expressed protein					not assigned.unknown	no hits & (original description: pacid=32735667 transcript=Sobic.009G110100.1 locus=Sobic.009G110100 ID=Sobic.009G110100.1.v3.1 annot-version=v3.1)| no hits & (original description: pacid=32735668 transcript=Sobic.009G110100.2 locus=Sobic.009G110100 ID=Sobic.009G110100.2.v3.1 annot-version=v3.1)| no hits & (original description: pacid=32735666 transcript=Sobic.009G110100.3 locus=Sobic.009G110100 …	10	4	1	1	0	1	0	1	1	0	1	1	1	1	1
Sobic.004G179800																	PTHR31358.PTHR31358:SF1					AT1G70950.1		TPX2 (targeting protein for Xklp2) protein family	LOC_Os02g35230.1	expressed protein					not assigned.unknown	no hits & (original description: pacid=32746750 transcript=Sobic.004G179800.1 locus=Sobic.004G179800 ID=Sobic.004G179800.1.v3.1 annot-version=v3.1)	36	16	8	7	6	6	5	6	6	6	9	8	10	8	12
Sobic.001G284900																	PTHR28039.PTHR28039:SF2					AT5G66230.1		Chalcone-flavanone isomerase family protein	LOC_Os10g42660.1	expressed protein					not assigned.unknown	(at5g66230 : 88.2) Chalcone-flavanone isomerase family protein; FUNCTIONS IN: chalcone isomerase activity intramolecular lyase activity; INVOLVED IN: cellular amino acid derivative biosynthetic process flavonoid biosynthetic process; EXPRESSED IN: 18 plant structures; EXPRESSED DURING: 8 growth stages; CONTAINS InterPro DOMAIN/s: Chalcone isomerase subgroup (InterPro:IPR003466) Chalcone isomerase…	25	10	2	1	1	1	1	2	2	3	3	3	6	5	8
Sobic.001G398400	PF14383	PF14309							DUF761-associated_sequence_motif	Domain_of_unknown_function_(DUF4378)							PTHR21726.PTHR21726:SF29					AT3G58650.1			LOC_Os03g19080.3	expressed protein					not assigned.unknown	(at3g58650 : 150.0) unknown protein; FUNCTIONS IN: molecular_function unknown; INVOLVED IN: biological_process unknown; LOCATED IN: plasma membrane; EXPRESSED IN: 14 plant structures; EXPRESSED DURING: 8 growth stages; BEST Arabidopsis thaliana protein match is: unknown protein (TAIR:AT5G26910.1); Has 2350 Blast hits to 1412 proteins in 248 species: Archae - 0; Bacteria - 487; Metazoa - 577; Fung…	70	26	10	8	9	11	11	13	13	9	17	14	20	16	28
Sobic.001G487000																	PTHR36373.PTHR36373:SF1					AT3G52110.2			LOC_Os03g07810.1	expressed protein					not assigned.unknown	(at3g52110 : 101.0) unknown protein; FUNCTIONS IN: molecular_function unknown; INVOLVED IN: biological_process unknown; LOCATED IN: cellular_component unknown; EXPRESSED IN: 20 plant structures; EXPRESSED DURING: 11 growth stages. & (reliability: 202.0) & (original description: pacid=32752647 transcript=Sobic.001G487000.1 locus=Sobic.001G487000 ID=Sobic.001G487000.1.v3.1 annot-version=v3.1)|(at3g…	20	9	3	2	2	2	2	2	2	3	3	4	5	5	7
Sobic.002G074500	PF07557								Shugoshin_C_terminus								PTHR34373.PTHR34373:SF3				GO:0045132.GO:0005634.GO:0000775	AT5G04320.1|AT5G04320.2		Shugoshin C terminus	LOC_Os02g55570.1	shugoshin-1. putative. expressed					not assigned.unknown	no hits & (original description: pacid=32766033 transcript=Sobic.002G074500.12 locus=Sobic.002G074500 ID=Sobic.002G074500.12.v3.1 annot-version=v3.1)| no hits & (original description: pacid=32766035 transcript=Sobic.002G074500.13 locus=Sobic.002G074500 ID=Sobic.002G074500.13.v3.1 annot-version=v3.1)| no hits & (original description: pacid=32766034 transcript=Sobic.002G074500.14 locus=Sobic.002G07…	48	18	8	6	6	7	7	9	9	7	11	11	16	13	20
Sobic.002G087500	PF00161	PF00652							Ribosome_inactivating_protein	Ricin-type_beta-trefoil_lectin_domain									3.2.2.22		GO:0030598.GO:0017148										not assigned.unknown	no hits & (original description: pacid=32768848 transcript=Sobic.002G087500.1 locus=Sobic.002G087500 ID=Sobic.002G087500.1.v3.1 annot-version=v3.1)	34	9	4	10	9	6	6	9	6	4	16	3	8	14	26
Sobic.002G216600	PF00631|								GGL_domain|								PTHR32378.PTHR32378:SF9				GO:0007186.GO:0005834.GO:0004871|	AT5G20635.1			LOC_Os09g26999.1	keratin-associated protein 5-4. putative. expressed					not assigned.unknown	no hits & (original description: pacid=32765199 transcript=Sobic.002G216600.1 locus=Sobic.002G216600 ID=Sobic.002G216600.1.v3.1 annot-version=v3.1)| no hits & (original description: pacid=32765200 transcript=Sobic.002G216600.2 locus=Sobic.002G216600 ID=Sobic.002G216600.2.v3.1 annot-version=v3.1)	96	61	32	20	17	12	9	8	8	9	10	11	12	8	8
Sobic.002G286100	PF03398								Regulator_of_Vps4_activity_in_the_MVB_pathway								PTHR12161.PTHR12161:SF19					AT4G35730.1		Regulator of Vps4 activity in the MVB pathway protein	LOC_Os09g37510.1	DUF292 domain containing protein. expressed					not assigned.unknown	(at4g35730 : 277.0) Regulator of Vps4 activity in the MVB pathway protein; CONTAINS InterPro DOMAIN/s: Protein of unknown function DUF292 eukaryotic (InterPro:IPR005061); BEST Arabidopsis thaliana protein match is: Regulator of Vps4 activity in the MVB pathway protein (TAIR:AT1G34220.2); Has 794 Blast hits to 754 proteins in 186 species: Archae - 0; Bacteria - 4; Metazoa - 200; Fungi - 205; Plant…	83	35	17	12	10	11	12	14	15	18	24	27	36	32	35
Sobic.003G084100	PF05553								Cotton_fibre_expressed_protein													AT5G38700.1			LOC_Os01g04170.1	expressed protein					not assigned.unknown	no hits & (original description: pacid=32732510 transcript=Sobic.003G084100.1 locus=Sobic.003G084100 ID=Sobic.003G084100.1.v3.1 annot-version=v3.1)	71	27	4	2	1	3	2	5	4	3	5	5	9	15	15
Sobic.003G414400																	PTHR21567.PTHR21567:SF35	KOG2933				AT4G15830.1		ARM repeat superfamily protein	LOC_Os01g70560.1	expressed protein					not assigned.unknown	(at4g15830 : 177.0) ARM repeat superfamily protein; FUNCTIONS IN: binding; INVOLVED IN: biological_process unknown; LOCATED IN: cellular_component unknown; EXPRESSED IN: 21 plant structures; EXPRESSED DURING: 14 growth stages; CONTAINS InterPro DOMAIN/s: Armadillo-type fold (InterPro:IPR016024); BEST Arabidopsis thaliana protein match is: ARM repeat superfamily protein (TAIR:AT3G01450.1); Has 302…	26	8	1	0	0	1	1	2	2	2	2	3	7	9	12
Sobic.001G160000	PF14531								Kinase-like								PTHR24362.PTHR24362:SF255|PTHR24362.PTHR24362:SF218	KOG0589	2.7.11.1	K08857		AT3G04810.2|AT3G04810.1	ATNEK2.NEK2	NIMA-related kinase 2	LOC_Os12g41180.1	LSTK-1-like kinase. putative. expressed					protein.postranslational modification	(at3g04810 : 590.0) Encodes AtNek2 a member of the NIMA-related serine/threonine kinases (Neks) that have been linked to cell-cycle regulation in fungi and mammals. Plant Neks might be involved in plant development processes.; NIMA-related kinase 2 (NEK2); FUNCTIONS IN: protein serine/threonine kinase activity protein kinase activity kinase activity ATP binding; INVOLVED IN: protein amino acid ph…	19	9	4	2	1	2	1	2	2	2	3	3	4	3	6
Sobic.006G069500	PF00462								Glutaredoxin								PTHR10168.PTHR10168:SF44				GO:0045454.GO:0015035.GO:0009055	AT5G03870.1		Glutaredoxin family protein	LOC_Os04g33680.1	glutaredoxin. putative. expressed					redox.glutaredoxins	(at5g03870 : 167.0) Glutaredoxin family protein; FUNCTIONS IN: electron carrier activity protein disulfide oxidoreductase activity; INVOLVED IN: N-terminal protein myristoylation cell redox homeostasis; LOCATED IN: cellular_component unknown; EXPRESSED IN: 15 plant structures; EXPRESSED DURING: 7 growth stages; CONTAINS InterPro DOMAIN/s: Thioredoxin fold (InterPro:IPR012335) Glutaredoxin (InterP…	7	3	1	0	0	0	0	1	1	1	0	1	2	2	2
Sobic.004G197400	PF01426	PF00385	PF00145						BAH_domain	Chromo_(CHRromatin_Organisation_MOdifier)_domain	C-5_cytosine-specific_DNA_methylase						PTHR10629.PTHR10629:SF28		2.1.1.37	K00558	GO:0003682	AT1G69770.1	CMT3	chromomethylase 3	LOC_Os03g12570.1	expressed protein					RNA.regulation of transcription.DNA methyltransferases	(at1g69770 : 761.0) Encodes a chromomethylase involved in methylating cytosine residues at non-CG sites. Involved in preferentially methylating transposon-related sequences reducing their mobility. CMT3 interacts with an Arabidopsis homologue of HP1 (heterochromatin protein 1) which in turn interacts with methylated histones. Involved in gene silencing.; chromomethylase 3 (CMT3); FUNCTIONS IN: DN…	43	14	5	4	2	3	2	4	3	2	5	5	7	5	9
Sobic.004G047100	PF12763	PF00350	PF16880						Cytoskeletal-regulatory_complex_EF_hand	Dynamin_family	N-terminal_EH-domain_containing_protein						PTHR11216.PTHR11216:SF83			K12483		AT3G20290.1	ATEHD1.EHD1	EPS15 homology domain 1	LOC_Os02g06340.1	EH domain-containing protein 1. putative. expressed					signalling.calcium	(at3g20290 : 877.0) Encodes AtEHD1 one of the Arabidopsis Eps15 homology domain proteins involved in endocytosis (AtEHD2 At4g05520).; EPS15 homology domain 1 (EHD1); FUNCTIONS IN: GTP binding GTPase activity calcium ion binding; INVOLVED IN: endocytosis; LOCATED IN: endosome microsome membrane cytoplasm; EXPRESSED IN: 24 plant structures; EXPRESSED DURING: 15 growth stages; CONTAINS InterPro DOMA…	75	25	6	4	4	5	5	9	9	6	13	13	22	23	46
Sobic.003G273800	PF13178	PF00612							Protein_of_unknown_function_(DUF4005)	IQ_calmodulin-binding_motif							PTHR32295.PTHR32295:SF24				GO:0005515	AT2G26180.1	IQD6	IQ-domain 6	LOC_Os01g51230.1	IQ calmodulin-binding motif domain containing protein. expressed					signalling.calcium	(at1g72670 : 171.0) IQ-domain 8 (iqd8); CONTAINS InterPro DOMAIN/s: IQ calmodulin-binding region (InterPro:IPR000048); BEST Arabidopsis thaliana protein match is: IQ-domain 7 (TAIR:AT1G17480.1); Has 845 Blast hits to 839 proteins in 45 species: Archae - 0; Bacteria - 0; Metazoa - 33; Fungi - 13; Plants - 782; Viruses - 0; Other Eukaryotes - 17 (source: NCBI BLink). & (reliability: 342.0) & (origi…	15	6	2	1	1	1	2	2	2	2	3	3	5	5	6
Sobic.002G142200	PF00560	PF08263	PF13855	PF00069					Leucine_Rich_Repeat	Leucine_rich_repeat_N-terminal_domain	Leucine_rich_repeat	Protein_kinase_domain					PTHR27008.PTHR27008:SF50	KOG1187	2.7.11.1		GO:0005515.GO:0006468.GO:0005524.GO:0004672	AT2G15300.1		Leucine-rich repeat protein kinase family protein	LOC_Os09g02250.1	transposon protein. putative. unclassified. expressed					signalling.receptor kinases.leucine rich repeat III	(at5g67280 : 292.0) receptor-like kinase (RLK); FUNCTIONS IN: protein serine/threonine kinase activity kinase activity ATP binding; INVOLVED IN: transmembrane receptor protein tyrosine kinase signaling pathway protein amino acid phosphorylation; LOCATED IN: endomembrane system; EXPRESSED IN: 22 plant structures; EXPRESSED DURING: 13 growth stages; CONTAINS InterPro DOMAIN/s: Protein kinase cataly…	13	4	3	1	1	1	1	2	2	2	2	2	3	4	8
Sobic.001G061400	PF07714								Protein_tyrosine_and_serine/threonine_kinase								PTHR27003.PTHR27003:SF50	KOG1187	2.7.11.1		GO:0006468.GO:0004672	AT3G03770.2		Leucine-rich repeat protein kinase family protein	LOC_Os03g57780.1	protein kinase. putative. expressed					signalling.receptor kinases.leucine rich repeat VI	(at3g03770 : 675.0) Leucine-rich repeat protein kinase family protein; FUNCTIONS IN: protein serine/threonine kinase activity protein kinase activity ATP binding; INVOLVED IN: transmembrane receptor protein tyrosine kinase signaling pathway protein amino acid phosphorylation; LOCATED IN: endomembrane system; EXPRESSED IN: 22 plant structures; EXPRESSED DURING: 13 growth stages; CONTAINS InterPro …	53	27	18	8	6	7	5	7	5	7	6	9	7	7	9
Sobic.005G018400	PF00931								NB-ARC_domain								PTHR23155.PTHR23155:SF542	KOG4658			GO:0043531	AT3G46710.1		NB-ARC domain-containing disease resistance protein	LOC_Os11g17014.1	NB-ARC domain containing protein. expressed					stress.biotic	(at1g50180 : 176.0) NB-ARC domain-containing disease resistance protein; FUNCTIONS IN: ATP binding; INVOLVED IN: apoptosis defense response; LOCATED IN: cellular_component unknown; EXPRESSED IN: shoot; CONTAINS InterPro DOMAIN/s: NB-ARC (InterPro:IPR002182) Disease resistance protein (InterPro:IPR000767); BEST Arabidopsis thaliana protein match is: Disease resistance protein (CC-NBS-LRR class) fa…	34	7	2	1	2	4	4	5	5	4	9	7	9	10	17
