# Supplementary material for: Bioenergy sorghum nodal root bud development: morphometric, transcriptomic and gene regulatory network analysis
Source: Front Plant Sci. 2024 Oct 21;15:1456627. doi: 10.3389/fpls.2024.1456627 (PMC11532172; doi:10.3389/fpls.2024.1456627)
Supplement: Supplementary Data Sheet 3 — Analysis of first tier neighbors of NRB gene regulatory network (GRN) TFs with high expression early in NRB development. TFs that are connected to and could therefore regulate TFs expressed early in NRB development are listed in files labeled ‘activators first neighbors’. Genes that are connected to that could be regulated by TFs expressed early in development are listed in files labeled ‘activated first neighbors’. [file DataSheet3.zip › S-File3-NRB_network_early TFs/B3.REM1_Sobic.001G479600_activated_first_neighbors.xlsx]

## Sheet: Sheet1
GeneIDV3	Pfam1	Pfam2	Pfam3	Pfam4	Pfam5	Pfam6	Pfam7	Pfam8	Pfam1_domain	Pfam2_domain	Pfam3_domain	Pfam4_domain	Pfam5_domain	Pfam6_domain	Pfam7_domain	Pfam8_domain	Panther	KOG	KEGG_ec	KO	GO	Best_hit_arabi_name	arabi_symbol	arabi_defline	Best_hit_rice_name	rice_defline	Functional_category	misc_annotation	Rice_Annotation	Arabidopsis_Annotation	MapmanProcess	ArabidopsisID_description	TX08001_Nodal_Root_Bud_Node_Phy_7_TPMmean	TX08001_Nodal_Root_Bud_Node_Phy_8_TPMmean	TX08001_Nodal_Root_Bud_Node_Phy_9_TPMmean	TX08001_Nodal_Root_Bud_Node_Phy_10_TPMmean	TX08001_Nodal_Root_Bud_Node_Phy_11_TPMmean	TX08001_Nodal_Root_Bud_Node_Phy_12_TPMmean	TX08001_Nodal_Root_Bud_Node_Phy_13_TPMmean	TX08001_Nodal_Root_Bud_Node_Phy_14_TPMmean	TX08001_Nodal_Root_Bud_Node_Phy_15_TPMmean	TX08001_Nodal_Root_Bud_Node_Phy_16_TPMmean	TX08001_Nodal_Root_Bud_Node_Phy_17_TPMmean	TX08001_Nodal_Root_Bud_Node_Phy_18_TPMmean	TX08001_Nodal_Root_Bud_Node_Phy_19_TPMmean	TX08001_Nodal_Root_Bud_Node_Phy_20_TPMmean	TX08001_Nodal_Root_Bud_Node_Phy_21_TPMmean
Sobic.001G479600	PF02362								B3_DNA_binding_domain								PTHR31391.PTHR31391:SF20				GO:0003677	AT3G19184.1	REM1	AP2/B3-like transcriptional factor family protein	LOC_Os03g08620.1	B3 DNA binding domain containing protein. expressed	Transcription_factors		B3 DNA binding domain containing protein	AP2/B3-like transcriptional factor	RNA.regulation of transcription.C2C2(Zn) GATA transcription factor family	(at3g19184 : 157.0) AP2/B3-like transcriptional factor family protein; FUNCTIONS IN: DNA binding; INVOLVED IN: regulation of transcription DNA-dependent; LOCATED IN: cellular_component unknown; EXPRESSED IN: 7 plant structures; EXPRESSED DURING: F mature embryo stage petal differentiation and expansion stage E expanded cotyledon stage D bilateral stage; CONTAINS InterPro DOMAIN/s: Transcriptional…	36	8	2	1	1	2	2	3	3	4	5	6	10	13	12
Sobic.001G080600																	PTHR33167.PTHR33167:SF8					AT5G67390.1			LOC_Os03g55400.1	expressed protein					not assigned.unknown	no hits & (original description: pacid=32758198 transcript=Sobic.001G080600.1 locus=Sobic.001G080600 ID=Sobic.001G080600.1.v3.1 annot-version=v3.1)| no hits & (original description: pacid=32758199 transcript=Sobic.001G080600.2 locus=Sobic.001G080600 ID=Sobic.001G080600.2.v3.1 annot-version=v3.1)	36	20	2	2	4	4	4	6	6	4	6	6	10	16	10
Sobic.004G222300	PF00304								Gamma-thionin_family								PTHR33147.PTHR33147:SF8					AT2G02120.1	LCR70.PDF2.1	Scorpion toxin-like knottin superfamily protein	LOC_Os02g41904.1	DEF7 - Defensin and Defensin-like DEFL family. expressed					not assigned.unknown	no hits & (original description: pacid=32746646 transcript=Sobic.004G222300.1 locus=Sobic.004G222300 ID=Sobic.004G222300.1.v3.1 annot-version=v3.1)	27	5	1	0	1	1	1	1	1	1	1	1	4	8	15
Sobic.009G240300																	PTHR31342.PTHR31342:SF5					AT4G18570.1		Tetratricopeptide repeat (TPR)-like superfamily protein	LOC_Os05g49820.1	chloroplast unusual positioning protein. putative. expressed					not assigned.no ontology.hydroxyproline rich proteins	(at4g18570 : 308.0) Tetratricopeptide repeat (TPR)-like superfamily protein; BEST Arabidopsis thaliana protein match is: Hydroxyproline-rich glycoprotein family protein (TAIR:AT3G25690.3); Has 41355 Blast hits to 22856 proteins in 1198 species: Archae - 106; Bacteria - 4898; Metazoa - 15706; Fungi - 4501; Plants - 9175; Viruses - 1532; Other Eukaryotes - 5437 (source: NCBI BLink). & (reliability:…	8	3	1	1	1	1	1	1	2	1	2	2	4	4	6
Sobic.009G070800	PF03767								HAD_superfamily_subfamily_IIIB_(Acid_phosphatase)								PTHR31284.PTHR31284:SF5		3.1.3.2		GO:0003993	AT4G29260.1		HAD superfamily. subfamily IIIB acid phosphatase	LOC_Os05g10210.1|LOC_Os05g10310.2	HAD superfamily phosphatase. putative. expressed|acid phosphatase. putative. expressed					misc.acid and other phosphatases	(at4g25150 : 195.0) HAD superfamily subfamily IIIB acid phosphatase ; FUNCTIONS IN: acid phosphatase activity; INVOLVED IN: biological_process unknown; LOCATED IN: endomembrane system; EXPRESSED IN: 21 plant structures; EXPRESSED DURING: 9 growth stages; CONTAINS InterPro DOMAIN/s: Acid phosphatase (Class B) (InterPro:IPR005519) Vegetative storage protein/acid phosphatase (InterPro:IPR014403) Aci…	19	9	2	2	2	2	1	4	4	4	9	3	10	15	22
Sobic.009G024900	PF14531								Kinase-like								PTHR24350.PTHR24350:SF7	KOG0580	2.7.11.1	K08850	GO:0007049.GO:0004672.GO:0032465.GO:0007059.GO:0000278.GO:0000226	AT2G45490.1	AtAUR3.AUR3	ataurora3	LOC_Os03g55620.3	CAMK_CAMK_like_Aur_like.2 - CAMK includes calcium/calmodulin depedent protein kinases. expressed					protein.postranslational modification	(at2g45490 : 409.0) Encodes a member of a family of Ser/Thr kinases whose activities peak during cell division. Transcripts are abundant in tissues rich in dividing cells like roots and flowers but are low or absent in fully expanded leaves and stems. In interphase cells the protein is predominantly nuclear. During mitosis the protein associates with plant-specific cytoskeletal structures (prepro…	16	9	3	1	2	1	1	2	2	2	2	3	6	8	11
Sobic.007G210200	PF03110								SBP_domain								PTHR31251.PTHR31251:SF23				GO:0005634.GO:0003677	AT2G42200.1	SPL9	squamosa promoter binding protein-like 9	LOC_Os08g39890.1	OsSPL14 - SBP-box gene family member. expressed	Flowering_time|Flowering_genes	|SPL9	OsSPL14 - SBP-box gene family member	squamosa promoter binding protein-like 9	development.squamosa promoter binding like (SPL)	(at2g42200 : 136.0) Encodes a putative transcriptional regulator that is involved in the vegetative to reproductive phase transition. Expression is regulated by MIR156b. SPL activity nonautonomously inhibits initiation of new leaves at the shoot apical meristem.; squamosa promoter binding protein-like 9 (SPL9); FUNCTIONS IN: sequence-specific DNA binding transcription factor activity; INVOLVED IN…	300	146	122	66	51	59	37	44	40	57	51	52	69	73	105
Sobic.007G000500	PF00505								HMG_(high_mobility_group)_box								PTHR13711.PTHR13711:SF147	KOG0381				AT5G23420.1	HMGB6	high-mobility group box 6	LOC_Os08g01100.1	HMG1/2. putative. expressed					RNA.regulation of transcription.Nucleosome/chromatin assembly factor group	(at5g23420 : 118.0) Encodes HMGB6 a protein belonging to the subgroup of HMGB (high mobility group B) proteins. Localized in the nucleus. Binds to supercoiled DNA in vitro. HMGB6 is phosphorylated by protein kinase CK2alpha within its acidic C-terminal domain.; high-mobility group box 6 (HMGB6); FUNCTIONS IN: DNA binding sequence-specific DNA binding transcription factor activity; LOCATED IN: nuc…	184	75	25	13	11	18	15	20	21	22	21	37	57	57	55
Sobic.006G197400	PF00010								Helix-loop-helix_DNA-binding_domain								PTHR11969.PTHR11969:SF27				GO:0046983	AT4G01460.1		basic helix-loop-helix (bHLH) DNA-binding superfamily protein	LOC_Os02g46560.1	helix-loop-helix DNA-binding protein. putative. expressed	Transcription_factors		helix-loop-helix DNA-binding protein	basic helix-loop-helix (bHLH) DNA-binding super	RNA.regulation of transcription.bHLHBasic Helix-Loop-Helix family	(at1g72210 : 135.0) basic helix-loop-helix (bHLH) DNA-binding superfamily protein; FUNCTIONS IN: DNA binding sequence-specific DNA binding transcription factor activity; INVOLVED IN: regulation of transcription; LOCATED IN: nucleus; CONTAINS InterPro DOMAIN/s: Helix-loop-helix DNA-binding domain (InterPro:IPR001092) Helix-loop-helix DNA-binding (InterPro:IPR011598); BEST Arabidopsis thaliana prot…	6	1	0	0	0	0	0	0	0	1	1	1	2	3	4
Sobic.005G129600	PF00450								Serine_carboxypeptidase								PTHR11802.PTHR11802:SF109	KOG1282	3.4.16.6	K16297	GO:0006508.GO:0004185	AT1G28110.2	SCPL45	serine carboxypeptidase-like 45	LOC_Os11g31980.1	OsSCP63 - Putative Serine Carboxypeptidase homologue. expressed					protein.degradation.serine protease	(at1g28110 : 687.0) serine carboxypeptidase-like 45 (SCPL45); FUNCTIONS IN: serine-type carboxypeptidase activity; INVOLVED IN: proteolysis; LOCATED IN: plant-type cell wall; EXPRESSED IN: 21 plant structures; EXPRESSED DURING: 13 growth stages; CONTAINS InterPro DOMAIN/s: Peptidase S10 serine carboxypeptidase (InterPro:IPR001563) Peptidase S10 serine carboxypeptidase active site (InterPro:IPR018…	52	26	13	10	13	12	17	19	15	17	22	16	29	30	50
Sobic.005G042800	PF04844								Transcriptional_repressor_ovate								PTHR33057.PTHR33057:SF30					AT3G52525.1	ATOFP6.OFP6	ovate family protein 6	LOC_Os12g06160.1	DUF623 domain containing protein. expressed					not assigned.unknown	no hits & (original description: pacid=32738486 transcript=Sobic.005G042800.1 locus=Sobic.005G042800 ID=Sobic.005G042800.1.v3.1 annot-version=v3.1)	3	0	1	1	1	0	0	0	0	0	0	0	1	1	3
Sobic.005G016300	PF06075								Plant_protein_of_unknown_function_(DUF936)								PTHR31928.PTHR31928:SF3					AT4G13370.1		Plant protein of unknown function (DUF936)	LOC_Os11g02740.1	expressed protein					not assigned.unknown	(at4g13370 : 302.0) Plant protein of unknown function (DUF936); CONTAINS InterPro DOMAIN/s: Protein of unknown function DUF936 plant (InterPro:IPR010341); BEST Arabidopsis thaliana protein match is: Plant protein of unknown function (DUF936) (TAIR:AT3G14170.1); Has 492 Blast hits to 349 proteins in 79 species: Archae - 0; Bacteria - 30; Metazoa - 82; Fungi - 18; Plants - 260; Viruses - 6; Other E…	29	8	2	1	1	2	1	2	2	2	3	2	4	4	7
Sobic.004G218100	PF04116	PF12076							Fatty_acid_hydroxylase	WAX2_C-terminal_domain							PTHR11863.PTHR11863:SF56			K15404	GO:0055114.GO:0016491.GO:0006633.GO:0005506	AT1G02205.2	CER1	Fatty acid hydroxylase superfamily	LOC_Os02g40784.1	WAX2. putative. expressed	Wax_genes_(stem)|				secondary metabolism.wax	(at1g02205 : 661.0) Expression of the CER1 gene associated with production of stem epicuticular wax and pollen fertility. Biochemical studies showed that cer1 mutants are blocked in the conversion of stem wax C30 aldehydes to C29 alkanes and they also lack the secondary alcohols and ketones. These suggested the CER1 protein is an aldehyde decarbonylase but the exact molecular function of this pro…	34	7	3	0	0	0	0	0	0	0	0	0	0	0	0
Sobic.001G104500	PF08880	PF08879							QLQ	WRC							PTHR31602.PTHR31602:SF2				GO:0006355.GO:0005634.GO:0005524.GO:0032502.GO:0006351	AT2G22840.1	AtGRF1.GRF1	growth-regulating factor 1	LOC_Os03g51970.1	growth-regulating factor. putative. expressed	Transcription_factors		growth-regulating factor	growth-regulating factor 1	RNA.regulation of transcription.General Transcription	(at4g37740 : 172.0) Growth regulating factor encoding transcription activator. One of the nine members of a GRF gene family containing nuclear targeting domain. Mutants result in smaller leaves indicating the role of the gene in leaf development. Expressed in root shoot and flower; growth-regulating factor 2 (GRF2); CONTAINS InterPro DOMAIN/s: Glutamine-Leucine-Glutamine QLQ (InterPro:IPR014978) …	92	44	42	31	12	21	13	12	11	17	19	30	29	30	46
Sobic.004G126700	PF06955	PF00722							Xyloglucan_endo-transglycosylase_(XET)_C-terminus	Glycosyl_hydrolases_family_16							PTHR31062.PTHR31062:SF24		3.2.1.151	K08235	GO:0048046.GO:0016762.GO:0006073.GO:0005618.GO:0005975.GO:0004553	AT5G57530.1	AtXTH12.XTH12	xyloglucan endotransglucosylase/hydrolase 12	LOC_Os02g17880.1	glycosyl hydrolases family 16. putative. expressed	Cell_wall		glycosyl hydrolases family 16	xyloglucan endotransglucosylase/hydrolase 12	cell wall.degradation.mannan-xylose-arabinose-fucose	(at5g57530 : 243.0) xyloglucan endotransglucosylase/hydrolase 12 (XTH12); CONTAINS InterPro DOMAIN/s: Xyloglucan endotransglucosylase/hydrolase (InterPro:IPR016455) Xyloglucan endo-transglycosylase C-terminal (InterPro:IPR010713) Concanavalin A-like lectin/glucanase subgroup (InterPro:IPR013320) Concanavalin A-like lectin/glucanase (InterPro:IPR008985) Glycoside hydrolase family 16 (InterPro:IPR0…	84	39	7	4	4	3	2	3	2	2	2	2	3	4	9
Sobic.003G328500	PF02984	PF00134							Cyclin_C-terminal_domain	Cyclin_N-terminal_domain							PTHR10177.PTHR10177:SF241	KOG0653		K05868	GO:0005634	AT5G06150.1	CYC1BAT.CYCB1;2	Cyclin family protein	LOC_Os01g59120.1	cyclin. putative. expressed			cell.cycle	(loc_os01g59120.1 : 523.0) no description available & (p34800|ccn1_antma : 374.0) G2/mitotic-specific cyclin-1 - Antirrhinum majus (Garden snapdragon) & (at5g06150 : 359.0) Encodes a cyclin whose expression is reduced in response to high salt.; CYC1BAT; CONTAINS InterPro DOMAIN/s: Cyclin C-terminal (InterPro:IPR004367) Cyclin-like (InterPro:IPR011028) Cyclin N-terminal (InterPro:IPR006671) Cyclin…	cell.cycle	(at5g06150 : 359.0) Encodes a cyclin whose expression is reduced in response to high salt.; CYC1BAT; CONTAINS InterPro DOMAIN/s: Cyclin C-terminal (InterPro:IPR004367) Cyclin-like (InterPro:IPR011028) Cyclin N-terminal (InterPro:IPR006671) Cyclin A/B/D/E (InterPro:IPR014400) Cyclin (InterPro:IPR006670); BEST Arabidopsis thaliana protein match is: CYCLIN B1;3 (TAIR:AT3G11520.1); Has 1807 Blast hit…	185	61	16	7	6	9	9	14	15	15	23	22	44	37	53
Sobic.002G286100	PF03398								Regulator_of_Vps4_activity_in_the_MVB_pathway								PTHR12161.PTHR12161:SF19					AT4G35730.1		Regulator of Vps4 activity in the MVB pathway protein	LOC_Os09g37510.1	DUF292 domain containing protein. expressed					not assigned.unknown	(at4g35730 : 277.0) Regulator of Vps4 activity in the MVB pathway protein; CONTAINS InterPro DOMAIN/s: Protein of unknown function DUF292 eukaryotic (InterPro:IPR005061); BEST Arabidopsis thaliana protein match is: Regulator of Vps4 activity in the MVB pathway protein (TAIR:AT1G34220.2); Has 794 Blast hits to 754 proteins in 186 species: Archae - 0; Bacteria - 4; Metazoa - 200; Fungi - 205; Plant…	83	35	17	12	10	11	12	14	15	18	24	27	36	32	35
Sobic.002G272300																	PTHR35117					AT3G54060.2			ChrSy.fgenesh.mRNA.80|LOC_Os03g01008.1	expressed protein					not assigned.unknown	no hits & (original description: pacid=32770525 transcript=Sobic.002G272300.1 locus=Sobic.002G272300 ID=Sobic.002G272300.1.v3.1 annot-version=v3.1)| no hits & (original description: pacid=32770524 transcript=Sobic.002G272300.2 locus=Sobic.002G272300 ID=Sobic.002G272300.2.v3.1 annot-version=v3.1)	4	2	1	0	1	1	1	1	1	0	1	1	1	1	1
Sobic.002G201500	PF02704								Gibberellin_regulated_protein								PTHR23201.PTHR23201:SF14					AT1G74670.1		Gibberellin-regulated family protein	LOC_Os09g24840.1	GASR10 - Gibberellin-regulated GASA/GAST/Snakin family protein precursor. expressed			hormone metabolism.gibberelin.induced-regulated-responsive-activated	(at1g74670 : 100.0) Gibberellin-regulated ; FUNCTIONS IN: molecular_function unknown; INVOLVED IN: in 6 processes; LOCATED IN: endomembrane system; EXPRESSED IN: 21 plant structures; EXPRESSED DURING: 13 growth stages; CONTAINS InterPro DOMAIN/s: Gibberellin regulated protein (InterPro:IPR003854); BEST Arabidopsis thaliana protein match is: GAST1 protein homolog 4 (TAIR:AT5G15230.1); Has 479 Blas…	hormone metabolism.gibberelin.induced-regulated-responsive-activated	(at1g74670 : 100.0) Gibberellin-regulated family protein; FUNCTIONS IN: molecular_function unknown; INVOLVED IN: in 6 processes; LOCATED IN: endomembrane system; EXPRESSED IN: 21 plant structures; EXPRESSED DURING: 13 growth stages; CONTAINS InterPro DOMAIN/s: Gibberellin regulated protein (InterPro:IPR003854); BEST Arabidopsis thaliana protein match is: GAST1 protein homolog 4 (TAIR:AT5G15230.1)…	44	21	3	1	2	5	8	8	7	4	3	2	6	12	25
Sobic.002G142200	PF00560	PF08263	PF13855	PF00069					Leucine_Rich_Repeat	Leucine_rich_repeat_N-terminal_domain	Leucine_rich_repeat	Protein_kinase_domain					PTHR27008.PTHR27008:SF50	KOG1187	2.7.11.1		GO:0005515.GO:0006468.GO:0005524.GO:0004672	AT2G15300.1		Leucine-rich repeat protein kinase family protein	LOC_Os09g02250.1	transposon protein. putative. unclassified. expressed					signalling.receptor kinases.leucine rich repeat III	(at5g67280 : 292.0) receptor-like kinase (RLK); FUNCTIONS IN: protein serine/threonine kinase activity kinase activity ATP binding; INVOLVED IN: transmembrane receptor protein tyrosine kinase signaling pathway protein amino acid phosphorylation; LOCATED IN: endomembrane system; EXPRESSED IN: 22 plant structures; EXPRESSED DURING: 13 growth stages; CONTAINS InterPro DOMAIN/s: Protein kinase cataly…	13	4	3	1	1	1	1	2	2	2	2	2	3	4	8
Sobic.001G416000	PF00225								Kinesin_motor_domain								PTHR24115.PTHR24115:SF525		3.6.4.4	K10398	GO:0008017.GO:0007018.GO:0005524.GO:0003777.GO:0005871	AT2G37420.1		ATP binding microtubule motor family protein	LOC_Os03g17164.1	kinesin-related protein. putative. expressed					cell.organisation	(at2g37420 : 772.0) ATP binding microtubule motor family protein; FUNCTIONS IN: microtubule motor activity ATP binding; INVOLVED IN: microtubule-based movement; LOCATED IN: chloroplast; EXPRESSED IN: 19 plant structures; EXPRESSED DURING: 9 growth stages; CONTAINS InterPro DOMAIN/s: Kinesin motor region conserved site (InterPro:IPR019821) Kinesin motor domain (InterPro:IPR001752); BEST Arabidopsi…	28	16	10	9	7	6	5	7	6	7	10	9	8	8	10
Sobic.001G105800	PF12937								F-box-like								PTHR31264.PTHR31264:SF12				GO:0005515	AT1G33530.1		F-box family protein	LOC_Os03g51760.1	OsFBX109 - F-box domain containing protein. expressed					not assigned.unknown	no hits & (original description: pacid=32759103 transcript=Sobic.001G105800.1 locus=Sobic.001G105800 ID=Sobic.001G105800.1.v3.1 annot-version=v3.1)	11	4	1	1	1	1	1	1	2	3	2	3	5	4	3
Sobic.010G103700	PF08418	PF04042							DNA_polymerase_alpha_subunit_B_N-terminal	DNA_polymerase_alpha/epsilon_subunit_B							PTHR23061.PTHR23061:SF12	KOG1625		K02321	GO:0006260.GO:0003887.GO:0003677	AT1G67630.1	POLA2	DNA polymerase alpha 2	LOC_Os12g13950.1	POLA2 - Putative DNA polymerase alpha complex subunit. expressed			DNA.synthesis/chromatin structure	(at1g67630 : 639.0) DNA polymerase alpha 2 (POLA2); FUNCTIONS IN: DNA binding DNA-directed DNA polymerase activity; INVOLVED IN: DNA replication; LOCATED IN: mitochondrion; EXPRESSED IN: 21 plant structures; EXPRESSED DURING: 13 growth stages; CONTAINS InterPro DOMAIN/s: DNA polymerase alpha subunit B N-terminal (InterPro:IPR013627) DNA polymerase alpha subunit B (InterPro:IPR016722) DNA polymera…	DNA.synthesis/chromatin structure	(at1g67630 : 645.0) DNA polymerase alpha 2 (POLA2); FUNCTIONS IN: DNA binding DNA-directed DNA polymerase activity; INVOLVED IN: DNA replication; LOCATED IN: mitochondrion; EXPRESSED IN: 21 plant structures; EXPRESSED DURING: 13 growth stages; CONTAINS InterPro DOMAIN/s: DNA polymerase alpha subunit B N-terminal (InterPro:IPR013627) DNA polymerase alpha subunit B (InterPro:IPR016722) DNA polymera…	27	11	6	4	4	5	6	7	7	4	10	12	15	17	21
