# Supplementary material for: Bioenergy sorghum nodal root bud development: morphometric, transcriptomic and gene regulatory network analysis
Source: Front Plant Sci. 2024 Oct 21;15:1456627. doi: 10.3389/fpls.2024.1456627 (PMC11532172; doi:10.3389/fpls.2024.1456627)
Supplement: Supplementary Data Sheet 3 — Analysis of first tier neighbors of NRB gene regulatory network (GRN) TFs with high expression early in NRB development. TFs that are connected to and could therefore regulate TFs expressed early in NRB development are listed in files labeled ‘activators first neighbors’. Genes that are connected to that could be regulated by TFs expressed early in development are listed in files labeled ‘activated first neighbors’. [file DataSheet3.zip › S-File3-NRB_network_early TFs/B3.REM1_Sobic.002G142000_activators_first_neighbors.xlsx]

## Sheet: Sheet1
GeneIDV3	Pfam1	Pfam2	Pfam3	Pfam4	Pfam5	Pfam6	Pfam7	Pfam8	Pfam1_domain	Pfam2_domain	Pfam3_domain	Pfam4_domain	Pfam5_domain	Pfam6_domain	Pfam7_domain	Pfam8_domain	Panther	KOG	KEGG_ec	KO	GO	Best_hit_arabi_name	arabi_symbol	arabi_defline	Best_hit_rice_name	rice_defline	Functional_category	misc_annotation	Rice_Annotation	Arabidopsis_Annotation	MapmanProcess	ArabidopsisID_description	TX08001_Nodal_Root_Bud_Node_Phy_7_TPMmean	TX08001_Nodal_Root_Bud_Node_Phy_8_TPMmean	TX08001_Nodal_Root_Bud_Node_Phy_9_TPMmean	TX08001_Nodal_Root_Bud_Node_Phy_10_TPMmean	TX08001_Nodal_Root_Bud_Node_Phy_11_TPMmean	TX08001_Nodal_Root_Bud_Node_Phy_12_TPMmean	TX08001_Nodal_Root_Bud_Node_Phy_13_TPMmean	TX08001_Nodal_Root_Bud_Node_Phy_14_TPMmean	TX08001_Nodal_Root_Bud_Node_Phy_15_TPMmean	TX08001_Nodal_Root_Bud_Node_Phy_16_TPMmean	TX08001_Nodal_Root_Bud_Node_Phy_17_TPMmean	TX08001_Nodal_Root_Bud_Node_Phy_18_TPMmean	TX08001_Nodal_Root_Bud_Node_Phy_19_TPMmean	TX08001_Nodal_Root_Bud_Node_Phy_20_TPMmean	TX08001_Nodal_Root_Bud_Node_Phy_21_TPMmean
Sobic.002G142000	PF02362								B3_DNA_binding_domain								PTHR31391.PTHR31391:SF13				GO:0003677	AT3G19184.1	REM1	AP2/B3-like transcriptional factor family protein	LOC_Os01g13300.1	B3 DNA binding domain containing protein. expressed	Transcription_factors		B3 DNA binding domain containing protein	AP2/B3-like transcriptional factor	RNA.regulation of transcription.C2C2(Zn) GATA transcription factor family	(at3g19184 : 136.0) AP2/B3-like transcriptional factor family protein; FUNCTIONS IN: DNA binding; INVOLVED IN: regulation of transcription DNA-dependent; LOCATED IN: cellular_component unknown; EXPRESSED IN: 7 plant structures; EXPRESSED DURING: F mature embryo stage petal differentiation and expansion stage E expanded cotyledon stage D bilateral stage; CONTAINS InterPro DOMAIN/s: Transcriptional…	19	6	3	2	1	2	2	3	4	3	5	3	5	4	8
Sobic.003G008700	PF13921	PF00249							Myb-like_DNA-binding_domain	Myb-like_DNA-binding_domain							PTHR10641.PTHR10641:SF599	KOG0048				AT4G32730.2	ATMYB3R-1.ATMYB3R1.MYB3R-1.MYB3R1.PC-MYB1	Homeodomain-like protein	LOC_Os01g12860.1|LOC_Os12g13570.1	MYB family transcription factor. putative. expressed	Transcription_factors		MYB family transcription factor	Homeodomain-like protein	RNA.regulation of transcription.MYB domain transcription factor family	(at5g11510 : 314.0) Arabidopsis thaliana putative c-myb-like transcription factor MYB3R-4. Functions in powdery mildew induced host endoreduplication at the site of infection.; myb domain protein 3r-4 (MYB3R-4); CONTAINS InterPro DOMAIN/s: SANT DNA-binding (InterPro:IPR001005) Homeodomain-like (InterPro:IPR009057) Myb DNA-binding (InterPro:IPR014778) HTH transcriptional regulator Myb-type DNA-bin…	41	14	3	2	2	2	2	3	3	2	5	4	7	7	11
Sobic.003G105200																	PTHR16223.PTHR16223:SF11					AT1G27660.1		basic helix-loop-helix (bHLH) DNA-binding superfamily protein	LOC_Os01g01600.1	ethylene-responsive protein related. putative. expressed	Transcription_factors		hormone metabolism.ethylene.induced-regulated-responsive-activated	(at1g27660 : 149.0) basic helix-loop-helix (bHLH) DNA-binding super; FUNCTIONS IN: sequence-specific DNA binding transcription factor activity; INVOLVED IN: regulation of transcription; LOCATED IN: nucleus; CONTAINS InterPro DOMAIN/s: Helix-loop-helix DNA-binding domain (InterPro:IPR001092) Helix-loop-helix DNA-binding (InterPro:IPR011598); BEST Arabidopsis thaliana protein match is: basic helix-…	hormone metabolism.ethylene.induced-regulated-responsive-activated	(at1g27660 : 149.0) basic helix-loop-helix (bHLH) DNA-binding superfamily protein; FUNCTIONS IN: sequence-specific DNA binding transcription factor activity; INVOLVED IN: regulation of transcription; LOCATED IN: nucleus; CONTAINS InterPro DOMAIN/s: Helix-loop-helix DNA-binding domain (InterPro:IPR001092) Helix-loop-helix DNA-binding (InterPro:IPR011598); BEST Arabidopsis thaliana protein match is…	23	6	5	2	1	1	1	2	1	2	2	4	4	4	3
Sobic.006G197400	PF00010								Helix-loop-helix_DNA-binding_domain								PTHR11969.PTHR11969:SF27				GO:0046983	AT4G01460.1		basic helix-loop-helix (bHLH) DNA-binding superfamily protein	LOC_Os02g46560.1	helix-loop-helix DNA-binding protein. putative. expressed	Transcription_factors		helix-loop-helix DNA-binding protein	basic helix-loop-helix (bHLH) DNA-binding super	RNA.regulation of transcription.bHLHBasic Helix-Loop-Helix family	(at1g72210 : 135.0) basic helix-loop-helix (bHLH) DNA-binding superfamily protein; FUNCTIONS IN: DNA binding sequence-specific DNA binding transcription factor activity; INVOLVED IN: regulation of transcription; LOCATED IN: nucleus; CONTAINS InterPro DOMAIN/s: Helix-loop-helix DNA-binding domain (InterPro:IPR001092) Helix-loop-helix DNA-binding (InterPro:IPR011598); BEST Arabidopsis thaliana prot…	6	1	0	0	0	0	0	0	0	1	1	1	2	3	4
Sobic.006G241000	PF00046								Homeodomain								PTHR24326.PTHR24326:SF263				GO:0003677	AT1G46480.1	WOX4	WUSCHEL related homeobox 4	LOC_Os04g55590.1	homeobox domain containing protein. expressed	Transcription_factors		homeobox domain containing protein	WUSCHEL related homeobox 4	RNA.regulation of transcription.HBHomeobox transcription factor family	(at1g46480 : 128.0) Encodes a WUSCHEL-related homeobox gene family member with 65 amino acids in its homeodomain. Proteins in this family contain a sequence of eight residues (TLPLFPMH) downstream of the homeodomain called the WUS box. This protein also contains an acidic domain approximately 10 residues upstream of the WUS box. Part of the TDIF-TDR-WOX4 signaling pathway that plays a crucial rol…	9	5	2	1	2	2	2	2	2	3	3	1	3	2	1
Sobic.007G032100	PF00046	PF01852							Homeodomain	START_domain							PTHR24326.PTHR24326:SF294	KOG0484		K09338	GO:0003677.GO:0008289	AT4G04890.1	PDF2	protodermal factor 2	LOC_Os08g04190.1	homeobox and START domains containing protein. putative. expressed	Flowering_genes	FWA	homeobox and START domains containing protein	protodermal factor 2	RNA.regulation of transcription.HBHomeobox transcription factor family	(at4g04890 : 899.0) Encodes a homeodomain protein that is expressed in the LI layer of the vegetative floral and inflorescence meristems. Binds to the L1 box promoter element which is required in some proteins for L1 specific expression.; protodermal factor 2 (PDF2); FUNCTIONS IN: DNA binding sequence-specific DNA binding transcription factor activity; INVOLVED IN: epidermal cell differentiation …	7	5	2	1	2	2	2	2	2	2	3	1	1	1	1
Sobic.007G210200	PF03110								SBP_domain								PTHR31251.PTHR31251:SF23				GO:0005634.GO:0003677	AT2G42200.1	SPL9	squamosa promoter binding protein-like 9	LOC_Os08g39890.1	OsSPL14 - SBP-box gene family member. expressed	Flowering_time|Flowering_genes	|SPL9	OsSPL14 - SBP-box gene family member	squamosa promoter binding protein-like 9	development.squamosa promoter binding like (SPL)	(at2g42200 : 136.0) Encodes a putative transcriptional regulator that is involved in the vegetative to reproductive phase transition. Expression is regulated by MIR156b. SPL activity nonautonomously inhibits initiation of new leaves at the shoot apical meristem.; squamosa promoter binding protein-like 9 (SPL9); FUNCTIONS IN: sequence-specific DNA binding transcription factor activity; INVOLVED IN…	300	146	122	66	51	59	37	44	40	57	51	52	69	73	105
Sobic.010G030100	PF02183	PF00046							Homeobox_associated_leucine_zipper	Homeodomain							PTHR24326.PTHR24326:SF233				GO:0043565.GO:0006355.GO:0003700.GO:0003677	AT5G06710.1	HAT14	homeobox from Arabidopsis thaliana	LOC_Os06g04850.1	homeobox associated leucine zipper. putative. expressed	Transcription_factors		homeobox associated leucine zipper	homeobox from Arabidopsis thaliana	RNA.regulation of transcription.HBHomeobox transcription factor family	(at5g06710 : 136.0) Homeobox-leucine zipper protein.; homeobox from Arabidopsis thaliana (HAT14); FUNCTIONS IN: DNA binding sequence-specific DNA binding transcription factor activity; INVOLVED IN: regulation of transcription DNA-dependent; LOCATED IN: nucleus; EXPRESSED IN: 18 plant structures; EXPRESSED DURING: 9 growth stages; BEST Arabidopsis thaliana protein match is: Homeobox-leucine zipper…	28	28	7	7	7	7	8	5	5	7	4	9	11	13	16
