# Supplementary material for: Bioenergy sorghum nodal root bud development: morphometric, transcriptomic and gene regulatory network analysis
Source: Front Plant Sci. 2024 Oct 21;15:1456627. doi: 10.3389/fpls.2024.1456627 (PMC11532172; doi:10.3389/fpls.2024.1456627)
Supplement: Supplementary Data Sheet 3 — Analysis of first tier neighbors of NRB gene regulatory network (GRN) TFs with high expression early in NRB development. TFs that are connected to and could therefore regulate TFs expressed early in NRB development are listed in files labeled ‘activators first neighbors’. Genes that are connected to that could be regulated by TFs expressed early in development are listed in files labeled ‘activated first neighbors’. [file DataSheet3.zip › S-File3-NRB_network_early TFs/B3.REM1_Sobic.K044414_activators_first_neighbors.xlsx]

## Sheet: Sheet1
GeneIDV3	Pfam1	Pfam2	Pfam3	Pfam4	Pfam5	Pfam6	Pfam7	Pfam8	Pfam1_domain	Pfam2_domain	Pfam3_domain	Pfam4_domain	Pfam5_domain	Pfam6_domain	Pfam7_domain	Pfam8_domain	Panther	KOG	KEGG_ec	KO	GO	Best_hit_arabi_name	arabi_symbol	arabi_defline	Best_hit_rice_name	rice_defline	Functional_category	misc_annotation	Rice_Annotation	Arabidopsis_Annotation	MapmanProcess	ArabidopsisID_description	TX08001_Nodal_Root_Bud_Node_Phy_7_TPMmean	TX08001_Nodal_Root_Bud_Node_Phy_8_TPMmean	TX08001_Nodal_Root_Bud_Node_Phy_9_TPMmean	TX08001_Nodal_Root_Bud_Node_Phy_10_TPMmean	TX08001_Nodal_Root_Bud_Node_Phy_11_TPMmean	TX08001_Nodal_Root_Bud_Node_Phy_12_TPMmean	TX08001_Nodal_Root_Bud_Node_Phy_13_TPMmean	TX08001_Nodal_Root_Bud_Node_Phy_14_TPMmean	TX08001_Nodal_Root_Bud_Node_Phy_15_TPMmean	TX08001_Nodal_Root_Bud_Node_Phy_16_TPMmean	TX08001_Nodal_Root_Bud_Node_Phy_17_TPMmean	TX08001_Nodal_Root_Bud_Node_Phy_18_TPMmean	TX08001_Nodal_Root_Bud_Node_Phy_19_TPMmean	TX08001_Nodal_Root_Bud_Node_Phy_20_TPMmean	TX08001_Nodal_Root_Bud_Node_Phy_21_TPMmean
Sobic.009G196900	PF02362	PF06507							B3_DNA_binding_domain	Auxin_response_factor							PTHR31384.PTHR31384:SF23			K14486|	GO:0003677.GO:0009725.GO:0006355.GO:0005634	AT2G33860.1	ARF3.ETT	Transcriptional factor B3 family protein / auxin-responsive factor AUX/IAA-related	LOC_Os05g43920.1	auxin response factor 14. putative. expressed	Transcription_factors		auxin response factor 14	Transcriptional factor B3 / auxin-responsive factor AUX/IAA-related	RNA.regulation of transcription.ARF Auxin Response Factor family	(at2g33860 : 400.0) ettin (ett) mutations have pleiotropic effects on Arabidopsis flower development causing increases in perianth organ number decreases in stamen number and anther formation and apical-basal patterning defects in the gynoecium. The ETTIN gene encodes a protein with homology to DNA binding proteins which bind to auxin response elements. ETT transcript is expressed throughout stag…	51	13	18	15	10	12	8	11	10	10	19	18	13	11	11
Sobic.K044414	PF02362								B3_DNA_binding_domain								PTHR31391				GO:0003677	AT3G19184.1		AP2/B3-like transcriptional factor family protein	LOC_Os06g09420.1	B3 DNA binding domain containing protein. expressed							16	8	5	3	5	4	5	5	5	4	8	4	6	4	6
