# Supplementary material for: Bioenergy sorghum nodal root bud development: morphometric, transcriptomic and gene regulatory network analysis
Source: Front Plant Sci. 2024 Oct 21;15:1456627. doi: 10.3389/fpls.2024.1456627 (PMC11532172; doi:10.3389/fpls.2024.1456627)
Supplement: Supplementary Data Sheet 3 — Analysis of first tier neighbors of NRB gene regulatory network (GRN) TFs with high expression early in NRB development. TFs that are connected to and could therefore regulate TFs expressed early in NRB development are listed in files labeled ‘activators first neighbors’. Genes that are connected to that could be regulated by TFs expressed early in development are listed in files labeled ‘activated first neighbors’. [file DataSheet3.zip › S-File3-NRB_network_early TFs/bHLH.CKG_Sobic.002G260600_activated_first_neighbors.xlsx]

## Sheet: Sheet1
GeneIDV3	Pfam1	Pfam2	Pfam3	Pfam4	Pfam5	Pfam6	Pfam7	Pfam8	Pfam1_domain	Pfam2_domain	Pfam3_domain	Pfam4_domain	Pfam5_domain	Pfam6_domain	Pfam7_domain	Pfam8_domain	Panther	KOG	KEGG_ec	KO	GO	Best_hit_arabi_name	arabi_symbol	arabi_defline	Best_hit_rice_name	rice_defline	Functional_category	misc_annotation	Rice_Annotation	Arabidopsis_Annotation	MapmanProcess	ArabidopsisID_description	TX08001_Nodal_Root_Bud_Node_Phy_7_TPMmean	TX08001_Nodal_Root_Bud_Node_Phy_8_TPMmean	TX08001_Nodal_Root_Bud_Node_Phy_9_TPMmean	TX08001_Nodal_Root_Bud_Node_Phy_10_TPMmean	TX08001_Nodal_Root_Bud_Node_Phy_11_TPMmean	TX08001_Nodal_Root_Bud_Node_Phy_12_TPMmean	TX08001_Nodal_Root_Bud_Node_Phy_13_TPMmean	TX08001_Nodal_Root_Bud_Node_Phy_14_TPMmean	TX08001_Nodal_Root_Bud_Node_Phy_15_TPMmean	TX08001_Nodal_Root_Bud_Node_Phy_16_TPMmean	TX08001_Nodal_Root_Bud_Node_Phy_17_TPMmean	TX08001_Nodal_Root_Bud_Node_Phy_18_TPMmean	TX08001_Nodal_Root_Bud_Node_Phy_19_TPMmean	TX08001_Nodal_Root_Bud_Node_Phy_20_TPMmean	TX08001_Nodal_Root_Bud_Node_Phy_21_TPMmean
Sobic.002G260600	PF00010								Helix-loop-helix_DNA-binding_domain								PTHR12565.PTHR12565:SF88				GO:0046983	AT5G50915.1	CKG?	basic helix-loop-helix (bHLH) DNA-binding superfamily protein	LOC_Os09g33580.2	BEE 1. putative. expressed	Transcription_factors		BEE 1	basic helix-loop-helix (bHLH) DNA-binding super	RNA.regulation of transcription.bHLHBasic Helix-Loop-Helix family	(at5g50915 : 124.0) basic helix-loop-helix (bHLH) DNA-binding superfamily protein; FUNCTIONS IN: DNA binding sequence-specific DNA binding transcription factor activity; INVOLVED IN: response to gibberellin stimulus; LOCATED IN: nucleus; EXPRESSED IN: 23 plant structures; EXPRESSED DURING: 13 growth stages; CONTAINS InterPro DOMAIN/s: Helix-loop-helix DNA-binding domain (InterPro:IPR001092) Helix…	58	97	58	35	17	13	6	5	8	3	2	3	4	2	2
Sobic.001G001000																	PTHR33698.PTHR33698:SF1					AT5G41470.1		Nuclear transport factor 2 (NTF2) family protein	LOC_Os03g64380.1	expressed protein					not assigned.unknown	(at5g41470 : 115.0) Nuclear transport factor 2 (NTF2) family protein; FUNCTIONS IN: molecular_function unknown; INVOLVED IN: biological_process unknown; EXPRESSED IN: cultured cell; BEST Arabidopsis thaliana protein match is: Nuclear transport factor 2 (NTF2) family protein (TAIR:AT1G71480.1); Has 94 Blast hits to 92 proteins in 28 species: Archae - 0; Bacteria - 14; Metazoa - 0; Fungi - 0; Plant…	6	8	6	3	2	1	1	0	0	0	0	0	0	0	0
Sobic.007G129000	PF00860								Permease_family								PTHR11119.PTHR11119:SF41				GO:0055085.GO:0016020.GO:0006810.GO:0005215	AT5G62890.2		Xanthine/uracil permease family protein	LOC_Os08g32500.1	nucleobase-ascorbate transporter. putative. expressed					transport.misc	(at5g62890 : 780.0) Xanthine/uracil permease family protein; FUNCTIONS IN: transmembrane transporter activity; INVOLVED IN: transport transmembrane transport; LOCATED IN: membrane; EXPRESSED IN: 23 plant structures; EXPRESSED DURING: 13 growth stages; CONTAINS InterPro DOMAIN/s: Xanthine/uracil/vitamin C permease (InterPro:IPR006043); BEST Arabidopsis thaliana protein match is: Xanthine/uracil pe…	65	71	65	40	36	26	26	26	20	24	29	28	28	18	14
Sobic.005G010300	PF00011								Hsp20/alpha_crystallin_family																LOC_Os09g17660.1	expressed protein					not assigned.unknown	no hits & (original description: pacid=32741004 transcript=Sobic.005G010300.1 locus=Sobic.005G010300 ID=Sobic.005G010300.1.v3.1 annot-version=v3.1)	67	84	60	45	39	31	23	24	19	19	12	14	13	12	8
Sobic.005G035100	PF13401								AAA_domain								PTHR23155.PTHR23155:SF449	KOG4658				AT3G46530.1	RPP13	NB-ARC domain-containing disease resistance protein	LOC_Os03g26260.1	NB-ARC domain containing protein. expressed					stress.biotic	(at3g46530 : 196.0) Confers resistance to the biotrophic oomycete Peronospora parasitica. Encodes an NBS-LRR type R protein with a putative amino-terminal leucine zipper. Fungal protein ATR13 induces RPP13 gene expression and disease resistance.; RECOGNITION OF PERONOSPORA PARASITICA 13 (RPP13); FUNCTIONS IN: ATP binding; INVOLVED IN: defense response incompatible interaction defense response pla…	5	7	4	1	1	0	0	0	0	0	0	0	0	0	0
Sobic.005G051600	PF03140								Plant_protein_of_unknown_function								PTHR31549.PTHR31549:SF22					AT3G50120.1		Plant protein of unknown function (DUF247)	LOC_Os06g33350.1	plant protein of unknown function domain containing protein. expressed					not assigned.unknown	(at3g50140 : 152.0) Plant protein of unknown function (DUF247); INVOLVED IN: biological_process unknown; LOCATED IN: chloroplast; EXPRESSED IN: cotyledon leaf whorl root leaf; EXPRESSED DURING: LP.06 six leaves visible LP.04 four leaves visible LP.10 ten leaves visible LP.08 eight leaves visible LP.12 twelve leaves visible; CONTAINS InterPro DOMAIN/s: Protein of unknown function DUF247 plant (Int…	12	13	11	7	6	3	4	3	2	2	1	2	1	0	0
Sobic.006G166601																															not assigned.unknown	no hits & (original description: pacid=32762450 transcript=Sobic.006G166601.1 locus=Sobic.006G166601 ID=Sobic.006G166601.1.v3.1 annot-version=v3.1)	82	141	134	70	48	36	40	35	28	14	11	20	15	12	10
Sobic.006G172700	PF14547								Hydrophobic_seed_protein								PTHR31731.PTHR31731:SF24					AT4G12520.1		Bifunctional inhibitor/lipid-transfer protein/seed storage 2S albumin superfamily protein	LOC_Os04g46830.1	LTPL122 - Protease inhibitor/seed storage/LTP family protein precursor. expressed			misc.protease inhibitor/seed storage/lipid transfer protein (LTP)		misc.protease inhibitor/seed storage/lipid transfer protein (LTP) family protein	(at4g12480 : 81.6) a putative lipid transfer protein vernalization-responsive and cold-induced; pEARLI 1; FUNCTIONS IN: lipid binding; INVOLVED IN: defense response to fungus lipid transport; LOCATED IN: endomembrane system; EXPRESSED IN: 6 plant structures; EXPRESSED DURING: LP.06 six leaves visible LP.04 four leaves visible 4 anthesis LP.02 two leaves visible LP.08 eight leaves visible; CONTAIN…	959	1043	585	186	170	67	79	73	44	25	68	32	19	14	8
Sobic.006G204500	PF03283								Pectinacetylesterase								PTHR21562.PTHR21562:SF17				GO:0016787	AT4G19410.1		Pectinacetylesterase family protein	LOC_Os04g51340.1	pectinacetylesterase domain containing protein. expressed	Cell_wall		pectinacetylesterase domain containing protein	Pectinacetylesterase	cell wall.pectin*esterases.acetyl esterase	(at4g19410 : 478.0) Pectinacetylesterase family protein; FUNCTIONS IN: actin binding carboxylesterase activity; INVOLVED IN: cytoskeleton organization; LOCATED IN: plant-type cell wall; EXPRESSED IN: 23 plant structures; EXPRESSED DURING: 13 growth stages; CONTAINS InterPro DOMAIN/s: Pectinacetylesterase (InterPro:IPR004963) Profilin/allergen (InterPro:IPR002097); BEST Arabidopsis thaliana protei…	169	160	112	55	46	33	40	43	43	30	33	33	43	38	50
Sobic.008G170250	PF04578|PF13968|								Protein_of_unknown_function_DUF594|Domain_of_unknown_function_(DUF4220)|								PTHR31325.PTHR31325:SF15					AT5G45530.1|		Protein of unknown function (DUF594)|	LOC_Os05g46690.1|LOC_Os02g14700.1|LOC_Os02g14870.1	expressed protein					not assigned.unknown	no hits & (original description: pacid=32741792 transcript=Sobic.008G170250.1 locus=Sobic.008G170250 ID=Sobic.008G170250.1.v3.1 annot-version=v3.1)| no hits & (original description: pacid=32741793 transcript=Sobic.008G170250.2 locus=Sobic.008G170250 ID=Sobic.008G170250.2.v3.1 annot-version=v3.1)| no hits & (original description: pacid=32741794 transcript=Sobic.008G170250.3 locus=Sobic.008G170250 …	5	4	3	1	1	0	0	0	0	1	0	0	0	0	0
Sobic.004G132700	PF13962	PF13637	PF12796						Domain_of_unknown_function	Ankyrin_repeats_(many_copies)	Ankyrin_repeats_(3_copies)						PTHR24177.PTHR24177:SF20	KOG0508.KOG4412				AT4G03500.1		Ankyrin repeat family protein	LOC_Os09g16160.1	ankyrin repeat family protein. putative. expressed					cell.organisation	(at4g03500 : 134.0) Ankyrin repeat family protein; CONTAINS InterPro DOMAIN/s: Ankyrin repeat-containing domain (InterPro:IPR020683) Ankyrin repeat (InterPro:IPR002110); BEST Arabidopsis thaliana protein match is: Ankyrin repeat family protein (TAIR:AT4G03460.1); Has 38634 Blast hits to 17459 proteins in 653 species: Archae - 49; Bacteria - 2374; Metazoa - 20314; Fungi - 3164; Plants - 3215; Viru…	6	6	4	3	2	1	1	1	0	0	0	0	0	0	0
Sobic.009G120000																															not assigned.unknown	no hits & (original description: pacid=32735397 transcript=Sobic.009G120000.1 locus=Sobic.009G120000 ID=Sobic.009G120000.1.v3.1 annot-version=v3.1)	50	68	35	21	29	16	18	16	14	13	11	11	14	15	12
Sobic.009G123000																	PTHR37216.PTHR37216:SF2					AT2G41200.1			LOC_Os05g32130.1	expressed protein					not assigned.unknown	no hits & (original description: pacid=32735360 transcript=Sobic.009G123000.1 locus=Sobic.009G123000 ID=Sobic.009G123000.1.v3.1 annot-version=v3.1)	109	151	86	45	39	17	18	17	14	11	7	9	8	6	7
Sobic.010G007000																	PTHR23155.PTHR23155:SF442					AT4G26090.1	RPS2	NB-ARC domain-containing disease resistance protein	LOC_Os04g02520.1	Leucine Rich Repeat family protein. expressed					not assigned.unknown	no hits & (original description: pacid=32727223 transcript=Sobic.010G007000.1 locus=Sobic.010G007000 ID=Sobic.010G007000.1.v3.1 annot-version=v3.1)	3	4	3	2	1	0	0	0	0	0	0	0	0	0	0
Sobic.010G060701	PF03662								Glycosyl_hydrolase_family_79_N-terminal_domain								PTHR14363.PTHR14363:SF12		3.2.1.31.3.2.1.167	K07964	GO:0016798.GO:0016020	AT5G34940.2	AtGUS3.GUS3	glucuronidase 3	LOC_Os06g08090.1	heparanase-like protein precursor. putative. expressed					cell wall.degradation	(at5g34940 : 481.0) The protein is predicted (WoLF PSORT program) to be membrane-associated.; glucuronidase 3 (GUS3); FUNCTIONS IN: beta-glucuronidase activity; INVOLVED IN: biological_process unknown; LOCATED IN: plant-type cell wall; EXPRESSED IN: 22 plant structures; EXPRESSED DURING: 11 growth stages; CONTAINS InterPro DOMAIN/s: Glycoside hydrolase family 79 N-terminal (InterPro:IPR005199); B…	13	18	21	11	6	6	5	5	3	3	4	6	4	2	3
Sobic.010G116100	PF04578	PF13968							Protein_of_unknown_function_DUF594	Domain_of_unknown_function_(DUF4220)							PTHR31325.PTHR31325:SF20					AT5G45540.1		Protein of unknown function (DUF594)	LOC_Os07g12100.1	expressed protein					not assigned.unknown	no hits & (original description: pacid=32727442 transcript=Sobic.010G116100.1 locus=Sobic.010G116100 ID=Sobic.010G116100.1.v3.1 annot-version=v3.1)	5	5	2	1	1	0	0	0	0	0	0	0	0	0	0
Sobic.010G230000	PF07731	PF07732	PF00394						Multicopper_oxidase	Multicopper_oxidase	Multicopper_oxidase						PTHR11709.PTHR11709:SF72		1.10.3.3		GO:0055114.GO:0016491.GO:0005507	AT1G76160.1	sks5	SKU5 similar 5	LOC_Os06g46500.1	monocopper oxidase. putative. expressed	Cell_wall		cell wall.pectin*esterases.PME	(at4g22010 : 759.0) SKU5 similar 4 (sks4); FUNCTIONS IN: oxidoreductase activity copper ion binding; INVOLVED IN: oxidation reduction; LOCATED IN: membrane plant-type cell wall; EXPRESSED IN: 22 plant structures; EXPRESSED DURING: 14 growth stages; CONTAINS InterPro DOMAIN/s: Multicopper oxidase type 3 (InterPro:IPR011707) Cupredoxin (InterPro:IPR008972) Multicopper oxidase type 2 (InterPro:IPR01…	cell wall.pectin*esterases.PME	(at4g22010 : 759.0) SKU5 similar 4 (sks4); FUNCTIONS IN: oxidoreductase activity copper ion binding; INVOLVED IN: oxidation reduction; LOCATED IN: membrane plant-type cell wall; EXPRESSED IN: 22 plant structures; EXPRESSED DURING: 14 growth stages; CONTAINS InterPro DOMAIN/s: Multicopper oxidase type 3 (InterPro:IPR011707) Cupredoxin (InterPro:IPR008972) Multicopper oxidase type 2 (InterPro:IPR01…	281	269	271	183	137	107	119	111	90	58	80	85	78	54	57
Sobic.010G231200	PF03763								Remorin_C-terminal_region_								PTHR31471.PTHR31471:SF10					AT1G13920.1		Remorin family protein	LOC_Os10g17790.1	remorin C-terminal domain containing protein. putative. expressed					not assigned.unknown	no hits & (original description: pacid=32724653 transcript=Sobic.010G231200.1 locus=Sobic.010G231200 ID=Sobic.010G231200.1.v3.1 annot-version=v3.1)	14	21	18	10	6	3	3	3	2	2	2	1	1	1	1
Sobic.004G254400	PF00808								Histone-like_transcription_factor_(CBF/NF-Y)_and_archaeal_histone								PTHR11064.PTHR11064:SF38					AT5G47670.1	L1L.NF-YB6	nuclear factor Y. subunit B6	LOC_Os02g49410.1	histone-like transcription factor and archaeal histone. putative. expressed	Transcription_factors		histone-like transcription factor and archaeal histone	nuclear factor Y subunit B6	RNA.regulation of transcription.CCAAT box binding factor family HAP3	(at5g47670 : 91.7) Encodes LEC1-Like (L1L) closely related to LEC1 (Leafy Cotyledon1). Functions as a regulator of embryo development.; nuclear factor Y subunit B6 (NF-YB6); FUNCTIONS IN: transcription activator binding transcription activator activity sequence-specific DNA binding transcription factor activity; INVOLVED IN: positive regulation of gene-specific transcription regulation of transcr…	6	9	10	3	1	1	0	0	0	0	0	1	1	1	1
Sobic.004G121200	PF00657								GDSL-like_Lipase/Acylhydrolase								PTHR22835.PTHR22835:SF237		3.1.1.1		GO:0016788	AT5G45910.1		GDSL-like Lipase/Acylhydrolase superfamily protein	LOC_Os06g06290.1	GDSL-like lipase/acylhydrolase. putative. expressed					lipid metabolism.lipid degradation.lipases	(at5g45910 : 273.0) GDSL-like Lipase/Acylhydrolase superfamily protein; FUNCTIONS IN: hydrolase activity acting on ester bonds carboxylesterase activity; INVOLVED IN: lipid metabolic process; LOCATED IN: endomembrane system; EXPRESSED IN: 9 plant structures; EXPRESSED DURING: 4 anthesis C globular stage D bilateral stage; CONTAINS InterPro DOMAIN/s: Lipase GDSL (InterPro:IPR001087); BEST Arabidop…	18	23	12	5	5	10	9	6	6	3	2	4	4	4	11
Sobic.001G031700	PF00860								Permease_family								PTHR11119.PTHR11119:SF39				GO:0055085.GO:0016020.GO:0006810.GO:0005215	AT5G62890.2		Xanthine/uracil permease family protein	LOC_Os03g60880.1	nucleobase-ascorbate transporter. putative. expressed					transport.misc	(at5g62890 : 790.0) Xanthine/uracil permease family protein; FUNCTIONS IN: transmembrane transporter activity; INVOLVED IN: transport transmembrane transport; LOCATED IN: membrane; EXPRESSED IN: 23 plant structures; EXPRESSED DURING: 13 growth stages; CONTAINS InterPro DOMAIN/s: Xanthine/uracil/vitamin C permease (InterPro:IPR006043); BEST Arabidopsis thaliana protein match is: Xanthine/uracil pe…	162	202	198	73	41	17	15	15	16	15	44	36	42	38	49
Sobic.001G472800	PF01658	PF07994							Myo-inositol-1-phosphate_synthase	Myo-inositol-1-phosphate_synthase							PTHR11510.PTHR11510:SF6		5.5.1.4	K01858|	GO:0008654.GO:0006021.GO:0004512	AT2G22240.1|AT4G39800.1	ATIPS2.ATMIPS2.MIPS2|ATIPS1.ATMIPS1.MI-1-P SYNTHASE.MIPS1	myo-inositol-1-phosphate synthase 2|myo-inositol-1-phosphate synthase 1	LOC_Os03g09250.1	inositol-3-phosphate synthase. putative. expressed	Raffinose_metabolism_Inositol_synthesis				minor CHO metabolism.myo-inositol.InsP Synthases	(at2g22240 : 934.0) ** Referred to as MIPS1 in Mitsuhashi et al 2008. Myo-inositol-1-phosphate synthase isoform 2. Expressed in leaf root and silique. Immunolocalization experiments with an antibody recognizing MIPS1 MIPS2 and MIPS3 showed endosperm localization.; myo-inositol-1-phosphate synthase 2 (MIPS2); CONTAINS InterPro DOMAIN/s: Myo-inositol-1-phosphate synthase (InterPro:IPR002587) Myo-in…	763	890	545	253	172	64	79	43	47	67	62	84	82	69	104
Sobic.001G067800	PF02535								ZIP_Zinc_transporter								PTHR11040.PTHR11040:SF63	KOG2474		K07238	GO:0055085.GO:0046873.GO:0030001.GO:0016020	AT3G20870.1	ZTP29	ZIP metal ion transporter family	LOC_Os08g01030.1	metal cation transporter. putative. expressed					transport.metal	(at3g20870 : 288.0) ZIP metal ion transporter family; FUNCTIONS IN: metal ion transmembrane transporter activity; INVOLVED IN: metal ion transport transmembrane transport; LOCATED IN: endomembrane system membrane; EXPRESSED IN: 23 plant structures; EXPRESSED DURING: 13 growth stages; CONTAINS InterPro DOMAIN/s: Zinc/iron permease (InterPro:IPR003689); BEST Arabidopsis thaliana protein match is: Z…	11	15	13	6	5	1	2	2	1	1	1	1	1	1	0
Sobic.001G142200	PF07983	PF00332							X8_domain	Glycosyl_hydrolases_family_17							PTHR32227.PTHR32227:SF16		3.2.1.39		GO:0005975.GO:0004553	AT4G34480.1		O-Glycosyl hydrolases family 17 protein	LOC_Os03g46660.1	glucan endo-1.3-beta-glucosidase precursor. putative. expressed	Cell_wall		glucan endo-13-beta-glucosidase	O-Glycosyl hydrolases family 17 protein	misc.beta 13 glucan hydrolases.glucan endo-13-beta-glucosidase	(at4g34480 : 484.0) O-Glycosyl hydrolases family 17 protein; FUNCTIONS IN: cation binding hydrolase activity hydrolyzing O-glycosyl compounds catalytic activity; INVOLVED IN: carbohydrate metabolic process; LOCATED IN: endomembrane system; EXPRESSED IN: 22 plant structures; EXPRESSED DURING: 13 growth stages; CONTAINS InterPro DOMAIN/s: X8 (InterPro:IPR012946) Glycoside hydrolase catalytic core (…	174	172	160	98	82	85	66	58	55	50	39	38	35	29	36
Sobic.001G264300	PF00011								Hsp20/alpha_crystallin_family								PTHR11527.PTHR11527:SF124								LOC_Os10g07210.1	hsp20/alpha crystallin family protein. putative. expressed					not assigned.unknown	no hits & (original description: pacid=32753649 transcript=Sobic.001G264300.1 locus=Sobic.001G264300 ID=Sobic.001G264300.1.v3.1 annot-version=v3.1)	475	592	399	241	181	81	83	70	56	49	39	36	38	30	38
Sobic.001G265800	PF00011								Hsp20/alpha_crystallin_family								PTHR11527.PTHR11527:SF124	KOG3591							LOC_Os09g17660.1	expressed protein					not assigned.unknown	no hits & (original description: pacid=32759740 transcript=Sobic.001G265800.1 locus=Sobic.001G265800 ID=Sobic.001G265800.1.v3.1 annot-version=v3.1)	121	111	68	41	39	17	18	17	13	13	11	10	11	7	7
Sobic.001G395000																	PTHR35096.PTHR35096:SF2					AT1G06320.1			LOC_Os03g19540.1	expressed protein					not assigned.unknown	no hits & (original description: pacid=32758700 transcript=Sobic.001G395000.1 locus=Sobic.001G395000 ID=Sobic.001G395000.1.v3.1 annot-version=v3.1)	3	3	3	1	1	1	1	0	1	1	0	1	1	1	1
Sobic.001G425600	PF00011								Hsp20/alpha_crystallin_family								PTHR11527.PTHR11527:SF152	KOG0710		K13993		AT1G53540.1		HSP20-like chaperones superfamily protein	LOC_Os03g16040.1	hsp20/alpha crystallin family protein. putative. expressed					stress.abiotic.heat	(at3g46230 : 169.0) member of the class I small heat-shock protein (sHSP) family which accounts for the majority of sHSPs in maturing seeds; heat shock protein 17.4 (HSP17.4); INVOLVED IN: response to heat; LOCATED IN: cellular_component unknown; EXPRESSED IN: 15 plant structures; EXPRESSED DURING: M germinated pollen stage LP.04 four leaves visible 4 anthesis C globular stage petal differentiati…	5	7	4	2	3	2	1	1	1	1	1	1	1	1	1
Sobic.001G514200	PF13417	PF00043							Glutathione_S-transferase_N-terminal_domain	Glutathione_S-transferase_C-terminal_domain							PTHR11260.PTHR11260:SF209	KOG0867	2.5.1.18	K00799	GO:0005515	AT2G47730.1	ATGSTF5.ATGSTF8.GST6.GSTF8	glutathione S-transferase phi 8	LOC_Os03g04250.1	glutathione S-transferase. putative. expressed					misc.glutathione S transferases	(at2g47730 : 153.0) Encodes glutathione transferase belonging to the phi class of GSTs. Naming convention according to Wagner et al. (2002).; glutathione S-transferase phi 8 (GSTF8); FUNCTIONS IN: glutathione transferase activity glutathione binding; INVOLVED IN: in 8 processes; LOCATED IN: in 7 components; EXPRESSED IN: 25 plant structures; EXPRESSED DURING: 16 growth stages; CONTAINS InterPro D…	811	974	601	374	303	151	137	130	104	93	70	65	69	54	42
Sobic.004G035800	PF13855								Leucine_rich_repeat								PTHR32093.PTHR32093:SF36				GO:0005515	AT1G12040.1	LRX1	leucine-rich repeat/extensin 1	LOC_Os06g49100.1	retrotransposon protein. putative. unclassified. expressed	Cell_wall		uncharacterized protein At4g06744	leucine-rich repeat/extensin 1	cell wall.cell wall proteins.LRR	(at1g62440 : 396.0) encodes a paralog of LRX1 (LEUCINE-RICH REPEAT/EXTENSIN 1) which acts synergistically with LRX1 in root hair cell morphogenesis.; leucine-rich repeat/extensin 2 (LRX2); CONTAINS InterPro DOMAIN/s: Leucine-rich repeat-containing N-terminal domain type 2 (InterPro:IPR013210) Leucine-rich repeat (InterPro:IPR001611); BEST Arabidopsis thaliana protein match is: leucine-rich repeat…	26	32	20	7	4	7	4	5	4	1	2	3	3	2	5
Sobic.001G514300	PF13417	PF00043							Glutathione_S-transferase_N-terminal_domain	Glutathione_S-transferase_C-terminal_domain							PTHR11260.PTHR11260:SF209	KOG0867	2.5.1.18	K00799	GO:0005515	AT2G47730.1	ATGSTF5.ATGSTF8.GST6.GSTF8	glutathione S-transferase phi 8	LOC_Os03g04240.1	glutathione S-transferase. putative. expressed					misc.glutathione S transferases	(at2g47730 : 149.0) Encodes glutathione transferase belonging to the phi class of GSTs. Naming convention according to Wagner et al. (2002).; glutathione S-transferase phi 8 (GSTF8); FUNCTIONS IN: glutathione transferase activity glutathione binding; INVOLVED IN: in 8 processes; LOCATED IN: in 7 components; EXPRESSED IN: 25 plant structures; EXPRESSED DURING: 16 growth stages; CONTAINS InterPro D…	200	189	87	44	36	15	15	14	10	6	6	6	8	5	7
Sobic.003G022500																									LOC_Os01g11210.1	expressed protein					not assigned.unknown	no hits & (original description: pacid=32733581 transcript=Sobic.003G022500.1 locus=Sobic.003G022500 ID=Sobic.003G022500.1.v3.1 annot-version=v3.1)	13	15	10	9	6	5	4	3	3	3	2	2	2	1	1
Sobic.003G263900	PF02453								Reticulon								PTHR10994.PTHR10994:SF85	KOG1792				AT3G18260.1		Reticulon family protein	LOC_Os05g47690.1	reticulon domain containing protein. putative. expressed					not assigned.no ontology	(at3g18260 : 184.0) Reticulon family protein; FUNCTIONS IN: molecular_function unknown; INVOLVED IN: biological_process unknown; LOCATED IN: endoplasmic reticulum; EXPRESSED IN: 13 plant structures; EXPRESSED DURING: LP.06 six leaves visible LP.04 four leaves visible 4 anthesis petal differentiation and expansion stage LP.12 twelve leaves visible; CONTAINS InterPro DOMAIN/s: Reticulon (InterPro:I…	23	27	15	8	7	3	3	4	3	2	2	2	2	1	1
Sobic.003G283500	PF03134								TB2/DP1_HVA22_family								PTHR12300.PTHR12300:SF27			K17279		AT2G42820.1	HVA22F	HVA22-like protein F	LOC_Os01g52780.1	HVA22. putative. expressed			hormone metabolism.abscisic acid.synthesis-degradation	(at2g42820 : 205.0) HVA22-like protein F (HVA22F); FUNCTIONS IN: molecular_function unknown; INVOLVED IN: biological_process unknown; LOCATED IN: endomembrane system; CONTAINS InterPro DOMAIN/s: TB2/DP1/HVA22 related protein (InterPro:IPR004345); BEST Arabidopsis thaliana protein match is: HVA22 homologue A (TAIR:AT1G74520.1); Has 35333 Blast hits to 34131 proteins in 2444 species: Archae - 798; …	hormone metabolism.abscisic acid.synthesis-degradation	(at2g42820 : 205.0) HVA22-like protein F (HVA22F); FUNCTIONS IN: molecular_function unknown; INVOLVED IN: biological_process unknown; LOCATED IN: endomembrane system; CONTAINS InterPro DOMAIN/s: TB2/DP1/HVA22 related protein (InterPro:IPR004345); BEST Arabidopsis thaliana protein match is: HVA22 homologue A (TAIR:AT1G74520.1); Has 35333 Blast hits to 34131 proteins in 2444 species: Archae - 798; …	26	39	34	19	17	11	11	11	9	8	8	6	7	4	3
Sobic.004G019700	PF01909	PF03828							Nucleotidyltransferase_domain	Cid1_family_poly_A_polymerase							PTHR12271.PTHR12271:SF53		2.7.7.52		GO:0016779	AT2G45620.1		Nucleotidyltransferase family protein	LOC_Os02g02970.1	expressed protein					RNA.processing	(at2g45620 : 444.0) Nucleotidyltransferase family protein; FUNCTIONS IN: nucleotidyltransferase activity; INVOLVED IN: biological_process unknown; LOCATED IN: cellular_component unknown; EXPRESSED IN: 23 plant structures; EXPRESSED DURING: 14 growth stages; CONTAINS InterPro DOMAIN/s: Nucleotidyl transferase domain (InterPro:IPR002934) PAP/25A-associated (InterPro:IPR002058); BEST Arabidopsis tha…	6	7	6	3	3	1	1	1	1	1	2	1	1	1	1
Sobic.004G025200																	PTHR37754.PTHR37754:SF1					AT4G37445.1			LOC_Os02g03430.1	expressed protein					not assigned.unknown	no hits & (original description: pacid=32745517 transcript=Sobic.004G025200.1 locus=Sobic.004G025200 ID=Sobic.004G025200.1.v3.1 annot-version=v3.1)	34	53	34	19	15	7	8	7	6	6	5	5	3	3	3
Sobic.010G231600	PF00067								Cytochrome_P450								PTHR24298.PTHR24298:SF54	KOG0156			GO:0055114.GO:0020037.GO:0016705.GO:0005506	AT1G11600.1	CYP77B1	cytochrome P450. family 77. subfamily B. polypeptide 1	LOC_Os06g46680.1	cytochrome P450. putative. expressed					misc.cytochrome P450	(at1g11600 : 588.0) member of CYP77B; cytochrome P450 family 77 subfamily B polypeptide 1 (CYP77B1); FUNCTIONS IN: electron carrier activity monooxygenase activity iron ion binding oxygen binding heme binding; INVOLVED IN: oxidation reduction; LOCATED IN: endomembrane system; EXPRESSED IN: 17 plant structures; EXPRESSED DURING: 8 growth stages; CONTAINS InterPro DOMAIN/s: Cytochrome P450 (InterPr…	4	4	4	2	1	0	0	0	0	0	0	0	0	0	0
cytokinin signaling
