# Supplementary material for: Bioenergy sorghum nodal root bud development: morphometric, transcriptomic and gene regulatory network analysis
Source: Front Plant Sci. 2024 Oct 21;15:1456627. doi: 10.3389/fpls.2024.1456627 (PMC11532172; doi:10.3389/fpls.2024.1456627)
Supplement: Supplementary Data Sheet 3 — Analysis of first tier neighbors of NRB gene regulatory network (GRN) TFs with high expression early in NRB development. TFs that are connected to and could therefore regulate TFs expressed early in NRB development are listed in files labeled ‘activators first neighbors’. Genes that are connected to that could be regulated by TFs expressed early in development are listed in files labeled ‘activated first neighbors’. [file DataSheet3.zip › S-File3-NRB_network_early TFs/bHLH.CKG_Sobic.007G189400_activated_first_neighbors.xlsx]

## Sheet: Sheet1
GeneIDV3	Pfam1	Pfam2	Pfam3	Pfam4	Pfam5	Pfam6	Pfam7	Pfam8	Pfam1_domain	Pfam2_domain	Pfam3_domain	Pfam4_domain	Pfam5_domain	Pfam6_domain	Pfam7_domain	Pfam8_domain	Panther	KOG	KEGG_ec	KO	GO	Best_hit_arabi_name	arabi_symbol	arabi_defline	Best_hit_rice_name	rice_defline	Functional_category	misc_annotation	Rice_Annotation	Arabidopsis_Annotation	MapmanProcess	ArabidopsisID_description	TX08001_Nodal_Root_Bud_Node_Phy_7_TPMmean	TX08001_Nodal_Root_Bud_Node_Phy_8_TPMmean	TX08001_Nodal_Root_Bud_Node_Phy_9_TPMmean	TX08001_Nodal_Root_Bud_Node_Phy_10_TPMmean	TX08001_Nodal_Root_Bud_Node_Phy_11_TPMmean	TX08001_Nodal_Root_Bud_Node_Phy_12_TPMmean	TX08001_Nodal_Root_Bud_Node_Phy_13_TPMmean	TX08001_Nodal_Root_Bud_Node_Phy_14_TPMmean	TX08001_Nodal_Root_Bud_Node_Phy_15_TPMmean	TX08001_Nodal_Root_Bud_Node_Phy_16_TPMmean	TX08001_Nodal_Root_Bud_Node_Phy_17_TPMmean	TX08001_Nodal_Root_Bud_Node_Phy_18_TPMmean	TX08001_Nodal_Root_Bud_Node_Phy_19_TPMmean	TX08001_Nodal_Root_Bud_Node_Phy_20_TPMmean	TX08001_Nodal_Root_Bud_Node_Phy_21_TPMmean
Sobic.007G189400	PF00010								Helix-loop-helix_DNA-binding_domain								PTHR12565.PTHR12565:SF88				GO:0046983	AT5G50915.2	CKG?	basic helix-loop-helix (bHLH) DNA-binding superfamily protein	LOC_Os08g42470.1	BEE 1. putative. expressed	Transcription_factors		BEE 1	basic helix-loop-helix (bHLH) DNA-binding super	RNA.regulation of transcription.bHLHBasic Helix-Loop-Helix family	(at5g50915 : 120.0) basic helix-loop-helix (bHLH) DNA-binding superfamily protein; FUNCTIONS IN: DNA binding sequence-specific DNA binding transcription factor activity; INVOLVED IN: response to gibberellin stimulus; LOCATED IN: nucleus; EXPRESSED IN: 23 plant structures; EXPRESSED DURING: 13 growth stages; CONTAINS InterPro DOMAIN/s: Helix-loop-helix DNA-binding domain (InterPro:IPR001092) Helix…	73	248	93	121	251	89	214	98	79	49	59	33	38	22	9
Sobic.009G154200	PF00249								Myb-like_DNA-binding_domain								PTHR24078.PTHR24078:SF279					AT5G04760.1	RVE	Duplicated homeodomain-like superfamily protein	LOC_Os05g37060.1	MYB family transcription factor. putative. expressed	Clock_genes	RVE genes (input to the clock)	MYB family transcription factor	Duplicated homeodomain-like super	RNA.regulation of transcription.MYB-related transcription factor family	(at5g04760 : 139.0) Duplicated homeodomain-like superfamily protein; CONTAINS InterPro DOMAIN/s: SANT DNA-binding (InterPro:IPR001005) Molecular chaperone heat shock protein Hsp40 DnaJ (InterPro:IPR015609) Homeodomain-like (InterPro:IPR009057) Myb DNA-binding (InterPro:IPR014778) HTH transcriptional regulator Myb-type DNA-binding (InterPro:IPR017930) Myb-like DNA-binding domain SHAQKYF class (Int…	6	177	69	58	216	30	167	88	56	28	80	3	17	36	17
