# Supplementary material for: Bioenergy sorghum nodal root bud development: morphometric, transcriptomic and gene regulatory network analysis
Source: Front Plant Sci. 2024 Oct 21;15:1456627. doi: 10.3389/fpls.2024.1456627 (PMC11532172; doi:10.3389/fpls.2024.1456627)
Supplement: Supplementary Data Sheet 3 — Analysis of first tier neighbors of NRB gene regulatory network (GRN) TFs with high expression early in NRB development. TFs that are connected to and could therefore regulate TFs expressed early in NRB development are listed in files labeled ‘activators first neighbors’. Genes that are connected to that could be regulated by TFs expressed early in development are listed in files labeled ‘activated first neighbors’. [file DataSheet3.zip › S-File3-NRB_network_early TFs/bHLH.KDR_Sobic.004G237000_activated_first_neighbors.xlsx]

## Sheet: Sheet1
GeneIDV3	Pfam1	Pfam2	Pfam3	Pfam4	Pfam5	Pfam6	Pfam7	Pfam8	Pfam1_domain	Pfam2_domain	Pfam3_domain	Pfam4_domain	Pfam5_domain	Pfam6_domain	Pfam7_domain	Pfam8_domain	Panther	KOG	KEGG_ec	KO	GO	Best_hit_arabi_name	arabi_symbol	arabi_defline	Best_hit_rice_name	rice_defline	Functional_category	misc_annotation	Rice_Annotation	Arabidopsis_Annotation	MapmanProcess	ArabidopsisID_description	TX08001_Nodal_Root_Bud_Node_Phy_7_TPMmean	TX08001_Nodal_Root_Bud_Node_Phy_8_TPMmean	TX08001_Nodal_Root_Bud_Node_Phy_9_TPMmean	TX08001_Nodal_Root_Bud_Node_Phy_10_TPMmean	TX08001_Nodal_Root_Bud_Node_Phy_11_TPMmean	TX08001_Nodal_Root_Bud_Node_Phy_12_TPMmean	TX08001_Nodal_Root_Bud_Node_Phy_13_TPMmean	TX08001_Nodal_Root_Bud_Node_Phy_14_TPMmean	TX08001_Nodal_Root_Bud_Node_Phy_15_TPMmean	TX08001_Nodal_Root_Bud_Node_Phy_16_TPMmean	TX08001_Nodal_Root_Bud_Node_Phy_17_TPMmean	TX08001_Nodal_Root_Bud_Node_Phy_18_TPMmean	TX08001_Nodal_Root_Bud_Node_Phy_19_TPMmean	TX08001_Nodal_Root_Bud_Node_Phy_20_TPMmean	TX08001_Nodal_Root_Bud_Node_Phy_21_TPMmean
Sobic.004G237000	PF00010								Helix-loop-helix_DNA-binding_domain								PTHR12565.PTHR12565:SF84				GO:0046983	AT1G26945.1	KDR	basic helix-loop-helix (bHLH) DNA-binding superfamily protein	LOC_Os02g51320.1	helix-loop-helix DNA-binding domain containing protein. expressed	Transcription_factors		helix-loop-helix DNA-binding domain containing protein	basic helix-loop-helix (bHLH) DNA-binding super	not assigned.unknown	no hits & (original description: pacid=32744170 transcript=Sobic.004G237000.1 locus=Sobic.004G237000 ID=Sobic.004G237000.1.v3.1 annot-version=v3.1)	31	26	18	15	20	10	16	3	4	3	4	3	8	9	9
Sobic.001G142200	PF07983	PF00332							X8_domain	Glycosyl_hydrolases_family_17							PTHR32227.PTHR32227:SF16		3.2.1.39		GO:0005975.GO:0004553	AT4G34480.1		O-Glycosyl hydrolases family 17 protein	LOC_Os03g46660.1	glucan endo-1.3-beta-glucosidase precursor. putative. expressed	Cell_wall		glucan endo-13-beta-glucosidase	O-Glycosyl hydrolases family 17 protein	misc.beta 13 glucan hydrolases.glucan endo-13-beta-glucosidase	(at4g34480 : 484.0) O-Glycosyl hydrolases family 17 protein; FUNCTIONS IN: cation binding hydrolase activity hydrolyzing O-glycosyl compounds catalytic activity; INVOLVED IN: carbohydrate metabolic process; LOCATED IN: endomembrane system; EXPRESSED IN: 22 plant structures; EXPRESSED DURING: 13 growth stages; CONTAINS InterPro DOMAIN/s: X8 (InterPro:IPR012946) Glycoside hydrolase catalytic core (…	174	172	160	98	82	85	66	58	55	50	39	38	35	29	36
Sobic.005G118700																									LOC_Os05g44120.1	expressed protein					not assigned.unknown	no hits & (original description: pacid=32741030 transcript=Sobic.005G118700.1 locus=Sobic.005G118700 ID=Sobic.005G118700.1.v3.1 annot-version=v3.1)	100	98	50	30	31	15	15	10	6	6	2	2	3	3	2
Sobic.010G116100	PF04578	PF13968							Protein_of_unknown_function_DUF594	Domain_of_unknown_function_(DUF4220)							PTHR31325.PTHR31325:SF20					AT5G45540.1		Protein of unknown function (DUF594)	LOC_Os07g12100.1	expressed protein					not assigned.unknown	no hits & (original description: pacid=32727442 transcript=Sobic.010G116100.1 locus=Sobic.010G116100 ID=Sobic.010G116100.1.v3.1 annot-version=v3.1)	5	5	2	1	1	0	0	0	0	0	0	0	0	0	0
Sobic.010G014400																															not assigned.unknown	no hits & (original description: pacid=32725536 transcript=Sobic.010G014400.1 locus=Sobic.010G014400 ID=Sobic.010G014400.1.v3.1 annot-version=v3.1)	21	26	10	6	7	3	3	4	3	2	3	2	1	2	2
Sobic.010G007000																	PTHR23155.PTHR23155:SF442					AT4G26090.1	RPS2	NB-ARC domain-containing disease resistance protein	LOC_Os04g02520.1	Leucine Rich Repeat family protein. expressed					not assigned.unknown	no hits & (original description: pacid=32727223 transcript=Sobic.010G007000.1 locus=Sobic.010G007000 ID=Sobic.010G007000.1.v3.1 annot-version=v3.1)	3	4	3	2	1	0	0	0	0	0	0	0	0	0	0
Sobic.009G123000																	PTHR37216.PTHR37216:SF2					AT2G41200.1			LOC_Os05g32130.1	expressed protein					not assigned.unknown	no hits & (original description: pacid=32735360 transcript=Sobic.009G123000.1 locus=Sobic.009G123000 ID=Sobic.009G123000.1.v3.1 annot-version=v3.1)	109	151	86	45	39	17	18	17	14	11	7	9	8	6	7
Sobic.008G170400	PF04578|PF13968	PF13968|							Protein_of_unknown_function_DUF594|Domain_of_unknown_function_(DUF4220)	Domain_of_unknown_function_(DUF4220)|							PTHR31325.PTHR31325:SF15					AT5G45540.1		Protein of unknown function (DUF594)	LOC_Os04g14540.1	expressed protein					not assigned.unknown	(at5g45540 : 115.0) Protein of unknown function (DUF594); CONTAINS InterPro DOMAIN/s: Protein of unknown function DUF594 (InterPro:IPR007658); BEST Arabidopsis thaliana protein match is: Protein of unknown function (DUF594) (TAIR:AT5G45480.1); Has 1285 Blast hits to 857 proteins in 12 species: Archae - 0; Bacteria - 0; Metazoa - 0; Fungi - 0; Plants - 1285; Viruses - 0; Other Eukaryotes - 0 (sour…	7	6	3	1	2	1	1	1	1	1	1	1	1	0	0
Sobic.008G170250	PF04578|PF13968|								Protein_of_unknown_function_DUF594|Domain_of_unknown_function_(DUF4220)|								PTHR31325.PTHR31325:SF15					AT5G45530.1|		Protein of unknown function (DUF594)|	LOC_Os05g46690.1|LOC_Os02g14700.1|LOC_Os02g14870.1	expressed protein					not assigned.unknown	no hits & (original description: pacid=32741792 transcript=Sobic.008G170250.1 locus=Sobic.008G170250 ID=Sobic.008G170250.1.v3.1 annot-version=v3.1)| no hits & (original description: pacid=32741793 transcript=Sobic.008G170250.2 locus=Sobic.008G170250 ID=Sobic.008G170250.2.v3.1 annot-version=v3.1)| no hits & (original description: pacid=32741794 transcript=Sobic.008G170250.3 locus=Sobic.008G170250 …	5	4	3	1	1	0	0	0	0	1	0	0	0	0	0
Sobic.006G204500	PF03283								Pectinacetylesterase								PTHR21562.PTHR21562:SF17				GO:0016787	AT4G19410.1		Pectinacetylesterase family protein	LOC_Os04g51340.1	pectinacetylesterase domain containing protein. expressed	Cell_wall		pectinacetylesterase domain containing protein	Pectinacetylesterase	cell wall.pectin*esterases.acetyl esterase	(at4g19410 : 478.0) Pectinacetylesterase family protein; FUNCTIONS IN: actin binding carboxylesterase activity; INVOLVED IN: cytoskeleton organization; LOCATED IN: plant-type cell wall; EXPRESSED IN: 23 plant structures; EXPRESSED DURING: 13 growth stages; CONTAINS InterPro DOMAIN/s: Pectinacetylesterase (InterPro:IPR004963) Profilin/allergen (InterPro:IPR002097); BEST Arabidopsis thaliana protei…	169	160	112	55	46	33	40	43	43	30	33	33	43	38	50
Sobic.006G172700	PF14547								Hydrophobic_seed_protein								PTHR31731.PTHR31731:SF24					AT4G12520.1		Bifunctional inhibitor/lipid-transfer protein/seed storage 2S albumin superfamily protein	LOC_Os04g46830.1	LTPL122 - Protease inhibitor/seed storage/LTP family protein precursor. expressed			misc.protease inhibitor/seed storage/lipid transfer protein (LTP)		misc.protease inhibitor/seed storage/lipid transfer protein (LTP) family protein	(at4g12480 : 81.6) a putative lipid transfer protein vernalization-responsive and cold-induced; pEARLI 1; FUNCTIONS IN: lipid binding; INVOLVED IN: defense response to fungus lipid transport; LOCATED IN: endomembrane system; EXPRESSED IN: 6 plant structures; EXPRESSED DURING: LP.06 six leaves visible LP.04 four leaves visible 4 anthesis LP.02 two leaves visible LP.08 eight leaves visible; CONTAIN…	959	1043	585	186	170	67	79	73	44	25	68	32	19	14	8
Sobic.006G017200																	PTHR23155.PTHR23155:SF498					AT5G51630.1		Disease resistance protein (TIR-NBS-LRR class) family	LOC_Os04g08390.1	Leucine Rich Repeat family protein. expressed					not assigned.unknown	no hits & (original description: pacid=32761241 transcript=Sobic.006G017200.1 locus=Sobic.006G017200 ID=Sobic.006G017200.1.v3.1 annot-version=v3.1)	15	15	11	7	8	5	4	4	3	2	3	2	2	1	1
Sobic.005G110600	PF00704								Glycosyl_hydrolases_family_18								PTHR11177.PTHR11177:SF180	KOG2806	3.2.1.14	K01183	GO:0005975.GO:0004553	AT4G19810.1		Glycosyl hydrolase family protein with chitinase insertion domain	LOC_Os11g27400.1	glycosyl hydrolase. putative. expressed	Cell_wall		glycosyl hydrolase	Glycosyl hydrolase with chitinase insertion domain	stress.biotic	(at4g19760 : 186.0) Glycosyl hydrolase family protein with chitinase insertion domain; FUNCTIONS IN: cation binding chitinase activity hydrolase activity hydrolyzing O-glycosyl compounds catalytic activity; INVOLVED IN: carbohydrate metabolic process; LOCATED IN: cellular_component unknown; CONTAINS InterPro DOMAIN/s: Glycoside hydrolase family 18 catalytic domain (InterPro:IPR001223) Chitinase I…	63	50	36	18	16	17	15	18	16	9	11	17	16	13	15
Sobic.001G264300	PF00011								Hsp20/alpha_crystallin_family								PTHR11527.PTHR11527:SF124								LOC_Os10g07210.1	hsp20/alpha crystallin family protein. putative. expressed					not assigned.unknown	no hits & (original description: pacid=32753649 transcript=Sobic.001G264300.1 locus=Sobic.001G264300 ID=Sobic.001G264300.1.v3.1 annot-version=v3.1)	475	592	399	241	181	81	83	70	56	49	39	36	38	30	38
Sobic.005G035100	PF13401								AAA_domain								PTHR23155.PTHR23155:SF449	KOG4658				AT3G46530.1	RPP13	NB-ARC domain-containing disease resistance protein	LOC_Os03g26260.1	NB-ARC domain containing protein. expressed					stress.biotic	(at3g46530 : 196.0) Confers resistance to the biotrophic oomycete Peronospora parasitica. Encodes an NBS-LRR type R protein with a putative amino-terminal leucine zipper. Fungal protein ATR13 induces RPP13 gene expression and disease resistance.; RECOGNITION OF PERONOSPORA PARASITICA 13 (RPP13); FUNCTIONS IN: ATP binding; INVOLVED IN: defense response incompatible interaction defense response pla…	5	7	4	1	1	0	0	0	0	0	0	0	0	0	0
Sobic.004G132700	PF13962	PF13637	PF12796						Domain_of_unknown_function	Ankyrin_repeats_(many_copies)	Ankyrin_repeats_(3_copies)						PTHR24177.PTHR24177:SF20	KOG0508.KOG4412				AT4G03500.1		Ankyrin repeat family protein	LOC_Os09g16160.1	ankyrin repeat family protein. putative. expressed					cell.organisation	(at4g03500 : 134.0) Ankyrin repeat family protein; CONTAINS InterPro DOMAIN/s: Ankyrin repeat-containing domain (InterPro:IPR020683) Ankyrin repeat (InterPro:IPR002110); BEST Arabidopsis thaliana protein match is: Ankyrin repeat family protein (TAIR:AT4G03460.1); Has 38634 Blast hits to 17459 proteins in 653 species: Archae - 49; Bacteria - 2374; Metazoa - 20314; Fungi - 3164; Plants - 3215; Viru…	6	6	4	3	2	1	1	1	0	0	0	0	0	0	0
Sobic.003G263900	PF02453								Reticulon								PTHR10994.PTHR10994:SF85	KOG1792				AT3G18260.1		Reticulon family protein	LOC_Os05g47690.1	reticulon domain containing protein. putative. expressed					not assigned.no ontology	(at3g18260 : 184.0) Reticulon family protein; FUNCTIONS IN: molecular_function unknown; INVOLVED IN: biological_process unknown; LOCATED IN: endoplasmic reticulum; EXPRESSED IN: 13 plant structures; EXPRESSED DURING: LP.06 six leaves visible LP.04 four leaves visible 4 anthesis petal differentiation and expansion stage LP.12 twelve leaves visible; CONTAINS InterPro DOMAIN/s: Reticulon (InterPro:I…	23	27	15	8	7	3	3	4	3	2	2	2	2	1	1
Sobic.003G070600	PF00106								short_chain_dehydrogenase								PTHR24320.PTHR24320:SF81	KOG1208	1.1.1.300.1.1.1.330		GO:0016491.GO:0008152	AT2G37540.1		NAD(P)-binding Rossmann-fold superfamily protein	LOC_Os01g05840.2	oxidoreductase. short chain dehydrogenase/reductase family domain containing family. expressed					misc.short chain dehydrogenase/reductase (SDR)	(at2g37540 : 363.0) NAD(P)-binding Rossmann-fold superfamily protein; FUNCTIONS IN: oxidoreductase activity binding catalytic activity; INVOLVED IN: pollen tube growth; EXPRESSED IN: 23 plant structures; EXPRESSED DURING: 13 growth stages; CONTAINS InterPro DOMAIN/s: NAD(P)-binding domain (InterPro:IPR016040) Glucose/ribitol dehydrogenase (InterPro:IPR002347) Short-chain dehydrogenase/reductase S…	267	165	154	105	81	49	40	30	26	19	16	20	18	15	15
Sobic.002G004500	PF00931								NB-ARC_domain								PTHR23155.PTHR23155:SF411				GO:0043531	AT5G45490.2		P-loop containing nucleoside triphosphate hydrolases superfamily protein	LOC_Os07g01530.1	expressed protein					not assigned.unknown	no hits & (original description: pacid=32765868 transcript=Sobic.002G004500.1 locus=Sobic.002G004500 ID=Sobic.002G004500.1.v3.1 annot-version=v3.1)	38	39	18	11	12	5	6	6	5	5	4	2	3	2	2
Sobic.001G514300	PF13417	PF00043							Glutathione_S-transferase_N-terminal_domain	Glutathione_S-transferase_C-terminal_domain							PTHR11260.PTHR11260:SF209	KOG0867	2.5.1.18	K00799	GO:0005515	AT2G47730.1	ATGSTF5.ATGSTF8.GST6.GSTF8	glutathione S-transferase phi 8	LOC_Os03g04240.1	glutathione S-transferase. putative. expressed					misc.glutathione S transferases	(at2g47730 : 149.0) Encodes glutathione transferase belonging to the phi class of GSTs. Naming convention according to Wagner et al. (2002).; glutathione S-transferase phi 8 (GSTF8); FUNCTIONS IN: glutathione transferase activity glutathione binding; INVOLVED IN: in 8 processes; LOCATED IN: in 7 components; EXPRESSED IN: 25 plant structures; EXPRESSED DURING: 16 growth stages; CONTAINS InterPro D…	200	189	87	44	36	15	15	14	10	6	6	6	8	5	7
Sobic.001G514200	PF13417	PF00043							Glutathione_S-transferase_N-terminal_domain	Glutathione_S-transferase_C-terminal_domain							PTHR11260.PTHR11260:SF209	KOG0867	2.5.1.18	K00799	GO:0005515	AT2G47730.1	ATGSTF5.ATGSTF8.GST6.GSTF8	glutathione S-transferase phi 8	LOC_Os03g04250.1	glutathione S-transferase. putative. expressed					misc.glutathione S transferases	(at2g47730 : 153.0) Encodes glutathione transferase belonging to the phi class of GSTs. Naming convention according to Wagner et al. (2002).; glutathione S-transferase phi 8 (GSTF8); FUNCTIONS IN: glutathione transferase activity glutathione binding; INVOLVED IN: in 8 processes; LOCATED IN: in 7 components; EXPRESSED IN: 25 plant structures; EXPRESSED DURING: 16 growth stages; CONTAINS InterPro D…	811	974	601	374	303	151	137	130	104	93	70	65	69	54	42
Sobic.001G265800	PF00011								Hsp20/alpha_crystallin_family								PTHR11527.PTHR11527:SF124	KOG3591							LOC_Os09g17660.1	expressed protein					not assigned.unknown	no hits & (original description: pacid=32759740 transcript=Sobic.001G265800.1 locus=Sobic.001G265800 ID=Sobic.001G265800.1.v3.1 annot-version=v3.1)	121	111	68	41	39	17	18	17	13	13	11	10	11	7	7
Sobic.010G212350																	PTHR31315.PTHR31315:SF3					AT1G78420.2		RING/U-box superfamily protein	LOC_Os06g44275.1	expressed protein					not assigned.unknown	(at1g78420 : 125.0) RING/U-box superfamily protein; FUNCTIONS IN: zinc ion binding; EXPRESSED IN: 24 plant structures; EXPRESSED DURING: 13 growth stages; CONTAINS InterPro DOMAIN/s: Zinc finger RING-type (InterPro:IPR001841); BEST Arabidopsis thaliana protein match is: RING/U-box superfamily protein (TAIR:AT1G17145.1). & (reliability: 250.0) & (original description: pacid=32723988 transcript=Sob…	6	6	3	2	3	1	1	1	1	1	1	1	1	1	1
