# Supplementary material for: Bioenergy sorghum nodal root bud development: morphometric, transcriptomic and gene regulatory network analysis
Source: Front Plant Sci. 2024 Oct 21;15:1456627. doi: 10.3389/fpls.2024.1456627 (PMC11532172; doi:10.3389/fpls.2024.1456627)
Supplement: Supplementary Data Sheet 3 — Analysis of first tier neighbors of NRB gene regulatory network (GRN) TFs with high expression early in NRB development. TFs that are connected to and could therefore regulate TFs expressed early in NRB development are listed in files labeled ‘activators first neighbors’. Genes that are connected to that could be regulated by TFs expressed early in development are listed in files labeled ‘activated first neighbors’. [file DataSheet3.zip › S-File3-NRB_network_early TFs/bHLH_REM_Sobic.006G197400_activated_first_neighbors.xlsx]

## Sheet: Sheet1
GeneIDV3	Pfam1	Pfam2	Pfam3	Pfam4	Pfam5	Pfam6	Pfam7	Pfam8	Pfam1_domain	Pfam2_domain	Pfam3_domain	Pfam4_domain	Pfam5_domain	Pfam6_domain	Pfam7_domain	Pfam8_domain	Panther	KOG	KEGG_ec	KO	GO	Best_hit_arabi_name	arabi_symbol	arabi_defline	Best_hit_rice_name	rice_defline	Functional_category	misc_annotation	Rice_Annotation	Arabidopsis_Annotation	MapmanProcess	ArabidopsisID_description	TX08001_Nodal_Root_Bud_Node_Phy_7_TPMmean	TX08001_Nodal_Root_Bud_Node_Phy_8_TPMmean	TX08001_Nodal_Root_Bud_Node_Phy_9_TPMmean	TX08001_Nodal_Root_Bud_Node_Phy_10_TPMmean	TX08001_Nodal_Root_Bud_Node_Phy_11_TPMmean	TX08001_Nodal_Root_Bud_Node_Phy_12_TPMmean	TX08001_Nodal_Root_Bud_Node_Phy_13_TPMmean	TX08001_Nodal_Root_Bud_Node_Phy_14_TPMmean	TX08001_Nodal_Root_Bud_Node_Phy_15_TPMmean	TX08001_Nodal_Root_Bud_Node_Phy_16_TPMmean	TX08001_Nodal_Root_Bud_Node_Phy_17_TPMmean	TX08001_Nodal_Root_Bud_Node_Phy_18_TPMmean	TX08001_Nodal_Root_Bud_Node_Phy_19_TPMmean	TX08001_Nodal_Root_Bud_Node_Phy_20_TPMmean	TX08001_Nodal_Root_Bud_Node_Phy_21_TPMmean
Sobic.006G197400	PF00010								Helix-loop-helix_DNA-binding_domain								PTHR11969.PTHR11969:SF27				GO:0046983	AT4G01460.1		basic helix-loop-helix (bHLH) DNA-binding superfamily protein	LOC_Os02g46560.1	helix-loop-helix DNA-binding protein. putative. expressed	Transcription_factors		helix-loop-helix DNA-binding protein	basic helix-loop-helix (bHLH) DNA-binding super	RNA.regulation of transcription.bHLHBasic Helix-Loop-Helix family	(at1g72210 : 135.0) basic helix-loop-helix (bHLH) DNA-binding superfamily protein; FUNCTIONS IN: DNA binding sequence-specific DNA binding transcription factor activity; INVOLVED IN: regulation of transcription; LOCATED IN: nucleus; CONTAINS InterPro DOMAIN/s: Helix-loop-helix DNA-binding domain (InterPro:IPR001092) Helix-loop-helix DNA-binding (InterPro:IPR011598); BEST Arabidopsis thaliana prot…	6	1	0	0	0	0	0	0	0	1	1	1	2	3	4
Sobic.001G009700	PF00125	PF16211							Core_histone_H2A/H2B/H3/H4	C-terminus_of_histone_H2A							PTHR23430	KOG1756		K11251	GO:0003677	AT5G02560.1	HTA12	histone H2A 12	LOC_Os05g02300.1	Core histone H2A/H2B/H3/H4 domain containing protein. putative. expressed	Histone_modification__histones				DNA.synthesis/chromatin structure.histone.core.H2A	(at5g02560 : 131.0) Encodes HTA12 a histone H2A protein.; histone H2A 12 (HTA12); FUNCTIONS IN: DNA binding; INVOLVED IN: nucleosome assembly; LOCATED IN: nucleus nucleosome; EXPRESSED IN: 22 plant structures; EXPRESSED DURING: 13 growth stages; CONTAINS InterPro DOMAIN/s: Histone H2A (InterPro:IPR002119) Histone-fold (InterPro:IPR009072) Histone core (InterPro:IPR007125); BEST Arabidopsis thalia…	7	4	1	0	1	1	0	1	1	1	1	1	3	3	2
Sobic.006G116500																	PTHR35119					AT2G42260.1	PYM.UVI4	uv-b-insensitive 4	LOC_Os04g39670.1	expressed protein					not assigned.unknown	no hits & (original description: pacid=32764258 transcript=Sobic.006G116500.1 locus=Sobic.006G116500 ID=Sobic.006G116500.1.v3.1 annot-version=v3.1)| no hits & (original description: pacid=32764254 transcript=Sobic.006G116500.2 locus=Sobic.006G116500 ID=Sobic.006G116500.2.v3.1 annot-version=v3.1)| no hits & (original description: pacid=32764257 transcript=Sobic.006G116500.3 locus=Sobic.006G116500 …	27	11	3	2	2	3	2	5	5	3	7	4	9	8	11
Sobic.006G031400																	PTHR31016.PTHR31016:SF2					AT4G02800.1			LOC_Os04g15800.1	expressed protein					not assigned.unknown	(at4g02800 : 179.0) unknown protein; FUNCTIONS IN: molecular_function unknown; INVOLVED IN: biological_process unknown; LOCATED IN: chloroplast; EXPRESSED IN: 16 plant structures; EXPRESSED DURING: 9 growth stages; BEST Arabidopsis thaliana protein match is: unknown protein (TAIR:AT5G01970.1); Has 3209 Blast hits to 2720 proteins in 308 species: Archae - 13; Bacteria - 213; Metazoa - 1207; Fungi …	48	16	4	3	3	3	4	5	5	6	7	8	15	15	20
Sobic.006G035600	PF12711	PF00225							PF12711	Kinesin_motor_domain							PTHR24115.PTHR24115:SF413	KOG4280	3.6.4.4	K10400	GO:0008017.GO:0007018.GO:0005524.GO:0003777.GO:0005871	AT4G14150.1	KINESIN-12A.PAKRP1	phragmoplast-associated kinesin-related protein 1	LOC_Os04g28260.1	Kinesin motor domain domain containing protein. expressed					cell.organisation	(at3g23670 : 503.0) Microtubule motor kinesin PAKRP1L/Kinesin-12B. Together with PAKRP1/Kinesin-12A serve as linkers of the plus ends of antiparallel microtubules in the phragmoplast.; KINESIN-12B; FUNCTIONS IN: microtubule motor activity plus-end-directed microtubule motor activity; INVOLVED IN: phragmoplast assembly microgametogenesis; LOCATED IN: chloroplast; EXPRESSED IN: 16 plant structures;…	63	20	7	6	6	7	6	11	11	9	18	17	23	21	39
Sobic.006G051000	PF04104								Eukaryotic_and_archaeal_DNA_primase_large_subunit								PTHR10537.PTHR10537:SF3	KOG2267		K02685|	GO:0006269.GO:0003896	AT1G67320.2		DNA primase. large subunit family	LOC_Os07g22400.2|LOC_Os07g22400.1	POLA3 - Putative DNA polymerase alpha complex subunit. expressed			DNA.synthesis/chromatin structure	(loc_os07g22400.2 : 733.0) no description available & (at1g67320 : 569.0) DNA primase large subunit family; FUNCTIONS IN: DNA primase activity; INVOLVED IN: DNA replication synthesis of RNA primer; EXPRESSED IN: 21 plant structures; EXPRESSED DURING: 13 growth stages; CONTAINS InterPro DOMAIN/s: DNA primase large subunit eukaryotic (InterPro:IPR016558) DNA primase large subunit eukaryotic/archaea…	DNA.synthesis/chromatin structure	(at1g67320 : 633.0) DNA primase large subunit family; FUNCTIONS IN: DNA primase activity; INVOLVED IN: DNA replication synthesis of RNA primer; EXPRESSED IN: 21 plant structures; EXPRESSED DURING: 13 growth stages; CONTAINS InterPro DOMAIN/s: DNA primase large subunit eukaryotic (InterPro:IPR016558) DNA primase large subunit eukaryotic/archaeal (InterPro:IPR007238). & (reliability: 1266.0) & (ori…	29	12	8	4	5	4	5	6	6	4	9	8	12	15	18
Sobic.006G069500	PF00462								Glutaredoxin								PTHR10168.PTHR10168:SF44				GO:0045454.GO:0015035.GO:0009055	AT5G03870.1		Glutaredoxin family protein	LOC_Os04g33680.1	glutaredoxin. putative. expressed					redox.glutaredoxins	(at5g03870 : 167.0) Glutaredoxin family protein; FUNCTIONS IN: electron carrier activity protein disulfide oxidoreductase activity; INVOLVED IN: N-terminal protein myristoylation cell redox homeostasis; LOCATED IN: cellular_component unknown; EXPRESSED IN: 15 plant structures; EXPRESSED DURING: 7 growth stages; CONTAINS InterPro DOMAIN/s: Thioredoxin fold (InterPro:IPR012335) Glutaredoxin (InterP…	7	3	1	0	0	0	0	1	1	1	0	1	2	2	2
Sobic.006G108000	PF02181								Formin_Homology_2_Domain								PTHR23213.PTHR23213:SF219					AT3G05470.1		Actin-binding FH2 (formin homology 2) family protein	LOC_Os04g38810.1	formin. putative. expressed					not assigned.no ontology.formin homology 2 domain-containing protein	(at3g05470 : 437.0) Actin-binding FH2 (formin homology 2) family protein; FUNCTIONS IN: actin binding; INVOLVED IN: cellular component organization actin cytoskeleton organization; LOCATED IN: endomembrane system; EXPRESSED IN: 20 plant structures; EXPRESSED DURING: 11 growth stages; CONTAINS InterPro DOMAIN/s: Actin-binding FH2/DRF autoregulatory (InterPro:IPR003104) Actin-binding FH2 (InterPro:…	4	1	0	0	0	0	0	0	0	0	0	0	0	0	1
Sobic.006G112800	PF00307	PF00225							Calponin_homology_(CH)_domain	Kinesin_motor_domain							PTHR24115.PTHR24115:SF512	KOG0239	3.6.4.5	K10406	GO:0005515.GO:0008017.GO:0007018.GO:0005524.GO:0003777.GO:0005871	AT3G44730.1	ATKP1.KP1	kinesin-like protein 1	LOC_Os11g44880.1	kinesin-4. putative. expressed					cell.organisation	(at3g44730 : 804.0) kinesin-like protein 1 (KP1); FUNCTIONS IN: microtubule motor activity ATP binding; INVOLVED IN: microtubule-based movement; EXPRESSED IN: 23 plant structures; EXPRESSED DURING: 14 growth stages; CONTAINS InterPro DOMAIN/s: Calponin-homology (InterPro:IPR016146) Calponin-like actin-binding (InterPro:IPR001715) Kinesin motor domain (InterPro:IPR001752); BEST Arabidopsis thalian…	73	17	3	2	2	3	2	4	4	3	6	6	9	8	18
Sobic.006G120600	PF13191								AAA_ATPase_domain								PTHR23077	KOG0744				AT4G24710.1		P-loop containing nucleoside triphosphate hydrolases superfamily protein	LOC_Os04g40290.1	AAA-type ATPase family protein. putative. expressed					not assigned.no ontology	(at4g24710 : 571.0) P-loop containing nucleoside triphosphate hydrolases superfamily protein; FUNCTIONS IN: nucleoside-triphosphatase activity ATPase activity nucleotide binding ATP binding; EXPRESSED IN: shoot apex embryo flower seed; EXPRESSED DURING: petal differentiation and expansion stage E expanded cotyledon stage D bilateral stage; CONTAINS InterPro DOMAIN/s: ATPase AAA-type core (InterPr…	8	2	1	1	1	1	1	2	2	2	3	4	4	5	6
Sobic.005G164900																	PTHR12794.PTHR12794:SF2				GO:0005681.GO:0000398.GO:0000387	AT1G54385.2		ARM repeat superfamily protein	LOC_Os11g37100.1	expressed protein					not assigned.unknown	(at1g54385 : 379.0) ARM repeat superfamily protein; FUNCTIONS IN: binding; INVOLVED IN: spliceosome assembly nuclear mRNA splicing via spliceosome; LOCATED IN: cellular_component unknown; CONTAINS InterPro DOMAIN/s: Armadillo-type fold (InterPro:IPR016024) Survival motor neuron interacting protein 1 (InterPro:IPR007022); BEST Arabidopsis thaliana protein match is: ARM repeat superfamily protein (…	44	16	4	2	2	3	2	4	4	3	6	5	10	10	17
Sobic.006G138900																	PTHR34287.PTHR34287:SF4					AT4G15140.1			LOC_Os04g42540.1	expressed protein					not assigned.unknown	no hits & (original description: pacid=32762604 transcript=Sobic.006G138900.2 locus=Sobic.006G138900 ID=Sobic.006G138900.2.v3.1 annot-version=v3.1)	12	6	2	1	1	1	1	1	1	1	2	1	3	4	5
Sobic.006G144300																	PTHR33318.PTHR33318:SF4					AT1G04030.1|AT5G44040.1			LOC_Os04g43230.1|LOC_Os04g43230.2	expressed protein					not assigned.unknown	(at1g04030 : 105.0) unknown protein; BEST Arabidopsis thaliana protein match is: unknown protein (TAIR:AT5G44040.1); Has 1835 Blast hits to 1511 proteins in 238 species: Archae - 7; Bacteria - 164; Metazoa - 377; Fungi - 135; Plants - 187; Viruses - 22; Other Eukaryotes - 943 (source: NCBI BLink). & (reliability: 210.0) & (original description: pacid=32764175 transcript=Sobic.006G144300.2 locus=S…	33	10	3	2	1	2	2	3	3	4	5	5	10	11	15
Sobic.006G155900																	PTHR34367.PTHR34367:SF2					AT1G65710.1			LOC_Os04g44640.1	ulp1 protease family. C-terminal catalytic domain containing protein. expressed					not assigned.unknown	(at1g65710 : 100.0) unknown protein; INVOLVED IN: N-terminal protein myristoylation; EXPRESSED IN: cultured cell; BEST Arabidopsis thaliana protein match is: unknown protein (TAIR:AT5G37010.1); Has 2241 Blast hits to 1776 proteins in 164 species: Archae - 0; Bacteria - 29; Metazoa - 1759; Fungi - 94; Plants - 93; Viruses - 17; Other Eukaryotes - 249 (source: NCBI BLink). & (reliability: 200.0) & …	8	3	1	1	1	1	1	2	1	2	2	2	3	3	4
Sobic.006G201300																	PTHR33621.PTHR33621:SF2					AT5G17160.1			LOC_Os04g50960.1	expressed protein					not assigned.unknown	no hits & (original description: pacid=32763418 transcript=Sobic.006G201300.1 locus=Sobic.006G201300 ID=Sobic.006G201300.1.v3.1 annot-version=v3.1)	18	6	1	1	1	1	1	1	1	1	2	2	2	2	4
Sobic.006G214000	PF01426	PF00385	PF00145						BAH_domain	Chromo_(CHRromatin_Organisation_MOdifier)_domain	C-5_cytosine-specific_DNA_methylase						PTHR10629.PTHR10629:SF28		2.1.1.37	K00558	GO:0003682	AT1G69770.1	CMT3	chromomethylase 3	LOC_Os03g12570.1	expressed protein					RNA.regulation of transcription.DNA methyltransferases	(at1g69770 : 768.0) Encodes a chromomethylase involved in methylating cytosine residues at non-CG sites. Involved in preferentially methylating transposon-related sequences reducing their mobility. CMT3 interacts with an Arabidopsis homologue of HP1 (heterochromatin protein 1) which in turn interacts with methylated histones. Involved in gene silencing.; chromomethylase 3 (CMT3); FUNCTIONS IN: DN…	117	31	9	7	5	5	4	9	9	3	10	11	19	15	25
Sobic.006G029300	PF13920	PF08797	PF00271	PF00176					Zinc_finger_C3HC4_type_(RING_finger)	HIRAN_domain	Helicase_conserved_C-terminal_domain	SNF2-related_domain					PTHR10799.PTHR10799:SF779		3.6.4.12	K15505	GO:0016818.GO:0008270.GO:0003676.GO:0005524	AT5G43530.1		Helicase protein with RING/U-box domain	LOC_Os04g09800.1	SWI/SNF-related matrix-associated actin-dependent regulator of chromatin subfamily A. putative. expressed					DNA.repair	(at5g43530 : 1060.0) Helicase protein with RING/U-box domain; FUNCTIONS IN: in 6 functions; LOCATED IN: chloroplast envelope; EXPRESSED IN: shoot apex embryo male gametophyte flower seed; EXPRESSED DURING: L mature pollen stage M germinated pollen stage petal differentiation and expansion stage E expanded cotyledon stage D bilateral stage; CONTAINS InterPro DOMAIN/s: Zinc finger RING-type conserv…	13	3	2	2	1	2	2	3	2	2	4	4	5	4	5
Sobic.005G125300																	PTHR33699.PTHR33699:SF5								LOC_Os11g22960.1	expressed protein					not assigned.unknown	no hits & (original description: pacid=32741054 transcript=Sobic.005G125300.1 locus=Sobic.005G125300 ID=Sobic.005G125300.1.v3.1 annot-version=v3.1)| no hits & (original description: pacid=32741055 transcript=Sobic.005G125300.2 locus=Sobic.005G125300 ID=Sobic.005G125300.2.v3.1 annot-version=v3.1)	9	2	1	1	1	3	1	2	2	3	3	3	4	5	3
Sobic.004G077100	PF08311								Mad3/BUB1_homology_region_1								PTHR14030			K02178	GO:0007094	AT2G33560.2	BUBR1	BUB1-related (BUB1: budding uninhibited by benzymidazol 1)	LOC_Os02g10020.1	Mad3/BUB1 homology region 1 domain containing protein. expressed					not assigned.no ontology	(at2g33560 : 326.0) Encodes BUBR1. May have the spindle assembly checkpoint protein functions conserved from yeast to humans.; BUB1-related (BUB1: budding uninhibited by benzymidazol 1) (BUBR1); FUNCTIONS IN: molecular_function unknown; INVOLVED IN: mitotic cell cycle spindle assembly checkpoint; LOCATED IN: chromocenter kinetochore; EXPRESSED IN: 13 plant structures; EXPRESSED DURING: 6 growth s…	29	9	2	1	1	1	1	2	2	2	3	2	5	5	8
Sobic.004G257600	PF01529								DHHC_palmitoyltransferase								PTHR22883.PTHR22883:SF53		2.3.1.225	K18932	GO:0008270	AT4G01730.1		DHHC-type zinc finger family protein	LOC_Os12g16210.1	zinc finger family protein. putative. expressed					RNA.regulation of transcription.unclassified	(at4g01730 : 340.0) DHHC-type zinc finger family protein; FUNCTIONS IN: zinc ion binding; INVOLVED IN: biological_process unknown; EXPRESSED IN: 20 plant structures; EXPRESSED DURING: 13 growth stages; CONTAINS InterPro DOMAIN/s: Zinc finger DHHC-type (InterPro:IPR001594); BEST Arabidopsis thaliana protein match is: DHHC-type zinc finger family protein (TAIR:AT2G33640.1); Has 4882 Blast hits to 4…	31	13	5	3	3	3	3	4	4	5	4	5	9	8	11
Sobic.004G198200																	PTHR35119					AT2G42260.1	PYM.UVI4	uv-b-insensitive 4	LOC_Os02g37850.2|LOC_Os02g37850.1	expressed protein					not assigned.unknown	no hits & (original description: pacid=32746412 transcript=Sobic.004G198200.1 locus=Sobic.004G198200 ID=Sobic.004G198200.1.v3.1 annot-version=v3.1)| no hits & (original description: pacid=32746413 transcript=Sobic.004G198200.2 locus=Sobic.004G198200 ID=Sobic.004G198200.2.v3.1 annot-version=v3.1)| no hits & (original description: pacid=32746414 transcript=Sobic.004G198200.3 locus=Sobic.004G198200 …	47	19	4	3	3	3	3	5	5	4	7	6	15	18	27
Sobic.004G218100	PF04116	PF12076							Fatty_acid_hydroxylase	WAX2_C-terminal_domain							PTHR11863.PTHR11863:SF56			K15404	GO:0055114.GO:0016491.GO:0006633.GO:0005506	AT1G02205.2	CER1	Fatty acid hydroxylase superfamily	LOC_Os02g40784.1	WAX2. putative. expressed	Wax_genes_(stem)|				secondary metabolism.wax	(at1g02205 : 661.0) Expression of the CER1 gene associated with production of stem epicuticular wax and pollen fertility. Biochemical studies showed that cer1 mutants are blocked in the conversion of stem wax C30 aldehydes to C29 alkanes and they also lack the secondary alcohols and ketones. These suggested the CER1 protein is an aldehyde decarbonylase but the exact molecular function of this pro…	34	7	3	0	0	0	0	0	0	0	0	0	0	0	0
Sobic.004G222300	PF00304								Gamma-thionin_family								PTHR33147.PTHR33147:SF8					AT2G02120.1	LCR70.PDF2.1	Scorpion toxin-like knottin superfamily protein	LOC_Os02g41904.1	DEF7 - Defensin and Defensin-like DEFL family. expressed					not assigned.unknown	no hits & (original description: pacid=32746646 transcript=Sobic.004G222300.1 locus=Sobic.004G222300 ID=Sobic.004G222300.1.v3.1 annot-version=v3.1)	27	5	1	0	1	1	1	1	1	1	1	1	4	8	15
Sobic.004G227000																	PTHR34367.PTHR34367:SF1					AT1G65710.1			LOC_Os04g44640.1	ulp1 protease family. C-terminal catalytic domain containing protein. expressed					not assigned.unknown	no hits & (original description: pacid=32744099 transcript=Sobic.004G227000.1 locus=Sobic.004G227000 ID=Sobic.004G227000.1.v3.1 annot-version=v3.1)	6	4	1	0	0	0	0	1	1	1	1	1	1	2	3
Sobic.004G241300	PF00225								Kinesin_motor_domain								PTHR24115.PTHR24115:SF463		3.6.4.4	K10395	GO:0008017.GO:0007018.GO:0005524.GO:0003777.GO:0005871	AT5G60930.1		P-loop containing nucleoside triphosphate hydrolases superfamily protein	LOC_Os09g02650.1	kinesin motor domain containing protein. putative. expressed					cell.organisation	(at5g60930 : 934.0) P-loop containing nucleoside triphosphate hydrolases superfamily protein; FUNCTIONS IN: microtubule motor activity ATP binding; INVOLVED IN: microtubule-based movement; EXPRESSED IN: 21 plant structures; EXPRESSED DURING: 14 growth stages; CONTAINS InterPro DOMAIN/s: Kinesin motor region conserved site (InterPro:IPR019821) Kinesin motor domain (InterPro:IPR001752); BEST Arabid…	63	21	5	3	3	3	3	6	6	3	8	6	11	10	22
Sobic.004G248100	PF00759								Glycosyl_hydrolase_family_9								PTHR22298.PTHR22298:SF58		3.2.1.4		GO:0005975.GO:0004553	AT1G70710.1	ATGH9B1.CEL1.GH9B1	glycosyl hydrolase 9B1	LOC_Os06g14540.1	endoglucanase. putative. expressed	Cell_wall		endoglucanase	glycosyl hydrolase 9B1	misc.gluco- galacto- and mannosidases.endoglucanase	(at1g70710 : 694.0) endo-14-beta-glucanase. Involved in cell elongation.; glycosyl hydrolase 9B1 (GH9B1); FUNCTIONS IN: cellulase activity hydrolase activity hydrolyzing O-glycosyl compounds; INVOLVED IN: response to cyclopentenone cell wall modification involved in multidimensional cell growth; LOCATED IN: chloroplast; EXPRESSED IN: 20 plant structures; EXPRESSED DURING: 12 growth stages; CONTAI…	21	7	3	1	1	2	1	2	2	2	3	2	3	2	1
Sobic.004G312400	PF03568								Peptidase_family_C50								PTHR12792		3.4.22.49	|K02365	GO:0008233.GO:0006508.GO:0005634	AT4G22970.1	AESP.ESP.RSW4	homolog of separase	LOC_Os02g53120.1	Peptidase family C50. putative. expressed					not assigned.unknown	(at4g22970 : 594.0) Encodes a separase (ESP) homologous to human and mouse separase protein. Separase is a capase family protease required for the release of sister chromatid cohesion during meiosis and mitosis. Arabidopsis separase contains a predicted 2Fe2S-ferredoxin domain that is not present in the proteins of other organisms. Also contains a putative EF-hand calcium binding domain. Mutant s…	14	5	3	3	2	2	2	3	3	2	5	3	3	2	5
Sobic.005G110535	PF14551	PF12619	PF00493						MCM_N-terminal_domain	Mini-chromosome_maintenance_protein_2	MCM_P-loop_domain						PTHR11630.PTHR11630:SF44		3.6.4.12	K02540	GO:0042555.GO:0006270.GO:0005634.GO:0005524.GO:0003678.GO:0003677.GO:0006260	AT1G44900.1	ATMCM2.MCM2	minichromosome maintenance (MCM2/3/5) family protein	LOC_Os11g29380.1	MCM2 - Putative minichromosome maintenance MCM complex subunit 2. expressed			DNA.synthesis/chromatin structure	(loc_os11g29380.1 : 1704.0) no description available & (ipr001208 : 1500.0) DNA-dependent ATPase MCM & (at1g44900 : 1323.0) Encodes MCM2 (MINICHROMOSOME MAINTENANCE 2) a protein essential to embryo development. Overexpression results in altered root meristem function.; MINICHROMOSOME MAINTENANCE 2 (MCM2); FUNCTIONS IN: DNA-dependent ATPase activity DNA binding ATP binding; INVOLVED IN: in 7 proce…	DNA.synthesis/chromatin structure	(at1g44900 : 1323.0) Encodes MCM2 (MINICHROMOSOME MAINTENANCE 2) a protein essential to embryo development. Overexpression results in altered root meristem function.; MINICHROMOSOME MAINTENANCE 2 (MCM2); FUNCTIONS IN: DNA-dependent ATPase activity DNA binding ATP binding; INVOLVED IN: in 7 processes; LOCATED IN: nuclear chromatin; EXPRESSED IN: 22 plant structures; EXPRESSED DURING: 12 growth sta…	93	36	20	15	17	14	20	23	22	14	30	28	41	39	58
Sobic.004G321400	PF13181	PF00515	PF13424						Tetratricopeptide_repeat	Tetratricopeptide_repeat	Tetratricopeptide_repeat						PTHR10098.PTHR10098:SF111	KOG4308			GO:0005515	AT3G18730.1	BRU1.MGO3.TSK	tetratricopeptide repeat (TPR)-containing protein	LOC_Os02g54290.1	BRUSHY 1. putative. expressed			cell.cycle	(loc_os02g54280.1 : 1326.0) no description available & (at3g18730 : 1001.0) Encodes a protein with an important role in cell division control and plant morphogenesis and may also play a role in genome maintenance. May be involved in mitosis through interaction with TSA1. In cells synchronized for cell division TSA1 and TSK relocalize to ends of spindle microtubules that are ahead of separating ch…	cell.cycle	(at3g18730 : 1001.0) Encodes a protein with an important role in cell division control and plant morphogenesis and may also play a role in genome maintenance. May be involved in mitosis through interaction with TSA1. In cells synchronized for cell division TSA1 and TSK relocalize to ends of spindle microtubules that are ahead of separating chromatids during metaphase and anaphase of mitosis.; TON…	13	5	3	2	2	2	2	3	3	2	4	4	5	4	7
Sobic.004G327600	PF16740								Spindle_and_kinetochore-associated_protein_2								PTHR32017.PTHR32017:SF3				GO:0051301.GO:0031110.GO:0008017.GO:0007067.GO:0007059.GO:0005876.GO:0000940.GO:0000090	AT2G24970.1			LOC_Os01g56090.1	expressed protein					not assigned.unknown	no hits & (original description: pacid=32744468 transcript=Sobic.004G327600.1 locus=Sobic.004G327600 ID=Sobic.004G327600.1.v3.1 annot-version=v3.1)	18	9	3	2	2	4	2	3	4	5	4	3	9	14	17
Sobic.004G327900																	PTHR33494					AT2G24100.1			LOC_Os06g08740.1	expressed protein					not assigned.unknown	(at2g24100 : 326.0) unknown protein; BEST Arabidopsis thaliana protein match is: unknown protein (TAIR:AT4G30780.1); Has 101 Blast hits to 101 proteins in 16 species: Archae - 0; Bacteria - 0; Metazoa - 0; Fungi - 0; Plants - 95; Viruses - 0; Other Eukaryotes - 6 (source: NCBI BLink). & (reliability: 652.0) & (original description: pacid=32744486 transcript=Sobic.004G327900.1 locus=Sobic.004G3279…	5	4	2	1	0	1	0	1	1	1	2	1	2	2	3
Sobic.004G339500	PF00225								Kinesin_motor_domain								PTHR24115.PTHR24115:SF416	KOG0242	3.6.4.4		GO:0008017.GO:0007018.GO:0005524.GO:0003777.GO:0005871	AT4G14330.1		P-loop containing nucleoside triphosphate hydrolases superfamily protein	LOC_Os02g56540.1	kinesin motor domain containing protein. putative. expressed					cell.organisation	(at4g14330 : 478.0) P-loop containing nucleoside triphosphate hydrolases superfamily protein; FUNCTIONS IN: microtubule motor activity ATP binding; INVOLVED IN: microtubule-based movement; LOCATED IN: phragmoplast; EXPRESSED IN: 13 plant structures; EXPRESSED DURING: 7 growth stages; CONTAINS InterPro DOMAIN/s: Kinesin motor domain (InterPro:IPR001752); BEST Arabidopsis thaliana protein match is:…	67	21	6	3	2	3	3	5	5	4	7	6	11	9	16
Sobic.005G018400	PF00931								NB-ARC_domain								PTHR23155.PTHR23155:SF542	KOG4658			GO:0043531	AT3G46710.1		NB-ARC domain-containing disease resistance protein	LOC_Os11g17014.1	NB-ARC domain containing protein. expressed					stress.biotic	(at1g50180 : 176.0) NB-ARC domain-containing disease resistance protein; FUNCTIONS IN: ATP binding; INVOLVED IN: apoptosis defense response; LOCATED IN: cellular_component unknown; EXPRESSED IN: shoot; CONTAINS InterPro DOMAIN/s: NB-ARC (InterPro:IPR002182) Disease resistance protein (InterPro:IPR000767); BEST Arabidopsis thaliana protein match is: Disease resistance protein (CC-NBS-LRR class) fa…	34	7	2	1	2	4	4	5	5	4	9	7	9	10	17
Sobic.005G042800	PF04844								Transcriptional_repressor_ovate								PTHR33057.PTHR33057:SF30					AT3G52525.1	ATOFP6.OFP6	ovate family protein 6	LOC_Os12g06160.1	DUF623 domain containing protein. expressed					not assigned.unknown	no hits & (original description: pacid=32738486 transcript=Sobic.005G042800.1 locus=Sobic.005G042800 ID=Sobic.005G042800.1.v3.1 annot-version=v3.1)	3	0	1	1	1	0	0	0	0	0	0	0	1	1	3
Sobic.006G236800	PF00307	PF03271							Calponin_homology_(CH)_domain	EB1-like_C-terminal_motif							PTHR10623.PTHR10623:SF19	KOG3000		K10436	GO:0005515.GO:0008017	AT3G47690.1	ATEB1A.ATEB1H2.EB1A	microtubule end binding protein EB1A	LOC_Os04g54940.1	ATEB1A-like microtubule associated protein. putative. expressed					cell.organisation	(at5g62500 : 332.0) encodes a homolog of animal microtubule-end-binding protein. There are two other members of this family. EB1 forms foci at regions where the minus ends of microtubules are gathered during mitosis and early cytokinesis.; end binding protein 1B (EB1B); FUNCTIONS IN: microtubule binding; INVOLVED IN: thigmotropism cytoskeleton organization positive gravitropism; LOCATED IN: in 6 …	118	44	12	8	9	10	7	12	12	11	14	16	26	36	49
Sobic.007G063100																	PTHR37371.PTHR37371:SF2								LOC_Os08g08230.1	kinesin-like protein. identical. putative. expressed					not assigned.unknown	no hits & (original description: pacid=32752061 transcript=Sobic.007G063100.1 locus=Sobic.007G063100 ID=Sobic.007G063100.1.v3.1 annot-version=v3.1)	4	1	0	0	0	0	0	0	1	0	1	0	1	1	1
Sobic.007G076800	PF02362								B3_DNA_binding_domain								PTHR31391.PTHR31391:SF4				GO:0003677	AT3G19184.1		AP2/B3-like transcriptional factor family protein	LOC_Os06g09420.1	B3 DNA binding domain containing protein. expressed	Transcription_factors		B3 DNA binding domain containing protein	AP2/B3-like transcriptional factor	RNA.regulation of transcription.C2C2(Zn) GATA transcription factor family	(at3g19184 : 179.0) AP2/B3-like transcriptional factor family protein; FUNCTIONS IN: DNA binding; INVOLVED IN: regulation of transcription DNA-dependent; LOCATED IN: cellular_component unknown; EXPRESSED IN: 7 plant structures; EXPRESSED DURING: F mature embryo stage petal differentiation and expansion stage E expanded cotyledon stage D bilateral stage; CONTAINS InterPro DOMAIN/s: Transcriptional…	15	6	2	2	2	3	3	3	3	3	3	4	6	8	11
Sobic.009G229900	PF03759								PRONE_(Plant-specific_Rop_nucleotide_exchanger)								PTHR33101.PTHR33101:SF3				GO:0005089	AT3G24620.1	ATROPGEF8.ROPGEF8	RHO guanyl-nucleotide exchange factor 8	LOC_Os05g48640.1	ATROPGEF7/ROPGEF7. putative. expressed					signalling.G-proteins	(at3g24620 : 486.0) Encodes a member of KPP-like gene family homolog of KPP (kinase partner protein) gene in tomato. Also a member of the RopGEF (guanine nucleotide exchange factor) family containing the novel PRONE domain (plant-specific Rop nucleotide exchanger) which is exclusively active towards members of the Rop subfamily.; RHO guanyl-nucleotide exchange factor 8 (ROPGEF8); CONTAINS InterPr…	6	2	1	1	0	1	0	1	1	1	1	1	1	1	1
Sobic.009G070800	PF03767								HAD_superfamily_subfamily_IIIB_(Acid_phosphatase)								PTHR31284.PTHR31284:SF5		3.1.3.2		GO:0003993	AT4G29260.1		HAD superfamily. subfamily IIIB acid phosphatase	LOC_Os05g10210.1|LOC_Os05g10310.2	HAD superfamily phosphatase. putative. expressed|acid phosphatase. putative. expressed					misc.acid and other phosphatases	(at4g25150 : 195.0) HAD superfamily subfamily IIIB acid phosphatase ; FUNCTIONS IN: acid phosphatase activity; INVOLVED IN: biological_process unknown; LOCATED IN: endomembrane system; EXPRESSED IN: 21 plant structures; EXPRESSED DURING: 9 growth stages; CONTAINS InterPro DOMAIN/s: Acid phosphatase (Class B) (InterPro:IPR005519) Vegetative storage protein/acid phosphatase (InterPro:IPR014403) Aci…	19	9	2	2	2	2	1	4	4	4	9	3	10	15	22
Sobic.009G080300	PF12695								Alpha/beta_hydrolase_family								PTHR13136			K07020		AT5G41850.1		alpha/beta-Hydrolases superfamily protein	LOC_Os05g12330.1	uncharacterized protein KIAA1310. putative. expressed					not assigned.unknown	(at5g41850 : 277.0) alpha/beta-Hydrolases superfamily protein; FUNCTIONS IN: hydrolase activity; INVOLVED IN: metabolic process; LOCATED IN: cellular_component unknown; EXPRESSED IN: 22 plant structures; EXPRESSED DURING: 13 growth stages; CONTAINS InterPro DOMAIN/s: Cutinase (InterPro:IPR000675); Has 1807 Blast hits to 1807 proteins in 277 species: Archae - 0; Bacteria - 0; Metazoa - 736; Fungi …	8	3	2	1	1	1	1	1	2	2	2	3	5	6	5
Sobic.009G087000	PF14551	PF00493							MCM_N-terminal_domain	MCM_P-loop_domain							PTHR11630		3.6.4.12	K02542	GO:0006260.GO:0005524.GO:0003677	AT5G44635.1	MCM6	minichromosome maintenance (MCM2/3/5) family protein	LOC_Os05g14590.1	MCM6 - Putative minichromosome maintenance MCM complex subunit 6. expressed			DNA.synthesis/chromatin structure	(loc_os05g14590.1 : 1502.0) no description available & (at5g44635 : 1182.0) MINICHROMOSOME MAINTENANCE 6 (MCM6); FUNCTIONS IN: DNA-dependent ATPase activity DNA binding ATP binding; INVOLVED IN: cell proliferation DNA-dependent DNA replication initiation DNA unwinding involved in replication; LOCATED IN: nuclear chromatin; EXPRESSED IN: shoot apex; EXPRESSED DURING: IL.00 inflorescence just visib…	DNA.synthesis/chromatin structure	(at5g44635 : 1182.0) MINICHROMOSOME MAINTENANCE 6 (MCM6); FUNCTIONS IN: DNA-dependent ATPase activity DNA binding ATP binding; INVOLVED IN: cell proliferation DNA-dependent DNA replication initiation DNA unwinding involved in replication; LOCATED IN: nuclear chromatin; EXPRESSED IN: shoot apex; EXPRESSED DURING: IL.00 inflorescence just visible; CONTAINS InterPro DOMAIN/s: Nucleic acid-binding OB…	77	29	14	11	13	10	15	18	16	12	19	20	30	29	43
Sobic.009G110100																						AT5G49170.1			LOC_Os05g29080.1	expressed protein					not assigned.unknown	no hits & (original description: pacid=32735667 transcript=Sobic.009G110100.1 locus=Sobic.009G110100 ID=Sobic.009G110100.1.v3.1 annot-version=v3.1)| no hits & (original description: pacid=32735668 transcript=Sobic.009G110100.2 locus=Sobic.009G110100 ID=Sobic.009G110100.2.v3.1 annot-version=v3.1)| no hits & (original description: pacid=32735666 transcript=Sobic.009G110100.3 locus=Sobic.009G110100 …	10	4	1	1	0	1	0	1	1	0	1	1	1	1	1
Sobic.009G192700	PF13920	PF13771	PF00533						Zinc_finger_C3HC4_type_(RING_finger)	PHD-like_zinc-binding_domain	BRCA1_C_Terminus_(BRCT)_domain						PTHR13763.PTHR13763:SF1		6.3.2.19	K10683		AT4G21070.1	ATBRCA1.BRCA1	breast cancer susceptibility1	LOC_Os05g43610.1	ATBARD1/BARD1. putative. expressed					protein.degradation.ubiquitin.E3.RING	(at4g21070 : 386.0) Encodes AtBRCA1 an ortholog of the human breast cancer susceptibility gene 1. Contains one N-terminal RING finger two C-terminal BRCT and the p300/CBP interacting domain. Strongly induced by gamma rays consistent with a putative role in DNA repair and in cell cycle control.; breast cancer susceptibility1 (BRCA1); FUNCTIONS IN: ubiquitin-protein ligase activity; INVOLVED IN: DN…	19	7	2	2	2	2	3	3	3	1	5	5	7	5	7
Sobic.009G214500	PF00612								IQ_calmodulin-binding_motif								PTHR32295.PTHR32295:SF34				GO:0005515	AT1G72670.1	iqd8	IQ-domain 8	LOC_Os05g46350.1	IQ calmodulin-binding motif domain containing protein. expressed					signalling.calcium	(at2g26180 : 164.0) IQ-domain 6 (IQD6); CONTAINS InterPro DOMAIN/s: IQ calmodulin-binding region (InterPro:IPR000048); BEST Arabidopsis thaliana protein match is: IQ-domain 8 (TAIR:AT1G72670.1); Has 885 Blast hits to 872 proteins in 51 species: Archae - 0; Bacteria - 0; Metazoa - 22; Fungi - 10; Plants - 828; Viruses - 0; Other Eukaryotes - 25 (source: NCBI BLink). & (reliability: 328.0) & (origi…	9	5	2	1	1	2	1	2	1	1	2	1	2	2	3
Sobic.009G255000	PF07714								Protein_tyrosine_and_serine/threonine_kinase								PTHR27001.PTHR27001:SF197	KOG1187	2.7.11.1		GO:0006468.GO:0004672	AT5G15080.1		Protein kinase superfamily protein	LOC_Os01g40590.1	tyrosine protein kinase domain containing protein. putative. expressed					protein.postranslational modification.kinase.receptor like cytoplasmatic kinase VII	(at5g15080 : 533.0) Protein kinase superfamily protein; FUNCTIONS IN: protein serine/threonine kinase activity protein kinase activity kinase activity ATP binding; INVOLVED IN: protein amino acid phosphorylation N-terminal protein myristoylation; LOCATED IN: plasma membrane; CONTAINS InterPro DOMAIN/s: Protein kinase ATP binding site (InterPro:IPR017441) Protein kinase catalytic domain (InterPro:…	9	4	2	1	1	1	1	2	1	1	2	2	2	2	2
Sobic.007G100600	PF02298								Plastocyanin-like_domain								PTHR33021.PTHR33021:SF48				GO:0009055	AT2G23990.1	AtENODL11.ENODL11	early nodulin-like protein 11	LOC_Os08g17160.1	plastocyanin-like domain containing protein. putative. expressed	Photosynthesis		plastocyanin-like domain containing protein	early nodulin-like protein 11	misc.plastocyanin-like	(at2g23990 : 107.0) early nodulin-like protein 11 (ENODL11); FUNCTIONS IN: electron carrier activity copper ion binding; LOCATED IN: anchored to membrane; EXPRESSED IN: central cell embryo; EXPRESSED DURING: C globular stage; CONTAINS InterPro DOMAIN/s: Plastocyanin-like (InterPro:IPR003245) Cupredoxin (InterPro:IPR008972); BEST Arabidopsis thaliana protein match is: early nodulin-like protein 12…	5	3	0	1	0	0	0	1	1	0	1	1	2	3	2
Sobic.010G008900	PF11995	PF00225							Domain_of_unknown_function_(DUF3490)	Kinesin_motor_domain							PTHR24115.PTHR24115:SF509	KOG0242	3.6.4.4	K11498	GO:0008017.GO:0007018.GO:0005524.GO:0003777.GO:0005871	AT1G18370.1	ATNACK1.HIK.NACK1	ATP binding microtubule motor family protein	LOC_Os01g33040.1	kinesin motor domain containing protein. expressed					cell.organisation	(at1g18370 : 1028.0) Encodes a kinesin HINKEL. Required for cytokinesis in pollen. Mutant has cytokinesis defects; seedling lethal.; HINKEL (HIK); FUNCTIONS IN: microtubule motor activity ATP binding; INVOLVED IN: response to cyclopentenone cellularization of the embryo sac gametophyte development pollen development cytokinesis; LOCATED IN: chloroplast; EXPRESSED IN: 22 plant structures; EXPRESSE…	71	20	5	3	3	4	3	6	6	5	9	8	13	11	22
Sobic.010G105400	PF12719								Nuclear_condensing_complex_subunits_C-term_domain								PTHR14418.PTHR14418:SF5			K06678	GO:0007076.GO:0000796	AT5G37630.1	EMB2656	ARM repeat superfamily protein	LOC_Os06g14460.1	chromosome condensation protein like. putative. expressed			DNA.synthesis/chromatin structure	(at5g37630 : 827.0) EMBRYO DEFECTIVE 2656 (EMB2656); FUNCTIONS IN: binding; INVOLVED IN: mitotic chromosome condensation embryo development ending in seed dormancy; LOCATED IN: cellular_component unknown; EXPRESSED IN: 11 plant structures; EXPRESSED DURING: 6 growth stages; CONTAINS InterPro DOMAIN/s: Armadillo-type fold (InterPro:IPR016024); Has 333 Blast hits to 316 proteins in 147 species: Arc…	DNA.synthesis/chromatin structure	(at5g37630 : 827.0) EMBRYO DEFECTIVE 2656 (EMB2656); FUNCTIONS IN: binding; INVOLVED IN: mitotic chromosome condensation embryo development ending in seed dormancy; LOCATED IN: cellular_component unknown; EXPRESSED IN: 11 plant structures; EXPRESSED DURING: 6 growth stages; CONTAINS InterPro DOMAIN/s: Armadillo-type fold (InterPro:IPR016024); Has 333 Blast hits to 316 proteins in 147 species: Arc…	44	17	5	4	4	3	4	5	5	3	7	7	12	11	18
Sobic.010G147700	PF00400	PF12341							WD_domain_G-beta_repeat	Minichromosome_loss_protein_Mcl1_middle_region							PTHR19932.PTHR19932:SF10			K11274	GO:0005515	AT3G42660.1		transducin family protein / WD-40 repeat family protein	LOC_Os09g06560.1	WD domain. G-beta repeat domain containing protein. expressed					not assigned.no ontology	(at3g42660 : 901.0) transducin family protein / WD-40 repeat family protein; CONTAINS InterPro DOMAIN/s: WD40 repeat 2 (InterPro:IPR019782) WD40 repeat conserved site (InterPro:IPR019775) WD40 repeat (InterPro:IPR001680) WD40 repeat-like-containing domain (InterPro:IPR011046) Protein of unknown function DUF3639 (InterPro:IPR022100) WD40-repeat-containing domain (InterPro:IPR017986) WD40/YVTN repe…	41	17	7	5	4	4	6	7	7	4	8	7	11	10	16
Sobic.010G220800	PF04640								PLATZ_transcription_factor								PTHR31065.PTHR31065:SF14					AT1G31040.1		PLATZ transcription factor family protein	LOC_Os06g45540.1	zinc-binding protein. putative. expressed					RNA.regulation of transcription.unclassified	(at1g31040 : 230.0) PLATZ transcription factor family protein; CONTAINS InterPro DOMAIN/s: Protein of unknown function DUF597 (InterPro:IPR006734); BEST Arabidopsis thaliana protein match is: PLATZ transcription factor family protein (TAIR:AT2G12646.1); Has 411 Blast hits to 411 proteins in 26 species: Archae - 0; Bacteria - 0; Metazoa - 0; Fungi - 0; Plants - 411; Viruses - 0; Other Eukaryotes -…	20	7	1	1	2	2	3	5	5	5	8	6	8	9	9
Sobic.010G234800																	PTHR36386					AT4G28230.1			LOC_Os06g46990.1	expressed protein					not assigned.unknown	no hits & (original description: pacid=32725697 transcript=Sobic.010G234800.1 locus=Sobic.010G234800 ID=Sobic.010G234800.1.v3.1 annot-version=v3.1)| no hits & (original description: pacid=32725696 transcript=Sobic.010G234800.2 locus=Sobic.010G234800 ID=Sobic.010G234800.2.v3.1 annot-version=v3.1)	39	14	6	4	2	3	3	4	4	5	5	6	11	10	17
Sobic.010G237200	PF03398								Regulator_of_Vps4_activity_in_the_MVB_pathway								PTHR12161.PTHR12161:SF14					AT4G32350.1		Regulator of Vps4 activity in the MVB pathway protein	LOC_Os06g47250.1	DUF292 domain containing protein. expressed					not assigned.unknown	(at1g79910 : 160.0) Regulator of Vps4 activity in the MVB pathway protein; CONTAINS InterPro DOMAIN/s: Protein of unknown function DUF292 eukaryotic (InterPro:IPR005061); BEST Arabidopsis thaliana protein match is: Regulator of Vps4 activity in the MVB pathway protein (TAIR:AT1G52315.1); Has 35333 Blast hits to 34131 proteins in 2444 species: Archae - 798; Bacteria - 22429; Metazoa - 974; Fungi -…	15	6	4	3	3	3	2	4	3	3	5	5	6	5	6
Sobic.009G042000																	PTHR23196					AT3G21480.1		BRCT domain-containing DNA repair protein	LOC_Os05g05440.1	expressed protein					RNA.regulation of transcription.unclassified	(at3g21480 : 255.0) BRCT domain-containing DNA repair protein; FUNCTIONS IN: molecular_function unknown; INVOLVED IN: biological_process unknown; LOCATED IN: intracellular; CONTAINS InterPro DOMAIN/s: BRCT (InterPro:IPR001357); BEST Arabidopsis thaliana protein match is: BRCT domain-containing DNA repair protein (TAIR:AT4G03130.1); Has 730 Blast hits to 680 proteins in 204 species: Archae - 4; Ba…	7	2	1	1	1	1	2	2	2	1	2	4	3	3	6
Sobic.009G033800																						AT5G26770.1			LOC_Os05g04530.1	IF. putative. expressed					not assigned.unknown	(at5g26770 : 254.0) unknown protein; FUNCTIONS IN: molecular_function unknown; INVOLVED IN: biological_process unknown; LOCATED IN: cellular_component unknown; EXPRESSED IN: 16 plant structures; EXPRESSED DURING: 8 growth stages; BEST Arabidopsis thaliana protein match is: unknown protein (TAIR:AT3G05830.1); Has 26484 Blast hits to 16065 proteins in 1382 species: Archae - 343; Bacteria - 2653; Me…	31	13	3	2	2	4	3	4	5	3	7	6	15	18	27
Sobic.008G171900	PF00225								Kinesin_motor_domain								PTHR24115.PTHR24115:SF339	KOG0239	3.6.4.5	K10406	GO:0008017.GO:0007018.GO:0005524.GO:0003777.GO:0005871	AT1G72250.2		Di-glucose binding protein with Kinesin motor domain	LOC_Os12g42160.1	kinesin motor domain containing protein. putative. expressed					cell.organisation	(at1g72250 : 685.0) Di-glucose binding protein with Kinesin motor domain; FUNCTIONS IN: microtubule motor activity ATP binding; INVOLVED IN: microtubule-based movement; EXPRESSED IN: 18 plant structures; EXPRESSED DURING: 7 growth stages; CONTAINS InterPro DOMAIN/s: Kinesin motor region conserved site (InterPro:IPR019821) Malectin/receptor-like protein kinase (InterPro:IPR021720) Kinesin motor do…	28	8	2	1	1	1	1	1	1	1	2	1	2	2	3
Sobic.008G156600	PF00646								F-box_domain								PTHR24006				GO:0005515	AT3G54650.1	FBL17	RNI-like superfamily protein	LOC_Os12g40860.1	Leucine Rich Repeat family protein. expressed					protein.degradation.ubiquitin.E3.SCF.FBOX	(at3g54650 : 394.0) FBL17; FUNCTIONS IN: ubiquitin-protein ligase activity; INVOLVED IN: generative cell mitosis seed development embryo development ubiquitin-dependent protein catabolic process pollen development; LOCATED IN: chloroplast; EXPRESSED IN: 21 plant structures; EXPRESSED DURING: 12 growth stages; CONTAINS InterPro DOMAIN/s: F-box domain cyclin-like (InterPro:IPR001810); Has 1738 Blas…	27	11	2	2	3	4	5	5	4	4	6	4	9	8	13
Sobic.008G148300																	PTHR24115.PTHR24115:SF435				GO:0007018.GO:0005871.GO:0003777	AT3G19050.1	POK2	phragmoplast orienting kinesin 2	LOC_Os12g39980.1	kinesin motor domain containing protein. putative. expressed					not assigned.unknown	no hits & (original description: pacid=32742324 transcript=Sobic.008G148300.1 locus=Sobic.008G148300 ID=Sobic.008G148300.1.v3.1 annot-version=v3.1)| no hits & (original description: pacid=32742325 transcript=Sobic.008G148300.2 locus=Sobic.008G148300 ID=Sobic.008G148300.2.v3.1 annot-version=v3.1)	13	5	3	3	1	2	2	4	4	4	5	5	6	4	7
Sobic.008G143000																	PTHR33167.PTHR33167:SF1					AT5G67390.2			LOC_Os12g39100.1	expressed protein					not assigned.unknown	no hits & (original description: pacid=32743171 transcript=Sobic.008G143000.1 locus=Sobic.008G143000 ID=Sobic.008G143000.1.v3.1 annot-version=v3.1)	6	3	0	0	1	1	1	1	2	1	1	2	4	4	3
Sobic.008G125700	PF13632	PF14570							Glycosyl_transferase_family_group_2	RING/Ubox_like_zinc-binding_domain							PTHR13301.PTHR13301:SF58		2.4.2.24	K00770		AT1G02730.1	ATCSLD5.CSLD5.SOS6	cellulose synthase-like D5	LOC_Os12g36890.1	CSLD4 - cellulose synthase-like family D. expressed	Cell_wall		CSLD4 - cellulose synthase-like family D	cellulose synthase-like D5	cell wall.cellulose synthesis.cellulose synthase	(at1g02730 : 1574.0) Encodes a gene similar to cellulose synthase. Knock-out mutant has reduced growth reduced xylan level and reduced xylan synthase activity in stems.; cellulose synthase-like D5 (CSLD5); CONTAINS InterPro DOMAIN/s: Cellulose synthase (InterPro:IPR005150); BEST Arabidopsis thaliana protein match is: cellulose synthase-like D3 (TAIR:AT3G03050.1); Has 3375 Blast hits to 3003 prote…	30	13	2	1	1	1	1	2	2	2	2	2	4	4	7
Sobic.008G114900	PF00786	PF00620							P21-Rho-binding_domain	RhoGAP_domain							PTHR23177.PTHR23177:SF17				GO:0007165	AT4G03100.1		Rho GTPase activating protein with PAK-box/P21-Rho-binding domain	LOC_Os12g34840.1	rhoGAP domain containing protein. expressed					signalling.G-proteins	(at4g03100 : 405.0) Rho GTPase activating protein with PAK-box/P21-Rho-binding domain; FUNCTIONS IN: Rac GTPase activator activity; INVOLVED IN: signal transduction; LOCATED IN: intracellular; EXPRESSED IN: 12 plant structures; EXPRESSED DURING: 6 growth stages; CONTAINS InterPro DOMAIN/s: PAK-box/P21-Rho-binding (InterPro:IPR000095) Rho GTPase activation protein (InterPro:IPR008936) RhoGAP (Inte…	42	12	6	4	2	2	2	2	2	2	2	3	4	4	7
Sobic.008G093700																									LOC_Os12g17530.1	expressed protein					not assigned.unknown	no hits & (original description: pacid=32743881 transcript=Sobic.008G093700.1 locus=Sobic.008G093700 ID=Sobic.008G093700.1.v3.1 annot-version=v3.1)	8	4	1	0	0	0	0	0	0	0	1	0	1	1	1
Sobic.008G093600																	PTHR31358.PTHR31358:SF9					AT3G27350.1			LOC_Os12g17530.1	expressed protein					not assigned.unknown	(at3g27350 : 82.8) unknown protein; FUNCTIONS IN: molecular_function unknown; INVOLVED IN: biological_process unknown; EXPRESSED IN: 24 plant structures; EXPRESSED DURING: 15 growth stages; BEST Arabidopsis thaliana protein match is: unknown protein (TAIR:AT5G40700.1). & (reliability: 165.6) & (original description: pacid=32742462 transcript=Sobic.008G093600.1 locus=Sobic.008G093600 ID=Sobic.008G…	9	5	1	1	0	0	0	1	0	0	1	0	1	1	1
Sobic.008G087000	PF04042								DNA_polymerase_alpha/epsilon_subunit_B								PTHR23061.PTHR23061:SF12			K02321	GO:0006260.GO:0003887.GO:0003677	AT1G67630.1	POLA2	DNA polymerase alpha 2	LOC_Os12g13950.1	POLA2 - Putative DNA polymerase alpha complex subunit. expressed			DNA.synthesis/chromatin structure	(loc_os12g13950.1 : 191.0) no description available & (at1g67630 : 145.0) DNA polymerase alpha 2 (POLA2); FUNCTIONS IN: DNA binding DNA-directed DNA polymerase activity; INVOLVED IN: DNA replication; LOCATED IN: mitochondrion; EXPRESSED IN: 21 plant structures; EXPRESSED DURING: 13 growth stages; CONTAINS InterPro DOMAIN/s: DNA polymerase alpha subunit B N-terminal (InterPro:IPR013627) DNA polyme…	DNA.synthesis/chromatin structure	(at1g67630 : 145.0) DNA polymerase alpha 2 (POLA2); FUNCTIONS IN: DNA binding DNA-directed DNA polymerase activity; INVOLVED IN: DNA replication; LOCATED IN: mitochondrion; EXPRESSED IN: 21 plant structures; EXPRESSED DURING: 13 growth stages; CONTAINS InterPro DOMAIN/s: DNA polymerase alpha subunit B N-terminal (InterPro:IPR013627) DNA polymerase alpha subunit B (InterPro:IPR016722) DNA polymera…	4	2	0	0	0	1	1	1	1	1	1	1	2	2	3
Sobic.008G042200	PF04844								Transcriptional_repressor_ovate								PTHR33057.PTHR33057:SF30					AT3G52525.1	ATOFP6.OFP6	ovate family protein 6	LOC_Os12g06160.1	DUF623 domain containing protein. expressed					not assigned.unknown	no hits & (original description: pacid=32741640 transcript=Sobic.008G042200.1 locus=Sobic.008G042200 ID=Sobic.008G042200.1.v3.1 annot-version=v3.1)	4	1	1	0	0	0	0	0	0	0	0	0	0	0	0
Sobic.008G006800	PF08263	PF00560	PF13855	PF07714					Leucine_rich_repeat_N-terminal_domain	Leucine_Rich_Repeat	Leucine_rich_repeat	Protein_tyrosine_and_serine/threonine_kinase					PTHR27008.PTHR27008:SF27	KOG1187	2.7.11.1		GO:0005515.GO:0006468.GO:0004672	AT3G51740.1	IMK2	inflorescence meristem receptor-like kinase 2	LOC_Os11g01620.1	inactive receptor kinase At2g26730 precursor. putative. expressed			hormone metabolism.brassinosteroid.signal transduction.BRI	(at3g51740 : 428.0) encodes a leucine-repeat receptor kinase expressed in inflorescence meristem. Locus association was made from performing sequence analysis with IMK3 (MRLK) whose locus association was provided by the authors.; inflorescence meristem receptor-like kinase 2 (IMK2); FUNCTIONS IN: protein serine/threonine kinase activity protein kinase activity kinase activity ATP binding; INVOLVE…	hormone metabolism.brassinosteroid.signal transduction.BRI	(at3g51740 : 428.0) encodes a leucine-repeat receptor kinase expressed in inflorescence meristem. Locus association was made from performing sequence analysis with IMK3 (MRLK) whose locus association was provided by the authors.; inflorescence meristem receptor-like kinase 2 (IMK2); FUNCTIONS IN: protein serine/threonine kinase activity protein kinase activity kinase activity ATP binding; INVOLVE…	16	5	1	0	0	1	0	1	1	1	1	1	3	2	5
Sobic.007G219400																	PTHR33287.PTHR33287:SF3					AT5G56120.1			LOC_Os08g38790.1	expressed protein					not assigned.unknown	(at5g56120 : 94.4) unknown protein; BEST Arabidopsis thaliana protein match is: unknown protein (TAIR:AT3G12870.1); Has 77 Blast hits to 75 proteins in 12 species: Archae - 0; Bacteria - 0; Metazoa - 0; Fungi - 0; Plants - 77; Viruses - 0; Other Eukaryotes - 0 (source: NCBI BLink). & (reliability: 188.8) & (original description: pacid=32749738 transcript=Sobic.007G219400.1 locus=Sobic.007G219400 …	6	2	1	0	0	0	1	0	0	1	1	1	2	2	2
Sobic.007G168900	PF00225								Kinesin_motor_domain								PTHR24115.PTHR24115:SF536		3.6.4.4	K10398	GO:0008017.GO:0007018.GO:0005524.GO:0003777.GO:0005871	AT2G36200.1		P-loop containing nucleoside triphosphate hydrolases superfamily protein	LOC_Os05g02670.1	kinesin motor domain containing protein. putative. expressed					cell.organisation	(at2g36200 : 1154.0) P-loop containing nucleoside triphosphate hydrolases superfamily protein; FUNCTIONS IN: microtubule motor activity ATP binding; INVOLVED IN: microtubule-based movement; EXPRESSED IN: 12 plant structures; EXPRESSED DURING: 6 growth stages; CONTAINS InterPro DOMAIN/s: Kinesin motor region conserved site (InterPro:IPR019821) Kinesin motor domain (InterPro:IPR001752); BEST Arabid…	122	41	11	6	6	7	7	11	12	6	16	14	23	19	35
Sobic.007G129300																	PTHR11439.PTHR11439:SF161					AT4G00980.1		zinc knuckle (CCHC-type) family protein	LOC_Os08g32560.1	expressed protein					not assigned.unknown	no hits & (original description: pacid=32751557 transcript=Sobic.007G129300.1 locus=Sobic.007G129300 ID=Sobic.007G129300.1.v3.1 annot-version=v3.1)| no hits & (original description: pacid=32751556 transcript=Sobic.007G129300.2 locus=Sobic.007G129300 ID=Sobic.007G129300.2.v3.1 annot-version=v3.1)| no hits & (original description: pacid=32751558 transcript=Sobic.007G129300.3 locus=Sobic.007G129300 …	5	2	0	0	0	1	0	1	1	1	1	1	2	2	2
Sobic.007G125300	PF13639	PF12738							Ring_finger_domain	twin_BRCT_domain							PTHR13561.PTHR13561:SF26				GO:0008270.GO:0005515	AT1G67180.1		zinc finger (C3HC4-type RING finger) family protein / BRCT domain-containing protein	LOC_Os08g31930.1	BRCA1 C Terminus domain containing protein. expressed					protein.degradation.ubiquitin.E3.RING	(at1g67180 : 178.0) zinc finger (C3HC4-type RING finger) family protein / BRCT domain-containing protein; FUNCTIONS IN: zinc ion binding; LOCATED IN: intracellular; EXPRESSED IN: 17 plant structures; EXPRESSED DURING: 10 growth stages; CONTAINS InterPro DOMAIN/s: Zinc finger RING-type conserved site (InterPro:IPR017907) Zinc finger RING-type (InterPro:IPR001841) Zinc finger C3HC4 RING-type (Inter…	11	5	1	1	1	1	1	2	2	1	3	2	4	5	9
Sobic.004G095200	PF03568								Peptidase_family_C50								PTHR12792		3.4.22.49	K02365	GO:0008233.GO:0006508.GO:0005634	AT4G22970.1	AESP.ESP.RSW4	homolog of separase	LOC_Os02g53120.1	Peptidase family C50. putative. expressed					not assigned.unknown	(at4g22970 : 911.0) Encodes a separase (ESP) homologous to human and mouse separase protein. Separase is a capase family protease required for the release of sister chromatid cohesion during meiosis and mitosis. Arabidopsis separase contains a predicted 2Fe2S-ferredoxin domain that is not present in the proteins of other organisms. Also contains a putative EF-hand calcium binding domain. Mutant s…	13	5	3	2	2	2	2	2	3	1	4	2	3	2	4
Sobic.004G071700																	PTHR14942.PTHR14942:SF1					AT1G80060.1		Ubiquitin-like superfamily protein	LOC_Os02g09530.1	expressed protein					not assigned.unknown|transport.NDP-sugars at the ER	(at1g80060 : 119.0) Ubiquitin-like superfamily protein; CONTAINS InterPro DOMAIN/s: Ubiquitin (InterPro:IPR000626); BEST Arabidopsis thaliana protein match is: Ubiquitin-like superfamily protein (TAIR:AT4G32270.1); Has 129 Blast hits to 129 proteins in 44 species: Archae - 0; Bacteria - 0; Metazoa - 62; Fungi - 0; Plants - 64; Viruses - 0; Other Eukaryotes - 3 (source: NCBI BLink). & (reliability…	10	5	3	3	2	2	1	2	2	3	2	3	4	5	6
Sobic.001G070300																	PTHR33287.PTHR33287:SF1					AT3G12870.1			LOC_Os03g56700.1	expressed protein					not assigned.unknown	(at3g12870 : 110.0) unknown protein; BEST Arabidopsis thaliana protein match is: unknown protein (TAIR:AT5G56120.1); Has 70 Blast hits to 70 proteins in 12 species: Archae - 0; Bacteria - 0; Metazoa - 0; Fungi - 0; Plants - 70; Viruses - 0; Other Eukaryotes - 0 (source: NCBI BLink). & (reliability: 220.0) & (original description: pacid=32752573 transcript=Sobic.001G070300.1 locus=Sobic.001G070300…	6	3	1	0	1	0	0	1	1	1	1	1	2	3	3
Sobic.002G087500	PF00161	PF00652							Ribosome_inactivating_protein	Ricin-type_beta-trefoil_lectin_domain									3.2.2.22		GO:0030598.GO:0017148										not assigned.unknown	no hits & (original description: pacid=32768848 transcript=Sobic.002G087500.1 locus=Sobic.002G087500 ID=Sobic.002G087500.1.v3.1 annot-version=v3.1)	34	9	4	10	9	6	6	9	6	4	16	3	8	14	26
Sobic.001G511200																	PTHR33318.PTHR33318:SF2					AT1G04030.1			LOC_Os03g04550.1	expressed protein					not assigned.unknown	no hits & (original description: pacid=32755955 transcript=Sobic.001G511200.1 locus=Sobic.001G511200 ID=Sobic.001G511200.1.v3.1 annot-version=v3.1)	60	27	5	2	1	3	2	4	5	4	5	5	12	14	19
Sobic.001G521300																	PTHR36355					AT2G42110.1			LOC_Os03g03630.1	expressed protein					not assigned.unknown	no hits & (original description: pacid=32759976 transcript=Sobic.001G521300.1 locus=Sobic.001G521300 ID=Sobic.001G521300.1.v3.1 annot-version=v3.1)	28	7	1	0	1	1	1	1	2	3	4	4	9	10	10
Sobic.001G540200																	PTHR37695					AT1G01690.1	ATPRD3.PRD3	putative recombination initiation defects 3	LOC_Os03g01590.2	PAIR1. putative. expressed					not assigned.unknown	(at1g01690 : 87.0) Encodes a novel plant-specific protein that is involved in meiotic double strand break formation.; putative recombination initiation defects 3 (PRD3); Has 279 Blast hits to 273 proteins in 87 species: Archae - 2; Bacteria - 106; Metazoa - 105; Fungi - 5; Plants - 32; Viruses - 0; Other Eukaryotes - 29 (source: NCBI BLink). & (reliability: 174.0) & (original description: pacid=3…	6	1	0	0	0	0	0	1	1	1	1	0	1	1	2
Sobic.002G022600	PF00847								AP2_domain								PTHR32467.PTHR32467:SF26			K09285|	GO:0006355.GO:0003700.GO:0007275	AT4G37750.1	ANT.CKC.CKC1.DRG	Integrase-type DNA-binding superfamily protein	LOC_Os03g56050.1	AP2-like ethylene-responsive transcription factor AINTEGUMENTA. putative. expressed	Transcription_factors		AP2-like ethylene-responsive transcription factor AINTEGUMENTA	Integrase-type DNA-binding super	RNA.regulation of transcription.AP2/EREBP APETALA2/Ethylene-responsive element binding protein family	(at4g37750 : 367.0) ANT is required for control of cell proliferation and encodes a putative transcriptional regulator similar to AP2. Loss of function alleles have reduced fertility abnormal ovules and abnormal lateral organs. Expressed specifically in the chalaza and in floral organ primordia.; AINTEGUMENTA (ANT); CONTAINS InterPro DOMAIN/s: DNA-binding integrase-type (InterPro:IPR016177) Patho…	5	2	0	0	0	0	0	0	0	0	0	0	0	0	0
Sobic.002G052800	PF03101	PF10551							FAR1_DNA-binding_domain	MULE_transposase_domain							PTHR31669.PTHR31669:SF52				GO:0006355	AT4G38180.1	FRS5	FAR1-related sequence 5	LOC_Os04g28580.1|LOC_Os06g42420.1	transposon protein. putative. unclassified. expressed	Transcription_factors		FAR1	FAR1-related sequence 5	DNA.unspecified	(at4g38180 : 242.0) FAR1-related sequence 5 (FRS5); FUNCTIONS IN: zinc ion binding; INVOLVED IN: response to red or far red light; LOCATED IN: cellular_component unknown; EXPRESSED IN: 22 plant structures; EXPRESSED DURING: 13 growth stages; CONTAINS InterPro DOMAIN/s: MULE transposase conserved domain (InterPro:IPR018289) Transcription factor FAR1-related (InterPro:IPR004330) Zinc finger PMZ-typ…	32	15	7	7	6	4	4	5	5	5	7	8	10	9	15
Sobic.002G074500	PF07557								Shugoshin_C_terminus								PTHR34373.PTHR34373:SF3				GO:0045132.GO:0005634.GO:0000775	AT5G04320.1|AT5G04320.2		Shugoshin C terminus	LOC_Os02g55570.1	shugoshin-1. putative. expressed					not assigned.unknown	no hits & (original description: pacid=32766033 transcript=Sobic.002G074500.12 locus=Sobic.002G074500 ID=Sobic.002G074500.12.v3.1 annot-version=v3.1)| no hits & (original description: pacid=32766035 transcript=Sobic.002G074500.13 locus=Sobic.002G074500 ID=Sobic.002G074500.13.v3.1 annot-version=v3.1)| no hits & (original description: pacid=32766034 transcript=Sobic.002G074500.14 locus=Sobic.002G07…	48	18	8	6	6	7	7	9	9	7	11	11	16	13	20
Sobic.002G113400	PF00226	PF11926							DnaJ_domain	Domain_of_unknown_function_(DUF3444)							PTHR24078.PTHR24078:SF224					AT5G27240.1		DNAJ heat shock N-terminal domain-containing protein	LOC_Os01g27740.3	dnaJ domain containing protein. expressed					stress.abiotic.heat	(at5g18750 : 279.0) DNAJ heat shock N-terminal domain-containing protein; FUNCTIONS IN: unfolded protein binding heat shock protein binding; INVOLVED IN: protein folding; LOCATED IN: cellular_component unknown; EXPRESSED IN: 19 plant structures; EXPRESSED DURING: 8 growth stages; CONTAINS InterPro DOMAIN/s: Molecular chaperone heat shock protein Hsp40 DnaJ (InterPro:IPR015609) Heat shock protein …	6	2	1	1	1	1	1	1	1	1	2	2	2	2	3
Sobic.001G479600	PF02362								B3_DNA_binding_domain								PTHR31391.PTHR31391:SF20				GO:0003677	AT3G19184.1		AP2/B3-like transcriptional factor family protein	LOC_Os03g08620.1	B3 DNA binding domain containing protein. expressed	Transcription_factors		B3 DNA binding domain containing protein	AP2/B3-like transcriptional factor	RNA.regulation of transcription.C2C2(Zn) GATA transcription factor family	(at3g19184 : 157.0) AP2/B3-like transcriptional factor family protein; FUNCTIONS IN: DNA binding; INVOLVED IN: regulation of transcription DNA-dependent; LOCATED IN: cellular_component unknown; EXPRESSED IN: 7 plant structures; EXPRESSED DURING: F mature embryo stage petal differentiation and expansion stage E expanded cotyledon stage D bilateral stage; CONTAINS InterPro DOMAIN/s: Transcriptional…	36	8	2	1	1	2	2	3	3	4	5	6	10	13	12
Sobic.002G113600	PF00786	PF00620							P21-Rho-binding_domain	RhoGAP_domain							PTHR23177.PTHR23177:SF17				GO:0007165	AT4G03100.1		Rho GTPase activating protein with PAK-box/P21-Rho-binding domain	LOC_Os07g22580.1	rhoGAP domain containing protein. expressed					signalling.G-proteins	(at4g03100 : 381.0) Rho GTPase activating protein with PAK-box/P21-Rho-binding domain; FUNCTIONS IN: Rac GTPase activator activity; INVOLVED IN: signal transduction; LOCATED IN: intracellular; EXPRESSED IN: 12 plant structures; EXPRESSED DURING: 6 growth stages; CONTAINS InterPro DOMAIN/s: PAK-box/P21-Rho-binding (InterPro:IPR000095) Rho GTPase activation protein (InterPro:IPR008936) RhoGAP (Inte…	74	24	6	3	3	3	3	5	5	6	8	6	13	13	17
Sobic.002G142000	PF02362								B3_DNA_binding_domain								PTHR31391.PTHR31391:SF13				GO:0003677	AT3G19184.1		AP2/B3-like transcriptional factor family protein	LOC_Os01g13300.1	B3 DNA binding domain containing protein. expressed	Transcription_factors		B3 DNA binding domain containing protein	AP2/B3-like transcriptional factor	RNA.regulation of transcription.C2C2(Zn) GATA transcription factor family	(at3g19184 : 136.0) AP2/B3-like transcriptional factor family protein; FUNCTIONS IN: DNA binding; INVOLVED IN: regulation of transcription DNA-dependent; LOCATED IN: cellular_component unknown; EXPRESSED IN: 7 plant structures; EXPRESSED DURING: F mature embryo stage petal differentiation and expansion stage E expanded cotyledon stage D bilateral stage; CONTAINS InterPro DOMAIN/s: Transcriptional…	19	6	3	2	1	2	2	3	4	3	5	3	5	4	8
Sobic.002G142200	PF00560	PF08263	PF13855	PF00069					Leucine_Rich_Repeat	Leucine_rich_repeat_N-terminal_domain	Leucine_rich_repeat	Protein_kinase_domain					PTHR27008.PTHR27008:SF50	KOG1187	2.7.11.1		GO:0005515.GO:0006468.GO:0005524.GO:0004672	AT2G15300.1		Leucine-rich repeat protein kinase family protein	LOC_Os09g02250.1	transposon protein. putative. unclassified. expressed					signalling.receptor kinases.leucine rich repeat III	(at5g67280 : 292.0) receptor-like kinase (RLK); FUNCTIONS IN: protein serine/threonine kinase activity kinase activity ATP binding; INVOLVED IN: transmembrane receptor protein tyrosine kinase signaling pathway protein amino acid phosphorylation; LOCATED IN: endomembrane system; EXPRESSED IN: 22 plant structures; EXPRESSED DURING: 13 growth stages; CONTAINS InterPro DOMAIN/s: Protein kinase cataly…	13	4	3	1	1	1	1	2	2	2	2	2	3	4	8
Sobic.002G187600	PF15491|								CST_telomere_maintenance_complex_subunit_CTC1|								PTHR14865|				GO:0000723|	AT4G09680.1	ATCTC1.CTC1	conserved telomere maintenance component 1	LOC_Os09g20910.1	expressed protein					not assigned.unknown	(at4g09680 : 260.0) Encodes CTC1 (Conserved Telomere Maintenance Component 1) involved in telomere maintenance.; conserved telomere maintenance component 1 (CTC1); FUNCTIONS IN: molecular_function unknown; INVOLVED IN: telomere maintenance; LOCATED IN: chromosome telomeric region; EXPRESSED IN: 23 plant structures; EXPRESSED DURING: 14 growth stages; Has 30201 Blast hits to 17322 proteins in 780 …	9	3	2	2	2	2	2	3	3	2	5	4	3	2	5
Sobic.002G246900																	PTHR35507					AT5G12930.1			LOC_Os09g31350.1	expressed protein					not assigned.unknown	(at5g12930 : 132.0) unknown protein; Has 1807 Blast hits to 1807 proteins in 277 species: Archae - 0; Bacteria - 0; Metazoa - 736; Fungi - 347; Plants - 385; Viruses - 0; Other Eukaryotes - 339 (source: NCBI BLink). & (reliability: 264.0) & (original description: pacid=32770290 transcript=Sobic.002G246900.1 locus=Sobic.002G246900 ID=Sobic.002G246900.1.v3.1 annot-version=v3.1)	24	7	3	2	2	3	3	4	5	4	7	6	13	13	19
Sobic.002G259200	PF01190								Pollen_protein_Ole_e_1_like								PTHR31614.PTHR31614:SF3					AT5G13140.1		Pollen Ole e 1 allergen and extensin family protein	LOC_Os09g32988.1	POEI18 - Pollen Ole e I allergen and extensin family protein precursor. expressed					not assigned.unknown	(at5g13140 : 102.0) Pollen Ole e 1 allergen and extensin family protein; CONTAINS InterPro DOMAIN/s: Pollen Ole e 1 allergen/extensin (InterPro:IPR006041); BEST Arabidopsis thaliana protein match is: Pollen Ole e 1 allergen and extensin family protein (TAIR:AT3G26960.1); Has 1807 Blast hits to 1807 proteins in 277 species: Archae - 0; Bacteria - 0; Metazoa - 736; Fungi - 347; Plants - 385; Viruse…	22	12	8	4	3	4	3	4	4	5	3	4	7	8	10
Sobic.001G500400	PF00514	PF00225							Armadillo/beta-catenin-like_repeat	Kinesin_motor_domain							PTHR24115.PTHR24115:SF533	KOG0240	3.6.4.4		GO:0005515.GO:0008017.GO:0007018.GO:0005524.GO:0003777.GO:0005871	AT1G12430.1	ARK3.PAK	armadillo repeat kinesin 3	LOC_Os03g05820.1	kinesin motor domain containing protein. expressed					cell.organisation	(at1g01950 : 747.0) Encodes a member of the armadillo/beta-catenin repeat kinesin motor family. Mutants have twisted roots due to abnormal cell file rotation; the phenotype is dependent on microtubules.; armadillo repeat kinesin 2 (ARK2); FUNCTIONS IN: microtubule motor activity binding ATP binding; INVOLVED IN: root development; LOCATED IN: chloroplast; EXPRESSED IN: 23 plant structures; EXPRESS…	4	1	0	0	0	1	0	1	1	1	1	1	1	1	2
Sobic.001G458900	PF06886								Targeting_protein_for_Xklp2_(TPX2)_domain								PTHR14326				GO:0060236.GO:0032147.GO:0005874.GO:0005819	AT5G15510.1		TPX2 (targeting protein for Xklp2) protein family	LOC_Os03g11400.1|LOC_Os03g11400.2	targeting protein-related. putative. expressed					not assigned.unknown	(at5g15510 : 186.0) TPX2 (targeting protein for Xklp2) protein family; FUNCTIONS IN: molecular_function unknown; INVOLVED IN: biological_process unknown; EXPRESSED IN: 17 plant structures; EXPRESSED DURING: 7 growth stages; CONTAINS InterPro DOMAIN/s: Xklp2 targeting protein (InterPro:IPR009675); BEST Arabidopsis thaliana protein match is: TPX2 (targeting protein for Xklp2) protein family (TAIR:A…	37	13	4	3	2	3	3	4	4	4	5	5	9	6	10
Sobic.004G064700	PF01167								Tub_family								PTHR16517.PTHR16517:SF27	KOG2502				AT1G16070.1	AtTLP8.TLP8	tubby like protein 8	LOC_Os02g08310.1	tubby. putative. expressed					RNA.regulation of transcription.TUB transcription factor family	(at1g16070 : 335.0) Member of TLP family; tubby like protein 8 (TLP8); FUNCTIONS IN: sequence-specific DNA binding transcription factor activity; INVOLVED IN: regulation of transcription; LOCATED IN: cellular_component unknown; EXPRESSED IN: 20 plant structures; EXPRESSED DURING: 12 growth stages; CONTAINS InterPro DOMAIN/s: Tubby C-terminal (InterPro:IPR000007); BEST Arabidopsis thaliana protein…	12	5	2	1	1	2	1	2	3	3	4	3	6	7	11
Sobic.001G177900	PF00225	PF06548							Kinesin_motor_domain	PF06548							PTHR24115.PTHR24115:SF529	KOG0240	3.6.4.4	K10400	GO:0008017.GO:0007018.GO:0005524.GO:0003777.GO:0005871	AT3G20150.1		Kinesin motor family protein	LOC_Os03g39020.1	Kinesin motor domain domain containing protein. expressed					cell.organisation	(at3g20150 : 550.0) Kinesin motor family protein; FUNCTIONS IN: microtubule motor activity ATP binding; INVOLVED IN: microtubule-based movement; LOCATED IN: chloroplast; EXPRESSED IN: 17 plant structures; EXPRESSED DURING: 9 growth stages; CONTAINS InterPro DOMAIN/s: Kinesin-related protein (InterPro:IPR010544) Kinesin motor domain (InterPro:IPR001752); BEST Arabidopsis thaliana protein match is:…	87	31	7	4	3	4	4	6	6	4	8	8	12	10	18
Sobic.001G083300	PF00400								WD_domain_G-beta_repeat								PTHR10971.PTHR10971:SF17	KOG1036|KOG0647		K02180|	GO:0005515	AT1G69400.1		Transducin/WD40 repeat-like superfamily protein	LOC_Os03g55140.2|LOC_Os03g55140.1	transducin family protein. putative. expressed			cell.division	(loc_os03g55140.2 : 246.0) no description available & (gnl|cdd|36254 : 229.0) no description available & (at1g69400 : 221.0) Transducin/WD40 repeat-like superfamily protein; CONTAINS InterPro DOMAIN/s: WD40 repeat 2 (InterPro:IPR019782) WD40 repeat-like-containing domain (InterPro:IPR011046) WD40 repeat conserved site (InterPro:IPR019775) WD40-repeat-containing domain (InterPro:IPR017986) WD40/YV…	cell.division	(at1g69400 : 258.0) Transducin/WD40 repeat-like superfamily protein; CONTAINS InterPro DOMAIN/s: WD40 repeat 2 (InterPro:IPR019782) WD40 repeat-like-containing domain (InterPro:IPR011046) WD40 repeat conserved site (InterPro:IPR019775) WD40-repeat-containing domain (InterPro:IPR017986) WD40/YVTN repeat-like-containing domain (InterPro:IPR015943) WD40 repeat (InterPro:IPR001680) WD40 repeat subgro…	11	5	3	1	1	2	2	2	2	2	3	3	4	5	6
Sobic.001G091500	PF04622								ERG2_and_Sigma1_receptor_like_protein								PTHR10868.PTHR10868:SF1				GO:0006869	AT1G05440.1		C-8 sterol isomerases	LOC_Os03g53580.1	expressed protein					not assigned.unknown	(at1g05440 : 125.0) C-8 sterol isomerases; FUNCTIONS IN: C-8 sterol isomerase activity; INVOLVED IN: ergosterol biosynthetic process; LOCATED IN: endoplasmic reticulum; EXPRESSED IN: 14 plant structures; EXPRESSED DURING: 7 growth stages; CONTAINS InterPro DOMAIN/s: ERG2/sigma1 receptor-like (InterPro:IPR006716); Has 118 Blast hits to 118 proteins in 39 species: Archae - 0; Bacteria - 0; Metazoa …	3	1	0	0	0	0	0	0	0	0	0	0	1	1	1
Sobic.001G140600																	PTHR34775.PTHR34775:SF3					AT1G16630.1			LOC_Os03g46920.1	expressed protein					not assigned.unknown	no hits & (original description: pacid=32753187 transcript=Sobic.001G140600.1 locus=Sobic.001G140600 ID=Sobic.001G140600.1.v3.1 annot-version=v3.1)	78	35	14	8	13	8	12	12	11	9	16	13	18	17	22
Sobic.001G155700	PF03330	PF01357							Lytic_transglycolase	Expansin_C-terminal_domain							PTHR31692.PTHR31692:SF14					AT1G65680.1	ATEXPB2.ATHEXP BETA 1.4.EXPB2	expansin B2	LOC_Os03g44290.1	expansin precursor. putative. expressed	Cell_wall		expansin	expansin B2	cell wall.modification	(at1g65680 : 234.0) member of BETA-EXPANSINS. Naming convention from the Expansin Working Group (Kende et al 2004. Plant Mol Bio); expansin B2 (EXPB2); INVOLVED IN: plant-type cell wall modification involved in multidimensional cell growth unidimensional cell growth plant-type cell wall loosening; LOCATED IN: endomembrane system extracellular region; EXPRESSED IN: root; CONTAINS InterPro DOMAIN/s…	37	17	11	5	4	7	5	7	7	9	10	11	11	9	12
Sobic.001G160100	PF13178	PF00612							Protein_of_unknown_function_(DUF4005)	IQ_calmodulin-binding_motif							PTHR32295.PTHR32295:SF37				GO:0005515	AT4G14750.1	IQD19	IQ-domain 19	LOC_Os03g43580.1	IQ calmodulin-binding motif family protein. putative. expressed					signalling.calcium	(at4g14750 : 135.0) IQ-domain 19 (IQD19); CONTAINS InterPro DOMAIN/s: IQ calmodulin-binding region (InterPro:IPR000048); BEST Arabidopsis thaliana protein match is: IQ-domain 26 (TAIR:AT3G16490.1); Has 2338 Blast hits to 1945 proteins in 201 species: Archae - 4; Bacteria - 168; Metazoa - 612; Fungi - 134; Plants - 1079; Viruses - 66; Other Eukaryotes - 275 (source: NCBI BLink). & (reliability: 27…	4	3	0	0	0	0	1	1	1	1	0	0	0	1	1
Sobic.001G169800	PF02984	PF00134							Cyclin_C-terminal_domain	Cyclin_N-terminal_domain							PTHR10177.PTHR10177:SF260			K06627	GO:0005634	AT5G43080.1	CYCA3;1	Cyclin A3;1	LOC_Os03g41100.1	cyclin. putative. expressed			cell.cycle	(loc_os03g41100.1 : 367.0) no description available & (at5g43080 : 284.0) Cyclin A3;1 (CYCA3;1); FUNCTIONS IN: cyclin-dependent protein kinase regulator activity; INVOLVED IN: regulation of cell cycle; LOCATED IN: nucleus; EXPRESSED IN: 22 plant structures; EXPRESSED DURING: 13 growth stages; CONTAINS InterPro DOMAIN/s: Cyclin C-terminal (InterPro:IPR004367) Cyclin (InterPro:IPR006670) G2/mitotic…	cell.cycle	(at5g43080 : 284.0) Cyclin A3;1 (CYCA3;1); FUNCTIONS IN: cyclin-dependent protein kinase regulator activity; INVOLVED IN: regulation of cell cycle; LOCATED IN: nucleus; EXPRESSED IN: 22 plant structures; EXPRESSED DURING: 13 growth stages; CONTAINS InterPro DOMAIN/s: Cyclin C-terminal (InterPro:IPR004367) Cyclin (InterPro:IPR006670) G2/mitotic-specific cyclin A (InterPro:IPR015453) Cyclin-like (I…	86	33	10	9	10	12	12	17	17	13	26	25	44	36	42
Sobic.001G230300	PF07557								Shugoshin_C_terminus								PTHR34373.PTHR34373:SF1				GO:0045132.GO:0005634.GO:0000775	AT5G04320.2		Shugoshin C terminus	LOC_Os10g31930.1	shugoshin-1. putative. expressed					not assigned.unknown	no hits & (original description: pacid=32753926 transcript=Sobic.001G230300.1 locus=Sobic.001G230300 ID=Sobic.001G230300.1.v3.1 annot-version=v3.1)	47	16	4	2	2	2	2	4	4	5	5	8	11	10	13
Sobic.001G403200	PF08263	PF13855	PF07714						Leucine_rich_repeat_N-terminal_domain	Leucine_rich_repeat	Protein_tyrosine_and_serine/threonine_kinase						PTHR27008.PTHR27008:SF49	KOG1187	2.7.11.1		GO:0005515.GO:0006468.GO:0004672	AT3G51740.1	IMK2	inflorescence meristem receptor-like kinase 2	LOC_Os03g18630.1	receptor-like kinase RHG1. putative. expressed			hormone metabolism.brassinosteroid.signal transduction.BRI	(at3g51740 : 737.0) encodes a leucine-repeat receptor kinase expressed in inflorescence meristem. Locus association was made from performing sequence analysis with IMK3 (MRLK) whose locus association was provided by the authors.; inflorescence meristem receptor-like kinase 2 (IMK2); FUNCTIONS IN: protein serine/threonine kinase activity protein kinase activity kinase activity ATP binding; INVOLVE…	hormone metabolism.brassinosteroid.signal transduction.BRI	(at3g51740 : 737.0) encodes a leucine-repeat receptor kinase expressed in inflorescence meristem. Locus association was made from performing sequence analysis with IMK3 (MRLK) whose locus association was provided by the authors.; inflorescence meristem receptor-like kinase 2 (IMK2); FUNCTIONS IN: protein serine/threonine kinase activity protein kinase activity kinase activity ATP binding; INVOLVE…	21	6	1	0	0	1	1	1	1	1	2	2	3	4	8
Sobic.001G261440																															not assigned.unknown	no hits & (original description: pacid=32758324 transcript=Sobic.001G261440.1 locus=Sobic.001G261440 ID=Sobic.001G261440.1.v3.1 annot-version=v3.1)	58	17	4	1	0	2	1	3	4	2	3	4	11	16	21
Sobic.001G284900																	PTHR28039.PTHR28039:SF2					AT5G66230.1		Chalcone-flavanone isomerase family protein	LOC_Os10g42660.1	expressed protein					not assigned.unknown	(at5g66230 : 88.2) Chalcone-flavanone isomerase family protein; FUNCTIONS IN: chalcone isomerase activity intramolecular lyase activity; INVOLVED IN: cellular amino acid derivative biosynthetic process flavonoid biosynthetic process; EXPRESSED IN: 18 plant structures; EXPRESSED DURING: 8 growth stages; CONTAINS InterPro DOMAIN/s: Chalcone isomerase subgroup (InterPro:IPR003466) Chalcone isomerase…	25	10	2	1	1	1	1	2	2	3	3	3	6	5	8
Sobic.001G336600	PF04833								COBRA-like_protein								PTHR31673.PTHR31673:SF8				GO:0031225.GO:0016049.GO:0010215	AT3G02210.1	COBL1	COBRA-like protein 1 precursor	LOC_Os07g41310.1	COBRA. putative. expressed					cell wall.cellulose synthesis.COBRA	(at3g02210 : 634.0) COBRA-like protein 1 precursor (COBL1); CONTAINS InterPro DOMAIN/s: Glycosyl-phosphatidyl inositol-anchored plant (InterPro:IPR006918) COBRA-like (InterPro:IPR017391); BEST Arabidopsis thaliana protein match is: COBRA-like protein 2 precursor (TAIR:AT3G29810.1); Has 380 Blast hits to 369 proteins in 30 species: Archae - 0; Bacteria - 0; Metazoa - 0; Fungi - 0; Plants - 380; Vi…	6	2	3	1	1	2	1	2	2	2	2	2	2	1	1
Sobic.001G345200	PF00646								F-box_domain								PTHR32133.PTHR32133:SF90				GO:0005515	AT4G33160.1		F-box family protein	LOC_Os03g28130.1	OsFBX94 - F-box domain containing protein. expressed					protein.degradation.ubiquitin.E3.SCF.FBOX	(at4g33160 : 255.0) F-box family protein; CONTAINS InterPro DOMAIN/s: F-box domain cyclin-like (InterPro:IPR001810) F-box domain Skp2-like (InterPro:IPR022364); BEST Arabidopsis thaliana protein match is: Galactose oxidase/kelch repeat superfamily protein (TAIR:AT1G27340.1); Has 30201 Blast hits to 17322 proteins in 780 species: Archae - 12; Bacteria - 1396; Metazoa - 17338; Fungi - 3422; Plants …	6	4	2	1	1	1	1	1	2	2	2	1	2	2	2
Sobic.001G379500	PF05701								Weak_chloroplast_movement_under_blue_light								PTHR32054.PTHR32054:SF10					AT2G38370.1		Plant protein of unknown function (DUF827)	LOC_Os03g22040.1	expressed protein					not assigned.unknown	(at2g38370 : 121.0) Plant protein of unknown function (DUF827); CONTAINS InterPro DOMAIN/s: Protein of unknown function DUF827 plant (InterPro:IPR008545); BEST Arabidopsis thaliana protein match is: Plant protein of unknown function (DUF827) (TAIR:AT3G51720.1); Has 35333 Blast hits to 34131 proteins in 2444 species: Archae - 798; Bacteria - 22429; Metazoa - 974; Fungi - 991; Plants - 531; Viruses…	68	22	8	4	4	4	3	5	5	4	6	8	14	15	18
Sobic.001G395600	PF14416	PF13839							PMR5_N_terminal_Domain	GDSL/SGNH-like_Acyl-Esterase_family_found_in_Pmr5_and_Cas1p							PTHR32285.PTHR32285:SF19					AT3G62390.1	TBL6	TRICHOME BIREFRINGENCE-LIKE 6	LOC_Os03g19470.1	proteins of unknown function domain containing protein. expressed					not assigned.unknown	(at3g62390 : 335.0) Encodes a member of the TBL (TRICHOME BIREFRINGENCE-LIKE) gene family containing a plant-specific DUF231 (domain of unknown function) domain. TBL gene family has 46 members two of which (TBR/AT5G06700 and TBL3/AT5G01360) have been shown to be involved in the synthesis and deposition of secondary wall cellulose presumably by influencing the esterification state of pectic polyme…	9	6	3	2	2	2	2	2	2	2	2	2	4	4	4
Sobic.002G272300																	PTHR35117					AT3G54060.2			ChrSy.fgenesh.mRNA.80|LOC_Os03g01008.1	expressed protein					not assigned.unknown	no hits & (original description: pacid=32770525 transcript=Sobic.002G272300.1 locus=Sobic.002G272300 ID=Sobic.002G272300.1.v3.1 annot-version=v3.1)| no hits & (original description: pacid=32770524 transcript=Sobic.002G272300.2 locus=Sobic.002G272300 ID=Sobic.002G272300.2.v3.1 annot-version=v3.1)	4	2	1	0	1	1	1	1	1	0	1	1	1	1	1
Sobic.002G279300	PF13414								TPR_repeat								PTHR36326.PTHR36326:SF1					AT3G51280.1		Tetratricopeptide repeat (TPR)-like superfamily protein	LOC_Os09g36740.1	tetratricopeptide repeat domain containing protein. expressed					development.unspecified	(at3g51280 : 459.0) Tetratricopeptide repeat (TPR)-like superfamily protein; FUNCTIONS IN: binding; LOCATED IN: cellular_component unknown; EXPRESSED IN: 21 plant structures; EXPRESSED DURING: 12 growth stages; CONTAINS InterPro DOMAIN/s: Tetratricopeptide TPR-1 (InterPro:IPR001440) Tetratricopeptide-like helical (InterPro:IPR011990) Tetratricopeptide repeat-containing (InterPro:IPR013026) Tetrat…	21	8	2	1	1	1	1	2	3	2	3	3	6	8	10
Sobic.002G286100	PF03398								Regulator_of_Vps4_activity_in_the_MVB_pathway								PTHR12161.PTHR12161:SF19					AT4G35730.1		Regulator of Vps4 activity in the MVB pathway protein	LOC_Os09g37510.1	DUF292 domain containing protein. expressed					not assigned.unknown	(at4g35730 : 277.0) Regulator of Vps4 activity in the MVB pathway protein; CONTAINS InterPro DOMAIN/s: Protein of unknown function DUF292 eukaryotic (InterPro:IPR005061); BEST Arabidopsis thaliana protein match is: Regulator of Vps4 activity in the MVB pathway protein (TAIR:AT1G34220.2); Has 794 Blast hits to 754 proteins in 186 species: Archae - 0; Bacteria - 4; Metazoa - 200; Fungi - 205; Plant…	83	35	17	12	10	11	12	14	15	18	24	27	36	32	35
Sobic.003G303600																	PTHR10460.PTHR10460:SF11					AT2G46225.2	ABIL1	ABI-1-like 1	LOC_Os01g55560.1	ABIL3. putative. expressed					cell.organisation	(at2g46225 : 80.5) Encodes a subunit of the WAVE complex. The WAVE complex is required for activation of ARP2/3 complex which functions in actin microfilament nucleation and branching. One of four ABI-like proteins.; ABI-1-like 1 (ABIL1); FUNCTIONS IN: molecular_function unknown; INVOLVED IN: actin nucleation trichome morphogenesis; LOCATED IN: SCAR complex; EXPRESSED IN: 23 plant structures; EXP…	9	4	4	1	1	1	1	1	1	1	3	3	3	4	8
Sobic.003G127600	PF00179								Ubiquitin-conjugating_enzyme								PTHR24067.PTHR24067:SF44	KOG0421	6.3.2.19	K06688		AT3G20060.1	UBC19	ubiquitin-conjugating enzyme19	LOC_Os01g16650.1	ubiquitin-conjugating enzyme. putative. expressed					protein.degradation.ubiquitin.E2	(at3g20060 : 238.0) Encodes one of two ubiquitin-conjugating enzymes belonging to the E2-C gene family (the other being UBC19). Transcript is always found in dividing cells but also in other non-dividing cells. Protein is localized to the cytoplasm as well as to the nucleus.; ubiquitin-conjugating enzyme19 (UBC19); CONTAINS InterPro DOMAIN/s: Ubiquitin-conjugating enzyme/RWD-like (InterPro:IPR016…	67	27	7	2	3	5	3	6	7	10	8	9	24	32	32
Sobic.003G179500	PF05786								Condensin_complex_subunit_2								PTHR13108	KOG2328		K06676	GO:0007076.GO:0000796	AT2G32590.1			LOC_Os01g34870.1	expressed protein					not assigned.no ontology	(at2g32590 : 538.0) LOCATED IN: chloroplast; EXPRESSED IN: 17 plant structures; EXPRESSED DURING: 9 growth stages; CONTAINS InterPro DOMAIN/s: Barren (InterPro:IPR008418); Has 467 Blast hits to 447 proteins in 202 species: Archae - 0; Bacteria - 4; Metazoa - 147; Fungi - 168; Plants - 39; Viruses - 1; Other Eukaryotes - 108 (source: NCBI BLink). & (reliability: 1076.0) & (original description: pa…	36	12	4	3	3	3	3	4	5	3	7	7	10	11	18
Sobic.003G203800	PF02362								B3_DNA_binding_domain								PTHR31391.PTHR31391:SF4				GO:0003677	AT3G19184.1		AP2/B3-like transcriptional factor family protein	LOC_Os06g09420.1	B3 DNA binding domain containing protein. expressed	Transcription_factors		B3 DNA binding domain containing protein	AP2/B3-like transcriptional factor	DNA.unspecified	(at3g19184 : 116.0) AP2/B3-like transcriptional factor family protein; FUNCTIONS IN: DNA binding; INVOLVED IN: regulation of transcription DNA-dependent; LOCATED IN: cellular_component unknown; EXPRESSED IN: 7 plant structures; EXPRESSED DURING: F mature embryo stage petal differentiation and expansion stage E expanded cotyledon stage D bilateral stage; CONTAINS InterPro DOMAIN/s: Transcriptional…	17	8	3	3	5	4	4	5	5	4	8	4	6	4	7
Sobic.003G260700	PF03999								Microtubule_associated_protein_(MAP65/ASE1_family)								PTHR19321.PTHR19321:SF8			K16732	GO:0008017.GO:0000910.GO:0000226	AT5G51600.1	ATMAP65-3.MAP65-3.PLE	Microtubule associated protein (MAP65/ASE1) family protein	LOC_Os01g49200.1	microtubule associated protein. putative. expressed					cell.organisation.cytoskeleton.mikrotubuli.MAP65	(at5g51600 : 588.0) Mutant has defective roots. Essential for giant cell ontogenesis. Role in organizing the mitotic microtubule array during both early and late mitosis in all plant organs.; PLEIADE (PLE); CONTAINS InterPro DOMAIN/s: Microtubule-associated protein MAP65/ASE1-type (InterPro:IPR007145); BEST Arabidopsis thaliana protein match is: microtubule-associated protein 65-4 (TAIR:AT3G60840…	76	24	6	3	3	4	3	6	6	4	8	7	12	10	19
Sobic.003G273800	PF13178	PF00612							Protein_of_unknown_function_(DUF4005)	IQ_calmodulin-binding_motif							PTHR32295.PTHR32295:SF24				GO:0005515	AT2G26180.1	IQD6	IQ-domain 6	LOC_Os01g51230.1	IQ calmodulin-binding motif domain containing protein. expressed					signalling.calcium	(at1g72670 : 171.0) IQ-domain 8 (iqd8); CONTAINS InterPro DOMAIN/s: IQ calmodulin-binding region (InterPro:IPR000048); BEST Arabidopsis thaliana protein match is: IQ-domain 7 (TAIR:AT1G17480.1); Has 845 Blast hits to 839 proteins in 45 species: Archae - 0; Bacteria - 0; Metazoa - 33; Fungi - 13; Plants - 782; Viruses - 0; Other Eukaryotes - 17 (source: NCBI BLink). & (reliability: 342.0) & (origi…	15	6	2	1	1	1	2	2	2	2	3	3	5	5	6
Sobic.003G300701																															not assigned.unknown	no hits & (original description: pacid=32728861 transcript=Sobic.003G300701.1 locus=Sobic.003G300701 ID=Sobic.003G300701.1.v3.1 annot-version=v3.1)	182	87	20	7	7	11	8	17	18	22	19	22	53	78	69
Sobic.003G328500	PF02984	PF00134							Cyclin_C-terminal_domain	Cyclin_N-terminal_domain							PTHR10177.PTHR10177:SF241	KOG0653		K05868	GO:0005634	AT5G06150.1	CYC1BAT.CYCB1;2	Cyclin family protein	LOC_Os01g59120.1	cyclin. putative. expressed			cell.cycle	(loc_os01g59120.1 : 523.0) no description available & (p34800|ccn1_antma : 374.0) G2/mitotic-specific cyclin-1 - Antirrhinum majus (Garden snapdragon) & (at5g06150 : 359.0) Encodes a cyclin whose expression is reduced in response to high salt.; CYC1BAT; CONTAINS InterPro DOMAIN/s: Cyclin C-terminal (InterPro:IPR004367) Cyclin-like (InterPro:IPR011028) Cyclin N-terminal (InterPro:IPR006671) Cyclin…	cell.cycle	(at5g06150 : 359.0) Encodes a cyclin whose expression is reduced in response to high salt.; CYC1BAT; CONTAINS InterPro DOMAIN/s: Cyclin C-terminal (InterPro:IPR004367) Cyclin-like (InterPro:IPR011028) Cyclin N-terminal (InterPro:IPR006671) Cyclin A/B/D/E (InterPro:IPR014400) Cyclin (InterPro:IPR006670); BEST Arabidopsis thaliana protein match is: CYCLIN B1;3 (TAIR:AT3G11520.1); Has 1807 Blast hit…	185	61	16	7	6	9	9	14	15	15	23	22	44	37	53
Sobic.002G286700	PF01476								LysM_domain								PTHR33734.PTHR33734:SF5					AT2G17120.1	LYM2	lysm domain GPI-anchored protein 2 precursor	LOC_Os09g37600.1	lysM domain-containing GPI-anchored protein precursor. putative. expressed					not assigned.no ontology	(at2g17120 : 169.0) lysm domain GPI-anchored protein 2 precursor (LYM2); FUNCTIONS IN: molecular_function unknown; INVOLVED IN: cell wall macromolecule catabolic process; LOCATED IN: anchored to plasma membrane plasma membrane anchored to membrane; EXPRESSED IN: 24 plant structures; EXPRESSED DURING: 13 growth stages; CONTAINS InterPro DOMAIN/s: Peptidoglycan-binding lysin domain (InterPro:IPR018…	68	26	17	9	6	7	5	8	8	11	11	14	18	19	26
Sobic.003G354800																	PTHR33318.PTHR33318:SF4					AT5G44040.1			LOC_Os04g43230.1	expressed protein					not assigned.unknown	no hits & (original description: pacid=32728316 transcript=Sobic.003G354800.1 locus=Sobic.003G354800 ID=Sobic.003G354800.1.v3.1 annot-version=v3.1)	10	2	0	0	0	0	0	0	0	0	0	0	0	1	0
Sobic.003G387700																	PTHR34124.PTHR34124:SF3					AT5G36800.1			LOC_Os01g67110.1	expressed protein					not assigned.unknown	(at5g36710 : 120.0) unknown protein; FUNCTIONS IN: molecular_function unknown; INVOLVED IN: biological_process unknown; LOCATED IN: endomembrane system; BEST Arabidopsis thaliana protein match is: unknown protein (TAIR:AT5G36800.1); Has 35333 Blast hits to 34131 proteins in 2444 species: Archae - 798; Bacteria - 22429; Metazoa - 974; Fungi - 991; Plants - 531; Viruses - 0; Other Eukaryotes - 9610…	92	47	10	2	1	6	4	10	11	9	7	9	26	35	44
Sobic.003G414400																	PTHR21567.PTHR21567:SF35	KOG2933				AT4G15830.1		ARM repeat superfamily protein	LOC_Os01g70560.1	expressed protein					not assigned.unknown	(at4g15830 : 177.0) ARM repeat superfamily protein; FUNCTIONS IN: binding; INVOLVED IN: biological_process unknown; LOCATED IN: cellular_component unknown; EXPRESSED IN: 21 plant structures; EXPRESSED DURING: 14 growth stages; CONTAINS InterPro DOMAIN/s: Armadillo-type fold (InterPro:IPR016024); BEST Arabidopsis thaliana protein match is: ARM repeat superfamily protein (TAIR:AT3G01450.1); Has 302…	26	8	1	0	0	1	1	2	2	2	2	3	7	9	12
Sobic.003G443800	PF08137								DVL_family								PTHR33102.PTHR33102:SF4					AT2G39705.1	DVL11.RTFL8	ROTUNDIFOLIA like 8	LOC_Os03g16600.1	expressed protein					not assigned.unknown	no hits & (original description: pacid=32728541 transcript=Sobic.003G443800.1 locus=Sobic.003G443800 ID=Sobic.003G443800.1.v3.1 annot-version=v3.1)	6	2	0	0	0	0	0	0	0	0	0	0	0	0	0
Sobic.004G047100	PF12763	PF00350	PF16880						Cytoskeletal-regulatory_complex_EF_hand	Dynamin_family	N-terminal_EH-domain_containing_protein						PTHR11216.PTHR11216:SF83			K12483		AT3G20290.1	ATEHD1.EHD1	EPS15 homology domain 1	LOC_Os02g06340.1	EH domain-containing protein 1. putative. expressed					signalling.calcium	(at3g20290 : 877.0) Encodes AtEHD1 one of the Arabidopsis Eps15 homology domain proteins involved in endocytosis (AtEHD2 At4g05520).; EPS15 homology domain 1 (EHD1); FUNCTIONS IN: GTP binding GTPase activity calcium ion binding; INVOLVED IN: endocytosis; LOCATED IN: endosome microsome membrane cytoplasm; EXPRESSED IN: 24 plant structures; EXPRESSED DURING: 15 growth stages; CONTAINS InterPro DOMA…	75	25	6	4	4	5	5	9	9	6	13	13	22	23	46
Sobic.004G056600	PF14303								No_apical_meristem-associated_C-terminal_domain								PTHR11260.PTHR11260:SF120		2.5.1.18|			AT5G41220.1|AT4G10230.1	ATGSTT3.GST10C.GSTT3|	glutathione S-transferase THETA 3|	LOC_Os10g24040.1|LOC_Os02g25850.1	transposon protein. putative. Pong sub-class. expressed					not assigned.unknown	no hits & (original description: pacid=32744403 transcript=Sobic.004G056600.1 locus=Sobic.004G056600 ID=Sobic.004G056600.1.v3.1 annot-version=v3.1)| no hits & (original description: pacid=32744404 transcript=Sobic.004G056600.2 locus=Sobic.004G056600 ID=Sobic.004G056600.2.v3.1 annot-version=v3.1)| no hits & (original description: pacid=32744402 transcript=Sobic.004G056600.3 locus=Sobic.004G056600 …	5	2	1	0	0	0	0	0	0	0	0	1	1	1	1
Sobic.003G118100	PF00069								Protein_kinase_domain								PTHR22983.PTHR22983:SF15		2.7.11.1	K17545	GO:0006468.GO:0005524.GO:0004672	AT5G18700.1	EMB3013.RUK	Protein kinase family protein with ARM repeat domain	LOC_Os01g15480.1	EMB3013. putative. expressed					protein.postranslational modification	(at5g18700 : 1542.0) Encodes a microtubule-associated kinase-like protein RUNKEL (RUK). Contains a putative serine/threonine kinase domain and a microtubule-binding domain. RUK directly binds to microtubules in vitro and colocalizes with mitotic preprophase band spindle and phragmoplast in vivo. Required for cell plate expansion in cytokinesis.; Protein kinase family protein with ARM repeat domai…	50	18	6	5	5	4	5	8	8	4	11	9	14	12	21
Sobic.003G108300																	PTHR34461.PTHR34461:SF2					AT3G23740.1			LOC_Os01g01170.1	expressed protein					not assigned.unknown	(at3g23740 : 109.0) unknown protein; FUNCTIONS IN: molecular_function unknown; INVOLVED IN: biological_process unknown; LOCATED IN: chloroplast; EXPRESSED IN: 9 plant structures; EXPRESSED DURING: C globular stage F mature embryo stage petal differentiation and expansion stage E expanded cotyledon stage D bilateral stage; BEST Arabidopsis thaliana protein match is: unknown protein (TAIR:AT4G14120…	15	6	3	2	3	3	4	4	4	4	4	4	7	6	11
Sobic.003G107200	PF03357								Snf7								PTHR22761.PTHR22761:SF17	KOG1655		K12198	GO:0007034	AT3G10640.1	VPS60.1	SNF7 family protein	LOC_Os01g01350.1	SNF7 domain containing protein. putative. expressed					RNA.regulation of transcription.SNF7	(at3g10640 : 274.0) VPS60.1; CONTAINS InterPro DOMAIN/s: Snf7 (InterPro:IPR005024); BEST Arabidopsis thaliana protein match is: SNF7 family protein (TAIR:AT5G04850.1); Has 35333 Blast hits to 34131 proteins in 2444 species: Archae - 798; Bacteria - 22429; Metazoa - 974; Fungi - 991; Plants - 531; Viruses - 0; Other Eukaryotes - 9610 (source: NCBI BLink). & (reliability: 548.0) & (original descrip…	73	33	17	11	12	13	13	17	18	23	19	23	38	48	50
Sobic.003G105200																	PTHR16223.PTHR16223:SF11					AT1G27660.1		basic helix-loop-helix (bHLH) DNA-binding superfamily protein	LOC_Os01g01600.1	ethylene-responsive protein related. putative. expressed	Transcription_factors		hormone metabolism.ethylene.induced-regulated-responsive-activated	(at1g27660 : 149.0) basic helix-loop-helix (bHLH) DNA-binding super; FUNCTIONS IN: sequence-specific DNA binding transcription factor activity; INVOLVED IN: regulation of transcription; LOCATED IN: nucleus; CONTAINS InterPro DOMAIN/s: Helix-loop-helix DNA-binding domain (InterPro:IPR001092) Helix-loop-helix DNA-binding (InterPro:IPR011598); BEST Arabidopsis thaliana protein match is: basic helix-…	hormone metabolism.ethylene.induced-regulated-responsive-activated	(at1g27660 : 149.0) basic helix-loop-helix (bHLH) DNA-binding superfamily protein; FUNCTIONS IN: sequence-specific DNA binding transcription factor activity; INVOLVED IN: regulation of transcription; LOCATED IN: nucleus; CONTAINS InterPro DOMAIN/s: Helix-loop-helix DNA-binding domain (InterPro:IPR001092) Helix-loop-helix DNA-binding (InterPro:IPR011598); BEST Arabidopsis thaliana protein match is…	23	6	5	2	1	1	1	2	1	2	2	4	4	4	3
Sobic.003G102000	PF06075								Plant_protein_of_unknown_function_(DUF936)								PTHR31928.PTHR31928:SF6					AT1G70340.1		Plant protein of unknown function (DUF936)	LOC_Os01g01890.1	expressed protein					not assigned.unknown	(at1g23790 : 286.0) Plant protein of unknown function (DUF936); CONTAINS InterPro DOMAIN/s: Protein of unknown function DUF936 plant (InterPro:IPR010341); BEST Arabidopsis thaliana protein match is: Plant protein of unknown function (DUF936) (TAIR:AT1G70340.1); Has 265 Blast hits to 216 proteins in 30 species: Archae - 0; Bacteria - 7; Metazoa - 9; Fungi - 7; Plants - 237; Viruses - 0; Other Euka…	16	7	2	1	1	1	1	1	1	1	2	2	3	3	4
Sobic.003G084100	PF05553								Cotton_fibre_expressed_protein													AT5G38700.1			LOC_Os01g04170.1	expressed protein					not assigned.unknown	no hits & (original description: pacid=32732510 transcript=Sobic.003G084100.1 locus=Sobic.003G084100 ID=Sobic.003G084100.1.v3.1 annot-version=v3.1)	71	27	4	2	1	3	2	5	4	3	5	5	9	15	15
Sobic.003G047200																	PTHR33427.PTHR33427:SF2					AT3G15550.1			LOC_Os01g08150.1	expressed protein					not assigned.unknown	(at3g15550 : 446.0) unknown protein; Has 25732 Blast hits to 16979 proteins in 961 species: Archae - 144; Bacteria - 1801; Metazoa - 12681; Fungi - 1868; Plants - 912; Viruses - 94; Other Eukaryotes - 8232 (source: NCBI BLink). & (reliability: 892.0) & (original description: pacid=32734024 transcript=Sobic.003G047200.1 locus=Sobic.003G047200 ID=Sobic.003G047200.1.v3.1 annot-version=v3.1)	72	24	5	2	2	3	3	5	5	6	9	7	15	13	22
Sobic.003G041500	PF00400								WD_domain_G-beta_repeat								PTHR18359			K14553	GO:0005515	AT5G14050.1		Transducin/WD40 repeat-like superfamily protein	LOC_Os07g41190.1	WD domain. G-beta repeat domain containing protein. expressed					protein.synthesis.ribosome biogenesis.Pre-rRNA processing and modifications.WD-repeat proteins	(at5g14050 : 593.0) Transducin/WD40 repeat-like superfamily protein; FUNCTIONS IN: nucleotide binding; INVOLVED IN: biological_process unknown; LOCATED IN: CUL4 RING ubiquitin ligase complex; EXPRESSED IN: 22 plant structures; EXPRESSED DURING: 13 growth stages; CONTAINS InterPro DOMAIN/s: WD40 repeat 2 (InterPro:IPR019782) WD40 repeat-like-containing domain (InterPro:IPR011046) WD40 repeat conse…	5	2	1	1	1	1	1	1	1	1	2	1	3	4	6
Sobic.003G035400	PF13178	PF00612							Protein_of_unknown_function_(DUF4005)	IQ_calmodulin-binding_motif							PTHR32295.PTHR32295:SF10				GO:0005515	AT3G16490.1	IQD26	IQ-domain 26	LOC_Os01g09470.1	IQ calmodulin-binding motif family protein. expressed					signalling.calcium	(at3g16490 : 101.0) IQ-domain 26 (IQD26); CONTAINS InterPro DOMAIN/s: IQ calmodulin-binding region (InterPro:IPR000048); BEST Arabidopsis thaliana protein match is: IQ-domain 27 (TAIR:AT1G51960.1); Has 778 Blast hits to 763 proteins in 39 species: Archae - 0; Bacteria - 0; Metazoa - 5; Fungi - 10; Plants - 755; Viruses - 0; Other Eukaryotes - 8 (source: NCBI BLink). & (reliability: 202.0) & (orig…	3	1	1	0	0	0	0	0	0	0	0	0	1	2	2
Sobic.003G034600	PF00069								Protein_kinase_domain								PTHR24350	KOG0580	2.7.11.1	K08850	GO:0006468.GO:0005524.GO:0004672.GO:0007049	AT2G25880.1	AtAUR2.AUR2	ataurora2	LOC_Os01g09580.2	CAMK_CAMK_like_Aur_like.1 - CAMK includes calcium/calmodulin depedent protein kinases. expressed					protein.postranslational modification	(at2g25880 : 494.0) Encodes a member of a family of Ser/Thr kinases whose activities peak during cell division. Transcripts are abundant in tissues rich in dividing cells like roots and flowers but are low or absent in fully expanded leaves and stems. In interphase cells the protein is predominantly nuclear. During mitosis the protein associates with plant-specific cytoskeletal structures (prepro…	78	40	16	11	11	11	11	12	13	15	14	15	27	25	31
Sobic.002G426800	PF00097								Zinc_finger_C3HC4_type_(RING_finger)								PTHR23328	KOG0823	6.3.2.19		GO:0046872	AT3G27330.1		zinc finger (C3HC4-type RING finger) family protein	LOC_Os12g16690.1	zinc finger. C3HC4 type domain containing protein. expressed					protein.degradation.ubiquitin.E3.RING	(at3g27330 : 172.0) zinc finger (C3HC4-type RING finger) family protein; FUNCTIONS IN: zinc ion binding; EXPRESSED IN: 18 plant structures; EXPRESSED DURING: 8 growth stages; CONTAINS InterPro DOMAIN/s: Zinc finger RING-type conserved site (InterPro:IPR017907) Zinc finger RING-type (InterPro:IPR001841) Protein of unknown function DUF23 (InterPro:IPR008166); BEST Arabidopsis thaliana protein match…	22	9	2	1	1	2	3	3	2	3	5	4	6	7	9
Sobic.002G425200																	PTHR13140.PTHR13140:SF164	KOG4593				AT2G39300.1			LOC_Os07g48700.1	expressed protein			DNA.synthesis/chromatin structure	(loc_os07g48700.1 : 848.0) no description available & (at2g39300 : 291.0) unknown protein; INVOLVED IN: biological_process unknown; EXPRESSED IN: 8 plant structures; EXPRESSED DURING: 4 anthesis petal differentiation and expansion stage; BEST Arabidopsis thaliana protein match is: unknown protein (TAIR:AT3G55060.1). & (gnl|cdd|35383 : 73.7) no description available & (gnl|cdd|74496 : 58.8) no des…	DNA.synthesis/chromatin structure	(at2g39300 : 291.0) unknown protein; INVOLVED IN: biological_process unknown; EXPRESSED IN: 8 plant structures; EXPRESSED DURING: 4 anthesis petal differentiation and expansion stage; BEST Arabidopsis thaliana protein match is: unknown protein (TAIR:AT3G55060.1). & (reliability: 580.0) & (original description: pacid=32767312 transcript=Sobic.002G425200.1 locus=Sobic.002G425200 ID=Sobic.002G425200…	29	17	6	3	3	2	2	3	3	2	3	3	4	4	6
Sobic.002G408000	PF07765								KIP1-like_protein								PTHR32258					AT1G03470.2|AT1G03470.1		Kinase interacting (KIP1-like) family protein	LOC_Os07g47090.2|LOC_Os07g47090.1	KIP1. putative. expressed					protein.postranslational modification	(at1g03470 : 116.0) Kinase interacting (KIP1-like) family protein; CONTAINS InterPro DOMAIN/s: KIP1-like (InterPro:IPR011684); BEST Arabidopsis thaliana protein match is: Kinase interacting (KIP1-like) family protein (TAIR:AT2G47920.1); Has 35333 Blast hits to 34131 proteins in 2444 species: Archae - 798; Bacteria - 22429; Metazoa - 974; Fungi - 991; Plants - 531; Viruses - 0; Other Eukaryotes - …	47	19	4	2	1	2	2	4	4	4	5	7	13	14	19
Sobic.002G390700	PF12330								Haspin_like_kinase_domain								PTHR24419.PTHR24419:SF18	KOG2464	2.7.11.1	K16315		AT1G09450.1		Protein kinase superfamily protein	LOC_Os07g44360.1	serine/threonine-protein kinase Haspin. putative. expressed					not assigned.no ontology	(at1g09450 : 404.0) Protein kinase superfamily protein; FUNCTIONS IN: protein kinase activity ATP binding; INVOLVED IN: protein amino acid phosphorylation N-terminal protein myristoylation; LOCATED IN: cellular_component unknown; EXPRESSED IN: 17 plant structures; EXPRESSED DURING: 11 growth stages; CONTAINS InterPro DOMAIN/s: Protein kinase catalytic domain (InterPro:IPR000719); Has 302 Blast hi…	16	7	3	2	2	2	2	2	2	2	3	3	4	4	6
Sobic.002G385400	PF05460								Origin_recognition_complex_subunit_6_(ORC6)								PTHR13394.PTHR13394:SF0	KOG4557		K02608	GO:0006260.GO:0005664.GO:0003677	AT1G26840.1	ATORC6.ORC6	origin recognition complex protein 6	LOC_Os07g43540.1	ORC6 - Putative origin recognition complex subunit 6. expressed			DNA.synthesis/chromatin structure	(loc_os07g43540.1 : 415.0) no description available & (at1g26840 : 284.0) Origin Recognition Complex subunit 6. Involved in the initiation of DNA replication. Regulated transcriptionally during cell cycle peaking at G1/S-phase. Target of E2F/DF family of transcription factors.; origin recognition complex protein 6 (ORC6); FUNCTIONS IN: DNA binding; INVOLVED IN: DNA replication; LOCATED IN: origin…	DNA.synthesis/chromatin structure	(at1g26840 : 284.0) Origin Recognition Complex subunit 6. Involved in the initiation of DNA replication. Regulated transcriptionally during cell cycle peaking at G1/S-phase. Target of E2F/DF family of transcription factors.; origin recognition complex protein 6 (ORC6); FUNCTIONS IN: DNA binding; INVOLVED IN: DNA replication; LOCATED IN: origin recognition complex; EXPRESSED IN: 17 plant structure…	12	5	4	3	2	2	3	3	2	2	3	3	6	7	7
Sobic.002G310300	PF13245|PF13538	PF13538|PF00580							AAA_domain|UvrD-like_helicase_C-terminal_domain	UvrD-like_helicase_C-terminal_domain|UvrD/REP_helicase_N-terminal_domain							PTHR11070.PTHR11070:SF15	KOG2108	3.6.4.12		GO:0005524.GO:0004003.GO:0003677	AT4G25120.1	ATSRS2.SRS2	P-loop containing nucleoside triphosphate hydrolases superfamily protein	LOC_Os07g30980.1	uvrD/REP helicase family protein. putative. expressed			DNA.synthesis/chromatin structure	(loc_os07g30980.1 : 1498.0) no description available & (at4g25120 : 1080.0) Encodes a homolog of the yeast SRS2 (Suppressor of RAD Six-screen mutant 2) helicase. The Arabidopsis SRS2 is a functional 3??- to 5??-helicase. Biochemical studies show that SRS2 disrupts recombinogenic DNA intermediates and facilitates single strand annealing.; SUPPRESSOR OF RAD SIX-SCREEN MUTANT 2 (SRS2); CONTAINS Inte…	DNA.synthesis/chromatin structure	(at4g25120 : 1140.0) Encodes a homolog of the yeast SRS2 (Suppressor of RAD Six-screen mutant 2) helicase. The Arabidopsis SRS2 is a functional 3??- to 5??-helicase. Biochemical studies show that SRS2 disrupts recombinogenic DNA intermediates and facilitates single strand annealing.; SUPPRESSOR OF RAD SIX-SCREEN MUTANT 2 (SRS2); CONTAINS InterPro DOMAIN/s: DNA helicase UvrD-like C-terminal (Inter…	6	3	2	1	1	1	1	2	2	1	2	3	3	2	5
Sobic.002G296000																	PTHR31355.PTHR31355:SF5					AT2G07170.1		ARM repeat superfamily protein	LOC_Os09g38710.2	HEAT repeat family protein. putative. expressed					not assigned.unknown	(at2g07170 : 455.0) ARM repeat superfamily protein; FUNCTIONS IN: binding; INVOLVED IN: intracellular protein transport vesicle-mediated transport; LOCATED IN: membrane coat; EXPRESSED IN: 13 plant structures; EXPRESSED DURING: 7 growth stages; CONTAINS InterPro DOMAIN/s: Armadillo-type fold (InterPro:IPR016024) Clathrin/coatomer adaptor adaptin-like N-terminal (InterPro:IPR002553); BEST Arabidop…	76	30	16	15	12	14	13	21	21	17	31	32	38	32	45
Sobic.010G274000	PF02984	PF00134							Cyclin_C-terminal_domain	Cyclin_N-terminal_domain							PTHR10177.PTHR10177:SF226	KOG0653		K05868	GO:0005634	AT1G20610.1	CYCB2;3	Cyclin B2;3	LOC_Os06g51110.1|LOC_Os06g51110.2	cyclin. putative. expressed			cell.cycle	(q40671|ccnb2_orysa : 646.0) G2/mitotic-specific cyclin-2 (B-like cyclin) (CycOs2) - Oryza sativa (Rice) & (loc_os06g51110.2 : 646.0) no description available & (at1g76310 : 392.0) core cell cycle genes; CYCLIN B2;4 (CYCB2;4); FUNCTIONS IN: cyclin-dependent protein kinase regulator activity; INVOLVED IN: regulation of cell cycle; LOCATED IN: nucleus; EXPRESSED IN: 18 plant structures; EXPRESSED D…	cell.cycle	(at1g76310 : 392.0) core cell cycle genes; CYCLIN B2;4 (CYCB2;4); FUNCTIONS IN: cyclin-dependent protein kinase regulator activity; INVOLVED IN: regulation of cell cycle; LOCATED IN: nucleus; EXPRESSED IN: 18 plant structures; EXPRESSED DURING: 11 growth stages; CONTAINS InterPro DOMAIN/s: Cyclin C-terminal (InterPro:IPR004367) Cyclin-like (InterPro:IPR011028) Cyclin-related (InterPro:IPR013763) …	73	27	6	3	3	4	4	6	6	6	10	8	14	13	22
