# Supplementary material for: Bioenergy sorghum nodal root bud development: morphometric, transcriptomic and gene regulatory network analysis
Source: Front Plant Sci. 2024 Oct 21;15:1456627. doi: 10.3389/fpls.2024.1456627 (PMC11532172; doi:10.3389/fpls.2024.1456627)
Supplement: Supplementary Data Sheet 3 — Analysis of first tier neighbors of NRB gene regulatory network (GRN) TFs with high expression early in NRB development. TFs that are connected to and could therefore regulate TFs expressed early in NRB development are listed in files labeled ‘activators first neighbors’. Genes that are connected to that could be regulated by TFs expressed early in development are listed in files labeled ‘activated first neighbors’. [file DataSheet3.zip › S-File3-NRB_network_early TFs/bZIP29_Sobic.001G316900_activated_first_neighbors.xlsx]

## Sheet: Sheet1
GeneIDV3	Pfam1	Pfam2	Pfam3	Pfam4	Pfam5	Pfam6	Pfam7	Pfam8	Pfam1_domain	Pfam2_domain	Pfam3_domain	Pfam4_domain	Pfam5_domain	Pfam6_domain	Pfam7_domain	Pfam8_domain	Panther	KOG	KEGG_ec	KO	GO	Best_hit_arabi_name	arabi_symbol	arabi_defline	Best_hit_rice_name	rice_defline	Functional_category	misc_annotation	Rice_Annotation	Arabidopsis_Annotation	MapmanProcess	ArabidopsisID_description	TX08001_Nodal_Root_Bud_Node_Phy_7_TPMmean	TX08001_Nodal_Root_Bud_Node_Phy_8_TPMmean	TX08001_Nodal_Root_Bud_Node_Phy_9_TPMmean	TX08001_Nodal_Root_Bud_Node_Phy_10_TPMmean	TX08001_Nodal_Root_Bud_Node_Phy_11_TPMmean	TX08001_Nodal_Root_Bud_Node_Phy_12_TPMmean	TX08001_Nodal_Root_Bud_Node_Phy_13_TPMmean	TX08001_Nodal_Root_Bud_Node_Phy_14_TPMmean	TX08001_Nodal_Root_Bud_Node_Phy_15_TPMmean	TX08001_Nodal_Root_Bud_Node_Phy_16_TPMmean	TX08001_Nodal_Root_Bud_Node_Phy_17_TPMmean	TX08001_Nodal_Root_Bud_Node_Phy_18_TPMmean	TX08001_Nodal_Root_Bud_Node_Phy_19_TPMmean	TX08001_Nodal_Root_Bud_Node_Phy_20_TPMmean	TX08001_Nodal_Root_Bud_Node_Phy_21_TPMmean
Sobic.001G316900	PF00170								bZIP_transcription_factor								PTHR13690.PTHR13690:SF78				GO:0043565.GO:0006355.GO:0003700	AT4G38900.2	bZIP29	Basic-leucine zipper (bZIP) transcription factor family protein	LOC_Os10g38820.1	bZIP family transcription factor. putative. expressed	Transcription_factors		bZIP family transcription factor	Basic-leucine zipper (bZIP) transcription factor	RNA.regulation of transcription.bZIP transcription factor family	(at4g38900 : 165.0) Basic-leucine zipper (bZIP) transcription factor family protein; FUNCTIONS IN: DNA binding sequence-specific DNA binding transcription factor activity; INVOLVED IN: regulation of transcription DNA-dependent; LOCATED IN: nucleus; EXPRESSED IN: 24 plant structures; EXPRESSED DURING: 13 growth stages; CONTAINS InterPro DOMAIN/s: Basic-leucine zipper (bZIP) transcription factor (I…	26	41	42	21	13	17	11	11	9	6	6	7	7	5	4
Sobic.001G001000																	PTHR33698.PTHR33698:SF1					AT5G41470.1		Nuclear transport factor 2 (NTF2) family protein	LOC_Os03g64380.1	expressed protein					not assigned.unknown	(at5g41470 : 115.0) Nuclear transport factor 2 (NTF2) family protein; FUNCTIONS IN: molecular_function unknown; INVOLVED IN: biological_process unknown; EXPRESSED IN: cultured cell; BEST Arabidopsis thaliana protein match is: Nuclear transport factor 2 (NTF2) family protein (TAIR:AT1G71480.1); Has 94 Blast hits to 92 proteins in 28 species: Archae - 0; Bacteria - 14; Metazoa - 0; Fungi - 0; Plant…	6	8	6	3	2	1	1	0	0	0	0	0	0	0	0
Sobic.001G075700	PF00847								AP2_domain								PTHR32467.PTHR32467:SF24			K09285	GO:0006355.GO:0003700.GO:0007275	AT4G37750.1	ANT.CKC.CKC1.DRG	Integrase-type DNA-binding superfamily protein	LOC_Os03g56050.1	AP2-like ethylene-responsive transcription factor AINTEGUMENTA. putative. expressed	Transcription_factors		AP2-like ethylene-responsive transcription factor AINTEGUMENTA	Integrase-type DNA-binding super	RNA.regulation of transcription.AP2/EREBP APETALA2/Ethylene-responsive element binding protein family	(at4g37750 : 365.0) ANT is required for control of cell proliferation and encodes a putative transcriptional regulator similar to AP2. Loss of function alleles have reduced fertility abnormal ovules and abnormal lateral organs. Expressed specifically in the chalaza and in floral organ primordia.; AINTEGUMENTA (ANT); CONTAINS InterPro DOMAIN/s: DNA-binding integrase-type (InterPro:IPR016177) Patho…	6	3	6	2	0	0	0	0	0	0	0	1	0	0	0
Sobic.001G395000																	PTHR35096.PTHR35096:SF2					AT1G06320.1			LOC_Os03g19540.1	expressed protein					not assigned.unknown	no hits & (original description: pacid=32758700 transcript=Sobic.001G395000.1 locus=Sobic.001G395000 ID=Sobic.001G395000.1.v3.1 annot-version=v3.1)	3	3	3	1	1	1	1	0	1	1	0	1	1	1	1
Sobic.002G322000	PF03151								Triose-phosphate_Transporter_family								PTHR11132.PTHR11132:SF99	KOG1441				AT1G61800.1	ATGPT2.GPT2	glucose-6-phosphate/phosphate translocator 2	LOC_Os07g34006.1	transporter family protein. putative. expressed	Sugar_transport		transporter	glucose-6-phosphate/phosphate translocator 2	transport.metabolite transporters at the envelope membrane	(at1g61800 : 360.0) glucose6-Phosphate/phosphate transporter 2; glucose-6-phosphate/phosphate translocator 2 (GPT2); FUNCTIONS IN: antiporter activity glucose-6-phosphate transmembrane transporter activity; INVOLVED IN: in 7 processes; LOCATED IN: plasma membrane; EXPRESSED IN: 16 plant structures; EXPRESSED DURING: 10 growth stages; CONTAINS InterPro DOMAIN/s: Tpt phosphate/phosphoenolpyruvate t…	325	387	601	438	242	215	122	86	85	65	57	72	50	19	11
Sobic.003G269100	PF05512								AWPM-19-like_family								PTHR33294					AT5G46530.1		AWPM-19-like family protein	LOC_Os01g50440.1	AWPM-19-like membrane family protein. putative. expressed					transport.misc	(at5g46530 : 152.0) AWPM-19-like family protein; FUNCTIONS IN: molecular_function unknown; INVOLVED IN: biological_process unknown; LOCATED IN: endomembrane system membrane; CONTAINS InterPro DOMAIN/s: AWPM-19-like (InterPro:IPR008390); BEST Arabidopsis thaliana protein match is: AWPM-19-like family protein (TAIR:AT1G29520.1); Has 181 Blast hits to 181 proteins in 20 species: Archae - 0; Bacteria…	64	87	67	37	32	15	15	13	12	9	7	9	6	3	4
Sobic.003G283500	PF03134								TB2/DP1_HVA22_family								PTHR12300.PTHR12300:SF27			K17279		AT2G42820.1	HVA22F	HVA22-like protein F	LOC_Os01g52780.1	HVA22. putative. expressed			hormone metabolism.abscisic acid.synthesis-degradation	(at2g42820 : 205.0) HVA22-like protein F (HVA22F); FUNCTIONS IN: molecular_function unknown; INVOLVED IN: biological_process unknown; LOCATED IN: endomembrane system; CONTAINS InterPro DOMAIN/s: TB2/DP1/HVA22 related protein (InterPro:IPR004345); BEST Arabidopsis thaliana protein match is: HVA22 homologue A (TAIR:AT1G74520.1); Has 35333 Blast hits to 34131 proteins in 2444 species: Archae - 798; …	hormone metabolism.abscisic acid.synthesis-degradation	(at2g42820 : 205.0) HVA22-like protein F (HVA22F); FUNCTIONS IN: molecular_function unknown; INVOLVED IN: biological_process unknown; LOCATED IN: endomembrane system; CONTAINS InterPro DOMAIN/s: TB2/DP1/HVA22 related protein (InterPro:IPR004345); BEST Arabidopsis thaliana protein match is: HVA22 homologue A (TAIR:AT1G74520.1); Has 35333 Blast hits to 34131 proteins in 2444 species: Archae - 798; …	26	39	34	19	17	11	11	11	9	8	8	6	7	4	3
Sobic.004G254400	PF00808								Histone-like_transcription_factor_(CBF/NF-Y)_and_archaeal_histone								PTHR11064.PTHR11064:SF38					AT5G47670.1	L1L.NF-YB6	nuclear factor Y. subunit B6	LOC_Os02g49410.1	histone-like transcription factor and archaeal histone. putative. expressed	Transcription_factors		histone-like transcription factor and archaeal histone	nuclear factor Y subunit B6	RNA.regulation of transcription.CCAAT box binding factor family HAP3	(at5g47670 : 91.7) Encodes LEC1-Like (L1L) closely related to LEC1 (Leafy Cotyledon1). Functions as a regulator of embryo development.; nuclear factor Y subunit B6 (NF-YB6); FUNCTIONS IN: transcription activator binding transcription activator activity sequence-specific DNA binding transcription factor activity; INVOLVED IN: positive regulation of gene-specific transcription regulation of transcr…	6	9	10	3	1	1	0	0	0	0	0	1	1	1	1
Sobic.006G166601																															not assigned.unknown	no hits & (original description: pacid=32762450 transcript=Sobic.006G166601.1 locus=Sobic.006G166601 ID=Sobic.006G166601.1.v3.1 annot-version=v3.1)	82	141	134	70	48	36	40	35	28	14	11	20	15	12	10
Sobic.010G060701	PF03662								Glycosyl_hydrolase_family_79_N-terminal_domain								PTHR14363.PTHR14363:SF12		3.2.1.31.3.2.1.167	K07964	GO:0016798.GO:0016020	AT5G34940.2	AtGUS3.GUS3	glucuronidase 3	LOC_Os06g08090.1	heparanase-like protein precursor. putative. expressed					cell wall.degradation	(at5g34940 : 481.0) The protein is predicted (WoLF PSORT program) to be membrane-associated.; glucuronidase 3 (GUS3); FUNCTIONS IN: beta-glucuronidase activity; INVOLVED IN: biological_process unknown; LOCATED IN: plant-type cell wall; EXPRESSED IN: 22 plant structures; EXPRESSED DURING: 11 growth stages; CONTAINS InterPro DOMAIN/s: Glycoside hydrolase family 79 N-terminal (InterPro:IPR005199); B…	13	18	21	11	6	6	5	5	3	3	4	6	4	2	3
root cell proliferation
