# Supplementary material for: Bioenergy sorghum nodal root bud development: morphometric, transcriptomic and gene regulatory network analysis
Source: Front Plant Sci. 2024 Oct 21;15:1456627. doi: 10.3389/fpls.2024.1456627 (PMC11532172; doi:10.3389/fpls.2024.1456627)
Supplement: Supplementary Data Sheet 3 — Analysis of first tier neighbors of NRB gene regulatory network (GRN) TFs with high expression early in NRB development. TFs that are connected to and could therefore regulate TFs expressed early in NRB development are listed in files labeled ‘activators first neighbors’. Genes that are connected to that could be regulated by TFs expressed early in development are listed in files labeled ‘activated first neighbors’. [file DataSheet3.zip › S-File3-NRB_network_early TFs/bZIP29_Sobic.001G522500_activated_first_neighbors.xlsx]

## Sheet: Sheet1
GeneIDV3	Pfam1	Pfam2	Pfam3	Pfam4	Pfam5	Pfam6	Pfam7	Pfam8	Pfam1_domain	Pfam2_domain	Pfam3_domain	Pfam4_domain	Pfam5_domain	Pfam6_domain	Pfam7_domain	Pfam8_domain	Panther	KOG	KEGG_ec	KO	GO	Best_hit_arabi_name	arabi_symbol	arabi_defline	Best_hit_rice_name	rice_defline	Functional_category	misc_annotation	Rice_Annotation	Arabidopsis_Annotation	MapmanProcess	ArabidopsisID_description	TX08001_Nodal_Root_Bud_Node_Phy_7_TPMmean	TX08001_Nodal_Root_Bud_Node_Phy_8_TPMmean	TX08001_Nodal_Root_Bud_Node_Phy_9_TPMmean	TX08001_Nodal_Root_Bud_Node_Phy_10_TPMmean	TX08001_Nodal_Root_Bud_Node_Phy_11_TPMmean	TX08001_Nodal_Root_Bud_Node_Phy_12_TPMmean	TX08001_Nodal_Root_Bud_Node_Phy_13_TPMmean	TX08001_Nodal_Root_Bud_Node_Phy_14_TPMmean	TX08001_Nodal_Root_Bud_Node_Phy_15_TPMmean	TX08001_Nodal_Root_Bud_Node_Phy_16_TPMmean	TX08001_Nodal_Root_Bud_Node_Phy_17_TPMmean	TX08001_Nodal_Root_Bud_Node_Phy_18_TPMmean	TX08001_Nodal_Root_Bud_Node_Phy_19_TPMmean	TX08001_Nodal_Root_Bud_Node_Phy_20_TPMmean	TX08001_Nodal_Root_Bud_Node_Phy_21_TPMmean
Sobic.001G522500	PF00170								bZIP_transcription_factor								PTHR13690.PTHR13690:SF76				GO:0043565.GO:0006355.GO:0003700	AT4G38900.2	bZIP29	Basic-leucine zipper (bZIP) transcription factor family protein	LOC_Os03g03550.1	bZIP family transcription factor. putative. expressed	Transcription_factors		bZIP family transcription factor	Basic-leucine zipper (bZIP) transcription factor	RNA.regulation of transcription.bZIP transcription factor family	(at4g38900 : 191.0) Basic-leucine zipper (bZIP) transcription factor family protein; FUNCTIONS IN: DNA binding sequence-specific DNA binding transcription factor activity; INVOLVED IN: regulation of transcription DNA-dependent; LOCATED IN: nucleus; EXPRESSED IN: 24 plant structures; EXPRESSED DURING: 13 growth stages; CONTAINS InterPro DOMAIN/s: Basic-leucine zipper (bZIP) transcription factor (I…	5	7	12	8	4	6	3	3	3	3	1	4	2	2	2
Sobic.001G184800	PF02519								Auxin_responsive_protein								PTHR31175.PTHR31175:SF6				GO:0009733	AT1G29500.1		SAUR-like auxin-responsive protein family	LOC_Os09g37470.1	OsSAUR52 - Auxin-responsive SAUR gene family member. expressed	Auxin		hormone metabolism.auxin.induced-regulated-responsive-activated	(at1g29500 : 86.3) SAUR-like auxin-responsive protein family ; CONTAINS InterPro DOMAIN/s: Auxin responsive SAUR protein (InterPro:IPR003676); BEST Arabidopsis thaliana protein match is: SAUR-like auxin-responsive protein family (TAIR:AT1G29450.1); Has 853 Blast hits to 839 proteins in 22 species: Archae - 0; Bacteria - 0; Metazoa - 0; Fungi - 0; Plants - 853; Viruses - 0; Other Eukaryotes - 0 (s…	hormone metabolism.auxin.induced-regulated-responsive-activated	(at1g29500 : 86.3) SAUR-like auxin-responsive protein family ; CONTAINS InterPro DOMAIN/s: Auxin responsive SAUR protein (InterPro:IPR003676); BEST Arabidopsis thaliana protein match is: SAUR-like auxin-responsive protein family (TAIR:AT1G29450.1); Has 853 Blast hits to 839 proteins in 22 species: Archae - 0; Bacteria - 0; Metazoa - 0; Fungi - 0; Plants - 853; Viruses - 0; Other Eukaryotes - 0 (s…	17	14	16	35	10	10	2	7	4	3	9	1	1	0	0
Sobic.002G246000																	PTHR31344.PTHR31344:SF4		3.4.19.12.3.4.22.69			AT2G42320.1		nucleolar protein gar2-related	LOC_Os09g31230.2	expressed protein			DNA.synthesis/chromatin structure	(loc_os09g31230.2 : 1013.0) no description available & (at2g42320 : 583.0) nucleolar protein gar2-related; BEST Arabidopsis thaliana protein match is: unknown protein (TAIR:AT3G57780.1); Has 35333 Blast hits to 34131 proteins in 2444 species: Archae - 798; Bacteria - 22429; Metazoa - 974; Fungi - 991; Plants - 531; Viruses - 0; Other Eukaryotes - 9610 (source: NCBI BLink). & (chl4|510157 : 63.5) …	DNA.synthesis/chromatin structure	(at2g42320 : 583.0) nucleolar protein gar2-related; BEST Arabidopsis thaliana protein match is: unknown protein (TAIR:AT3G57780.1); Has 35333 Blast hits to 34131 proteins in 2444 species: Archae - 798; Bacteria - 22429; Metazoa - 974; Fungi - 991; Plants - 531; Viruses - 0; Other Eukaryotes - 9610 (source: NCBI BLink). & (reliability: 1166.0) & (original description: pacid=32768029 transcript=Sob…	168	216	341	289	155	171	91	109	83	66	66	86	50	23	25
Sobic.003G325400	PF03352								Methyladenine_glycosylase								PTHR31116.PTHR31116:SF4		3.2.2.20	K01246	GO:0008725.GO:0006284	AT5G44680.1		DNA glycosylase superfamily protein	LOC_Os01g58550.1	methyladenine glycosylase. putative. expressed					DNA.repair	(at3g12710 : 280.0) DNA glycosylase superfamily protein; FUNCTIONS IN: DNA-3-methyladenine glycosylase I activity catalytic activity; INVOLVED IN: DNA repair base-excision repair; EXPRESSED IN: 20 plant structures; EXPRESSED DURING: 13 growth stages; CONTAINS InterPro DOMAIN/s: DNA glycosylase (InterPro:IPR011257) Methyladenine glycosylase (InterPro:IPR005019); BEST Arabidopsis thaliana protein m…	126	133	212	144	73	107	63	58	60	71	50	82	51	25	15
Sobic.004G287400	PF00924								Mechanosensitive_ion_channel								PTHR31618.PTHR31618:SF6				GO:0055085.GO:0016020	AT3G14810.1	MSL5	mechanosensitive channel of small conductance-like 5	LOC_Os02g44770.1	uncharacterized mscS family protein. putative. expressed					signalling.unspecified	(at3g14810 : 716.0) mechanosensitive channel of small conductance-like 5 (MSL5); INVOLVED IN: transmembrane transport; LOCATED IN: membrane; CONTAINS InterPro DOMAIN/s: Membrane protein At2g17000 predicted (InterPro:IPR016688) Mechanosensitive ion channel MscS (InterPro:IPR006685) Like-Sm ribonucleoprotein (LSM)-related domain (InterPro:IPR010920); BEST Arabidopsis thaliana protein match is: mech…	55	56	105	98	48	47	25	27	29	38	28	65	37	21	19
