# Supplementary material for: Bioenergy sorghum nodal root bud development: morphometric, transcriptomic and gene regulatory network analysis
Source: Front Plant Sci. 2024 Oct 21;15:1456627. doi: 10.3389/fpls.2024.1456627 (PMC11532172; doi:10.3389/fpls.2024.1456627)
Supplement: Supplementary Data Sheet 3 — Analysis of first tier neighbors of NRB gene regulatory network (GRN) TFs with high expression early in NRB development. TFs that are connected to and could therefore regulate TFs expressed early in NRB development are listed in files labeled ‘activators first neighbors’. Genes that are connected to that could be regulated by TFs expressed early in development are listed in files labeled ‘activated first neighbors’. [file DataSheet3.zip › S-File3-NRB_network_early TFs/bZIP61_Sobic.003G021800_activated_first_neighbors.xlsx]

## Sheet: Sheet1
GeneIDV3	Pfam1	Pfam2	Pfam3	Pfam4	Pfam5	Pfam6	Pfam7	Pfam8	Pfam1_domain	Pfam2_domain	Pfam3_domain	Pfam4_domain	Pfam5_domain	Pfam6_domain	Pfam7_domain	Pfam8_domain	Panther	KOG	KEGG_ec	KO	GO	Best_hit_arabi_name	arabi_symbol	arabi_defline	Best_hit_rice_name	rice_defline	Functional_category	misc_annotation	Rice_Annotation	Arabidopsis_Annotation	MapmanProcess	ArabidopsisID_description	TX08001_Nodal_Root_Bud_Node_Phy_7_TPMmean	TX08001_Nodal_Root_Bud_Node_Phy_8_TPMmean	TX08001_Nodal_Root_Bud_Node_Phy_9_TPMmean	TX08001_Nodal_Root_Bud_Node_Phy_10_TPMmean	TX08001_Nodal_Root_Bud_Node_Phy_11_TPMmean	TX08001_Nodal_Root_Bud_Node_Phy_12_TPMmean	TX08001_Nodal_Root_Bud_Node_Phy_13_TPMmean	TX08001_Nodal_Root_Bud_Node_Phy_14_TPMmean	TX08001_Nodal_Root_Bud_Node_Phy_15_TPMmean	TX08001_Nodal_Root_Bud_Node_Phy_16_TPMmean	TX08001_Nodal_Root_Bud_Node_Phy_17_TPMmean	TX08001_Nodal_Root_Bud_Node_Phy_18_TPMmean	TX08001_Nodal_Root_Bud_Node_Phy_19_TPMmean	TX08001_Nodal_Root_Bud_Node_Phy_20_TPMmean	TX08001_Nodal_Root_Bud_Node_Phy_21_TPMmean
Sobic.003G021800	PF00170								bZIP_transcription_factor								PTHR13301.PTHR13301:SF50				GO:0043565.GO:0006355.GO:0003700	AT3G58120.1	ATBZIP61.BZIP61	Basic-leucine zipper (bZIP) transcription factor family protein	LOC_Os01g11350.1	bZIP transcription factor domain containing protein. expressed	Transcription_factors		bZIP transcription factor domain containing protein	Basic-leucine zipper (bZIP) transcription factor	RNA.regulation of transcription.bZIP transcription factor family	(at3g58120 : 228.0) Encodes a member of the BZIP family of transcription factors. Forms heterodimers with the related protein AtbZIP34. Binds to G-boxes in vitro and is localized to the nucleus in onion epidermal cells.; BZIP61; FUNCTIONS IN: DNA binding transcription activator activity sequence-specific DNA binding transcription factor activity; INVOLVED IN: regulation of transcription DNA-depen…	3	5	3	1	0	0	0	0	0	0	0	1	0	0	0
Sobic.007G073100	PF13450								NAD(P)-binding_Rossmann-like_domain								PTHR10742.PTHR10742:SF288	KOG0029	1.5.3.14.1.5.3.15	K13366		AT5G13700.1	APAO.ATPAO1.PAO1	polyamine oxidase 1	LOC_Os09g20284.1	amine oxidase. flavin-containing. domain containing protein. expressed					polyamine metabolism.degradation.polyamin oxidase	(at5g13700 : 397.0) Encodes a protein with polyamine oxidase activity. The mRNA of this gene is only expressed in very low amounts in the organs where it was detected (light-grown plants).; polyamine oxidase 1 (PAO1); FUNCTIONS IN: FAD binding polyamine oxidase activity; INVOLVED IN: oxidation reduction; LOCATED IN: endomembrane system; EXPRESSED IN: 12 plant structures; EXPRESSED DURING: L matur…	68	174	90	34	23	10	7	2	1	0	0	0	0	0	0
Sobic.007G042200																	PTHR23155.PTHR23155:SF498					AT5G63020.1		Disease resistance protein (CC-NBS-LRR class) family	LOC_Os04g08390.1	Leucine Rich Repeat family protein. expressed					not assigned.unknown	no hits & (original description: pacid=32749408 transcript=Sobic.007G042200.1 locus=Sobic.007G042200 ID=Sobic.007G042200.1.v3.1 annot-version=v3.1)	8	8	5	3	3	2	1	2	1	1	1	1	1	1	1
Sobic.007G041900																	PTHR23155.PTHR23155:SF498					AT5G45200.1		Disease resistance protein (TIR-NBS-LRR class) family	LOC_Os04g08390.1	Leucine Rich Repeat family protein. expressed					not assigned.unknown	no hits & (original description: pacid=32749715 transcript=Sobic.007G041900.1 locus=Sobic.007G041900 ID=Sobic.007G041900.1.v3.1 annot-version=v3.1)| no hits & (original description: pacid=32749717 transcript=Sobic.007G041900.2 locus=Sobic.007G041900 ID=Sobic.007G041900.2.v3.1 annot-version=v3.1)| no hits & (original description: pacid=32749716 transcript=Sobic.007G041900.4 locus=Sobic.007G041900 …	10	10	6	3	3	1	2	3	2	1	1	1	1	1	1
Sobic.007G014500	PF00931								NB-ARC_domain								PTHR23155.PTHR23155:SF542	KOG4658			GO:0043531	AT3G46710.1		NB-ARC domain-containing disease resistance protein	LOC_Os11g17014.1	NB-ARC domain containing protein. expressed					stress.biotic	(at1g50180 : 180.0) NB-ARC domain-containing disease resistance protein; FUNCTIONS IN: ATP binding; INVOLVED IN: apoptosis defense response; LOCATED IN: cellular_component unknown; EXPRESSED IN: shoot; CONTAINS InterPro DOMAIN/s: NB-ARC (InterPro:IPR002182) Disease resistance protein (InterPro:IPR000767); BEST Arabidopsis thaliana protein match is: Disease resistance protein (CC-NBS-LRR class) fa…	2	4	3	2	1	0	0	0	0	0	0	0	0	0	0
Sobic.006G271100	PF07983	PF00332							X8_domain	Glycosyl_hydrolases_family_17							PTHR32227.PTHR32227:SF62		3.2.1.39		GO:0005975.GO:0004553	AT5G24318.1		O-Glycosyl hydrolases family 17 protein	LOC_Os11g47820.1	glucan endo-1.3-beta-glucosidase precursor. putative. expressed	Cell_wall		glucan endo-13-beta-glucosidase	O-Glycosyl hydrolases family 17 protein	misc.beta 13 glucan hydrolases.glucan endo-13-beta-glucosidase	(at5g24318 : 502.0) O-Glycosyl hydrolases family 17 protein; FUNCTIONS IN: cation binding hydrolase activity hydrolyzing O-glycosyl compounds catalytic activity; INVOLVED IN: carbohydrate metabolic process; LOCATED IN: endomembrane system; CONTAINS InterPro DOMAIN/s: X8 (InterPro:IPR012946) Glycoside hydrolase family 17 (InterPro:IPR000490) Glycoside hydrolase catalytic core (InterPro:IPR017853) …	4	5	3	2	2	1	1	1	1	1	1	0	0	0	0
Sobic.006G238000	PF14547								Hydrophobic_seed_protein								PTHR31731.PTHR31731:SF20					AT2G10940.2		Bifunctional inhibitor/lipid-transfer protein/seed storage 2S albumin superfamily protein	LOC_Os06g07220.1	LTPL128 - Protease inhibitor/seed storage/LTP family protein precursor. expressed			misc.protease inhibitor/seed storage/lipid transfer protein (LTP)		misc.protease inhibitor/seed storage/lipid transfer protein (LTP) family protein	(at4g15160 : 90.1) Bifunctional inhibitor/lipid-transfer protein/seed storage 2S albumin superfamily protein; FUNCTIONS IN: lipid binding; INVOLVED IN: lipid transport; LOCATED IN: endomembrane system; EXPRESSED IN: 18 plant structures; EXPRESSED DURING: 9 growth stages; CONTAINS InterPro DOMAIN/s: Bifunctional inhibitor/plant lipid transfer protein/seed storage (InterPro:IPR016140) Plant lipid t…	184	188	77	15	7	7	5	7	5	0	0	0	0	0	3
Sobic.006G237700																	PTHR31414.PTHR31414:SF10					AT2G12400.1			LOC_Os04g55110.1	expressed protein					not assigned.unknown	(at2g12400 : 423.0) unknown protein; FUNCTIONS IN: molecular_function unknown; INVOLVED IN: biological_process unknown; LOCATED IN: endomembrane system; EXPRESSED IN: 25 plant structures; EXPRESSED DURING: 13 growth stages; BEST Arabidopsis thaliana protein match is: unknown protein (TAIR:AT2G25270.1); Has 177 Blast hits to 172 proteins in 23 species: Archae - 0; Bacteria - 2; Metazoa - 3; Fungi …	8	7	6	2	2	1	0	0	0	0	1	0	1	1	1
Sobic.006G227800	PF01370								NAD_dependent_epimerase/dehydratase_family								PTHR10366.PTHR10366:SF288	KOG1502	1.3.1.77	K08695	GO:0050662.GO:0003824	AT1G61720.1	BAN	NAD(P)-binding Rossmann-fold superfamily protein	LOC_Os04g53920.1	leucoanthocyanidin reductase. putative. expressed					secondary metabolism.flavonoids.anthocyanins.anthocyanidin reductase	(at1g61720 : 286.0) Negative regulator of flavonoid biosynthesis mutants accumulate flavonoid pigments in their seed coat putative oxidoreductase. It is thought that a ternary complex composed of TT2 TT8 and TTG1 is necessary for correct expression of BAN in seed endothelium.; BANYULS (BAN); FUNCTIONS IN: oxidoreductase activity anthocyanidin reductase activity; INVOLVED IN: negative regulation o…	35	40	34	15	9	6	5	5	4	2	3	2	2	1	1
Sobic.006G204500	PF03283								Pectinacetylesterase								PTHR21562.PTHR21562:SF17				GO:0016787	AT4G19410.1		Pectinacetylesterase family protein	LOC_Os04g51340.1	pectinacetylesterase domain containing protein. expressed	Cell_wall		pectinacetylesterase domain containing protein	Pectinacetylesterase	cell wall.pectin*esterases.acetyl esterase	(at4g19410 : 478.0) Pectinacetylesterase family protein; FUNCTIONS IN: actin binding carboxylesterase activity; INVOLVED IN: cytoskeleton organization; LOCATED IN: plant-type cell wall; EXPRESSED IN: 23 plant structures; EXPRESSED DURING: 13 growth stages; CONTAINS InterPro DOMAIN/s: Pectinacetylesterase (InterPro:IPR004963) Profilin/allergen (InterPro:IPR002097); BEST Arabidopsis thaliana protei…	169	160	112	55	46	33	40	43	43	30	33	33	43	38	50
Sobic.006G203700																	PTHR11639.PTHR11639:SF70					AT1G64850.1		Calcium-binding EF hand family protein	LOC_Os04g51250.1	expressed protein					not assigned.unknown	no hits & (original description: pacid=32760533 transcript=Sobic.006G203700.1 locus=Sobic.006G203700 ID=Sobic.006G203700.1.v3.1 annot-version=v3.1)	4	6	3	2	2	0	1	0	0	0	0	0	0	0	0
Sobic.006G172700	PF14547								Hydrophobic_seed_protein								PTHR31731.PTHR31731:SF24					AT4G12520.1		Bifunctional inhibitor/lipid-transfer protein/seed storage 2S albumin superfamily protein	LOC_Os04g46830.1	LTPL122 - Protease inhibitor/seed storage/LTP family protein precursor. expressed			misc.protease inhibitor/seed storage/lipid transfer protein (LTP)		misc.protease inhibitor/seed storage/lipid transfer protein (LTP) family protein	(at4g12480 : 81.6) a putative lipid transfer protein vernalization-responsive and cold-induced; pEARLI 1; FUNCTIONS IN: lipid binding; INVOLVED IN: defense response to fungus lipid transport; LOCATED IN: endomembrane system; EXPRESSED IN: 6 plant structures; EXPRESSED DURING: LP.06 six leaves visible LP.04 four leaves visible 4 anthesis LP.02 two leaves visible LP.08 eight leaves visible; CONTAIN…	959	1043	585	186	170	67	79	73	44	25	68	32	19	14	8
Sobic.006G170800	PF00056	PF02866							lactate/malate_dehydrogenase_NAD_binding_domain	lactate/malate_dehydrogenase_alpha/beta_C-terminal_domain							PTHR23382.PTHR23382:SF8	|KOG1496	1.1.1.37	K00025|	GO:0055114.GO:0016491.GO:0016616.GO:0016615.GO:0006108	AT5G43330.1		Lactate/malate dehydrogenase family protein	LOC_Os04g46560.1	lactate/malate dehydrogenase. putative. expressed					TCA / org transformation.other organic acid transformatons.cyt MDH	(at5g43330 : 474.0) Lactate/malate dehydrogenase family protein; FUNCTIONS IN: in 6 functions; INVOLVED IN: in 6 processes; LOCATED IN: plasma membrane; EXPRESSED IN: 25 plant structures; EXPRESSED DURING: 15 growth stages; CONTAINS InterPro DOMAIN/s: Malate dehydrogenase NAD-dependent cytosolic (InterPro:IPR011274) Lactate/malate dehydrogenase N-terminal (InterPro:IPR001236) Malate dehydrogenase…	23	40	24	10	9	3	5	4	4	2	1	2	2	1	1
Sobic.006G166601																															not assigned.unknown	no hits & (original description: pacid=32762450 transcript=Sobic.006G166601.1 locus=Sobic.006G166601 ID=Sobic.006G166601.1.v3.1 annot-version=v3.1)	82	141	134	70	48	36	40	35	28	14	11	20	15	12	10
Sobic.006G017500																	PTHR23155.PTHR23155:SF498					AT1G63350.1		Disease resistance protein (CC-NBS-LRR class) family	LOC_Os04g08390.1	Leucine Rich Repeat family protein. expressed					not assigned.unknown	no hits & (original description: pacid=32762350 transcript=Sobic.006G017500.1 locus=Sobic.006G017500 ID=Sobic.006G017500.1.v3.1 annot-version=v3.1)	24	33	31	20	19	9	9	9	7	4	7	4	3	1	2
Sobic.006G017200																	PTHR23155.PTHR23155:SF498					AT5G51630.1		Disease resistance protein (TIR-NBS-LRR class) family	LOC_Os04g08390.1	Leucine Rich Repeat family protein. expressed					not assigned.unknown	no hits & (original description: pacid=32761241 transcript=Sobic.006G017200.1 locus=Sobic.006G017200 ID=Sobic.006G017200.1.v3.1 annot-version=v3.1)	15	15	11	7	8	5	4	4	3	2	3	2	2	1	1
Sobic.001G001000																	PTHR33698.PTHR33698:SF1					AT5G41470.1		Nuclear transport factor 2 (NTF2) family protein	LOC_Os03g64380.1	expressed protein					not assigned.unknown	(at5g41470 : 115.0) Nuclear transport factor 2 (NTF2) family protein; FUNCTIONS IN: molecular_function unknown; INVOLVED IN: biological_process unknown; EXPRESSED IN: cultured cell; BEST Arabidopsis thaliana protein match is: Nuclear transport factor 2 (NTF2) family protein (TAIR:AT1G71480.1); Has 94 Blast hits to 92 proteins in 28 species: Archae - 0; Bacteria - 14; Metazoa - 0; Fungi - 0; Plant…	6	8	6	3	2	1	1	0	0	0	0	0	0	0	0
Sobic.006G001600																	PTHR23155.PTHR23155:SF442					AT4G27190.1		NB-ARC domain-containing disease resistance protein	LOC_Os04g02520.1	Leucine Rich Repeat family protein. expressed					not assigned.unknown	no hits & (original description: pacid=32760614 transcript=Sobic.006G001600.1 locus=Sobic.006G001600 ID=Sobic.006G001600.1.v3.1 annot-version=v3.1)	26	24	15	12	12	8	6	7	6	7	7	8	5	2	2
Sobic.005G231300	PF00314								Thaumatin_family								PTHR31048.PTHR31048:SF5					AT5G02140.1		Pathogenesis-related thaumatin superfamily protein	LOC_Os11g47944.1	thaumatin. putative. expressed					stress.biotic	(at5g02140 : 298.0) Pathogenesis-related thaumatin superfamily protein; FUNCTIONS IN: molecular_function unknown; INVOLVED IN: response to other organism; LOCATED IN: endomembrane system; EXPRESSED IN: 7 plant structures; EXPRESSED DURING: F mature embryo stage petal differentiation and expansion stage E expanded cotyledon stage D bilateral stage; CONTAINS InterPro DOMAIN/s: Thaumatin conserved s…	45	43	28	28	27	16	19	19	16	11	11	11	10	8	9
Sobic.005G227101																	PTHR36480.PTHR36480:SF3								LOC_Os06g03070.1	expressed protein					not assigned.unknown	no hits & (original description: pacid=32739619 transcript=Sobic.005G227101.1 locus=Sobic.005G227101 ID=Sobic.005G227101.1.v3.1 annot-version=v3.1)	3	5	2	1	0	0	0	0	0	0	0	0	0	0	0
Sobic.005G226900	PF04578	PF13968							Protein_of_unknown_function_DUF594	Domain_of_unknown_function_(DUF4220)							PTHR31325.PTHR31325:SF34								LOC_Os06g02960.1	expressed protein					not assigned.unknown	no hits & (original description: pacid=32740134 transcript=Sobic.005G226900.1 locus=Sobic.005G226900 ID=Sobic.005G226900.1.v3.1 annot-version=v3.1)	25	21	9	5	4	3	2	2	2	2	1	1	1	0	0
Sobic.005G198300																									LOC_Os11g42170.1	expressed protein					not assigned.unknown	no hits & (original description: pacid=32740722 transcript=Sobic.005G198300.1 locus=Sobic.005G198300 ID=Sobic.005G198300.1.v3.1 annot-version=v3.1)	3	6	3	1	2	1	1	1	1	1	0	0	0	1	0
Sobic.005G188500	PF04578	PF13968							Protein_of_unknown_function_DUF594	Domain_of_unknown_function_(DUF4220)							PTHR31325.PTHR31325:SF15					AT5G45530.1		Protein of unknown function (DUF594)	LOC_Os05g46690.1	expressed protein					not assigned.unknown	(at5g45540 : 95.1) Protein of unknown function (DUF594); CONTAINS InterPro DOMAIN/s: Protein of unknown function DUF594 (InterPro:IPR007658); BEST Arabidopsis thaliana protein match is: Protein of unknown function (DUF594) (TAIR:AT5G45480.1); Has 1285 Blast hits to 857 proteins in 12 species: Archae - 0; Bacteria - 0; Metazoa - 0; Fungi - 0; Plants - 1285; Viruses - 0; Other Eukaryotes - 0 (sourc…	7	5	2	1	0	0	0	0	0	0	0	0	0	0	0
Sobic.005G161000	PF04578	PF13968							Protein_of_unknown_function_DUF594	Domain_of_unknown_function_(DUF4220)							PTHR31325.PTHR31325:SF39	KOG4848				AT5G45530.1		Protein of unknown function (DUF594)	LOC_Os10g05410.1	expressed protein					not assigned.unknown	(at5g45540 : 118.0) Protein of unknown function (DUF594); CONTAINS InterPro DOMAIN/s: Protein of unknown function DUF594 (InterPro:IPR007658); BEST Arabidopsis thaliana protein match is: Protein of unknown function (DUF594) (TAIR:AT5G45480.1); Has 1285 Blast hits to 857 proteins in 12 species: Archae - 0; Bacteria - 0; Metazoa - 0; Fungi - 0; Plants - 1285; Viruses - 0; Other Eukaryotes - 0 (sour…	11	15	9	4	3	1	1	1	1	1	1	0	0	0	0
Sobic.005G142500	PF03140								Plant_protein_of_unknown_function								PTHR31549.PTHR31549:SF19					AT3G50170.1		Plant protein of unknown function (DUF247)	LOC_Os11g34090.1	plant protein of unknown function domain containing protein. expressed					not assigned.unknown	(at3g50170 : 258.0) Plant protein of unknown function (DUF247); FUNCTIONS IN: molecular_function unknown; INVOLVED IN: biological_process unknown; LOCATED IN: cellular_component unknown; EXPRESSED IN: shoot apex embryo flower pedicel seed; EXPRESSED DURING: 4 anthesis F mature embryo stage petal differentiation and expansion stage E expanded cotyledon stage D bilateral stage; CONTAINS InterPro DO…	3	5	1	0	0	0	0	0	0	0	0	0	0	0	0
Sobic.005G130600																	PTHR36480.PTHR36480:SF1								LOC_Os06g02840.1	expressed protein					not assigned.unknown	no hits & (original description: pacid=32741035 transcript=Sobic.005G130600.1 locus=Sobic.005G130600 ID=Sobic.005G130600.1.v3.1 annot-version=v3.1)	13	26	14	7	3	2	2	3	2	1	0	0	0	0	0
Sobic.005G121700																	PTHR33184.PTHR33184:SF1					AT1G05835.1		PHD finger protein	LOC_Os11g28940.1	expressed protein					not assigned.unknown	no hits & (original description: pacid=32738984 transcript=Sobic.005G121700.1 locus=Sobic.005G121700 ID=Sobic.005G121700.1.v3.1 annot-version=v3.1)	89	95	40	30	33	20	20	17	15	21	17	22	18	18	10
Sobic.005G118700																									LOC_Os05g44120.1	expressed protein					not assigned.unknown	no hits & (original description: pacid=32741030 transcript=Sobic.005G118700.1 locus=Sobic.005G118700 ID=Sobic.005G118700.1.v3.1 annot-version=v3.1)	100	98	50	30	31	15	15	10	6	6	2	2	3	3	2
Sobic.005G110900																	PTHR36760.PTHR36760:SF1					AT3G25130.1			LOC_Os11g26990.1	expressed protein					not assigned.unknown	no hits & (original description: pacid=32740405 transcript=Sobic.005G110900.1 locus=Sobic.005G110900 ID=Sobic.005G110900.1.v3.1 annot-version=v3.1)	262	246	223	153	109	138	92	104	104	98	74	87	72	51	49
Sobic.005G110600	PF00704								Glycosyl_hydrolases_family_18								PTHR11177.PTHR11177:SF180	KOG2806	3.2.1.14	K01183	GO:0005975.GO:0004553	AT4G19810.1		Glycosyl hydrolase family protein with chitinase insertion domain	LOC_Os11g27400.1	glycosyl hydrolase. putative. expressed	Cell_wall		glycosyl hydrolase	Glycosyl hydrolase with chitinase insertion domain	stress.biotic	(at4g19760 : 186.0) Glycosyl hydrolase family protein with chitinase insertion domain; FUNCTIONS IN: cation binding chitinase activity hydrolase activity hydrolyzing O-glycosyl compounds catalytic activity; INVOLVED IN: carbohydrate metabolic process; LOCATED IN: cellular_component unknown; CONTAINS InterPro DOMAIN/s: Glycoside hydrolase family 18 catalytic domain (InterPro:IPR001223) Chitinase I…	63	50	36	18	16	17	15	18	16	9	11	17	16	13	15
Sobic.005G110460	PF14310	PF00933	PF01915						Fibronectin_type_III-like_domain	Glycosyl_hydrolase_family_3_N_terminal_domain	Glycosyl_hydrolase_family_3_C-terminal_domain						PTHR30620.PTHR30620:SF45		3.2.1.37		GO:0005975.GO:0004553	AT1G78060.1		Glycosyl hydrolase family protein	LOC_Os11g19210.1	beta-D-xylosidase. putative. expressed	Cell_wall		cell wall.degradation.mannan-xylose-arabinose-fucose	(at1g78060 : 813.0) Glycosyl hydrolase ; FUNCTIONS IN: hydrolase activity hydrolyzing O-glycosyl compounds; INVOLVED IN: carbohydrate metabolic process; LOCATED IN: apoplast cell wall chloroplast plant-type cell wall; EXPRESSED IN: 22 plant structures; EXPRESSED DURING: 13 growth stages; CONTAINS InterPro DOMAIN/s: Glycoside hydrolase family 3 N-terminal (InterPro:IPR001764) Glycoside hydrolase f…	cell wall.degradation.mannan-xylose-arabinose-fucose	(at1g78060 : 813.0) Glycosyl hydrolase family protein; FUNCTIONS IN: hydrolase activity hydrolyzing O-glycosyl compounds; INVOLVED IN: carbohydrate metabolic process; LOCATED IN: apoplast cell wall chloroplast plant-type cell wall; EXPRESSED IN: 22 plant structures; EXPRESSED DURING: 13 growth stages; CONTAINS InterPro DOMAIN/s: Glycoside hydrolase family 3 N-terminal (InterPro:IPR001764) Glycosi…	2	4	3	2	2	1	1	1	1	1	1	0	1	1	1
Sobic.006G003000																	PTHR33472.PTHR33472:SF4					AT1G63310.1			LOC_Os04g01500.1	expressed protein					not assigned.unknown	no hits & (original description: pacid=32764032 transcript=Sobic.006G003000.1 locus=Sobic.006G003000 ID=Sobic.006G003000.1.v3.1 annot-version=v3.1)	42	74	41	24	25	12	13	14	11	6	5	6	5	6	3
Sobic.007G087700	PF00690	PF00702	PF00122						Cation_transporter/ATPase_N-terminus	haloacid_dehalogenase-like_hydrolase	E1-E2_ATPase						PTHR24093.PTHR24093:SF355		3.6.3.6	K01535	GO:0046872.GO:0000166	AT5G57350.1	AHA3.ATAHA3.HA3	H(+)-ATPase 3	LOC_Os04g56160.1	plasma membrane ATPase. putative. expressed			plasma membrane ATPase	H(+)-ATPase 3	transport.p- and v-ATPases	(at5g57350 : 1434.0) member of Plasma membrane H+-ATPase family; H(+)-ATPase 3 (HA3); FUNCTIONS IN: ATPase activity hydrogen-exporting ATPase activity phosphorylative mechanism; INVOLVED IN: cation transport metabolic process ATP biosynthetic process; LOCATED IN: plasma membrane; EXPRESSED IN: 24 plant structures; EXPRESSED DURING: 13 growth stages; CONTAINS InterPro DOMAIN/s: ATPase P-type ATPas…	3	3	3	1	1	1	1	1	1	1	1	0	1	1	2
Sobic.005G051600	PF03140								Plant_protein_of_unknown_function								PTHR31549.PTHR31549:SF22					AT3G50120.1		Plant protein of unknown function (DUF247)	LOC_Os06g33350.1	plant protein of unknown function domain containing protein. expressed					not assigned.unknown	(at3g50140 : 152.0) Plant protein of unknown function (DUF247); INVOLVED IN: biological_process unknown; LOCATED IN: chloroplast; EXPRESSED IN: cotyledon leaf whorl root leaf; EXPRESSED DURING: LP.06 six leaves visible LP.04 four leaves visible LP.10 ten leaves visible LP.08 eight leaves visible LP.12 twelve leaves visible; CONTAINS InterPro DOMAIN/s: Protein of unknown function DUF247 plant (Int…	12	13	11	7	6	3	4	3	2	2	1	2	1	0	0
Sobic.007G111700	PF00043								Glutathione_S-transferase_C-terminal_domain								PTHR11260.PTHR11260:SF228	KOG0867	2.5.1.18			AT3G03190.1	ATGSTF11.ATGSTF6.GSTF11	glutathione S-transferase F11	LOC_Os08g43680.1	glutathione S-transferase. C-terminal domain containing protein. expressed					misc.glutathione S transferases	(at3g03190 : 127.0) Encodes glutathione transferase belonging to the phi class of GSTs. Naming convention according to Wagner et al. (2002).; glutathione S-transferase F11 (GSTF11); CONTAINS InterPro DOMAIN/s: Thioredoxin fold (InterPro:IPR012335) Glutathione S-transferase C-terminal (InterPro:IPR004046) Glutathione S-transferase C-terminal-like (InterPro:IPR010987) Glutathione S-transferase/chlo…	55	44	29	23	21	11	11	12	9	7	8	9	6	5	5
Sobic.010G261200	PF14368								Probable_lipid_transfer								PTHR33044.PTHR33044:SF1					AT1G62790.1|AT1G62790.2		Bifunctional inhibitor/lipid-transfer protein/seed storage 2S albumin superfamily protein	LOC_Os06g49770.1	LTPL86 - Protease inhibitor/seed storage/LTP family protein precursor. expressed					not assigned.unknown	no hits & (original description: pacid=32723871 transcript=Sobic.010G261200.1 locus=Sobic.010G261200 ID=Sobic.010G261200.1.v3.1 annot-version=v3.1)| no hits & (original description: pacid=32723870 transcript=Sobic.010G261200.2 locus=Sobic.010G261200 ID=Sobic.010G261200.2.v3.1 annot-version=v3.1)	18	21	14	5	9	3	5	4	4	3	2	2	3	3	4
Sobic.010G231600	PF00067								Cytochrome_P450								PTHR24298.PTHR24298:SF54	KOG0156			GO:0055114.GO:0020037.GO:0016705.GO:0005506	AT1G11600.1	CYP77B1	cytochrome P450. family 77. subfamily B. polypeptide 1	LOC_Os06g46680.1	cytochrome P450. putative. expressed					misc.cytochrome P450	(at1g11600 : 588.0) member of CYP77B; cytochrome P450 family 77 subfamily B polypeptide 1 (CYP77B1); FUNCTIONS IN: electron carrier activity monooxygenase activity iron ion binding oxygen binding heme binding; INVOLVED IN: oxidation reduction; LOCATED IN: endomembrane system; EXPRESSED IN: 17 plant structures; EXPRESSED DURING: 8 growth stages; CONTAINS InterPro DOMAIN/s: Cytochrome P450 (InterPr…	4	4	4	2	1	0	0	0	0	0	0	0	0	0	0
Sobic.010G231200	PF03763								Remorin_C-terminal_region_								PTHR31471.PTHR31471:SF10					AT1G13920.1		Remorin family protein	LOC_Os10g17790.1	remorin C-terminal domain containing protein. putative. expressed					not assigned.unknown	no hits & (original description: pacid=32724653 transcript=Sobic.010G231200.1 locus=Sobic.010G231200 ID=Sobic.010G231200.1.v3.1 annot-version=v3.1)	14	21	18	10	6	3	3	3	2	2	2	1	1	1	1
Sobic.010G206400																	PTHR33915.PTHR33915:SF4					AT1G15760.1		Sterile alpha motif (SAM) domain-containing protein	LOC_Os06g43770.1	expressed protein					not assigned.unknown	(at1g80520 : 92.0) Sterile alpha motif (SAM) domain-containing protein; CONTAINS InterPro DOMAIN/s: Sterile alpha motif homology (InterPro:IPR010993) Sterile alpha motif type 2 (InterPro:IPR011510); BEST Arabidopsis thaliana protein match is: Sterile alpha motif (SAM) domain-containing protein (TAIR:AT1G15760.1); Has 64 Blast hits to 64 proteins in 13 species: Archae - 0; Bacteria - 0; Metazoa - …	4	4	2	1	1	1	0	0	0	1	0	0	1	1	0
Sobic.010G119600	PF13962								Domain_of_unknown_function								PTHR24177.PTHR24177:SF24					AT4G11000.1		Ankyrin repeat family protein	LOC_Os06g17570.1	embryogenesis transmembrane protein. putative. expressed					not assigned.unknown	no hits & (original description: pacid=32726626 transcript=Sobic.010G119600.1 locus=Sobic.010G119600 ID=Sobic.010G119600.1.v3.1 annot-version=v3.1)	3	5	3	2	1	1	1	1	1	0	0	0	0	0	0
Sobic.010G116100	PF04578	PF13968							Protein_of_unknown_function_DUF594	Domain_of_unknown_function_(DUF4220)							PTHR31325.PTHR31325:SF20					AT5G45540.1		Protein of unknown function (DUF594)	LOC_Os07g12100.1	expressed protein					not assigned.unknown	no hits & (original description: pacid=32727442 transcript=Sobic.010G116100.1 locus=Sobic.010G116100 ID=Sobic.010G116100.1.v3.1 annot-version=v3.1)	5	5	2	1	1	0	0	0	0	0	0	0	0	0	0
Sobic.010G047600	PF03140								Plant_protein_of_unknown_function								PTHR31549.PTHR31549:SF24					AT3G02645.1		Plant protein of unknown function (DUF247)	LOC_Os06g06550.1	plant protein of unknown function domain containing protein. expressed					not assigned.unknown	no hits & (original description: pacid=32725389 transcript=Sobic.010G047600.1 locus=Sobic.010G047600 ID=Sobic.010G047600.1.v3.1 annot-version=v3.1)	18	29	17	8	7	2	3	3	3	2	1	1	1	1	1
Sobic.010G014300																	PTHR36480.PTHR36480:SF1								LOC_Os06g03240.1	expressed protein					not assigned.unknown	no hits & (original description: pacid=32726670 transcript=Sobic.010G014300.1 locus=Sobic.010G014300 ID=Sobic.010G014300.1.v3.1 annot-version=v3.1)	13	15	4	2	2	0	1	1	1	0	0	0	0	0	0
Sobic.010G014200	PF04578	PF13968							Protein_of_unknown_function_DUF594	Domain_of_unknown_function_(DUF4220)							PTHR31325.PTHR31325:SF7					AT4G19090.1		Protein of unknown function (DUF594)	LOC_Os06g02960.1	expressed protein					not assigned.unknown	no hits & (original description: pacid=32725130 transcript=Sobic.010G014200.1 locus=Sobic.010G014200 ID=Sobic.010G014200.1.v3.1 annot-version=v3.1)	9	10	4	2	3	2	2	3	2	1	2	1	1	1	2
Sobic.010G007000																	PTHR23155.PTHR23155:SF442					AT4G26090.1	RPS2	NB-ARC domain-containing disease resistance protein	LOC_Os04g02520.1	Leucine Rich Repeat family protein. expressed					not assigned.unknown	no hits & (original description: pacid=32727223 transcript=Sobic.010G007000.1 locus=Sobic.010G007000 ID=Sobic.010G007000.1.v3.1 annot-version=v3.1)	3	4	3	2	1	0	0	0	0	0	0	0	0	0	0
Sobic.009G255200	PF00011								Hsp20/alpha_crystallin_family								PTHR11527.PTHR11527:SF129					AT3G10680.1		HSP20-like chaperones superfamily protein	LOC_Os05g51440.1	hsp20/alpha crystallin family protein. putative. expressed					not assigned.unknown	no hits & (original description: pacid=32735645 transcript=Sobic.009G255200.1 locus=Sobic.009G255200 ID=Sobic.009G255200.1.v3.1 annot-version=v3.1)	3	7	3	1	1	0	1	1	1	0	0	0	0	0	0
Sobic.009G221800	PF02453								Reticulon								PTHR10994.PTHR10994:SF85	KOG1792				AT3G18260.1		Reticulon family protein	LOC_Os05g47690.1	reticulon domain containing protein. putative. expressed					stress.biotic	(at3g18260 : 195.0) Reticulon family protein; FUNCTIONS IN: molecular_function unknown; INVOLVED IN: biological_process unknown; LOCATED IN: endoplasmic reticulum; EXPRESSED IN: 13 plant structures; EXPRESSED DURING: LP.06 six leaves visible LP.04 four leaves visible 4 anthesis petal differentiation and expansion stage LP.12 twelve leaves visible; CONTAINS InterPro DOMAIN/s: Reticulon (InterPro:I…	43	67	65	43	31	13	13	11	9	6	6	5	5	3	2
Sobic.009G204900	PF13855	PF07714	PF12819						Leucine_rich_repeat	Protein_tyrosine_and_serine/threonine_kinase	Malectin-like_domain						PTHR27003.PTHR27003:SF58	KOG1187	2.7.11.1		GO:0005515.GO:0006468.GO:0004672	AT4G29990.1		Leucine-rich repeat transmembrane protein kinase protein	LOC_Os05g44930.1	receptor-like protein kinase. putative. expressed					signalling.receptor kinases.leucine rich repeat I	(at4g29990 : 648.0) Leucine-rich repeat transmembrane protein kinase protein; FUNCTIONS IN: protein serine/threonine kinase activity protein kinase activity ATP binding; INVOLVED IN: protein amino acid phosphorylation; LOCATED IN: endomembrane system; EXPRESSED IN: embryo leaf whorl root; EXPRESSED DURING: D bilateral stage; CONTAINS InterPro DOMAIN/s: Protein kinase ATP binding site (InterPro:IP…	36	53	40	18	19	12	10	10	9	10	13	15	12	7	3
Sobic.009G123000																	PTHR37216.PTHR37216:SF2					AT2G41200.1			LOC_Os05g32130.1	expressed protein					not assigned.unknown	no hits & (original description: pacid=32735360 transcript=Sobic.009G123000.1 locus=Sobic.009G123000 ID=Sobic.009G123000.1.v3.1 annot-version=v3.1)	109	151	86	45	39	17	18	17	14	11	7	9	8	6	7
Sobic.009G120000																															not assigned.unknown	no hits & (original description: pacid=32735397 transcript=Sobic.009G120000.1 locus=Sobic.009G120000 ID=Sobic.009G120000.1.v3.1 annot-version=v3.1)	50	68	35	21	29	16	18	16	14	13	11	11	14	15	12
Sobic.009G070500	PF08263	PF13855							Leucine_rich_repeat_N-terminal_domain	Leucine_rich_repeat							PTHR27000.PTHR27000:SF4	KOG4579			GO:0005515	AT4G29240.1		Leucine-rich repeat (LRR) family protein	LOC_Os05g09640.1	uncharacterized protein At4g06744 precursor. putative. expressed	Cell_wall		cell wall.cell wall proteins.LRR	(at4g29240 : 367.0) Leucine-rich repeat (LRR) ; INVOLVED IN: biological_process unknown; LOCATED IN: endomembrane system; EXPRESSED IN: 19 plant structures; EXPRESSED DURING: 13 growth stages; CONTAINS InterPro DOMAIN/s: Leucine-rich repeat-containing N-terminal domain type 2 (InterPro:IPR013210) Leucine-rich repeat (InterPro:IPR001611); BEST Arabidopsis thaliana protein match is: Leucine-rich re…	cell wall.cell wall proteins.LRR	(at4g29240 : 367.0) Leucine-rich repeat (LRR) family protein; INVOLVED IN: biological_process unknown; LOCATED IN: endomembrane system; EXPRESSED IN: 19 plant structures; EXPRESSED DURING: 13 growth stages; CONTAINS InterPro DOMAIN/s: Leucine-rich repeat-containing N-terminal domain type 2 (InterPro:IPR013210) Leucine-rich repeat (InterPro:IPR001611); BEST Arabidopsis thaliana protein match is: L…	30	24	11	5	4	5	4	5	4	4	2	3	4	5	5
Sobic.008G170400	PF04578|PF13968	PF13968|							Protein_of_unknown_function_DUF594|Domain_of_unknown_function_(DUF4220)	Domain_of_unknown_function_(DUF4220)|							PTHR31325.PTHR31325:SF15					AT5G45540.1		Protein of unknown function (DUF594)	LOC_Os04g14540.1	expressed protein					not assigned.unknown	(at5g45540 : 115.0) Protein of unknown function (DUF594); CONTAINS InterPro DOMAIN/s: Protein of unknown function DUF594 (InterPro:IPR007658); BEST Arabidopsis thaliana protein match is: Protein of unknown function (DUF594) (TAIR:AT5G45480.1); Has 1285 Blast hits to 857 proteins in 12 species: Archae - 0; Bacteria - 0; Metazoa - 0; Fungi - 0; Plants - 1285; Viruses - 0; Other Eukaryotes - 0 (sour…	7	6	3	1	2	1	1	1	1	1	1	1	1	0	0
Sobic.008G170250	PF04578|PF13968|								Protein_of_unknown_function_DUF594|Domain_of_unknown_function_(DUF4220)|								PTHR31325.PTHR31325:SF15					AT5G45530.1|		Protein of unknown function (DUF594)|	LOC_Os05g46690.1|LOC_Os02g14700.1|LOC_Os02g14870.1	expressed protein					not assigned.unknown	no hits & (original description: pacid=32741792 transcript=Sobic.008G170250.1 locus=Sobic.008G170250 ID=Sobic.008G170250.1.v3.1 annot-version=v3.1)| no hits & (original description: pacid=32741793 transcript=Sobic.008G170250.2 locus=Sobic.008G170250 ID=Sobic.008G170250.2.v3.1 annot-version=v3.1)| no hits & (original description: pacid=32741794 transcript=Sobic.008G170250.3 locus=Sobic.008G170250 …	5	4	3	1	1	0	0	0	0	1	0	0	0	0	0
Sobic.008G113900																	PTHR13140.PTHR13140:SF440	KOG0978							LOC_Os04g07280.1	AGAP002737-PA. putative. expressed					not assigned.unknown	no hits & (original description: pacid=32742857 transcript=Sobic.008G113900.1 locus=Sobic.008G113900 ID=Sobic.008G113900.1.v3.1 annot-version=v3.1)	23	34	30	18	13	5	5	4	4	2	2	2	2	1	1
Sobic.008G043100	PF03168								Late_embryogenesis_abundant_protein								PTHR31415.PTHR31415:SF16					AT5G06320.1	NHL3	NDR1/HIN1-like 3	LOC_Os12g06220.1	harpin-induced protein 1 domain containing protein. expressed					not assigned.unknown	no hits & (original description: pacid=32743000 transcript=Sobic.008G043100.1 locus=Sobic.008G043100 ID=Sobic.008G043100.1.v3.1 annot-version=v3.1)	3	6	1	1	0	0	0	0	0	0	0	0	0	0	0
Sobic.007G222600	PF02469								Fasciclin_domain								PTHR32382.PTHR32382:SF12					AT5G55730.1	FLA1	FASCICLIN-like arabinogalactan 1	LOC_Os08g38270.1	fasciclin domain containing protein. expressed	Cell_wall		cell wall.cell wall proteins.AGPs.AGP	(at5g55730 : 149.0) fasciclin-like arabinogalactan-protein 1 (Fla1); FASCICLIN-like arabinogalactan 1 (FLA1); CONTAINS InterPro DOMAIN/s: FAS1 domain (InterPro:IPR000782); BEST Arabidopsis thaliana protein match is: FASCICLIN-like arabinogalactan 2 (TAIR:AT4G12730.1). & (reliability: 298.0) & (original description: polypeptide=Sobic.007G222600.1.p locus=Sobic.007G222600 ID=Sobic.007G222600.1.v3.1…	cell wall.cell wall proteins.AGPs.AGP	(at5g55730 : 149.0) fasciclin-like arabinogalactan-protein 1 (Fla1); FASCICLIN-like arabinogalactan 1 (FLA1); CONTAINS InterPro DOMAIN/s: FAS1 domain (InterPro:IPR000782); BEST Arabidopsis thaliana protein match is: FASCICLIN-like arabinogalactan 2 (TAIR:AT4G12730.1). & (reliability: 298.0) & (original description: pacid=32751059 transcript=Sobic.007G222600.1 locus=Sobic.007G222600 ID=Sobic.007G2…	12	14	9	5	3	4	4	4	4	3	2	2	3	5	4
Sobic.007G214700	PF02469								Fasciclin_domain								PTHR32077.PTHR32077:SF3					AT2G04780.2	FLA7	FASCICLIN-like arabinoogalactan 7	LOC_Os09g30486.1	fasciclin domain containing protein. expressed	Cell_wall		cell wall.cell wall proteins.AGPs.AGP	(at2g04780 : 187.0) fasciclin-like arabinogalactan-protein 7 (Fla7); FASCICLIN-like arabinoogalactan 7 (FLA7); LOCATED IN: anchored to plasma membrane plasma membrane anchored to membrane membrane; EXPRESSED IN: 22 plant structures; EXPRESSED DURING: 13 growth stages; CONTAINS InterPro DOMAIN/s: FAS1 domain (InterPro:IPR000782); BEST Arabidopsis thaliana protein match is: FASCICLIN-like arabinoga…	cell wall.cell wall proteins.AGPs.AGP	(at2g04780 : 187.0) fasciclin-like arabinogalactan-protein 7 (Fla7); FASCICLIN-like arabinoogalactan 7 (FLA7); LOCATED IN: anchored to plasma membrane plasma membrane anchored to membrane membrane; EXPRESSED IN: 22 plant structures; EXPRESSED DURING: 13 growth stages; CONTAINS InterPro DOMAIN/s: FAS1 domain (InterPro:IPR000782); BEST Arabidopsis thaliana protein match is: FASCICLIN-like arabinoga…	254	230	162	73	68	47	66	59	41	33	34	39	46	37	47
Sobic.007G213500																	PTHR33698.PTHR33698:SF2								LOC_Os08g39320.1	expressed protein					not assigned.unknown	no hits & (original description: pacid=32752417 transcript=Sobic.007G213500.1 locus=Sobic.007G213500 ID=Sobic.007G213500.1.v3.1 annot-version=v3.1)	5	7	6	2	2	1	1	1	1	1	0	0	0	0	0
Sobic.007G206700	PF07714	PF00139							Protein_tyrosine_and_serine/threonine_kinase	Legume_lectin_domain							PTHR27007.PTHR27007:SF48	KOG1187	2.7.11.1		GO:0006468.GO:0004672.GO:0030246	AT5G06740.1		Concanavalin A-like lectin protein kinase family protein	LOC_Os08g40280.1	lectin-like protein kinase. putative. expressed					protein.postranslational modification	(at5g10530 : 288.0) Concanavalin A-like lectin protein kinase family protein; FUNCTIONS IN: kinase activity; INVOLVED IN: protein amino acid phosphorylation; LOCATED IN: endomembrane system; EXPRESSED IN: root; CONTAINS InterPro DOMAIN/s: Legume lectin beta chain (InterPro:IPR001220) Protein kinase ATP binding site (InterPro:IPR017441) Serine/threonine-protein kinase-like domain (InterPro:IPR0174…	2	3	2	1	1	1	0	0	1	0	0	0	1	1	1
Sobic.007G191200	PF03083								Sugar_efflux_transporter_for_intercellular_exchange								PTHR10791.PTHR10791:SF63	KOG1623		K15382		AT5G13170.1	SAG29	senescence-associated gene 29	LOC_Os08g42350.1	nodulin MtN3 family protein. putative. expressed	Sugar_transport		nodulin MtN3	senescence-associated gene 29	development.unspecified	(at3g48740 : 169.0) Nodulin MtN3 family protein; INVOLVED IN: biological_process unknown; LOCATED IN: endomembrane system integral to membrane membrane; EXPRESSED IN: 22 plant structures; EXPRESSED DURING: 13 growth stages; CONTAINS InterPro DOMAIN/s: MtN3/saliva-related transmembrane protein conserved region (InterPro:IPR018169) RAG1-activating protein 1 homologue (InterPro:IPR018179) RAG1-activ…	23	31	7	0	1	0	0	0	0	0	0	0	0	0	0
Sobic.007G180200	PF04970								Lecithin_retinol_acyltransferase								PTHR13943.PTHR13943:SF43					AT1G01225.1		NC domain-containing protein-related	LOC_Os08g43350.1	NC domain-containing protein. putative. expressed					not assigned.no ontology	(at1g01225 : 277.0) NC domain-containing protein-related; CONTAINS InterPro DOMAIN/s: NC (InterPro:IPR007053); BEST Arabidopsis thaliana protein match is: NC domain-containing protein-related (TAIR:AT4G00905.1); Has 173 Blast hits to 172 proteins in 34 species: Archae - 0; Bacteria - 24; Metazoa - 5; Fungi - 0; Plants - 139; Viruses - 0; Other Eukaryotes - 5 (source: NCBI BLink). & (reliability: …	39	49	18	10	13	10	12	13	13	10	8	6	8	10	9
Sobic.007G129000	PF00860								Permease_family								PTHR11119.PTHR11119:SF41				GO:0055085.GO:0016020.GO:0006810.GO:0005215	AT5G62890.2		Xanthine/uracil permease family protein	LOC_Os08g32500.1	nucleobase-ascorbate transporter. putative. expressed					transport.misc	(at5g62890 : 780.0) Xanthine/uracil permease family protein; FUNCTIONS IN: transmembrane transporter activity; INVOLVED IN: transport transmembrane transport; LOCATED IN: membrane; EXPRESSED IN: 23 plant structures; EXPRESSED DURING: 13 growth stages; CONTAINS InterPro DOMAIN/s: Xanthine/uracil/vitamin C permease (InterPro:IPR006043); BEST Arabidopsis thaliana protein match is: Xanthine/uracil pe…	65	71	65	40	36	26	26	26	20	24	29	28	28	18	14
Sobic.007G125400	PF01476								LysM_domain								PTHR34997.PTHR34997:SF1		3.2.1.14						LOC_Os01g57400.1	lysM domain containing protein. putative					not assigned.unknown	no hits & (original description: pacid=32749450 transcript=Sobic.007G125400.1 locus=Sobic.007G125400 ID=Sobic.007G125400.1.v3.1 annot-version=v3.1)	58	114	81	17	5	3	0	1	1	1	0	1	2	4	6
Sobic.007G116800	PF03181								BURP_domain								PTHR31458.PTHR31458:SF2					AT1G70370.1	PG2	polygalacturonase 2	LOC_Os08g29200.1	BURP domain containing protein. expressed	Cell_wall		cell wall.degradation.pectate lyases and polygalacturonases	(at1g70370 : 508.0) polygalacturonase 2 (PG2); FUNCTIONS IN: polygalacturonase activity; INVOLVED IN: biological_process unknown; LOCATED IN: endomembrane system; EXPRESSED IN: 23 plant structures; EXPRESSED DURING: 13 growth stages; CONTAINS InterPro DOMAIN/s: BURP (InterPro:IPR004873); BEST Arabidopsis thaliana protein match is: BURP domain-containing protein (TAIR:AT1G23760.1). & (reliability:…	cell wall.degradation.pectate lyases and polygalacturonases	(at1g70370 : 508.0) polygalacturonase 2 (PG2); FUNCTIONS IN: polygalacturonase activity; INVOLVED IN: biological_process unknown; LOCATED IN: endomembrane system; EXPRESSED IN: 23 plant structures; EXPRESSED DURING: 13 growth stages; CONTAINS InterPro DOMAIN/s: BURP (InterPro:IPR004873); BEST Arabidopsis thaliana protein match is: BURP domain-containing protein (TAIR:AT1G23760.1). & (reliability:…	22	25	21	10	5	9	6	8	7	7	3	5	6	4	6
Sobic.005G052500	PF01490								Transmembrane_amino_acid_transporter_protein								PTHR22950.PTHR22950:SF3	KOG1303		K13946		AT2G21050.1	LAX2	like AUXIN RESISTANT 2	LOC_Os11g06820.1	transmembrane amino acid transporter protein. putative. expressed	Auxin		transport.amino acids		hormone metabolism.auxin.signal transduction	(at1g77690 : 695.0) Encodes an auxin influx carrier LAX3 (Like Aux1) that promotes lateral root emergence. Auxin-induced expression of LAX3 in turn induces a selection of cell-wall-remodelling enzymes which are likely to promote cell separation in advance of developing lateral root primordia.; like AUX1 3 (LAX3); CONTAINS InterPro DOMAIN/s: Amino acid transporter transmembrane (InterPro:IPR013057…	9	18	5	0	1	0	0	0	0	0	0	0	0	0	0
Sobic.005G035100	PF13401								AAA_domain								PTHR23155.PTHR23155:SF449	KOG4658				AT3G46530.1	RPP13	NB-ARC domain-containing disease resistance protein	LOC_Os03g26260.1	NB-ARC domain containing protein. expressed					stress.biotic	(at3g46530 : 196.0) Confers resistance to the biotrophic oomycete Peronospora parasitica. Encodes an NBS-LRR type R protein with a putative amino-terminal leucine zipper. Fungal protein ATR13 induces RPP13 gene expression and disease resistance.; RECOGNITION OF PERONOSPORA PARASITICA 13 (RPP13); FUNCTIONS IN: ATP binding; INVOLVED IN: defense response incompatible interaction defense response pla…	5	7	4	1	1	0	0	0	0	0	0	0	0	0	0
Sobic.001G001132																	PTHR33698.PTHR33698:SF1					AT5G41470.1		Nuclear transport factor 2 (NTF2) family protein	LOC_Os03g64380.1	expressed protein					not assigned.unknown	no hits & (original description: pacid=32754040 transcript=Sobic.001G001132.1 locus=Sobic.001G001132 ID=Sobic.001G001132.1.v3.1 annot-version=v3.1)	4	7	5	2	2	1	0	0	0	1	0	0	0	0	0
Sobic.001G498100	PF05922	PF00082							Peptidase_inhibitor_I9	Subtilase_family							PTHR10795.PTHR10795:SF352		3.4.14.10		GO:0006508.GO:0004252	AT4G26330.1	ATSBT3.18.UNE17	Subtilisin-like serine endopeptidase family protein	LOC_Os03g06290.1	OsSub27 - Putative Subtilisin homologue. expressed					protein.degradation.subtilases	(at4g26330 : 656.0) UNFERTILIZED EMBRYO SAC 17 (UNE17); FUNCTIONS IN: identical protein binding serine-type endopeptidase activity; INVOLVED IN: proteolysis double fertilization forming a zygote and endosperm; LOCATED IN: peroxisome cytoplasm; EXPRESSED IN: male gametophyte leaf pollen tube; EXPRESSED DURING: L mature pollen stage M germinated pollen stage; CONTAINS InterPro DOMAIN/s: Protease-as…	3	4	1	0	0	0	0	0	0	0	0	0	0	0	1
Sobic.002G290800	PF02365								No_apical_meristem_(NAM)_protein								PTHR31989.PTHR31989:SF8				GO:0006355.GO:0003677	AT3G17730.1	anac057.NAC057	NAC domain containing protein 57	LOC_Os09g38000.1	no apical meristem protein. putative. expressed	Transcription_factors		no apical meristem protein	NAC domain containing protein 57	development.unspecified	(at3g17730 : 328.0) NAC domain containing protein 57 (NAC057); FUNCTIONS IN: sequence-specific DNA binding transcription factor activity; INVOLVED IN: multicellular organismal development regulation of transcription; CONTAINS InterPro DOMAIN/s: No apical meristem (NAM) protein (InterPro:IPR003441); BEST Arabidopsis thaliana protein match is: NAC domain containing protein 28 (TAIR:AT1G65910.1); Ha…	7	8	4	3	3	2	2	2	2	2	1	1	1	1	1
Sobic.002G237000	PF02469								Fasciclin_domain								PTHR32382.PTHR32382:SF12					AT5G55730.2	FLA1	FASCICLIN-like arabinogalactan 1	LOC_Os08g38270.1	fasciclin domain containing protein. expressed	Cell_wall		cell wall.cell wall proteins.AGPs.AGP	(at5g55730 : 150.0) fasciclin-like arabinogalactan-protein 1 (Fla1); FASCICLIN-like arabinogalactan 1 (FLA1); CONTAINS InterPro DOMAIN/s: FAS1 domain (InterPro:IPR000782); BEST Arabidopsis thaliana protein match is: FASCICLIN-like arabinogalactan 2 (TAIR:AT4G12730.1). & (reliability: 300.0) & (original description: polypeptide=Sobic.002G237000.1.p locus=Sobic.002G237000 ID=Sobic.002G237000.1.v3.1…	cell wall.cell wall proteins.AGPs.AGP	(at5g55730 : 150.0) fasciclin-like arabinogalactan-protein 1 (Fla1); FASCICLIN-like arabinogalactan 1 (FLA1); CONTAINS InterPro DOMAIN/s: FAS1 domain (InterPro:IPR000782); BEST Arabidopsis thaliana protein match is: FASCICLIN-like arabinogalactan 2 (TAIR:AT4G12730.1). & (reliability: 300.0) & (original description: pacid=32765237 transcript=Sobic.002G237000.1 locus=Sobic.002G237000 ID=Sobic.002G2…	20	26	12	5	3	4	2	3	4	6	2	4	6	8	7
Sobic.002G206100	PF00026								Eukaryotic_aspartyl_protease								PTHR13683.PTHR13683:SF263	KOG1339	3.4.23.12		GO:0006508.GO:0004190	AT1G79720.1		Eukaryotic aspartyl protease family protein	LOC_Os09g25570.1	aspartic proteinase. putative. expressed					protein.degradation.aspartate protease	(at1g79720 : 320.0) Eukaryotic aspartyl protease family protein; FUNCTIONS IN: aspartic-type endopeptidase activity; INVOLVED IN: proteolysis; LOCATED IN: apoplast; EXPRESSED IN: 22 plant structures; EXPRESSED DURING: 13 growth stages; CONTAINS InterPro DOMAIN/s: Peptidase aspartic (InterPro:IPR021109) Peptidase aspartic catalytic (InterPro:IPR009007) Peptidase A1 (InterPro:IPR001461) Peptidase a…	37	44	17	6	6	6	5	6	7	8	4	5	8	10	11
Sobic.002G149200	PF13962								Domain_of_unknown_function								PTHR24177.PTHR24177:SF22					AT4G11000.1		Ankyrin repeat family protein	LOC_Os06g18990.1	embryogenesis transmembrane protein. putative. expressed					not assigned.unknown	no hits & (original description: pacid=32764849 transcript=Sobic.002G149200.1 locus=Sobic.002G149200 ID=Sobic.002G149200.1.v3.1 annot-version=v3.1)	14	17	10	7	6	3	3	3	2	2	2	2	2	1	2
Sobic.002G111300	PF11820								Protein_of_unknown_function_(DUF3339)								PTHR33128.PTHR33128:SF3					AT3G27027.1		Protein of unknown function (DUF 3339)	LOC_Os07g20290.1	expressed protein					not assigned.unknown	(at3g27027 : 85.9) Protein of unknown function (DUF 3339); FUNCTIONS IN: molecular_function unknown; INVOLVED IN: biological_process unknown; LOCATED IN: endomembrane system; CONTAINS InterPro DOMAIN/s: Protein of unknown function DUF3339 (InterPro:IPR021775); BEST Arabidopsis thaliana protein match is: Protein of unknown function (DUF 3339) (TAIR:AT5G40980.1); Has 30201 Blast hits to 17322 prote…	12	14	6	4	4	2	2	3	3	2	2	1	2	2	1
Sobic.002G092600	PF03168								Late_embryogenesis_abundant_protein								PTHR31415.PTHR31415:SF6					AT2G35980.1	ATNHL10.NHL10.YLS9	Late embryogenesis abundant (LEA) hydroxyproline-rich glycoprotein family	LOC_Os07g14660.1	harpin-induced protein 1 domain containing protein. expressed					not assigned.unknown	no hits & (original description: pacid=32769980 transcript=Sobic.002G092600.3 locus=Sobic.002G092600 ID=Sobic.002G092600.3.v3.1 annot-version=v3.1)	6	9	3	1	1	0	0	0	0	0	0	0	0	0	0
Sobic.002G075600	PF00314								Thaumatin_family								PTHR31048.PTHR31048:SF26					AT1G77700.1		Pathogenesis-related thaumatin superfamily protein	LOC_Os04g59370.1	thaumatin. putative. expressed					stress.biotic	(at1g77700 : 314.0) Pathogenesis-related thaumatin superfamily protein; CONTAINS InterPro DOMAIN/s: Thaumatin pathogenesis-related (InterPro:IPR001938); BEST Arabidopsis thaliana protein match is: thaumatin-like protein 3 (TAIR:AT1G75030.1); Has 1591 Blast hits to 1571 proteins in 178 species: Archae - 0; Bacteria - 39; Metazoa - 54; Fungi - 86; Plants - 1401; Viruses - 2; Other Eukaryotes - 9 (s…	6	9	7	3	2	1	1	1	1	1	1	1	1	1	1
Sobic.002G025300																	PTHR33109.PTHR33109:SF13					AT4G37810.1			LOC_Os07g04020.1	expressed protein					not assigned.unknown	(at4g37810 : 82.4) unknown protein; FUNCTIONS IN: molecular_function unknown; INVOLVED IN: biological_process unknown; LOCATED IN: endomembrane system; BEST Arabidopsis thaliana protein match is: unknown protein (TAIR:AT5G10310.1); Has 149 Blast hits to 149 proteins in 15 species: Archae - 0; Bacteria - 0; Metazoa - 0; Fungi - 0; Plants - 149; Viruses - 0; Other Eukaryotes - 0 (source: NCBI BLink…	32	38	27	19	13	8	6	9	6	8	8	6	5	4	2
Sobic.002G016400	PF07731	PF00394	PF07732						Multicopper_oxidase	Multicopper_oxidase	Multicopper_oxidase						PTHR11709.PTHR11709:SF26		1.10.3.3		GO:0055114.GO:0016491.GO:0005507	AT5G66920.1	sks17	SKU5 similar 17	LOC_Os07g02810.1	L-ascorbate oxidase homolog precursor. putative. expressed					misc.oxidases - copper flavone etc	(at5g66920 : 553.0) SKU5 similar 17 (sks17); FUNCTIONS IN: oxidoreductase activity copper ion binding; INVOLVED IN: response to karrikin; LOCATED IN: cell wall plant-type cell wall; EXPRESSED IN: 21 plant structures; EXPRESSED DURING: 13 growth stages; CONTAINS InterPro DOMAIN/s: Multicopper oxidase type 3 (InterPro:IPR011707) Cupredoxin (InterPro:IPR008972) Multicopper oxidase type 2 (InterPro:I…	43	40	34	17	9	10	5	6	5	6	4	7	6	4	4
Sobic.002G004500	PF00931								NB-ARC_domain								PTHR23155.PTHR23155:SF411				GO:0043531	AT5G45490.2		P-loop containing nucleoside triphosphate hydrolases superfamily protein	LOC_Os07g01530.1	expressed protein					not assigned.unknown	no hits & (original description: pacid=32765868 transcript=Sobic.002G004500.1 locus=Sobic.002G004500 ID=Sobic.002G004500.1.v3.1 annot-version=v3.1)	38	39	18	11	12	5	6	6	5	5	4	2	3	2	2
Sobic.002G004300	PF04578	PF13968							Protein_of_unknown_function_DUF594	Domain_of_unknown_function_(DUF4220)							PTHR31325.PTHR31325:SF32					AT5G45540.1		Protein of unknown function (DUF594)	LOC_Os07g01520.1	expressed protein					not assigned.unknown	(at5g45540 : 356.0) Protein of unknown function (DUF594); CONTAINS InterPro DOMAIN/s: Protein of unknown function DUF594 (InterPro:IPR007658); BEST Arabidopsis thaliana protein match is: Protein of unknown function (DUF594) (TAIR:AT5G45480.1); Has 1285 Blast hits to 857 proteins in 12 species: Archae - 0; Bacteria - 0; Metazoa - 0; Fungi - 0; Plants - 1285; Viruses - 0; Other Eukaryotes - 0 (sour…	2	3	1	1	1	1	1	1	1	0	0	0	0	0	0
Sobic.002G003700	PF00141								Peroxidase								PTHR31235.PTHR31235:SF41		1.11.1.7	K00430	GO:0055114.GO:0020037.GO:0006979.GO:0004601	AT1G05260.1	RCI3.RCI3A	Peroxidase superfamily protein	LOC_Os07g01420.1	peroxidase precursor. putative. expressed			peroxidase	Peroxidase super	stress.abiotic.cold	(at1g05260 : 274.0) Encodes a cold-inducible cationic peroxidase that is involved in the stress response. In response to low temperature RCI3 transcripts accumulate in the aerial part and in roots of etiolated seedlings but only in roots of light-grown seedlings.; RARE COLD INDUCIBLE GENE 3 (RCI3); FUNCTIONS IN: peroxidase activity; INVOLVED IN: response to desiccation response to cold hyperosmot…	5	4	2	1	1	0	1	1	1	0	0	0	0	0	0
Sobic.002G003200	PF00141								Peroxidase								PTHR31235		1.11.1.7	K00430	GO:0055114.GO:0020037.GO:0006979.GO:0004601	AT3G01190.1		Peroxidase superfamily protein	LOC_Os07g01370.1	peroxidase precursor. putative. expressed			peroxidase	Peroxidase super	stress.abiotic.cold	(at3g01190 : 326.0) Peroxidase superfamily protein; FUNCTIONS IN: peroxidase activity heme binding; INVOLVED IN: response to oxidative stress oxidation reduction; LOCATED IN: endomembrane system; EXPRESSED IN: hypocotyl root; CONTAINS InterPro DOMAIN/s: Haem peroxidase (InterPro:IPR010255) Plant peroxidase (InterPro:IPR000823) Peroxidases heam-ligand binding site (InterPro:IPR019793) Haem peroxid…	13	34	30	18	8	5	4	4	4	3	2	1	1	1	1
Sobic.001G396500	PF13541	PF00004	PF02190						Subunit_ChlI_of_Mg-chelatase	ATPase_family_associated_with_various_cellular_activities_(AAA)	ATP-dependent_protease_La_(LON)_substrate-binding_domain_						PTHR10046.PTHR10046:SF44		3.4.21.53	K08675	GO:0005524.GO:0006508.GO:0004176.GO:0030163.GO:0004252	AT5G26860.1	LON1.LON_ARA_ARA	lon protease 1	LOC_Os07g48960.1	OsLonP3 - Putative Lon protease homologue. expressed					protein.degradation.serine protease	(at5g26860 : 1246.0) Encodes a member of the Lon protease-like proteins (Lon1/At5g26860 Lon2/At5g47040 Lon3/At3g05780 Lon4/At3g05790). Lon is a multifunctional ATP-dependent protease which exists in bacteria archaea and within organelles in eukaryotic cells. Lon proteases are responsible for the degradation of abnormal damaged and unstable proteins.; lon protease 1 (LON1); FUNCTIONS IN: serine-ty…	11	11	12	8	7	3	3	4	4	2	3	3	2	1	2
Sobic.002G357000	PF00141								Peroxidase								PTHR31388.PTHR31388:SF33		1.11.1.7	K00430	GO:0055114.GO:0020037.GO:0006979.GO:0004601	AT5G05340.1		Peroxidase superfamily protein	LOC_Os03g32050.1	peroxidase precursor. putative. expressed			peroxidase	Peroxidase super	misc.peroxidases	(at5g05340 : 284.0) Peroxidase superfamily protein; FUNCTIONS IN: protein binding peroxidase activity; INVOLVED IN: response to oxidative stress oxidation reduction; LOCATED IN: apoplast cell wall; EXPRESSED IN: 9 plant structures; EXPRESSED DURING: LP.04 four leaves visible 4 anthesis C globular stage petal differentiation and expansion stage; CONTAINS InterPro DOMAIN/s: Haem peroxidase (InterPr…	22	43	23	9	9	4	5	3	3	3	1	2	2	2	1
Sobic.001G310300	PF02798	PF00043							Glutathione_S-transferase_N-terminal_domain	Glutathione_S-transferase_C-terminal_domain							PTHR11260.PTHR11260:SF300	KOG0867	2.5.1.18	K00799	GO:0005515	AT3G03190.1	ATGSTF11.ATGSTF6.GSTF11	glutathione S-transferase F11	LOC_Os10g39740.1	glutathione S-transferase. putative. expressed					misc.glutathione S transferases	(at3g03190 : 139.0) Encodes glutathione transferase belonging to the phi class of GSTs. Naming convention according to Wagner et al. (2002).; glutathione S-transferase F11 (GSTF11); CONTAINS InterPro DOMAIN/s: Thioredoxin fold (InterPro:IPR012335) Glutathione S-transferase C-terminal (InterPro:IPR004046) Glutathione S-transferase C-terminal-like (InterPro:IPR010987) Glutathione S-transferase/chlo…	53	96	35	12	10	4	5	6	5	3	2	2	2	2	2
Sobic.001G305300	PF03759								PRONE_(Plant-specific_Rop_nucleotide_exchanger)								PTHR33101.PTHR33101:SF9				GO:0005089	AT4G00460.2	ATROPGEF3.ROPGEF3	RHO guanyl-nucleotide exchange factor 3	LOC_Os10g40270.1	ATROPGEF7/ROPGEF7. putative. expressed					signalling.G-proteins	(at4g00460 : 473.0) Encodes a member of KPP-like gene family homolog of KPP (kinase partner protein) gene in tomato. Also a member of the RopGEF (guanine nucleotide exchange factor) family containing the novel PRONE domain (plant-specific Rop nucleotide exchanger) which is exclusively active towards members of the Rop subfamily.; RHO guanyl-nucleotide exchange factor 3 (ROPGEF3); CONTAINS InterPr…	4	6	4	3	2	3	2	2	2	1	1	1	1	1	1
Sobic.001G296000																	PTHR31071.PTHR31071:SF10					AT3G20350.1			LOC_Os10g41300.1	expressed protein					not assigned.unknown	no hits & (original description: pacid=32760234 transcript=Sobic.001G296000.1 locus=Sobic.001G296000 ID=Sobic.001G296000.1.v3.1 annot-version=v3.1)	2	3	2	2	1	1	1	1	0	0	0	1	0	0	0
Sobic.001G265800	PF00011								Hsp20/alpha_crystallin_family								PTHR11527.PTHR11527:SF124	KOG3591							LOC_Os09g17660.1	expressed protein					not assigned.unknown	no hits & (original description: pacid=32759740 transcript=Sobic.001G265800.1 locus=Sobic.001G265800 ID=Sobic.001G265800.1.v3.1 annot-version=v3.1)	121	111	68	41	39	17	18	17	13	13	11	10	11	7	7
Sobic.001G264300	PF00011								Hsp20/alpha_crystallin_family								PTHR11527.PTHR11527:SF124								LOC_Os10g07210.1	hsp20/alpha crystallin family protein. putative. expressed					not assigned.unknown	no hits & (original description: pacid=32753649 transcript=Sobic.001G264300.1 locus=Sobic.001G264300 ID=Sobic.001G264300.1.v3.1 annot-version=v3.1)	475	592	399	241	181	81	83	70	56	49	39	36	38	30	38
Sobic.001G247700	PF08541	PF08392							3-Oxoacyl-[acyl-carrier-protein_(ACP)]_synthase_III_C_terminal	FAE1/Type_III_polyketide_synthase-like_protein							PTHR31561.PTHR31561:SF16		2.3.1.199.2.3.1.119	K15397	GO:0016747.GO:0008610.GO:0016020.GO:0006633	AT2G26640.1	KCS11	3-ketoacyl-CoA synthase 11	LOC_Os10g28060.1	3-ketoacyl-CoA synthase. putative. expressed	Suberin				lipid metabolism.FA synthesis and FA elongation.beta ketoacyl CoA synthase	(at2g26640 : 538.0) Encodes KCS11 a member of the 3-ketoacyl-CoA synthase family involved in the biosynthesis of VLCFA (very long chain fatty acids).; 3-ketoacyl-CoA synthase 11 (KCS11); FUNCTIONS IN: transferase activity transferring acyl groups other than amino-acyl groups catalytic activity; INVOLVED IN: response to cold response to light stimulus response to osmotic stress; LOCATED IN: membra…	5	4	2	0	0	0	0	0	0	0	0	0	0	0	0
Sobic.001G239400	PF00011								Hsp20/alpha_crystallin_family								PTHR11527.PTHR11527:SF138					AT5G04890.1	RTM2	HSP20-like chaperones superfamily protein	LOC_Os10g30162.1	hsp20/alpha crystallin family protein. putative. expressed					not assigned.unknown	no hits & (original description: pacid=32757568 transcript=Sobic.001G239400.1 locus=Sobic.001G239400 ID=Sobic.001G239400.1.v3.1 annot-version=v3.1)	7	10	7	3	2	1	1	1	1	1	1	0	1	1	0
Sobic.001G142200	PF07983	PF00332							X8_domain	Glycosyl_hydrolases_family_17							PTHR32227.PTHR32227:SF16		3.2.1.39		GO:0005975.GO:0004553	AT4G34480.1		O-Glycosyl hydrolases family 17 protein	LOC_Os03g46660.1	glucan endo-1.3-beta-glucosidase precursor. putative. expressed	Cell_wall		glucan endo-13-beta-glucosidase	O-Glycosyl hydrolases family 17 protein	misc.beta 13 glucan hydrolases.glucan endo-13-beta-glucosidase	(at4g34480 : 484.0) O-Glycosyl hydrolases family 17 protein; FUNCTIONS IN: cation binding hydrolase activity hydrolyzing O-glycosyl compounds catalytic activity; INVOLVED IN: carbohydrate metabolic process; LOCATED IN: endomembrane system; EXPRESSED IN: 22 plant structures; EXPRESSED DURING: 13 growth stages; CONTAINS InterPro DOMAIN/s: X8 (InterPro:IPR012946) Glycoside hydrolase catalytic core (…	174	172	160	98	82	85	66	58	55	50	39	38	35	29	36
Sobic.001G083500	PF02298								Plastocyanin-like_domain								PTHR33021.PTHR33021:SF56				GO:0009055	AT2G27035.1	AtENODL20.ENODL20	early nodulin-like protein 20	LOC_Os03g55120.1	plastocyanin-like domain containing protein. putative. expressed	Photosynthesis		plastocyanin-like domain containing protein	early nodulin-like protein 20	misc.plastocyanin-like	(at2g27035 : 83.6) Has been classified as a stellacyanin. Has also been classified as an early nodulin-like protein (ENODL) because it does not have a His residue involved in Cu binding. ENODLs are proteins having one plastocyanin-like (PCNL) domain lacking the amino acid residues necessary for Cu binding.; early nodulin-like protein 20 (ENODL20); FUNCTIONS IN: electron carrier activity copper io…	64	53	44	25	15	22	16	12	11	15	7	12	15	15	15
Sobic.001G067800	PF02535								ZIP_Zinc_transporter								PTHR11040.PTHR11040:SF63	KOG2474		K07238	GO:0055085.GO:0046873.GO:0030001.GO:0016020	AT3G20870.1	ZTP29	ZIP metal ion transporter family	LOC_Os08g01030.1	metal cation transporter. putative. expressed					transport.metal	(at3g20870 : 288.0) ZIP metal ion transporter family; FUNCTIONS IN: metal ion transmembrane transporter activity; INVOLVED IN: metal ion transport transmembrane transport; LOCATED IN: endomembrane system membrane; EXPRESSED IN: 23 plant structures; EXPRESSED DURING: 13 growth stages; CONTAINS InterPro DOMAIN/s: Zinc/iron permease (InterPro:IPR003689); BEST Arabidopsis thaliana protein match is: Z…	11	15	13	6	5	1	2	2	1	1	1	1	1	1	0
Sobic.001G046800	PF02298								Plastocyanin-like_domain								PTHR33021.PTHR33021:SF67				GO:0009055	AT5G26330.1		Cupredoxin superfamily protein	LOC_Os03g59280.1	plastocyanin-like domain containing protein. putative. expressed	Photosynthesis		plastocyanin-like domain containing protein	Cupredoxin super	misc.plastocyanin-like	(at5g26330 : 127.0) Cupredoxin superfamily protein; FUNCTIONS IN: electron carrier activity copper ion binding; LOCATED IN: anchored to membrane; EXPRESSED IN: 16 plant structures; EXPRESSED DURING: 10 growth stages; CONTAINS InterPro DOMAIN/s: Plastocyanin-like (InterPro:IPR003245) Cupredoxin (InterPro:IPR008972); BEST Arabidopsis thaliana protein match is: Cupredoxin superfamily protein (TAIR:A…	39	78	62	56	36	13	14	15	13	8	8	7	6	5	4
Sobic.001G037400	PF00560	PF08263	PF13855	PF07714					Leucine_Rich_Repeat	Leucine_rich_repeat_N-terminal_domain	Leucine_rich_repeat	Protein_tyrosine_and_serine/threonine_kinase					PTHR27008.PTHR27008:SF9	KOG1187	2.7.11.1		GO:0005515.GO:0006468.GO:0004672	AT1G67510.1		Leucine-rich repeat protein kinase family protein	LOC_Os12g13300.1	expressed protein					signalling.receptor kinases.leucine rich repeat III	(at1g67510 : 611.0) Leucine-rich repeat protein kinase family protein; FUNCTIONS IN: protein serine/threonine kinase activity kinase activity ATP binding; INVOLVED IN: transmembrane receptor protein tyrosine kinase signaling pathway protein amino acid phosphorylation; LOCATED IN: endomembrane system; EXPRESSED IN: 22 plant structures; EXPRESSED DURING: 13 growth stages; CONTAINS InterPro DOMAIN/s…	16	20	12	8	6	5	3	4	4	5	3	3	3	3	2
Sobic.001G015700	PF00657								GDSL-like_Lipase/Acylhydrolase								PTHR22835.PTHR22835:SF231		3.1.1.49		GO:0016788	AT3G48460.1		GDSL-like Lipase/Acylhydrolase superfamily protein	LOC_Os03g62740.1	GDSL-like lipase/acylhydrolase. putative. expressed					misc.GDSL-motif lipase	(at3g48460 : 326.0) GDSL-like Lipase/Acylhydrolase superfamily protein; FUNCTIONS IN: hydrolase activity acting on ester bonds carboxylesterase activity; INVOLVED IN: glycerol biosynthetic process lipid metabolic process; LOCATED IN: endomembrane system; EXPRESSED IN: 22 plant structures; EXPRESSED DURING: 14 growth stages; CONTAINS InterPro DOMAIN/s: Lipase GDSL (InterPro:IPR001087); BEST Arabid…	7	10	8	5	4	3	2	2	2	1	1	1	1	1	1
Sobic.002G325200	PF03168								Late_embryogenesis_abundant_protein								PTHR31415.PTHR31415:SF5					AT4G05220.1		Late embryogenesis abundant (LEA) hydroxyproline-rich glycoprotein family	LOC_Os07g34720.1	harpin-induced protein 1 domain containing protein. expressed					not assigned.no ontology	(at4g05220 : 148.0) Late embryogenesis abundant (LEA) hydroxyproline-rich glycoprotein family; CONTAINS InterPro DOMAIN/s: Late embryogenesis abundant protein group 2 (InterPro:IPR004864); BEST Arabidopsis thaliana protein match is: Late embryogenesis abundant (LEA) hydroxyproline-rich glycoprotein family (TAIR:AT1G61760.1); Has 847 Blast hits to 847 proteins in 27 species: Archae - 0; Bacteria -…	7	13	8	4	3	1	1	2	1	1	1	1	1	0	1
Sobic.003G000200	PF05512								AWPM-19-like_family								PTHR33294.PTHR33294:SF2					AT1G29520.1		AWPM-19-like family protein	LOC_Os01g14530.1	AWPM-19-like membrane family protein. putative. expressed					transport.misc	(at1g29520 : 152.0) AWPM-19-like family protein; FUNCTIONS IN: molecular_function unknown; INVOLVED IN: biological_process unknown; LOCATED IN: endomembrane system membrane; EXPRESSED IN: 22 plant structures; EXPRESSED DURING: 13 growth stages; CONTAINS InterPro DOMAIN/s: AWPM-19-like (InterPro:IPR008390); BEST Arabidopsis thaliana protein match is: AWPM-19-like family protein (TAIR:AT5G46530.1);…	18	24	13	5	4	2	2	1	1	1	1	1	1	1	2
Sobic.005G010300	PF00011								Hsp20/alpha_crystallin_family																LOC_Os09g17660.1	expressed protein					not assigned.unknown	no hits & (original description: pacid=32741004 transcript=Sobic.005G010300.1 locus=Sobic.005G010300 ID=Sobic.005G010300.1.v3.1 annot-version=v3.1)	67	84	60	45	39	31	23	24	19	19	12	14	13	12	8
Sobic.003G283500	PF03134								TB2/DP1_HVA22_family								PTHR12300.PTHR12300:SF27			K17279		AT2G42820.1	HVA22F	HVA22-like protein F	LOC_Os01g52780.1	HVA22. putative. expressed			hormone metabolism.abscisic acid.synthesis-degradation	(at2g42820 : 205.0) HVA22-like protein F (HVA22F); FUNCTIONS IN: molecular_function unknown; INVOLVED IN: biological_process unknown; LOCATED IN: endomembrane system; CONTAINS InterPro DOMAIN/s: TB2/DP1/HVA22 related protein (InterPro:IPR004345); BEST Arabidopsis thaliana protein match is: HVA22 homologue A (TAIR:AT1G74520.1); Has 35333 Blast hits to 34131 proteins in 2444 species: Archae - 798; …	hormone metabolism.abscisic acid.synthesis-degradation	(at2g42820 : 205.0) HVA22-like protein F (HVA22F); FUNCTIONS IN: molecular_function unknown; INVOLVED IN: biological_process unknown; LOCATED IN: endomembrane system; CONTAINS InterPro DOMAIN/s: TB2/DP1/HVA22 related protein (InterPro:IPR004345); BEST Arabidopsis thaliana protein match is: HVA22 homologue A (TAIR:AT1G74520.1); Has 35333 Blast hits to 34131 proteins in 2444 species: Archae - 798; …	26	39	34	19	17	11	11	11	9	8	8	6	7	4	3
Sobic.004G357600	PF00534	PF00862							Glycosyl_transferases_group_1	Sucrose_synthase							PTHR12526.PTHR12526:SF296	KOG0853	2.4.1.13	K00695	GO:0016157.GO:0005985	AT1G73370.1	ATSUS6.SUS6	sucrose synthase 6	LOC_Os02g58480.1	sucrose synthase. putative. expressed					major CHO metabolism.degradation.sucrose.Susy	(at1g73370 : 1005.0) Encodes a protein with sucrose synthase activity (SUS6).; sucrose synthase 6 (SUS6); CONTAINS InterPro DOMAIN/s: Sucrose synthase plant/cyanobacteria (InterPro:IPR012820) Sucrose synthase (InterPro:IPR000368) Glycosyl transferase group 1 (InterPro:IPR001296); BEST Arabidopsis thaliana protein match is: sucrose synthase 5 (TAIR:AT5G37180.1). & (reliability: 2010.0) & (original…	19	24	20	10	7	3	3	3	3	2	3	1	1	1	1
Sobic.004G297950																															not assigned.unknown	no hits & (original description: pacid=32749039 transcript=Sobic.004G297950.1 locus=Sobic.004G297950 ID=Sobic.004G297950.1.v3.1 annot-version=v3.1)	270	396	276	144	72	115	54	52	62	46	21	37	27	19	17
Sobic.004G288400	PF03168								Late_embryogenesis_abundant_protein								PTHR31852.PTHR31852:SF12					AT5G22870.1		Late embryogenesis abundant (LEA) hydroxyproline-rich glycoprotein family	LOC_Os02g44670.1	harpin-induced protein 1 domain containing protein. expressed					not assigned.unknown	no hits & (original description: pacid=32748350 transcript=Sobic.004G288400.1 locus=Sobic.004G288400 ID=Sobic.004G288400.1.v3.1 annot-version=v3.1)	5	11	4	1	2	0	1	0	0	1	0	0	0	0	0
Sobic.004G221200																															not assigned.unknown	no hits & (original description: pacid=32744992 transcript=Sobic.004G221200.1 locus=Sobic.004G221200 ID=Sobic.004G221200.1.v3.1 annot-version=v3.1)	1	3	2	1	1	0	1	1	0	0	0	1	0	1	1
Sobic.004G172400																	PTHR23155.PTHR23155:SF638					AT5G45500.1		RNI-like superfamily protein	LOC_Os02g34490.1	Leucine Rich Repeat family protein. expressed					not assigned.unknown	no hits & (original description: pacid=32744243 transcript=Sobic.004G172400.1 locus=Sobic.004G172400 ID=Sobic.004G172400.1.v3.1 annot-version=v3.1)| no hits & (original description: pacid=32744244 transcript=Sobic.004G172400.2 locus=Sobic.004G172400 ID=Sobic.004G172400.2.v3.1 annot-version=v3.1)	5	7	5	4	5	2	2	2	2	1	1	1	1	0	1
Sobic.004G132700	PF13962	PF13637	PF12796						Domain_of_unknown_function	Ankyrin_repeats_(many_copies)	Ankyrin_repeats_(3_copies)						PTHR24177.PTHR24177:SF20	KOG0508.KOG4412				AT4G03500.1		Ankyrin repeat family protein	LOC_Os09g16160.1	ankyrin repeat family protein. putative. expressed					cell.organisation	(at4g03500 : 134.0) Ankyrin repeat family protein; CONTAINS InterPro DOMAIN/s: Ankyrin repeat-containing domain (InterPro:IPR020683) Ankyrin repeat (InterPro:IPR002110); BEST Arabidopsis thaliana protein match is: Ankyrin repeat family protein (TAIR:AT4G03460.1); Has 38634 Blast hits to 17459 proteins in 653 species: Archae - 49; Bacteria - 2374; Metazoa - 20314; Fungi - 3164; Plants - 3215; Viru…	6	6	4	3	2	1	1	1	0	0	0	0	0	0	0
Sobic.004G128600	PF05558								DREPP_plasma_membrane_polypeptide								PTHR38522.PTHR38522:SF2				GO:0051716.GO:0046658	AT4G20260.2	ATPCAP1.PCAP1	plasma-membrane associated cation-binding protein 1	LOC_Os02g18410.1	salt stress root protein RS1. putative. expressed					signalling.phosphinositides	(at4g20260 : 100.0) Encodes a Ca2+ and Cu2+ binding protein. N-terminal myristylation on glycine 2 appears to enable it to associate tightly with the plasma membrane. Recombinant PCaP1 interacts strongly with phosphatidylinositol 35-bisphosphate (PtdIns(35)P2) and PtdIns (345)P3 and weakly with PtdIns(35)P2 and PtdIns(45). It also interacts with calmodulin (CaM) in a calcium-dependent manner. CaM…	650	778	391	184	169	151	162	144	117	95	86	132	157	167	141
Sobic.004G050700	PF02298								Plastocyanin-like_domain								PTHR33021.PTHR33021:SF59				GO:0009055	AT5G53870.1	AtENODL1.ENODL1	early nodulin-like protein 1	LOC_Os02g06690.1	plastocyanin-like domain containing protein. putative. expressed	Photosynthesis		plastocyanin-like domain containing protein	early nodulin-like protein 9	misc.plastocyanin-like	(at3g20570 : 120.0) early nodulin-like protein 9 (ENODL9); FUNCTIONS IN: electron carrier activity copper ion binding; LOCATED IN: anchored to membrane; EXPRESSED IN: 22 plant structures; EXPRESSED DURING: 13 growth stages; CONTAINS InterPro DOMAIN/s: Plastocyanin-like (InterPro:IPR003245) Cupredoxin (InterPro:IPR008972); BEST Arabidopsis thaliana protein match is: early nodulin-like protein 14 (…	5	8	3	1	1	0	0	0	0	0	0	0	0	0	0
Sobic.004G035800	PF13855								Leucine_rich_repeat								PTHR32093.PTHR32093:SF36				GO:0005515	AT1G12040.1	LRX1	leucine-rich repeat/extensin 1	LOC_Os06g49100.1	retrotransposon protein. putative. unclassified. expressed	Cell_wall		uncharacterized protein At4g06744	leucine-rich repeat/extensin 1	cell wall.cell wall proteins.LRR	(at1g62440 : 396.0) encodes a paralog of LRX1 (LEUCINE-RICH REPEAT/EXTENSIN 1) which acts synergistically with LRX1 in root hair cell morphogenesis.; leucine-rich repeat/extensin 2 (LRX2); CONTAINS InterPro DOMAIN/s: Leucine-rich repeat-containing N-terminal domain type 2 (InterPro:IPR013210) Leucine-rich repeat (InterPro:IPR001611); BEST Arabidopsis thaliana protein match is: leucine-rich repeat…	26	32	20	7	4	7	4	5	4	1	2	3	3	2	5
Sobic.003G430800																	PTHR37216.PTHR37216:SF1					AT2G41200.1			LOC_Os01g72560.1	expressed protein					not assigned.unknown	no hits & (original description: pacid=32729575 transcript=Sobic.003G430800.1 locus=Sobic.003G430800 ID=Sobic.003G430800.1.v3.1 annot-version=v3.1)	11	19	7	2	2	1	0	0	0	0	1	0	0	0	0
Sobic.003G427700	PF07883								Cupin_domain								PTHR31238.PTHR31238:SF28					AT1G09560.1	GLP5	germin-like protein 5	LOC_Os01g72290.1	expressed protein					metal handling.binding chelation and storage	(at3g62020 : 240.0) germin-like protein (GLP10); germin-like protein 10 (GLP10); FUNCTIONS IN: manganese ion binding nutrient reservoir activity; INVOLVED IN: biological_process unknown; LOCATED IN: cell wall plant-type cell wall; EXPRESSED IN: 19 plant structures; EXPRESSED DURING: 10 growth stages; CONTAINS InterPro DOMAIN/s: Cupin RmlC-type (InterPro:IPR011051) Cupin 1 (InterPro:IPR006045) Rml…	6	19	14	4	5	1	0	0	0	0	0	0	0	0	1
Sobic.003G407001	PF11820								Protein_of_unknown_function_(DUF3339)								PTHR33128.PTHR33128:SF8					AT3G27027.1		Protein of unknown function (DUF 3339)	LOC_Os01g69890.1	expressed protein					not assigned.unknown	(at3g27027 : 114.0) Protein of unknown function (DUF 3339); FUNCTIONS IN: molecular_function unknown; INVOLVED IN: biological_process unknown; LOCATED IN: endomembrane system; CONTAINS InterPro DOMAIN/s: Protein of unknown function DUF3339 (InterPro:IPR021775); BEST Arabidopsis thaliana protein match is: Protein of unknown function (DUF 3339) (TAIR:AT5G40980.1); Has 30201 Blast hits to 17322 prot…	14	24	12	5	7	6	4	4	4	4	4	4	3	2	2
Sobic.003G378500	PF05078								Protein_of_unknown_function_(DUF679)								PTHR31621.PTHR31621:SF4					AT1G09157.1		Protein of unknown function (DUF679)	LOC_Os01g65992.1	expressed protein					not assigned.unknown	(at1g09157 : 112.0) Protein of unknown function (DUF679); LOCATED IN: chloroplast; CONTAINS InterPro DOMAIN/s: Protein of unknown function DUF679 (InterPro:IPR007770); BEST Arabidopsis thaliana protein match is: Protein of unknown function (DUF679) (TAIR:AT5G39650.1); Has 35333 Blast hits to 34131 proteins in 2444 species: Archae - 798; Bacteria - 22429; Metazoa - 974; Fungi - 991; Plants - 531; …	4	5	3	2	1	1	0	1	1	1	1	1	1	0	0
Sobic.003G269100	PF05512								AWPM-19-like_family								PTHR33294					AT5G46530.1		AWPM-19-like family protein	LOC_Os01g50440.1	AWPM-19-like membrane family protein. putative. expressed					transport.misc	(at5g46530 : 152.0) AWPM-19-like family protein; FUNCTIONS IN: molecular_function unknown; INVOLVED IN: biological_process unknown; LOCATED IN: endomembrane system membrane; CONTAINS InterPro DOMAIN/s: AWPM-19-like (InterPro:IPR008390); BEST Arabidopsis thaliana protein match is: AWPM-19-like family protein (TAIR:AT1G29520.1); Has 181 Blast hits to 181 proteins in 20 species: Archae - 0; Bacteria…	64	87	67	37	32	15	15	13	12	9	7	9	6	3	4
Sobic.003G006100																	PTHR23155.PTHR23155:SF612					AT3G50950.1	ZAR1	HOPZ-ACTIVATED RESISTANCE 1	LOC_Os11g43250.1	Leucine Rich Repeat family protein. expressed					not assigned.unknown	no hits & (original description: pacid=32732507 transcript=Sobic.003G006100.1 locus=Sobic.003G006100 ID=Sobic.003G006100.1.v3.1 annot-version=v3.1)	5	6	3	1	1	0	0	0	0	0	0	0	0	0	0
Sobic.003G263900	PF02453								Reticulon								PTHR10994.PTHR10994:SF85	KOG1792				AT3G18260.1		Reticulon family protein	LOC_Os05g47690.1	reticulon domain containing protein. putative. expressed					not assigned.no ontology	(at3g18260 : 184.0) Reticulon family protein; FUNCTIONS IN: molecular_function unknown; INVOLVED IN: biological_process unknown; LOCATED IN: endoplasmic reticulum; EXPRESSED IN: 13 plant structures; EXPRESSED DURING: LP.06 six leaves visible LP.04 four leaves visible 4 anthesis petal differentiation and expansion stage LP.12 twelve leaves visible; CONTAINS InterPro DOMAIN/s: Reticulon (InterPro:I…	23	27	15	8	7	3	3	4	3	2	2	2	2	1	1
Sobic.003G261000	PF12428								Protein_of_unknown_function_(DUF3675)								PTHR23012.PTHR23012:SF100					AT2G01275.2		RING/FYVE/PHD zinc finger superfamily protein	LOC_Os01g49280.1	zinc finger family protein. putative. expressed					protein.degradation.ubiquitin.E3.RING	(at2g01275 : 105.0) RING/FYVE/PHD zinc finger superfamily protein; FUNCTIONS IN: zinc ion binding; CONTAINS InterPro DOMAIN/s: Protein of unknown function DUF3675 (InterPro:IPR022143) Zinc finger C3HC4 RING-type (InterPro:IPR018957) Zinc finger RING-CH-type (InterPro:IPR011016); BEST Arabidopsis thaliana protein match is: RING/FYVE/PHD zinc finger superfamily protein (TAIR:AT5G38070.1); Has 35333…	3	5	4	2	2	1	0	1	1	0	0	0	0	0	0
Sobic.003G231600	PF00571								CBS_domain								PTHR11911.PTHR11911:SF94					AT5G10860.1		Cystathionine beta-synthase (CBS) family protein	LOC_Os01g44360.1	CBS domain containing membrane protein. putative. expressed					not assigned.no ontology	(at5g10860 : 182.0) Cystathionine beta-synthase (CBS) family protein; FUNCTIONS IN: cobalt ion binding; INVOLVED IN: response to salt stress; LOCATED IN: mitochondrion; EXPRESSED IN: 24 plant structures; EXPRESSED DURING: 15 growth stages; CONTAINS InterPro DOMAIN/s: Cystathionine beta-synthase core (InterPro:IPR000644); BEST Arabidopsis thaliana protein match is: Cystathionine beta-synthase (CBS…	8	13	7	3	4	0	1	1	1	1	0	0	0	0	0
Sobic.003G229800	PF07983								X8_domain								PTHR32227.PTHR32227:SF127					AT2G30933.1		Carbohydrate-binding X8 domain superfamily protein	LOC_Os01g44090.1	X8 domain containing protein. expressed					misc.beta 13 glucan hydrolases	(at1g29380 : 98.6) Carbohydrate-binding X8 domain superfamily protein; FUNCTIONS IN: molecular_function unknown; INVOLVED IN: biological_process unknown; LOCATED IN: endomembrane system; CONTAINS InterPro DOMAIN/s: X8 (InterPro:IPR012946); BEST Arabidopsis thaliana protein match is: Carbohydrate-binding X8 domain superfamily protein (TAIR:AT2G30933.1); Has 79591 Blast hits to 28935 proteins in 17…	17	20	11	6	5	4	3	4	3	2	1	1	1	1	1
Sobic.003G201400	PF00011								Hsp20/alpha_crystallin_family								PTHR11527.PTHR11527:SF129					AT5G20970.1		HSP20-like chaperones superfamily protein	LOC_Os01g40550.1	hsp20/alpha crystallin family protein. putative. expressed					not assigned.unknown	no hits & (original description: pacid=32729991 transcript=Sobic.003G201400.2 locus=Sobic.003G201400 ID=Sobic.003G201400.2.v3.1 annot-version=v3.1)| no hits & (original description: pacid=32729992 transcript=Sobic.003G201400.3 locus=Sobic.003G201400 ID=Sobic.003G201400.3.v3.1 annot-version=v3.1)	2	4	2	1	1	0	0	0	0	0	0	0	0	0	0
Sobic.003G201300	PF00011								Hsp20/alpha_crystallin_family								PTHR11527.PTHR11527:SF169					AT1G54400.1		HSP20-like chaperones superfamily protein	LOC_Os05g51440.1	hsp20/alpha crystallin family protein. putative. expressed					not assigned.unknown	no hits & (original description: pacid=32727709 transcript=Sobic.003G201300.1 locus=Sobic.003G201300 ID=Sobic.003G201300.1.v3.1 annot-version=v3.1)	2	4	2	1	1	0	0	0	0	0	0	0	0	0	0
Sobic.003G201200	PF00011								Hsp20/alpha_crystallin_family								PTHR11527.PTHR11527:SF129					AT5G04890.1	RTM2	HSP20-like chaperones superfamily protein	LOC_Os05g51440.1	hsp20/alpha crystallin family protein. putative. expressed					not assigned.unknown	no hits & (original description: pacid=32732840 transcript=Sobic.003G201200.1 locus=Sobic.003G201200 ID=Sobic.003G201200.1.v3.1 annot-version=v3.1)	2	5	3	1	1	0	0	0	0	0	0	0	0	0	0
Sobic.003G132500	PF05922	PF00082							Peptidase_inhibitor_I9	Subtilase_family							PTHR10795.PTHR10795:SF444		3.4.14.10		GO:0006508.GO:0004252	AT1G20160.1	ATSBT5.2	Subtilisin-like serine endopeptidase family protein	LOC_Os09g30458.1	subtilisin-like protease. putative. expressed					protein.degradation.subtilases	(at1g20160 : 502.0) ATSBT5.2; FUNCTIONS IN: identical protein binding serine-type endopeptidase activity; INVOLVED IN: proteolysis negative regulation of catalytic activity; LOCATED IN: apoplast; EXPRESSED IN: 24 plant structures; EXPRESSED DURING: 12 growth stages; CONTAINS InterPro DOMAIN/s: Protease-associated PA (InterPro:IPR003137) Peptidase S8/S53 subtilisin/kexin/sedolisin (InterPro:IPR000…	16	14	5	3	3	2	1	2	1	1	1	1	1	1	1
Sobic.003G121000	PF00141								Peroxidase								PTHR31388.PTHR31388:SF3		1.11.1.7	K00430	GO:0055114.GO:0020037.GO:0006979.GO:0004601	AT5G66390.1		Peroxidase superfamily protein	LOC_Os01g15830.1	peroxidase precursor. putative. expressed			peroxidase	Peroxidase super	misc.peroxidases	(at5g66390 : 453.0) Peroxidase superfamily protein; FUNCTIONS IN: peroxidase activity heme binding; INVOLVED IN: response to oxidative stress oxidation reduction; LOCATED IN: endomembrane system; EXPRESSED IN: leaf apex hypocotyl root flower; EXPRESSED DURING: 4 anthesis petal differentiation and expansion stage; CONTAINS InterPro DOMAIN/s: Haem peroxidase (InterPro:IPR010255) Plant peroxidase (I…	10	16	9	6	3	4	2	3	3	5	3	3	5	7	5
Sobic.003G116100	PF04043	PF01095							Plant_invertase/pectin_methylesterase_inhibitor	Pectinesterase							PTHR31707.PTHR31707:SF34		3.1.1.11	K01051	GO:0004857.GO:0042545.GO:0030599.GO:0005618	AT3G05620.1		Plant invertase/pectin methylesterase inhibitor superfamily	LOC_Os01g15039.1	pectinesterase. putative. expressed	Cell_wall		pectinesterase	Plant invertase/pectin methylesterase inhibitor superfamily	cell wall.pectin*esterases.PME	(at3g05620 : 452.0) Plant invertase/pectin methylesterase inhibitor superfamily; FUNCTIONS IN: enzyme inhibitor activity pectinesterase activity; INVOLVED IN: cell wall modification; LOCATED IN: endomembrane system cell wall plant-type cell wall; EXPRESSED IN: shoot leaf apex hypocotyl flower pollen tube; EXPRESSED DURING: petal differentiation and expansion stage; CONTAINS InterPro DOMAIN/s: Pec…	2	4	2	1	1	1	1	0	0	0	0	0	0	0	0
Sobic.003G115200	PF06749								Protein_of_unknown_function_(DUF1218)								PTHR31769.PTHR31769:SF2					AT5G49320.1		Protein of unknown function (DUF1218)	LOC_Os01g14960.1	expressed protein					not assigned.unknown	(at5g49320 : 108.0) Protein of unknown function (DUF1218); CONTAINS InterPro DOMAIN/s: Protein of unknown function DUF1218 (InterPro:IPR009606); Has 1807 Blast hits to 1807 proteins in 277 species: Archae - 0; Bacteria - 0; Metazoa - 736; Fungi - 347; Plants - 385; Viruses - 0; Other Eukaryotes - 339 (source: NCBI BLink). & (reliability: 216.0) & (original description: pacid=32733068 transcript=S…	6	8	6	3	3	2	2	2	2	2	2	1	1	1	1
Sobic.003G070600	PF00106								short_chain_dehydrogenase								PTHR24320.PTHR24320:SF81	KOG1208	1.1.1.300.1.1.1.330		GO:0016491.GO:0008152	AT2G37540.1		NAD(P)-binding Rossmann-fold superfamily protein	LOC_Os01g05840.2	oxidoreductase. short chain dehydrogenase/reductase family domain containing family. expressed					misc.short chain dehydrogenase/reductase (SDR)	(at2g37540 : 363.0) NAD(P)-binding Rossmann-fold superfamily protein; FUNCTIONS IN: oxidoreductase activity binding catalytic activity; INVOLVED IN: pollen tube growth; EXPRESSED IN: 23 plant structures; EXPRESSED DURING: 13 growth stages; CONTAINS InterPro DOMAIN/s: NAD(P)-binding domain (InterPro:IPR016040) Glucose/ribitol dehydrogenase (InterPro:IPR002347) Short-chain dehydrogenase/reductase S…	267	165	154	105	81	49	40	30	26	19	16	20	18	15	15
Sobic.003G022500																									LOC_Os01g11210.1	expressed protein					not assigned.unknown	no hits & (original description: pacid=32733581 transcript=Sobic.003G022500.1 locus=Sobic.003G022500 ID=Sobic.003G022500.1.v3.1 annot-version=v3.1)	13	15	10	9	6	5	4	3	3	3	2	2	2	1	1
Sobic.010G276700	PF00534	PF00862							Glycosyl_transferases_group_1	Sucrose_synthase							PTHR12526.PTHR12526:SF408	KOG0853	2.4.1.13	K00695	GO:0016157.GO:0005985	AT1G73370.1	ATSUS6.SUS6	sucrose synthase 6	LOC_Os04g24430.1	sucrose synthase. putative. expressed					major CHO metabolism.degradation.sucrose.Susy	(at1g73370 : 1181.0) Encodes a protein with sucrose synthase activity (SUS6).; sucrose synthase 6 (SUS6); CONTAINS InterPro DOMAIN/s: Sucrose synthase plant/cyanobacteria (InterPro:IPR012820) Sucrose synthase (InterPro:IPR000368) Glycosyl transferase group 1 (InterPro:IPR001296); BEST Arabidopsis thaliana protein match is: sucrose synthase 5 (TAIR:AT5G37180.1). & (reliability: 2362.0) & (original…	61	83	58	30	23	7	8	8	6	3	5	3	3	1	2
