# Supplementary material for: Bioenergy sorghum nodal root bud development: morphometric, transcriptomic and gene regulatory network analysis
Source: Front Plant Sci. 2024 Oct 21;15:1456627. doi: 10.3389/fpls.2024.1456627 (PMC11532172; doi:10.3389/fpls.2024.1456627)
Supplement: Supplementary Data Sheet 3 — Analysis of first tier neighbors of NRB gene regulatory network (GRN) TFs with high expression early in NRB development. TFs that are connected to and could therefore regulate TFs expressed early in NRB development are listed in files labeled ‘activators first neighbors’. Genes that are connected to that could be regulated by TFs expressed early in development are listed in files labeled ‘activated first neighbors’. [file DataSheet3.zip › S-File3-NRB_network_early TFs/C2H2.IDD16_ANT_Sobic.002G221400_activated_first_neighbors.xlsx]

## Sheet: Sheet1
GeneIDV3	Pfam1	Pfam2	Pfam3	Pfam4	Pfam5	Pfam6	Pfam7	Pfam8	Pfam1_domain	Pfam2_domain	Pfam3_domain	Pfam4_domain	Pfam5_domain	Pfam6_domain	Pfam7_domain	Pfam8_domain	Panther	KOG	KEGG_ec	KO	GO	Best_hit_arabi_name	arabi_symbol	arabi_defline	Best_hit_rice_name	rice_defline	Functional_category	misc_annotation	Rice_Annotation	Arabidopsis_Annotation	MapmanProcess	ArabidopsisID_description	TX08001_Nodal_Root_Bud_Node_Phy_7_TPMmean	TX08001_Nodal_Root_Bud_Node_Phy_8_TPMmean	TX08001_Nodal_Root_Bud_Node_Phy_9_TPMmean	TX08001_Nodal_Root_Bud_Node_Phy_10_TPMmean	TX08001_Nodal_Root_Bud_Node_Phy_11_TPMmean	TX08001_Nodal_Root_Bud_Node_Phy_12_TPMmean	TX08001_Nodal_Root_Bud_Node_Phy_13_TPMmean	TX08001_Nodal_Root_Bud_Node_Phy_14_TPMmean	TX08001_Nodal_Root_Bud_Node_Phy_15_TPMmean	TX08001_Nodal_Root_Bud_Node_Phy_16_TPMmean	TX08001_Nodal_Root_Bud_Node_Phy_17_TPMmean	TX08001_Nodal_Root_Bud_Node_Phy_18_TPMmean	TX08001_Nodal_Root_Bud_Node_Phy_19_TPMmean	TX08001_Nodal_Root_Bud_Node_Phy_20_TPMmean	TX08001_Nodal_Root_Bud_Node_Phy_21_TPMmean
Sobic.002G221400																	PTHR10593.PTHR10593:SF40					AT1G25250.1	AtIDD16.IDD16	indeterminate(ID)-domain 16	LOC_Os09g27650.2	ZOS9-14 - C2H2 zinc finger protein. expressed	Transcription_factors		ZOS9-14 - C2H2 zinc finger protein	C2H2-like zinc finger protein	RNA.regulation of transcription.C2H2 zinc finger family	(at2g01940 : 283.0) May be involved in an early event in shoot gravitropism such as gravity perception and/or a signaling process subsequent to amyloplast sedimentation as a putative transcription factor in gravity-perceptive cells.; SHOOT GRAVITROPISM 5 (SGR5); CONTAINS InterPro DOMAIN/s: Zinc finger C2H2-like (InterPro:IPR015880) Zinc finger C2H2-type (InterPro:IPR007087); BEST Arabidopsis thal…	7	5	2	1	1	1	1	1	1	1	0	0	1	0	2
Sobic.001G061400	PF07714								Protein_tyrosine_and_serine/threonine_kinase								PTHR27003.PTHR27003:SF50	KOG1187	2.7.11.1		GO:0006468.GO:0004672	AT3G03770.2		Leucine-rich repeat protein kinase family protein	LOC_Os03g57780.1	protein kinase. putative. expressed					signalling.receptor kinases.leucine rich repeat VI	(at3g03770 : 675.0) Leucine-rich repeat protein kinase family protein; FUNCTIONS IN: protein serine/threonine kinase activity protein kinase activity ATP binding; INVOLVED IN: transmembrane receptor protein tyrosine kinase signaling pathway protein amino acid phosphorylation; LOCATED IN: endomembrane system; EXPRESSED IN: 22 plant structures; EXPRESSED DURING: 13 growth stages; CONTAINS InterPro …	53	27	18	8	6	7	5	7	5	7	6	9	7	7	9
Sobic.008G008000																									LOC_Os04g52660.2	expressed protein					not assigned.unknown	no hits & (original description: pacid=32741387 transcript=Sobic.008G008000.1 locus=Sobic.008G008000 ID=Sobic.008G008000.1.v3.1 annot-version=v3.1)| no hits & (original description: pacid=32741388 transcript=Sobic.008G008000.2 locus=Sobic.008G008000 ID=Sobic.008G008000.2.v3.1 annot-version=v3.1)	10	3	1	0	0	0	0	0	0	0	0	0	0	0	0
Sobic.007G038000	PF08263	PF00069	PF13855						Leucine_rich_repeat_N-terminal_domain	Protein_kinase_domain	Leucine_rich_repeat						PTHR27000.PTHR27000:SF161	KOG1187	2.7.11.1		GO:0006468.GO:0005524.GO:0004672.GO:0005515	AT5G61480.1	PXY	Leucine-rich repeat protein kinase family protein	LOC_Os08g05290.1	receptor-like protein kinase 5 precursor. putative. expressed					signalling.receptor kinases.leucine rich repeat XI	(at5g61480 : 798.0) PHLOEM INTERCALATED WITH XYLEM (PXY); FUNCTIONS IN: protein serine/threonine kinase activity protein kinase activity ATP binding; INVOLVED IN: protein amino acid phosphorylation; LOCATED IN: plasma membrane; EXPRESSED IN: 20 plant structures; EXPRESSED DURING: 13 growth stages; CONTAINS InterPro DOMAIN/s: Protein kinase ATP binding site (InterPro:IPR017441) Protein kinase cata…	4	3	1	1	1	1	1	1	1	1	1	1	1	1	1
Sobic.006G241000	PF00046								Homeodomain								PTHR24326.PTHR24326:SF263				GO:0003677	AT1G46480.1	WOX4	WUSCHEL related homeobox 4	LOC_Os04g55590.1	homeobox domain containing protein. expressed	Transcription_factors		homeobox domain containing protein	WUSCHEL related homeobox 4	RNA.regulation of transcription.HBHomeobox transcription factor family	(at1g46480 : 128.0) Encodes a WUSCHEL-related homeobox gene family member with 65 amino acids in its homeodomain. Proteins in this family contain a sequence of eight residues (TLPLFPMH) downstream of the homeodomain called the WUS box. This protein also contains an acidic domain approximately 10 residues upstream of the WUS box. Part of the TDIF-TDR-WOX4 signaling pathway that plays a crucial rol…	9	5	2	1	2	2	2	2	2	3	3	1	3	2	1
Sobic.006G228100	PF06955	PF00722							Xyloglucan_endo-transglycosylase_(XET)_C-terminus	Glycosyl_hydrolases_family_16							PTHR31062.PTHR31062:SF11		2.4.1.207.3.2.1.151	K08235	GO:0048046.GO:0016762.GO:0006073.GO:0005618.GO:0005975.GO:0004553	AT4G03210.1	XTH9	xyloglucan endotransglucosylase/hydrolase 9	LOC_Os04g53950.2	glycosyl hydrolases family 16 protein. protein. expressed	Cell_wall		glycosyl hydrolases family 16 protein protein	xyloglucan endotransglucosylase/hydrolase 9	cell wall.modification	(at4g03210 : 331.0) encodes a member of xyloglucan endotransglucosylase/hydrolases (XTHs) that catalyze the cleavage and molecular grafting of xyloglucan chains function in loosening and rearrangement of the cell wall. Gene is expressed in shoot apex region flower buds flower stalks and internodes bearing flowers.; xyloglucan endotransglucosylase/hydrolase 9 (XTH9); FUNCTIONS IN: hydrolase activi…	235	112	53	23	19	23	16	20	14	29	10	27	28	23	18
Sobic.006G204500	PF03283								Pectinacetylesterase								PTHR21562.PTHR21562:SF17				GO:0016787	AT4G19410.1		Pectinacetylesterase family protein	LOC_Os04g51340.1	pectinacetylesterase domain containing protein. expressed	Cell_wall		pectinacetylesterase domain containing protein	Pectinacetylesterase	cell wall.pectin*esterases.acetyl esterase	(at4g19410 : 478.0) Pectinacetylesterase family protein; FUNCTIONS IN: actin binding carboxylesterase activity; INVOLVED IN: cytoskeleton organization; LOCATED IN: plant-type cell wall; EXPRESSED IN: 23 plant structures; EXPRESSED DURING: 13 growth stages; CONTAINS InterPro DOMAIN/s: Pectinacetylesterase (InterPro:IPR004963) Profilin/allergen (InterPro:IPR002097); BEST Arabidopsis thaliana protei…	169	160	112	55	46	33	40	43	43	30	33	33	43	38	50
Sobic.006G105600	PF00005	PF00664							ABC_transporter	ABC_transporter_transmembrane_region							PTHR24221.PTHR24221:SF267		3.6.3.44	K05658	GO:0016887.GO:0005524.GO:0055085.GO:0042626.GO:0016021.GO:0006810	AT3G28860.1	ABCB19.ATABCB19.ATMDR1.ATMDR11.ATPGP19.MDR1.MDR11.PGP19	ATP binding cassette subfamily B19	LOC_Os04g38570.1	multidrug resistance protein. putative. expressed	Auxin				transport.ABC transporters and multidrug resistance systems	(at3g28860 : 1852.0) Belongs to the family of ATP-binding cassette (ABC) transporters. Also known as AtMDR11 and PGP19. Possibly regulates auxin-dependent responses by influencing basipetal auxin transport in the root. Acts upstream of phyA in regulating hypocotyl elongation and gravitropic response. Exerts nonredundant partially overlapping functions with the ABC transporter encoded by AtPGP1.; …	113	51	29	19	27	20	22	22	20	14	21	21	24	20	37
Sobic.006G069000	PF00111								2Fe-2S_iron-sulfur_cluster_binding_domain								PTHR19370.PTHR19370:SF96			K02639	GO:0051536.GO:0009055	AT2G27510.1	ATFD3.FD3	ferredoxin 3	LOC_Os04g33630.1	2Fe-2S iron-sulfur cluster binding domain containing protein. expressed	Photosynthesis		2Fe-2S iron-sulfur cluster binding domain containing protein	ferredoxin 3	PS.lightreaction.other electron carrier (ox/red).ferredoxin	(at2g27510 : 147.0) ferredoxin 3 (FD3); FUNCTIONS IN: electron carrier activity iron-sulfur cluster binding 2 iron 2 sulfur cluster binding; INVOLVED IN: electron transport chain; LOCATED IN: chloroplast; EXPRESSED IN: 22 plant structures; EXPRESSED DURING: 13 growth stages; CONTAINS InterPro DOMAIN/s: 2Fe-2S ferredoxin iron-sulphur binding site (InterPro:IPR006058) Ferredoxin (InterPro:IPR001041…	17	8	6	4	3	3	2	2	3	4	3	4	4	6	7
Sobic.006G050300																	PTHR34946.PTHR34946:SF1					AT3G48550.1			LOC_Os02g30380.1	expressed protein					not assigned.unknown	no hits & (original description: pacid=32762210 transcript=Sobic.006G050300.1 locus=Sobic.006G050300 ID=Sobic.006G050300.1.v3.1 annot-version=v3.1)| no hits & (original description: pacid=32762211 transcript=Sobic.006G050300.2 locus=Sobic.006G050300 ID=Sobic.006G050300.2.v3.1 annot-version=v3.1)	17	13	5	5	7	6	7	6	5	6	3	3	3	3	2
Sobic.005G188500	PF04578	PF13968							Protein_of_unknown_function_DUF594	Domain_of_unknown_function_(DUF4220)							PTHR31325.PTHR31325:SF15					AT5G45530.1		Protein of unknown function (DUF594)	LOC_Os05g46690.1	expressed protein					not assigned.unknown	(at5g45540 : 95.1) Protein of unknown function (DUF594); CONTAINS InterPro DOMAIN/s: Protein of unknown function DUF594 (InterPro:IPR007658); BEST Arabidopsis thaliana protein match is: Protein of unknown function (DUF594) (TAIR:AT5G45480.1); Has 1285 Blast hits to 857 proteins in 12 species: Archae - 0; Bacteria - 0; Metazoa - 0; Fungi - 0; Plants - 1285; Viruses - 0; Other Eukaryotes - 0 (sourc…	7	5	2	1	0	0	0	0	0	0	0	0	0	0	0
Sobic.005G144600	PF00225								Kinesin_motor_domain								PTHR24115.PTHR24115:SF490	KOG4280	3.6.4.4	K11498	GO:0008017.GO:0007018.GO:0005524.GO:0003777.GO:0005871	AT1G59540.1	ZCF125	P-loop containing nucleoside triphosphate hydrolases superfamily protein	LOC_Os11g35090.1	kinesin motor domain containing protein. putative. expressed					cell.organisation	(at1g59540 : 587.0) Encodes a kinesin-like protein.; ZCF125; FUNCTIONS IN: microtubule motor activity ATP binding; INVOLVED IN: microtubule-based movement; EXPRESSED IN: 17 plant structures; EXPRESSED DURING: 9 growth stages; CONTAINS InterPro DOMAIN/s: Kinesin motor region conserved site (InterPro:IPR019821) Kinesin motor domain (InterPro:IPR001752); BEST Arabidopsis thaliana protein match is: P…	51	17	4	3	2	3	3	5	5	4	6	7	12	12	21
Sobic.005G110600	PF00704								Glycosyl_hydrolases_family_18								PTHR11177.PTHR11177:SF180	KOG2806	3.2.1.14	K01183	GO:0005975.GO:0004553	AT4G19810.1		Glycosyl hydrolase family protein with chitinase insertion domain	LOC_Os11g27400.1	glycosyl hydrolase. putative. expressed	Cell_wall		glycosyl hydrolase	Glycosyl hydrolase with chitinase insertion domain	stress.biotic	(at4g19760 : 186.0) Glycosyl hydrolase family protein with chitinase insertion domain; FUNCTIONS IN: cation binding chitinase activity hydrolase activity hydrolyzing O-glycosyl compounds catalytic activity; INVOLVED IN: carbohydrate metabolic process; LOCATED IN: cellular_component unknown; CONTAINS InterPro DOMAIN/s: Glycoside hydrolase family 18 catalytic domain (InterPro:IPR001223) Chitinase I…	63	50	36	18	16	17	15	18	16	9	11	17	16	13	15
Sobic.005G016300	PF06075								Plant_protein_of_unknown_function_(DUF936)								PTHR31928.PTHR31928:SF3					AT4G13370.1		Plant protein of unknown function (DUF936)	LOC_Os11g02740.1	expressed protein					not assigned.unknown	(at4g13370 : 302.0) Plant protein of unknown function (DUF936); CONTAINS InterPro DOMAIN/s: Protein of unknown function DUF936 plant (InterPro:IPR010341); BEST Arabidopsis thaliana protein match is: Plant protein of unknown function (DUF936) (TAIR:AT3G14170.1); Has 492 Blast hits to 349 proteins in 79 species: Archae - 0; Bacteria - 30; Metazoa - 82; Fungi - 18; Plants - 260; Viruses - 6; Other E…	29	8	2	1	1	2	1	2	2	2	3	2	4	4	7
Sobic.004G327150																															not assigned.unknown	no hits & (original description: pacid=32748486 transcript=Sobic.004G327150.1 locus=Sobic.004G327150 ID=Sobic.004G327150.1.v3.1 annot-version=v3.1)	59	39	29	15	11	9	7	8	7	9	9	8	11	11	12
Sobic.004G291500	PF00234								Protease_inhibitor/seed_storage/LTP_family								PTHR31731.PTHR31731:SF24					AT4G12520.1		Bifunctional inhibitor/lipid-transfer protein/seed storage 2S albumin superfamily protein	LOC_Os02g44320.1	LTPL113 - Protease inhibitor/seed storage/LTP family protein precursor. expressed			misc.protease inhibitor/seed storage/lipid transfer protein (LTP)		misc.protease inhibitor/seed storage/lipid transfer protein (LTP) family protein	(at2g45180 : 91.7) Bifunctional inhibitor/lipid-transfer protein/seed storage 2S albumin superfamily protein; FUNCTIONS IN: lipid binding; INVOLVED IN: lipid transport; LOCATED IN: chloroplast thylakoid membrane; EXPRESSED IN: 22 plant structures; EXPRESSED DURING: 13 growth stages; CONTAINS InterPro DOMAIN/s: Bifunctional inhibitor/plant lipid transfer protein/seed storage (InterPro:IPR016140) P…	90	38	19	8	4	4	2	4	5	5	4	8	8	11	8
Sobic.004G271300	PF01751	PF02518	PF00204	PF16898	PF00521				Toprim_domain	Histidine_kinase-_DNA_gyrase_B-_and_HSP90-like_ATPase	DNA_gyrase_B	C-terminal_associated_domain_of_TOPRIM	DNA_gyrase/topoisomerase_IV_subunit_A				PTHR10169.PTHR10169:SF38		5.99.1.3	K03164	GO:0006265.GO:0005524.GO:0003918.GO:0003677	AT3G23890.1	ATTOPII.TOPII	topoisomerase II	LOC_Os02g47150.1	DNA topoisomerase 2. putative. expressed			DNA.synthesis/chromatin structure	(loc_os02g47150.1 : 1831.0) no description available & (at3g23890 : 1504.0) Encodes a topoisomerase II that is highly expressed in young seedlings. The protein is localized in the nucleus and gene expression levels are increased in proliferative tissues.; topoisomerase II (TOPII); CONTAINS InterPro DOMAIN/s: DNA topoisomerase type IIA subunit A/C-terminal (InterPro:IPR002205) DNA topoisomerase ty…	DNA.synthesis/chromatin structure	(at3g23890 : 1504.0) Encodes a topoisomerase II that is highly expressed in young seedlings. The protein is localized in the nucleus and gene expression levels are increased in proliferative tissues.; topoisomerase II (TOPII); CONTAINS InterPro DOMAIN/s: DNA topoisomerase type IIA subunit A/C-terminal (InterPro:IPR002205) DNA topoisomerase type IIA conserved site (InterPro:IPR018522) DNA topoisom…	267	92	25	16	14	17	15	27	28	17	38	35	56	47	98
Sobic.007G154500	PF12937								F-box-like								PTHR32212.PTHR32212:SF82				GO:0005515	AT1G10780.1		F-box/RNI-like superfamily protein	LOC_Os08g36570.1	F-box protein. putative. expressed					protein.degradation.ubiquitin.E3.SCF.FBOX	(at1g10780 : 424.0) F-box/RNI-like superfamily protein; CONTAINS InterPro DOMAIN/s: F-box domain cyclin-like (InterPro:IPR001810) F-box domain Skp2-like (InterPro:IPR022364); BEST Arabidopsis thaliana protein match is: F-box/RNI-like superfamily protein (TAIR:AT1G67190.2); Has 253 Blast hits to 253 proteins in 17 species: Archae - 0; Bacteria - 0; Metazoa - 1; Fungi - 0; Plants - 251; Viruses - 0…	10	4	2	1	1	1	1	2	1	1	2	2	3	3	4
Sobic.008G042200	PF04844								Transcriptional_repressor_ovate								PTHR33057.PTHR33057:SF30					AT3G52525.1	ATOFP6.OFP6	ovate family protein 6	LOC_Os12g06160.1	DUF623 domain containing protein. expressed					not assigned.unknown	no hits & (original description: pacid=32741640 transcript=Sobic.008G042200.1 locus=Sobic.008G042200 ID=Sobic.008G042200.1.v3.1 annot-version=v3.1)	4	1	1	0	0	0	0	0	0	0	0	0	0	0	0
Sobic.004G227900	PF03330	PF01357							Lytic_transglycolase	Expansin_C-terminal_domain							PTHR31692.PTHR31692:SF6					AT4G28250.1	ATEXPB3.ATHEXP BETA 1.6.EXPB3	expansin B3	LOC_Os02g42650.1	expansin precursor. putative. expressed	Cell_wall		expansin	expansin B3	cell wall.modification	(at4g28250 : 326.0) putative beta-expansin/allergen protein. Naming convention from the Expansin Working Group (Kende et al 2004. Plant Mol Bio). Involved in the formation of nematode-induced syncytia in roots of Arabidopsis thaliana.; expansin B3 (EXPB3); INVOLVED IN: response to cyclopentenone syncytium formation plant-type cell wall organization unidimensional cell growth plant-type cell wall …	47	25	22	11	10	5	7	6	8	5	9	7	12	15	10
Sobic.008G093600																	PTHR31358.PTHR31358:SF9					AT3G27350.1			LOC_Os12g17530.1	expressed protein					not assigned.unknown	(at3g27350 : 82.8) unknown protein; FUNCTIONS IN: molecular_function unknown; INVOLVED IN: biological_process unknown; EXPRESSED IN: 24 plant structures; EXPRESSED DURING: 15 growth stages; BEST Arabidopsis thaliana protein match is: unknown protein (TAIR:AT5G40700.1). & (reliability: 165.6) & (original description: pacid=32742462 transcript=Sobic.008G093600.1 locus=Sobic.008G093600 ID=Sobic.008G…	9	5	1	1	0	0	0	1	0	0	1	0	1	1	1
Sobic.010G255000	PF13855								Leucine_rich_repeat								PTHR32093.PTHR32093:SF36				GO:0005515	AT1G12040.1	LRX1	leucine-rich repeat/extensin 1	LOC_Os02g04540.1	retrotransposon protein. putative. unclassified. expressed	Cell_wall		cell wall.cell wall proteins.LRR	(at1g12040 : 301.0) encodes a a chimeric leucine-rich repeat/extensin protein that regulates root hair morphogenesis and elongation. Null mutants develop root hairs that frequently abort swell or branch. Gene is expressed in root hair cells and protein is specifically localized in the wall of the hair proper.; leucine-rich repeat/extensin 1 (LRX1); CONTAINS InterPro DOMAIN/s: Leucine-rich repeat-…	cell wall.cell wall proteins.LRR	(at1g12040 : 301.0) encodes a a chimeric leucine-rich repeat/extensin protein that regulates root hair morphogenesis and elongation. Null mutants develop root hairs that frequently abort swell or branch. Gene is expressed in root hair cells and protein is specifically localized in the wall of the hair proper.; leucine-rich repeat/extensin 1 (LRX1); CONTAINS InterPro DOMAIN/s: Leucine-rich repeat-…	14	8	8	4	2	3	2	2	2	2	1	3	3	2	4
Sobic.010G246500	PF06955	PF00722							Xyloglucan_endo-transglycosylase_(XET)_C-terminus	Glycosyl_hydrolases_family_16							PTHR31062.PTHR31062:SF50		2.4.1.207		GO:0048046.GO:0016762.GO:0006073.GO:0005618.GO:0005975.GO:0004553	AT5G57560.1	TCH4.XTH22	Xyloglucan endotransglucosylase/hydrolase family protein	LOC_Os06g48170.1	glycosyl hydrolases family 16. putative. expressed	Cell_wall		glycosyl hydrolases family 16	xyloglucan endotransglucosylase/hydrolase 24	cell wall.degradation.mannan-xylose-arabinose-fucose	(at5g57560 : 285.0) Encodes a cell wall-modifying enzyme rapidly upregulated in response to environmental stimuli; Touch 4 (TCH4); CONTAINS InterPro DOMAIN/s: Xyloglucan endotransglucosylase/hydrolase (InterPro:IPR016455) Xyloglucan endo-transglycosylase C-terminal (InterPro:IPR010713) Concanavalin A-like lectin/glucanase subgroup (InterPro:IPR013320) Concanavalin A-like lectin/glucanase (InterPr…	7	6	2	1	1	1	1	1	1	0	0	1	1	1	1
Sobic.010G209800	PF03352								Methyladenine_glycosylase								PTHR31116.PTHR31116:SF1		3.2.2.20	K01246	GO:0008725.GO:0006284	AT5G57970.1		DNA glycosylase superfamily protein	LOC_Os06g44050.1	methyladenine glycosylase. putative. expressed					DNA.repair	(at5g57970 : 310.0) DNA glycosylase superfamily protein; FUNCTIONS IN: DNA-3-methyladenine glycosylase I activity catalytic activity; INVOLVED IN: DNA repair base-excision repair; EXPRESSED IN: 10 plant structures; EXPRESSED DURING: 6 growth stages; CONTAINS InterPro DOMAIN/s: DNA glycosylase (InterPro:IPR011257) Methyladenine glycosylase (InterPro:IPR005019); BEST Arabidopsis thaliana protein ma…	28	16	11	5	5	4	3	5	4	4	8	4	6	5	6
Sobic.010G178300	PF00171								Aldehyde_dehydrogenase_family								PTHR11699.PTHR11699:SF157		1.2.1.5	K12355	GO:0055114.GO:0016491.GO:0008152	AT3G24503.1	ALDH1A.ALDH2C4.REF1	aldehyde dehydrogenase 2C4	LOC_Os01g40870.1	aldehyde dehydrogenase. putative. expressed					fermentation.aldehyde dehydrogenase	(at3g24503 : 561.0) Arabidopsis thaliana aldehyde dehydrogenase AtALDH1a mRNA. a sinapaldehyde dehydrogenase catalyzes both the oxidation of coniferylaldehyde and sinapaldehyde forming ferulic acid and sinapic acid respectively; aldehyde dehydrogenase 2C4 (ALDH2C4); FUNCTIONS IN: 3-chloroallyl aldehyde dehydrogenase activity coniferyl-aldehyde dehydrogenase activity aldehyde dehydrogenase (NAD) a…	22	18	10	6	4	6	5	6	6	7	3	4	5	5	8
Sobic.010G105400	PF12719								Nuclear_condensing_complex_subunits_C-term_domain								PTHR14418.PTHR14418:SF5			K06678	GO:0007076.GO:0000796	AT5G37630.1	EMB2656	ARM repeat superfamily protein	LOC_Os06g14460.1	chromosome condensation protein like. putative. expressed			DNA.synthesis/chromatin structure	(at5g37630 : 827.0) EMBRYO DEFECTIVE 2656 (EMB2656); FUNCTIONS IN: binding; INVOLVED IN: mitotic chromosome condensation embryo development ending in seed dormancy; LOCATED IN: cellular_component unknown; EXPRESSED IN: 11 plant structures; EXPRESSED DURING: 6 growth stages; CONTAINS InterPro DOMAIN/s: Armadillo-type fold (InterPro:IPR016024); Has 333 Blast hits to 316 proteins in 147 species: Arc…	DNA.synthesis/chromatin structure	(at5g37630 : 827.0) EMBRYO DEFECTIVE 2656 (EMB2656); FUNCTIONS IN: binding; INVOLVED IN: mitotic chromosome condensation embryo development ending in seed dormancy; LOCATED IN: cellular_component unknown; EXPRESSED IN: 11 plant structures; EXPRESSED DURING: 6 growth stages; CONTAINS InterPro DOMAIN/s: Armadillo-type fold (InterPro:IPR016024); Has 333 Blast hits to 316 proteins in 147 species: Arc…	44	17	5	4	4	3	4	5	5	3	7	7	12	11	18
Sobic.010G077000	PF08263	PF00560	PF13855	PF00069					Leucine_rich_repeat_N-terminal_domain	Leucine_Rich_Repeat	Leucine_rich_repeat	Protein_kinase_domain					PTHR27000.PTHR27000:SF188	KOG1187	2.7.11.1		GO:0005515.GO:0006468.GO:0005524.GO:0004672	AT2G26330.1	ER.QRP1	Leucine-rich receptor-like protein kinase family protein	LOC_Os06g10230.1	receptor-like protein kinase 5 precursor. putative. expressed					signalling.receptor kinases.leucine rich repeat XIII	(at2g26330 : 1333.0) Homologous to receptor protein kinases. Involved in specification of organs originating from the shoot apical meristem. Contains a cytoplasmic protein kinase catalytic domain a transmembrane region and an extracellular leucine-rich repeat. ER has been identified as a quantitative trait locus for transpiration efficiency by influencing epidermal and mesophyll development stoma…	431	164	61	25	37	21	23	19	11	4	8	4	2	2	1
Sobic.010G010900																	PTHR37891.PTHR37891:SF1								LOC_Os06g02370.1	expressed protein					not assigned.unknown	no hits & (original description: pacid=32725646 transcript=Sobic.010G010900.1 locus=Sobic.010G010900 ID=Sobic.010G010900.1.v3.1 annot-version=v3.1)	159	118	99	60	46	36	32	29	26	33	32	46	40	30	28
Sobic.010G008900	PF11995	PF00225							Domain_of_unknown_function_(DUF3490)	Kinesin_motor_domain							PTHR24115.PTHR24115:SF509	KOG0242	3.6.4.4	K11498	GO:0008017.GO:0007018.GO:0005524.GO:0003777.GO:0005871	AT1G18370.1	ATNACK1.HIK.NACK1	ATP binding microtubule motor family protein	LOC_Os01g33040.1	kinesin motor domain containing protein. expressed					cell.organisation	(at1g18370 : 1028.0) Encodes a kinesin HINKEL. Required for cytokinesis in pollen. Mutant has cytokinesis defects; seedling lethal.; HINKEL (HIK); FUNCTIONS IN: microtubule motor activity ATP binding; INVOLVED IN: response to cyclopentenone cellularization of the embryo sac gametophyte development pollen development cytokinesis; LOCATED IN: chloroplast; EXPRESSED IN: 22 plant structures; EXPRESSE…	71	20	5	3	3	4	3	6	6	5	9	8	13	11	22
Sobic.009G255000	PF07714								Protein_tyrosine_and_serine/threonine_kinase								PTHR27001.PTHR27001:SF197	KOG1187	2.7.11.1		GO:0006468.GO:0004672	AT5G15080.1		Protein kinase superfamily protein	LOC_Os01g40590.1	tyrosine protein kinase domain containing protein. putative. expressed					protein.postranslational modification.kinase.receptor like cytoplasmatic kinase VII	(at5g15080 : 533.0) Protein kinase superfamily protein; FUNCTIONS IN: protein serine/threonine kinase activity protein kinase activity kinase activity ATP binding; INVOLVED IN: protein amino acid phosphorylation N-terminal protein myristoylation; LOCATED IN: plasma membrane; CONTAINS InterPro DOMAIN/s: Protein kinase ATP binding site (InterPro:IPR017441) Protein kinase catalytic domain (InterPro:…	9	4	2	1	1	1	1	2	1	1	2	2	2	2	2
Sobic.009G217800																															not assigned.unknown	no hits & (original description: pacid=32736697 transcript=Sobic.009G217800.1 locus=Sobic.009G217800 ID=Sobic.009G217800.1.v3.1 annot-version=v3.1)	10	6	2	1	1	1	0	1	0	1	1	1	1	1	0
Sobic.009G214500	PF00612								IQ_calmodulin-binding_motif								PTHR32295.PTHR32295:SF34				GO:0005515	AT1G72670.1	iqd8	IQ-domain 8	LOC_Os05g46350.1	IQ calmodulin-binding motif domain containing protein. expressed					signalling.calcium	(at2g26180 : 164.0) IQ-domain 6 (IQD6); CONTAINS InterPro DOMAIN/s: IQ calmodulin-binding region (InterPro:IPR000048); BEST Arabidopsis thaliana protein match is: IQ-domain 8 (TAIR:AT1G72670.1); Has 885 Blast hits to 872 proteins in 51 species: Archae - 0; Bacteria - 0; Metazoa - 22; Fungi - 10; Plants - 828; Viruses - 0; Other Eukaryotes - 25 (source: NCBI BLink). & (reliability: 328.0) & (origi…	9	5	2	1	1	2	1	2	1	1	2	1	2	2	3
Sobic.009G194900	PF07983								X8_domain								PTHR32227.PTHR32227:SF98					AT1G18650.1	PDCB3	plasmodesmata callose-binding protein 3	LOC_Os05g43690.1	glucan endo-1.3-beta-glucosidase-like protein 3 precursor. putative. expressed	MLG_and_related_pathways				misc.beta 13 glucan hydrolases	(at1g18650 : 81.3) Encodes a member of the X8-GPI family of proteins. It localizes to the plasmodesmata and is predicted to bind callose.; plasmodesmata callose-binding protein 3 (PDCB3); CONTAINS InterPro DOMAIN/s: X8 (InterPro:IPR012946); BEST Arabidopsis thaliana protein match is: glucan endo-13-beta-glucosidase-like protein 3 (TAIR:AT5G08000.1); Has 1473 Blast hits to 1425 proteins in 72 spec…	94	52	31	17	12	13	12	17	15	16	14	19	24	24	28
Sobic.009G134000	PF08263	PF13855							Leucine_rich_repeat_N-terminal_domain	Leucine_rich_repeat							PTHR27000.PTHR27000:SF105	KOG0617	2.7.11.1		GO:0005515	AT1G03440.1		Leucine-rich repeat (LRR) family protein	LOC_Os05g33690.3	receptor-like protein kinase precursor. putative. expressed					not assigned.no ontology	(at1g03440 : 462.0) Leucine-rich repeat (LRR) family protein; INVOLVED IN: signal transduction; LOCATED IN: endomembrane system; EXPRESSED IN: 23 plant structures; EXPRESSED DURING: 13 growth stages; CONTAINS InterPro DOMAIN/s: Leucine-rich repeat-containing N-terminal domain type 2 (InterPro:IPR013210) Leucine-rich repeat (InterPro:IPR001611); BEST Arabidopsis thaliana protein match is: RNI-like…	32	25	12	8	8	6	4	5	5	4	6	5	7	7	8
Sobic.009G110100																						AT5G49170.1			LOC_Os05g29080.1	expressed protein					not assigned.unknown	no hits & (original description: pacid=32735667 transcript=Sobic.009G110100.1 locus=Sobic.009G110100 ID=Sobic.009G110100.1.v3.1 annot-version=v3.1)| no hits & (original description: pacid=32735668 transcript=Sobic.009G110100.2 locus=Sobic.009G110100 ID=Sobic.009G110100.2.v3.1 annot-version=v3.1)| no hits & (original description: pacid=32735666 transcript=Sobic.009G110100.3 locus=Sobic.009G110100 …	10	4	1	1	0	1	0	1	1	0	1	1	1	1	1
Sobic.009G079900	PF09478	PF00759							Carbohydrate_binding_domain_CBM49	Glycosyl_hydrolase_family_9							PTHR22298.PTHR22298:SF46		3.2.1.4		GO:0030246.GO:0005975.GO:0004553	AT1G64390.1	AtGH9C2.GH9C2	glycosyl hydrolase 9C2	LOC_Os05g12150.1	endoglucanase precursor. putative. expressed	Cell_wall		endoglucanase	glycosyl hydrolase 9C2	misc.gluco- galacto- and mannosidases.endoglucanase	(at1g64390 : 686.0) glycosyl hydrolase 9C2 (GH9C2); FUNCTIONS IN: carbohydrate binding hydrolase activity hydrolyzing O-glycosyl compounds catalytic activity; INVOLVED IN: carbohydrate metabolic process; LOCATED IN: endomembrane system extracellular region; EXPRESSED IN: 23 plant structures; EXPRESSED DURING: 13 growth stages; CONTAINS InterPro DOMAIN/s: Six-hairpin glycosidase (InterPro:IPR01234…	6	6	1	1	2	2	2	2	2	1	2	2	2	2	1
Sobic.004G248100	PF00759								Glycosyl_hydrolase_family_9								PTHR22298.PTHR22298:SF58		3.2.1.4		GO:0005975.GO:0004553	AT1G70710.1	ATGH9B1.CEL1.GH9B1	glycosyl hydrolase 9B1	LOC_Os06g14540.1	endoglucanase. putative. expressed	Cell_wall		endoglucanase	glycosyl hydrolase 9B1	misc.gluco- galacto- and mannosidases.endoglucanase	(at1g70710 : 694.0) endo-14-beta-glucanase. Involved in cell elongation.; glycosyl hydrolase 9B1 (GH9B1); FUNCTIONS IN: cellulase activity hydrolase activity hydrolyzing O-glycosyl compounds; INVOLVED IN: response to cyclopentenone cell wall modification involved in multidimensional cell growth; LOCATED IN: chloroplast; EXPRESSED IN: 20 plant structures; EXPRESSED DURING: 12 growth stages; CONTAI…	21	7	3	1	1	2	1	2	2	2	3	2	3	2	1
Sobic.004G215100	PF14383	PF14309							DUF761-associated_sequence_motif	Domain_of_unknown_function_(DUF4378)							PTHR21726.PTHR21726:SF44					AT2G20240.1		Protein of unknown function (DUF3741)	LOC_Os02g40410.1	expressed protein					not assigned.unknown	(at4g28760 : 191.0) Protein of unknown function (DUF3741); CONTAINS InterPro DOMAIN/s: Protein of unknown function DUF3741 (InterPro:IPR022212); BEST Arabidopsis thaliana protein match is: Protein of unknown function (DUF3741) (TAIR:AT2G20240.1); Has 35333 Blast hits to 34131 proteins in 2444 species: Archae - 798; Bacteria - 22429; Metazoa - 974; Fungi - 991; Plants - 531; Viruses - 0; Other Euk…	27	6	4	4	2	2	2	3	3	3	4	4	4	4	7
Sobic.001G116900	PF10497								Zinc-finger_domain_of_monoamine-oxidase_A_repressor_R1								PTHR31169.PTHR31169:SF6					AT4G37110.1		Zinc-finger domain of monoamine-oxidase A repressor R1	LOC_Os03g50420.1	expressed protein					not assigned.unknown	(at4g37110 : 83.2) Zinc-finger domain of monoamine-oxidase A repressor R1; FUNCTIONS IN: zinc ion binding; EXPRESSED IN: 21 plant structures; EXPRESSED DURING: 13 growth stages; CONTAINS InterPro DOMAIN/s: Zinc finger RING-type (InterPro:IPR001841) Cell division cycle-associated protein (InterPro:IPR018866); BEST Arabidopsis thaliana protein match is: Zinc-finger domain of monoamine-oxidase A rep…	15	5	2	1	0	1	1	2	1	2	3	2	3	3	5
Sobic.001G366700	PF02209	PF00626							Villin_headpiece_domain	Gelsolin_repeat							PTHR11977.PTHR11977:SF40				GO:0007010.GO:0003779	AT2G41740.1	ATVLN2.VLN2	villin 2	LOC_Os03g24220.1	villin protein. putative. expressed					cell.organisation.cytoskeleton.actin.actin binding	(at2g41740 : 1124.0) Encodes a protein with high homology to animal villin.; villin 2 (VLN2); FUNCTIONS IN: actin binding protein binding; INVOLVED IN: cytoskeleton organization; LOCATED IN: cellular_component unknown; EXPRESSED IN: 24 plant structures; EXPRESSED DURING: 15 growth stages; CONTAINS InterPro DOMAIN/s: Gelsolin (InterPro:IPR007122) Villin headpiece (InterPro:IPR003128) Gelsolin doma…	339	255	128	67	70	60	65	81	91	26	47	38	53	45	109
Sobic.001G540900	PF03953	PF00091							Tubulin_C-terminal_domain	Tubulin/FtsZ_family_GTPase_domain							PTHR11588.PTHR11588:SF114		2.4.2.1	K07375	GO:0003924.GO:0007017.GO:0005874	AT5G23860.2	TUB8	tubulin beta 8	LOC_Os03g01530.1	tubulin/FtsZ domain containing protein. putative. expressed					cell.organisation.cytoskeleton.mikrotubuli	(at5g23860 : 873.0) beta-tubulin preferentially expressed in endodermal and phloem cells of primary roots and in the vascular tissues of leaves stems and flowers.; tubulin beta 8 (TUB8); CONTAINS InterPro DOMAIN/s: Beta tubulin (InterPro:IPR002453) Tubulin (InterPro:IPR000217) Tubulin/FtsZ GTPase domain (InterPro:IPR003008) Tubulin/FtsZ N-terminal (InterPro:IPR019746) Tubulin/FtsZ C-terminal (Int…	251	137	73	42	55	53	69	78	71	61	61	62	82	74	114
Sobic.001G511200																	PTHR33318.PTHR33318:SF2					AT1G04030.1			LOC_Os03g04550.1	expressed protein					not assigned.unknown	no hits & (original description: pacid=32755955 transcript=Sobic.001G511200.1 locus=Sobic.001G511200 ID=Sobic.001G511200.1.v3.1 annot-version=v3.1)	60	27	5	2	1	3	2	4	5	4	5	5	12	14	19
Sobic.001G493100	PF14368								Probable_lipid_transfer								PTHR33044.PTHR33044:SF28					AT2G44300.1		Bifunctional inhibitor/lipid-transfer protein/seed storage 2S albumin superfamily protein	LOC_Os03g07100.1	LTPL82 - Protease inhibitor/seed storage/LTP family protein precursor. expressed			misc.protease inhibitor/seed storage/lipid transfer protein (LTP)		lipid metabolism.lipid transfer proteins etc	(at2g44300 : 127.0) Bifunctional inhibitor/lipid-transfer protein/seed storage 2S albumin superfamily protein; FUNCTIONS IN: lipid binding; INVOLVED IN: lipid transport; LOCATED IN: plasma membrane anchored to membrane; EXPRESSED IN: 21 plant structures; EXPRESSED DURING: 13 growth stages; CONTAINS InterPro DOMAIN/s: Bifunctional inhibitor/plant lipid transfer protein/seed storage (InterPro:IPR01…	20	16	9	2	4	0	0	0	0	0	0	0	0	0	0
Sobic.001G458900	PF06886								Targeting_protein_for_Xklp2_(TPX2)_domain								PTHR14326				GO:0060236.GO:0032147.GO:0005874.GO:0005819	AT5G15510.1		TPX2 (targeting protein for Xklp2) protein family	LOC_Os03g11400.1|LOC_Os03g11400.2	targeting protein-related. putative. expressed					not assigned.unknown	(at5g15510 : 186.0) TPX2 (targeting protein for Xklp2) protein family; FUNCTIONS IN: molecular_function unknown; INVOLVED IN: biological_process unknown; EXPRESSED IN: 17 plant structures; EXPRESSED DURING: 7 growth stages; CONTAINS InterPro DOMAIN/s: Xklp2 targeting protein (InterPro:IPR009675); BEST Arabidopsis thaliana protein match is: TPX2 (targeting protein for Xklp2) protein family (TAIR:A…	37	13	4	3	2	3	3	4	4	4	5	5	9	6	10
Sobic.001G448000	PF00847								AP2_domain								PTHR32467.PTHR32467:SF11			K09285	GO:0006355.GO:0003700.GO:0007275	AT4G37750.1	ANT.CKC.CKC1.DRG	Integrase-type DNA-binding superfamily protein	LOC_Os03g12950.1	AP2-like ethylene-responsive transcription factor AINTEGUMENTA. putative. expressed	Transcription_factors		AP2-like ethylene-responsive transcription factor AINTEGUMENTA	Integrase-type DNA-binding super	RNA.regulation of transcription.AP2/EREBP APETALA2/Ethylene-responsive element binding protein family	(at4g37750 : 323.0) ANT is required for control of cell proliferation and encodes a putative transcriptional regulator similar to AP2. Loss of function alleles have reduced fertility abnormal ovules and abnormal lateral organs. Expressed specifically in the chalaza and in floral organ primordia.; AINTEGUMENTA (ANT); CONTAINS InterPro DOMAIN/s: DNA-binding integrase-type (InterPro:IPR016177) Patho…	4	1	0	0	0	0	0	0	0	0	0	0	0	0	0
Sobic.001G389600	PF00560	PF07714							Leucine_Rich_Repeat	Protein_tyrosine_and_serine/threonine_kinase							PTHR27000.PTHR27000:SF197	KOG1187	2.7.11.1		GO:0005515.GO:0006468.GO:0004672	AT5G10020.1		Leucine-rich receptor-like protein kinase family protein	LOC_Os03g20450.1	expressed protein					signalling.receptor kinases.leucine rich repeat III	(at2g27060 : 820.0) Leucine-rich repeat protein kinase family protein; FUNCTIONS IN: protein serine/threonine kinase activity protein kinase activity ATP binding; INVOLVED IN: transmembrane receptor protein tyrosine kinase signaling pathway protein amino acid phosphorylation; LOCATED IN: plasma membrane; EXPRESSED IN: 23 plant structures; EXPRESSED DURING: 13 growth stages; CONTAINS InterPro DOMA…	98	78	67	37	25	22	16	19	16	14	18	24	20	13	19
Sobic.001G330850																															not assigned.unknown	no hits & (original description: pacid=32753213 transcript=Sobic.001G330850.1 locus=Sobic.001G330850 ID=Sobic.001G330850.1.v3.1 annot-version=v3.1)	79	46	41	22	12	18	8	8	9	9	8	10	11	10	11
Sobic.002G032500	PF08263	PF07714	PF13855						Leucine_rich_repeat_N-terminal_domain	Protein_tyrosine_and_serine/threonine_kinase	Leucine_rich_repeat						PTHR27000.PTHR27000:SF160	KOG1187	2.7.11.1		GO:0006468.GO:0004672.GO:0005515	AT4G20940.1		Leucine-rich receptor-like protein kinase family protein	LOC_Os07g05190.1	leucine-rich repeat family protein. putative. expressed					signalling.receptor kinases.leucine rich repeat III	(at4g20940 : 777.0) Leucine-rich receptor-like protein kinase family protein; FUNCTIONS IN: protein serine/threonine kinase activity protein kinase activity ATP binding; INVOLVED IN: signal transduction N-terminal protein myristoylation; LOCATED IN: plasma membrane; CONTAINS InterPro DOMAIN/s: Serine/threonine-protein kinase domain (InterPro:IPR002290) Leucine-rich repeat-containing N-terminal do…	109	53	55	33	19	21	15	18	18	16	25	30	29	21	31
Sobic.001G267800	PF00314								Thaumatin_family								PTHR31048.PTHR31048:SF4					AT4G38660.1		Pathogenesis-related thaumatin superfamily protein	LOC_Os10g05600.1	thaumatin-like protein 1 precursor. putative. expressed					stress.biotic	(at4g38660 : 221.0) Pathogenesis-related thaumatin superfamily protein; CONTAINS InterPro DOMAIN/s: Thaumatin pathogenesis-related (InterPro:IPR001938); BEST Arabidopsis thaliana protein match is: THAUMATIN-LIKE PROTEIN 1 (TAIR:AT4G24180.1); Has 1636 Blast hits to 1618 proteins in 187 species: Archae - 0; Bacteria - 43; Metazoa - 60; Fungi - 87; Plants - 1419; Viruses - 4; Other Eukaryotes - 23 (…	225	138	58	29	31	26	23	26	31	37	32	34	44	43	35
Sobic.001G253900	PF02183	PF00046							Homeobox_associated_leucine_zipper	Homeodomain							PTHR24326.PTHR24326:SF225	KOG0483		K09338	GO:0043565.GO:0006355.GO:0003700.GO:0003677	AT1G69780.1	ATHB13	Homeobox-leucine zipper protein family	LOC_Os10g26500.1	homeobox associated leucine zipper. putative. expressed	Transcription_factors		homeobox associated leucine zipper	Homeobox-leucine zipper protein family	RNA.regulation of transcription.HBHomeobox transcription factor family	(at1g69780 : 158.0) Encodes a homeodomain leucine zipper class I (HD-Zip I) protein.; ATHB13; FUNCTIONS IN: sequence-specific DNA binding DNA binding sequence-specific DNA binding transcription factor activity; INVOLVED IN: cotyledon morphogenesis regulation of transcription DNA-dependent response to sucrose stimulus leaf morphogenesis; LOCATED IN: nucleus; EXPRESSED IN: 22 plant structures; EXPR…	34	30	13	9	11	9	11	8	7	4	3	2	2	2	1
Sobic.001G230300	PF07557								Shugoshin_C_terminus								PTHR34373.PTHR34373:SF1				GO:0045132.GO:0005634.GO:0000775	AT5G04320.2		Shugoshin C terminus	LOC_Os10g31930.1	shugoshin-1. putative. expressed					not assigned.unknown	no hits & (original description: pacid=32753926 transcript=Sobic.001G230300.1 locus=Sobic.001G230300 ID=Sobic.001G230300.1.v3.1 annot-version=v3.1)	47	16	4	2	2	2	2	4	4	5	5	8	11	10	13
Sobic.001G189500	PF04030	PF01565							D-arabinono-14-lactone_oxidase	FAD_binding_domain_							PTHR13878.PTHR13878:SF54		1.1.3.8.1.1.3.37		GO:0055114.GO:0016020.GO:0003885.GO:0050660.GO:0016491	AT2G46760.1		D-arabinono-1.4-lactone oxidase family protein	LOC_Os03g36530.1	FAD-binding and arabino-lactone oxidase domains containing protein. putative. expressed					not assigned.no ontology	(at2g46760 : 667.0) D-arabinono-14-lactone oxidase family protein; FUNCTIONS IN: oxidoreductase activity D-arabinono-14-lactone oxidase activity FAD binding catalytic activity; INVOLVED IN: oxidation reduction; LOCATED IN: membrane; EXPRESSED IN: inflorescence meristem sperm cell hypocotyl flower; EXPRESSED DURING: petal differentiation and expansion stage; CONTAINS InterPro DOMAIN/s: D-arabinono…	9	6	4	2	2	2	2	3	3	3	2	2	3	3	3
Sobic.001G175000	PF10497	PF02373							Zinc-finger_domain_of_monoamine-oxidase_A_repressor_R1	JmjC_domain_hydroxylase							PTHR12549.PTHR12549:SF15			K15601|		AT1G62310.1		transcription factor jumonji (jmjC) domain-containing protein	LOC_Os03g31594.1	jmjC domain containing protein. expressed	Histone_modification__histone_demethylation				RNA.regulation of transcription.JUMONJI family	(at1g11950 : 637.0) Transcription factor jumonji (jmjC) domain-containing protein; CONTAINS InterPro DOMAIN/s: Transcription factor jumonji/aspartyl beta-hydroxylase (InterPro:IPR003347) Transcription factor jumonji (InterPro:IPR013129); BEST Arabidopsis thaliana protein match is: transcription factor jumonji (jmjC) domain-containing protein (TAIR:AT1G62310.1); Has 30201 Blast hits to 17322 prote…	33	17	6	4	4	4	4	7	7	4	10	8	12	8	15
Sobic.001G170800																	PTHR36325					AT1G49870.1			LOC_Os03g40780.1	transport protein-related. putative. expressed					not assigned.unknown	(at1g49870 : 283.0) unknown protein; EXPRESSED IN: 10 plant structures; EXPRESSED DURING: F mature embryo stage petal differentiation and expansion stage E expanded cotyledon stage D bilateral stage; Has 30201 Blast hits to 17322 proteins in 780 species: Archae - 12; Bacteria - 1396; Metazoa - 17338; Fungi - 3422; Plants - 5037; Viruses - 0; Other Eukaryotes - 2996 (source: NCBI BLink). & (reliab…	34	10	2	1	1	1	1	2	2	2	4	3	6	5	9
Sobic.002G022600	PF00847								AP2_domain								PTHR32467.PTHR32467:SF26			K09285|	GO:0006355.GO:0003700.GO:0007275	AT4G37750.1	ANT.CKC.CKC1.DRG	Integrase-type DNA-binding superfamily protein	LOC_Os03g56050.1	AP2-like ethylene-responsive transcription factor AINTEGUMENTA. putative. expressed	Transcription_factors		AP2-like ethylene-responsive transcription factor AINTEGUMENTA	Integrase-type DNA-binding super	RNA.regulation of transcription.AP2/EREBP APETALA2/Ethylene-responsive element binding protein family	(at4g37750 : 367.0) ANT is required for control of cell proliferation and encodes a putative transcriptional regulator similar to AP2. Loss of function alleles have reduced fertility abnormal ovules and abnormal lateral organs. Expressed specifically in the chalaza and in floral organ primordia.; AINTEGUMENTA (ANT); CONTAINS InterPro DOMAIN/s: DNA-binding integrase-type (InterPro:IPR016177) Patho…	5	2	0	0	0	0	0	0	0	0	0	0	0	0	0
Sobic.002G072700	PF14365	PF03080							Neprosin_activation_peptide	Neprosin							PTHR31589.PTHR31589:SF16					AT1G55360.1		Protein of Unknown Function (DUF239)	LOC_Os07g10530.1	carboxyl-terminal peptidase. putative. expressed					protein.degradation	(at1g55360 : 624.0) Protein of Unknown Function (DUF239); INVOLVED IN: biological_process unknown; LOCATED IN: endomembrane system; EXPRESSED IN: 22 plant structures; EXPRESSED DURING: 13 growth stages; CONTAINS InterPro DOMAIN/s: Protein of unknown function DUF239 plant (InterPro:IPR004314); BEST Arabidopsis thaliana protein match is: Protein of Unknown Function (DUF239) (TAIR:AT3G13510.1); Has …	228	144	77	38	36	19	19	13	13	17	15	20	21	16	15
Sobic.004G156900	PF00462								Glutaredoxin								PTHR10168.PTHR10168:SF62	KOG1752	1.8.1.9	K03676	GO:0045454.GO:0015035.GO:0009055	AT5G14070.1	ROXY2	Thioredoxin superfamily protein	LOC_Os02g30850.1	OsGrx_C8 - glutaredoxin subgroup III. expressed					redox.glutaredoxins	(at3g02000 : 103.0) Roxy1 encodes a glutaredoxin belonging to a subgroup specific to higher plants. It is required for proper petal initiation and organogenesis. It is likely to function in the temporal and spatial expression regulation of AGAMOUS in the first and second whorl. Its function is dependent on the Cysteine 49 residue and its nuclear localization. ROXY1 interacts in vitro and in vivo …	4	2	0	0	0	0	0	0	0	0	0	1	1	1	1
Sobic.003G043900	PF00307	PF00225							Calponin_homology_(CH)_domain	Kinesin_motor_domain							PTHR24115.PTHR24115:SF456	KOG0239	3.6.4.5	K10406	GO:0005515.GO:0008017.GO:0007018.GO:0005524.GO:0003777.GO:0005871	AT3G10310.1		P-loop nucleoside triphosphate hydrolases superfamily protein with CH (Calponin Homology) domain	LOC_Os11g44880.1	kinesin-4. putative. expressed					cell.organisation	(at3g10310 : 645.0) P-loop nucleoside triphosphate hydrolases superfamily protein with CH (Calponin Homology) domain; FUNCTIONS IN: microtubule motor activity ATP binding; INVOLVED IN: microtubule-based movement; EXPRESSED IN: 19 plant structures; EXPRESSED DURING: 10 growth stages; CONTAINS InterPro DOMAIN/s: Calponin-homology (InterPro:IPR016146) Calponin-like actin-binding (InterPro:IPR001715)…	21	7	3	2	2	2	2	4	4	3	5	5	5	5	9
Sobic.004G095200	PF03568								Peptidase_family_C50								PTHR12792		3.4.22.49	K02365	GO:0008233.GO:0006508.GO:0005634	AT4G22970.1	AESP.ESP.RSW4	homolog of separase	LOC_Os02g53120.1	Peptidase family C50. putative. expressed					not assigned.unknown	(at4g22970 : 911.0) Encodes a separase (ESP) homologous to human and mouse separase protein. Separase is a capase family protease required for the release of sister chromatid cohesion during meiosis and mitosis. Arabidopsis separase contains a predicted 2Fe2S-ferredoxin domain that is not present in the proteins of other organisms. Also contains a putative EF-hand calcium binding domain. Mutant s…	13	5	3	2	2	2	2	2	3	1	4	2	3	2	4
Sobic.004G081400																	PTHR31110.PTHR31110:SF3					AT5G48310.2			LOC_Os02g10490.1	expressed protein					not assigned.unknown	(at5g48310 : 969.0) unknown protein; FUNCTIONS IN: molecular_function unknown; INVOLVED IN: biological_process unknown; LOCATED IN: cellular_component unknown; EXPRESSED IN: 18 plant structures; EXPRESSED DURING: 13 growth stages; BEST Arabidopsis thaliana protein match is: unknown protein (TAIR:AT4G24610.1). & (reliability: 1938.0) & (original description: pacid=32747024 transcript=Sobic.004G081…	24	6	1	1	1	1	1	1	1	1	2	2	3	2	5
Sobic.004G077100	PF08311								Mad3/BUB1_homology_region_1								PTHR14030			K02178	GO:0007094	AT2G33560.2	BUBR1	BUB1-related (BUB1: budding uninhibited by benzymidazol 1)	LOC_Os02g10020.1	Mad3/BUB1 homology region 1 domain containing protein. expressed					not assigned.no ontology	(at2g33560 : 326.0) Encodes BUBR1. May have the spindle assembly checkpoint protein functions conserved from yeast to humans.; BUB1-related (BUB1: budding uninhibited by benzymidazol 1) (BUBR1); FUNCTIONS IN: molecular_function unknown; INVOLVED IN: mitotic cell cycle spindle assembly checkpoint; LOCATED IN: chromocenter kinetochore; EXPRESSED IN: 13 plant structures; EXPRESSED DURING: 6 growth s…	29	9	2	1	1	1	1	2	2	2	3	2	5	5	8
Sobic.003G444100	PF08662								Eukaryotic_translation_initiation_factor_eIF2A								PTHR19918.PTHR19918:SF7	|KOG0305		K03364|		AT5G13840.2|AT5G13840.1	FZR3	FIZZY-related 3	LOC_Os01g74146.1	WD repeat-containing protein. putative. expressed			cell.division	(loc_os01g74146.1 : 726.0) no description available & (at5g13840 : 602.0) FIZZY-related 3 (FZR3); FUNCTIONS IN: signal transducer activity; INVOLVED IN: signal transduction; LOCATED IN: chloroplast heterotrimeric G-protein complex; EXPRESSED IN: 19 plant structures; EXPRESSED DURING: 11 growth stages; CONTAINS InterPro DOMAIN/s: WD40 repeat-like-containing domain (InterPro:IPR011046) WD40 repeat …	cell.division	(at5g13840 : 602.0) FIZZY-related 3 (FZR3); FUNCTIONS IN: signal transducer activity; INVOLVED IN: signal transduction; LOCATED IN: chloroplast heterotrimeric G-protein complex; EXPRESSED IN: 19 plant structures; EXPRESSED DURING: 11 growth stages; CONTAINS InterPro DOMAIN/s: WD40 repeat-like-containing domain (InterPro:IPR011046) WD40 repeat 2 (InterPro:IPR019782) WD40 repeat conserved site (Int…	26	10	3	1	1	2	2	2	3	2	3	3	5	4	5
Sobic.003G423700	PF02732								ERCC4_domain								PTHR13451.PTHR13451:SF0	KOG2379		K08991	GO:0004518.GO:0003677	AT4G30870.1	ATMUS81.MUS81	Restriction endonuclease. type II-like superfamily protein	LOC_Os01g71960.1	endonuclease. putative. expressed			DNA.synthesis/chromatin structure	(loc_os01g71960.1 : 418.0) no description available & (at4g30870 : 337.0) Encodes an Arabidopsis homolog of the endonuclease MSU81. T-DNA insertion lines of AtMSU81 have a deficiency in homologous recombination in somatic cells but only after genotoxic stress. Crosses with a hyperrecombinogenic mutant of the AtRecQ4A helicase resulted in synthetic lethality in the double mutant.; MMS AND UV SENSI…	DNA.synthesis/chromatin structure	(at4g30870 : 337.0) Encodes an Arabidopsis homolog of the endonuclease MSU81. T-DNA insertion lines of AtMSU81 have a deficiency in homologous recombination in somatic cells but only after genotoxic stress. Crosses with a hyperrecombinogenic mutant of the AtRecQ4A helicase resulted in synthetic lethality in the double mutant.; MMS AND UV SENSITIVE 81 (MUS81); CONTAINS InterPro DOMAIN/s: ERCC4 dom…	17	6	2	1	1	1	1	2	2	1	2	3	3	4	7
Sobic.003G162500	PF03982	PF12146							Diacylglycerol_acyltransferase_	Serine_aminopeptidase_S33							PTHR22753.PTHR22753:SF10				GO:0016747	AT1G54570.1		Esterase/lipase/thioesterase family protein	LOC_Os01g26000.1	expressed protein					lipid metabolism.unassigned	(at1g54570 : 559.0) Esterase/lipase/thioesterase family protein; FUNCTIONS IN: transferase activity transferring acyl groups other than amino-acyl groups catalytic activity; LOCATED IN: chloroplast plastoglobule; EXPRESSED IN: 22 plant structures; EXPRESSED DURING: 13 growth stages; CONTAINS InterPro DOMAIN/s: Diacylglycerol acyltransferase (InterPro:IPR007130); BEST Arabidopsis thaliana protein …	6	3	2	2	1	1	1	1	1	1	1	1	1	1	1
Sobic.002G426800	PF00097								Zinc_finger_C3HC4_type_(RING_finger)								PTHR23328	KOG0823	6.3.2.19		GO:0046872	AT3G27330.1		zinc finger (C3HC4-type RING finger) family protein	LOC_Os12g16690.1	zinc finger. C3HC4 type domain containing protein. expressed					protein.degradation.ubiquitin.E3.RING	(at3g27330 : 172.0) zinc finger (C3HC4-type RING finger) family protein; FUNCTIONS IN: zinc ion binding; EXPRESSED IN: 18 plant structures; EXPRESSED DURING: 8 growth stages; CONTAINS InterPro DOMAIN/s: Zinc finger RING-type conserved site (InterPro:IPR017907) Zinc finger RING-type (InterPro:IPR001841) Protein of unknown function DUF23 (InterPro:IPR008166); BEST Arabidopsis thaliana protein match…	22	9	2	1	1	2	3	3	2	3	5	4	6	7	9
Sobic.002G074500	PF07557								Shugoshin_C_terminus								PTHR34373.PTHR34373:SF3				GO:0045132.GO:0005634.GO:0000775	AT5G04320.1|AT5G04320.2		Shugoshin C terminus	LOC_Os02g55570.1	shugoshin-1. putative. expressed					not assigned.unknown	no hits & (original description: pacid=32766033 transcript=Sobic.002G074500.12 locus=Sobic.002G074500 ID=Sobic.002G074500.12.v3.1 annot-version=v3.1)| no hits & (original description: pacid=32766035 transcript=Sobic.002G074500.13 locus=Sobic.002G074500 ID=Sobic.002G074500.13.v3.1 annot-version=v3.1)| no hits & (original description: pacid=32766034 transcript=Sobic.002G074500.14 locus=Sobic.002G07…	48	18	8	6	6	7	7	9	9	7	11	11	16	13	20
Sobic.002G404300	PF03145								Seven_in_absentia_protein_family								PTHR10315.PTHR10315:SF37	KOG3002	6.3.2.19	K04506|	GO:0007275.GO:0006511.GO:0005634	AT4G27880.1|AT3G61790.1		Protein with RING/U-box and TRAF-like domains	LOC_Os07g46560.1	seven in absentia protein family domain containing protein. expressed					development.unspecified	(at3g61790 : 466.0) Protein with RING/U-box and TRAF-like domains; FUNCTIONS IN: ubiquitin-protein ligase activity zinc ion binding; INVOLVED IN: multicellular organismal development ubiquitin-dependent protein catabolic process protein ubiquitination; LOCATED IN: nucleus; EXPRESSED IN: 24 plant structures; EXPRESSED DURING: 13 growth stages; CONTAINS InterPro DOMAIN/s: TRAF-like (InterPro:IPR008…	45	17	4	3	3	4	3	5	4	4	6	7	9	11	11
Sobic.002G360500	PF04788								Protein_of_unknown_function_(DUF620)								PTHR31300.PTHR31300:SF5					AT3G19540.1		Protein of unknown function (DUF620)	LOC_Os07g40150.1	expressed protein					not assigned.unknown	(at3g19540 : 556.0) Protein of unknown function (DUF620); FUNCTIONS IN: molecular_function unknown; INVOLVED IN: biological_process unknown; LOCATED IN: plasma membrane; EXPRESSED IN: 21 plant structures; EXPRESSED DURING: 13 growth stages; CONTAINS InterPro DOMAIN/s: Protein of unknown function DUF620 (InterPro:IPR006873); BEST Arabidopsis thaliana protein match is: Protein of unknown function (…	32	20	14	9	7	9	6	8	9	11	6	9	10	10	12
Sobic.002G319300	PF00307	PF00612							Calponin_homology_(CH)_domain	IQ_calmodulin-binding_motif							PTHR11915	KOG0165		K16743	GO:0005515	AT4G21820.1		binding;calmodulin binding	LOC_Os07g33370.1	IQ calmodulin-binding motif family protein. expressed					signalling.calcium	(at4g21820 : 375.0) binding;calmodulin binding; FUNCTIONS IN: calmodulin binding binding; LOCATED IN: chloroplast; EXPRESSED IN: 13 plant structures; EXPRESSED DURING: 6 growth stages; CONTAINS InterPro DOMAIN/s: Calponin-homology (InterPro:IPR016146) Armadillo (InterPro:IPR000225) Calponin-like actin-binding (InterPro:IPR001715) Armadillo-type fold (InterPro:IPR016024) IQ calmodulin-binding regi…	64	19	5	2	2	2	2	3	3	2	6	5	6	4	7
Sobic.002G204400	PF00225								Kinesin_motor_domain								PTHR24115.PTHR24115:SF459|PTHR24115	KOG0243|	3.6.4.4	K11498|	GO:0008017.GO:0007018.GO:0005524.GO:0003777.GO:0005871	AT3G10180.1		P-loop containing nucleoside triphosphate hydrolases superfamily protein	LOC_Os09g25380.1|LOC_Os11g35090.1	kinesin motor protein-related. putative. expressed|kinesin motor domain containing protein. putative. expressed					cell.organisation	(at3g10180 : 811.0) P-loop containing nucleoside triphosphate hydrolases superfamily protein; FUNCTIONS IN: microtubule motor activity ATP binding; INVOLVED IN: microtubule-based movement; EXPRESSED IN: 15 plant structures; EXPRESSED DURING: 6 growth stages; CONTAINS InterPro DOMAIN/s: Kinesin motor region conserved site (InterPro:IPR019821) Kinesin motor domain (InterPro:IPR001752); BEST Arabido…	23	10	5	3	4	3	3	4	4	2	6	5	6	5	9
Sobic.002G191000	PF00069								Protein_kinase_domain								PTHR24361.PTHR24361:SF315	KOG0198	2.7.11.25		GO:0006468.GO:0005524.GO:0004672	AT1G09000.1	ANP1.MAPKKK1.NP1	NPK1-related protein kinase 1	LOC_Os09g21510.1	STE_MEKK_ste11_MAP3K.2 - STE kinases include homologs to sterile 7. sterile 11 and sterile 20 from yeast. expressed					protein.postranslational modification	(at3g06030 : 478.0) NPK1-related protein kinase 3; NPK1-related protein kinase 3 (NP3); FUNCTIONS IN: protein serine/threonine kinase activity protein kinase activity kinase activity ATP binding; INVOLVED IN: cortical microtubule organization; LOCATED IN: apoplast; EXPRESSED IN: 21 plant structures; EXPRESSED DURING: 12 growth stages; CONTAINS InterPro DOMAIN/s: Mitogen activated protein kinase k…	41	15	5	4	5	4	5	6	5	5	7	7	10	8	14
Sobic.002G176700	PF13855	PF11721	PF07714						Leucine_rich_repeat	Malectin_domain	Protein_tyrosine_and_serine/threonine_kinase						PTHR27006.PTHR27006:SF14	KOG1187	2.7.11.1		GO:0005515.GO:0006468.GO:0004672	AT1G07650.1		Leucine-rich repeat transmembrane protein kinase	LOC_Os09g17630.1	receptor-like protein kinase 2. putative. expressed					signalling.receptor kinases.leucine rich repeat VIII.VIII-2	(at1g07650 : 1039.0) Leucine-rich repeat transmembrane protein kinase; FUNCTIONS IN: protein serine/threonine kinase activity kinase activity ATP binding; INVOLVED IN: transmembrane receptor protein tyrosine kinase signaling pathway protein amino acid phosphorylation; LOCATED IN: endomembrane system; EXPRESSED IN: 22 plant structures; EXPRESSED DURING: 13 growth stages; CONTAINS InterPro DOMAIN/s…	21	15	14	8	9	5	4	5	4	3	4	3	3	2	3
Sobic.010G277400	PF02704								Gibberellin_regulated_protein								PTHR23201.PTHR23201:SF19					AT1G22690.3		Gibberellin-regulated family protein	LOC_Os06g51320.1	GASR8 - Gibberellin-regulated GASA/GAST/Snakin family protein precursor. expressed					not assigned.unknown	no hits & (original description: pacid=32725944 transcript=Sobic.010G277400.1 locus=Sobic.010G277400 ID=Sobic.010G277400.1.v3.1 annot-version=v3.1)	159	92	34	5	11	10	5	3	2	2	2	3	2	2	3
