# Supplementary material for: Bioenergy sorghum nodal root bud development: morphometric, transcriptomic and gene regulatory network analysis
Source: Front Plant Sci. 2024 Oct 21;15:1456627. doi: 10.3389/fpls.2024.1456627 (PMC11532172; doi:10.3389/fpls.2024.1456627)
Supplement: Supplementary Data Sheet 3 — Analysis of first tier neighbors of NRB gene regulatory network (GRN) TFs with high expression early in NRB development. TFs that are connected to and could therefore regulate TFs expressed early in NRB development are listed in files labeled ‘activators first neighbors’. Genes that are connected to that could be regulated by TFs expressed early in development are listed in files labeled ‘activated first neighbors’. [file DataSheet3.zip › S-File3-NRB_network_early TFs/C2H2.IDD4_Sobic.002G293100_activated_first_neighbors.xlsx]

## Sheet: Sheet1
GeneIDV3	Pfam1	Pfam2	Pfam3	Pfam4	Pfam5	Pfam6	Pfam7	Pfam8	Pfam1_domain	Pfam2_domain	Pfam3_domain	Pfam4_domain	Pfam5_domain	Pfam6_domain	Pfam7_domain	Pfam8_domain	Panther	KOG	KEGG_ec	KO	GO	Best_hit_arabi_name	arabi_symbol	arabi_defline	Best_hit_rice_name	rice_defline	Functional_category	misc_annotation	Rice_Annotation	Arabidopsis_Annotation	MapmanProcess	ArabidopsisID_description	TX08001_Nodal_Root_Bud_Node_Phy_7_TPMmean	TX08001_Nodal_Root_Bud_Node_Phy_8_TPMmean	TX08001_Nodal_Root_Bud_Node_Phy_9_TPMmean	TX08001_Nodal_Root_Bud_Node_Phy_10_TPMmean	TX08001_Nodal_Root_Bud_Node_Phy_11_TPMmean	TX08001_Nodal_Root_Bud_Node_Phy_12_TPMmean	TX08001_Nodal_Root_Bud_Node_Phy_13_TPMmean	TX08001_Nodal_Root_Bud_Node_Phy_14_TPMmean	TX08001_Nodal_Root_Bud_Node_Phy_15_TPMmean	TX08001_Nodal_Root_Bud_Node_Phy_16_TPMmean	TX08001_Nodal_Root_Bud_Node_Phy_17_TPMmean	TX08001_Nodal_Root_Bud_Node_Phy_18_TPMmean	TX08001_Nodal_Root_Bud_Node_Phy_19_TPMmean	TX08001_Nodal_Root_Bud_Node_Phy_20_TPMmean	TX08001_Nodal_Root_Bud_Node_Phy_21_TPMmean
Sobic.002G293100	PF12874|								Zinc-finger_of_C2H2_type|								PTHR10593.PTHR10593:SF47					AT2G02080.1|	AtIDD4.IDD4|	indeterminate(ID)-domain 4|	LOC_Os09g38340.3|LOC_Os09g38340.1	ZOS9-17 - C2H2 zinc finger protein. expressed	Transcription_factors		ZOS9-17 - C2H2 zinc finger protein	indeterminate(ID)-domain 5	RNA.regulation of transcription.C2H2 zinc finger family|not assigned.unknown	(at2g02080 : 257.0) indeterminate(ID)-domain 4 (IDD4); FUNCTIONS IN: sequence-specific DNA binding transcription factor activity; LOCATED IN: intracellular; EXPRESSED IN: 20 plant structures; EXPRESSED DURING: 13 growth stages; CONTAINS InterPro DOMAIN/s: Zinc finger C2H2-like (InterPro:IPR015880) Zinc finger C2H2-type (InterPro:IPR007087) Zinc finger double-stranded RNA binding (InterPro:IPR0227…	11	8	0	0	0	0	0	0	0	0	0	0	1	2	3
Sobic.001G061400	PF07714								Protein_tyrosine_and_serine/threonine_kinase								PTHR27003.PTHR27003:SF50	KOG1187	2.7.11.1		GO:0006468.GO:0004672	AT3G03770.2		Leucine-rich repeat protein kinase family protein	LOC_Os03g57780.1	protein kinase. putative. expressed					signalling.receptor kinases.leucine rich repeat VI	(at3g03770 : 675.0) Leucine-rich repeat protein kinase family protein; FUNCTIONS IN: protein serine/threonine kinase activity protein kinase activity ATP binding; INVOLVED IN: transmembrane receptor protein tyrosine kinase signaling pathway protein amino acid phosphorylation; LOCATED IN: endomembrane system; EXPRESSED IN: 22 plant structures; EXPRESSED DURING: 13 growth stages; CONTAINS InterPro …	53	27	18	8	6	7	5	7	5	7	6	9	7	7	9
Sobic.005G121700																	PTHR33184.PTHR33184:SF1					AT1G05835.1		PHD finger protein	LOC_Os11g28940.1	expressed protein					not assigned.unknown	no hits & (original description: pacid=32738984 transcript=Sobic.005G121700.1 locus=Sobic.005G121700 ID=Sobic.005G121700.1.v3.1 annot-version=v3.1)	89	95	40	30	33	20	20	17	15	21	17	22	18	18	10
Sobic.005G226900	PF04578	PF13968							Protein_of_unknown_function_DUF594	Domain_of_unknown_function_(DUF4220)							PTHR31325.PTHR31325:SF34								LOC_Os06g02960.1	expressed protein					not assigned.unknown	no hits & (original description: pacid=32740134 transcript=Sobic.005G226900.1 locus=Sobic.005G226900 ID=Sobic.005G226900.1.v3.1 annot-version=v3.1)	25	21	9	5	4	3	2	2	2	2	1	1	1	0	0
Sobic.006G069000	PF00111								2Fe-2S_iron-sulfur_cluster_binding_domain								PTHR19370.PTHR19370:SF96			K02639	GO:0051536.GO:0009055	AT2G27510.1	ATFD3.FD3	ferredoxin 3	LOC_Os04g33630.1	2Fe-2S iron-sulfur cluster binding domain containing protein. expressed	Photosynthesis		2Fe-2S iron-sulfur cluster binding domain containing protein	ferredoxin 3	PS.lightreaction.other electron carrier (ox/red).ferredoxin	(at2g27510 : 147.0) ferredoxin 3 (FD3); FUNCTIONS IN: electron carrier activity iron-sulfur cluster binding 2 iron 2 sulfur cluster binding; INVOLVED IN: electron transport chain; LOCATED IN: chloroplast; EXPRESSED IN: 22 plant structures; EXPRESSED DURING: 13 growth stages; CONTAINS InterPro DOMAIN/s: 2Fe-2S ferredoxin iron-sulphur binding site (InterPro:IPR006058) Ferredoxin (InterPro:IPR001041…	17	8	6	4	3	3	2	2	3	4	3	4	4	6	7
Sobic.006G204500	PF03283								Pectinacetylesterase								PTHR21562.PTHR21562:SF17				GO:0016787	AT4G19410.1		Pectinacetylesterase family protein	LOC_Os04g51340.1	pectinacetylesterase domain containing protein. expressed	Cell_wall		pectinacetylesterase domain containing protein	Pectinacetylesterase	cell wall.pectin*esterases.acetyl esterase	(at4g19410 : 478.0) Pectinacetylesterase family protein; FUNCTIONS IN: actin binding carboxylesterase activity; INVOLVED IN: cytoskeleton organization; LOCATED IN: plant-type cell wall; EXPRESSED IN: 23 plant structures; EXPRESSED DURING: 13 growth stages; CONTAINS InterPro DOMAIN/s: Pectinacetylesterase (InterPro:IPR004963) Profilin/allergen (InterPro:IPR002097); BEST Arabidopsis thaliana protei…	169	160	112	55	46	33	40	43	43	30	33	33	43	38	50
Sobic.006G228100	PF06955	PF00722							Xyloglucan_endo-transglycosylase_(XET)_C-terminus	Glycosyl_hydrolases_family_16							PTHR31062.PTHR31062:SF11		2.4.1.207.3.2.1.151	K08235	GO:0048046.GO:0016762.GO:0006073.GO:0005618.GO:0005975.GO:0004553	AT4G03210.1	XTH9	xyloglucan endotransglucosylase/hydrolase 9	LOC_Os04g53950.2	glycosyl hydrolases family 16 protein. protein. expressed	Cell_wall		glycosyl hydrolases family 16 protein protein	xyloglucan endotransglucosylase/hydrolase 9	cell wall.modification	(at4g03210 : 331.0) encodes a member of xyloglucan endotransglucosylase/hydrolases (XTHs) that catalyze the cleavage and molecular grafting of xyloglucan chains function in loosening and rearrangement of the cell wall. Gene is expressed in shoot apex region flower buds flower stalks and internodes bearing flowers.; xyloglucan endotransglucosylase/hydrolase 9 (XTH9); FUNCTIONS IN: hydrolase activi…	235	112	53	23	19	23	16	20	14	29	10	27	28	23	18
Sobic.007G180200	PF04970								Lecithin_retinol_acyltransferase								PTHR13943.PTHR13943:SF43					AT1G01225.1		NC domain-containing protein-related	LOC_Os08g43350.1	NC domain-containing protein. putative. expressed					not assigned.no ontology	(at1g01225 : 277.0) NC domain-containing protein-related; CONTAINS InterPro DOMAIN/s: NC (InterPro:IPR007053); BEST Arabidopsis thaliana protein match is: NC domain-containing protein-related (TAIR:AT4G00905.1); Has 173 Blast hits to 172 proteins in 34 species: Archae - 0; Bacteria - 24; Metazoa - 5; Fungi - 0; Plants - 139; Viruses - 0; Other Eukaryotes - 5 (source: NCBI BLink). & (reliability: …	39	49	18	10	13	10	12	13	13	10	8	6	8	10	9
Sobic.007G214700	PF02469								Fasciclin_domain								PTHR32077.PTHR32077:SF3					AT2G04780.2	FLA7	FASCICLIN-like arabinoogalactan 7	LOC_Os09g30486.1	fasciclin domain containing protein. expressed	Cell_wall		cell wall.cell wall proteins.AGPs.AGP	(at2g04780 : 187.0) fasciclin-like arabinogalactan-protein 7 (Fla7); FASCICLIN-like arabinoogalactan 7 (FLA7); LOCATED IN: anchored to plasma membrane plasma membrane anchored to membrane membrane; EXPRESSED IN: 22 plant structures; EXPRESSED DURING: 13 growth stages; CONTAINS InterPro DOMAIN/s: FAS1 domain (InterPro:IPR000782); BEST Arabidopsis thaliana protein match is: FASCICLIN-like arabinoga…	cell wall.cell wall proteins.AGPs.AGP	(at2g04780 : 187.0) fasciclin-like arabinogalactan-protein 7 (Fla7); FASCICLIN-like arabinoogalactan 7 (FLA7); LOCATED IN: anchored to plasma membrane plasma membrane anchored to membrane membrane; EXPRESSED IN: 22 plant structures; EXPRESSED DURING: 13 growth stages; CONTAINS InterPro DOMAIN/s: FAS1 domain (InterPro:IPR000782); BEST Arabidopsis thaliana protein match is: FASCICLIN-like arabinoga…	254	230	162	73	68	47	66	59	41	33	34	39	46	37	47
Sobic.007G222600	PF02469								Fasciclin_domain								PTHR32382.PTHR32382:SF12					AT5G55730.1	FLA1	FASCICLIN-like arabinogalactan 1	LOC_Os08g38270.1	fasciclin domain containing protein. expressed	Cell_wall		cell wall.cell wall proteins.AGPs.AGP	(at5g55730 : 149.0) fasciclin-like arabinogalactan-protein 1 (Fla1); FASCICLIN-like arabinogalactan 1 (FLA1); CONTAINS InterPro DOMAIN/s: FAS1 domain (InterPro:IPR000782); BEST Arabidopsis thaliana protein match is: FASCICLIN-like arabinogalactan 2 (TAIR:AT4G12730.1). & (reliability: 298.0) & (original description: polypeptide=Sobic.007G222600.1.p locus=Sobic.007G222600 ID=Sobic.007G222600.1.v3.1…	cell wall.cell wall proteins.AGPs.AGP	(at5g55730 : 149.0) fasciclin-like arabinogalactan-protein 1 (Fla1); FASCICLIN-like arabinogalactan 1 (FLA1); CONTAINS InterPro DOMAIN/s: FAS1 domain (InterPro:IPR000782); BEST Arabidopsis thaliana protein match is: FASCICLIN-like arabinogalactan 2 (TAIR:AT4G12730.1). & (reliability: 298.0) & (original description: pacid=32751059 transcript=Sobic.007G222600.1 locus=Sobic.007G222600 ID=Sobic.007G2…	12	14	9	5	3	4	4	4	4	3	2	2	3	5	4
Sobic.008G034700	PF06404								Phytosulfokine_precursor_protein_(PSK)								PTHR33285.PTHR33285:SF2				GO:0008283.GO:0008083.GO:0005576	AT3G44735.2	ATPSK3.PSK1.PSK3	PHYTOSULFOKINE 3 PRECURSOR	LOC_Os12g05260.1	phytosulfokines precursor. putative. expressed					not assigned.unknown	no hits & (original description: pacid=32741321 transcript=Sobic.008G034700.1 locus=Sobic.008G034700 ID=Sobic.008G034700.1.v3.1 annot-version=v3.1)	100	72	51	27	20	21	12	19	20	23	22	31	37	42	34
Sobic.008G093600																	PTHR31358.PTHR31358:SF9					AT3G27350.1			LOC_Os12g17530.1	expressed protein					not assigned.unknown	(at3g27350 : 82.8) unknown protein; FUNCTIONS IN: molecular_function unknown; INVOLVED IN: biological_process unknown; EXPRESSED IN: 24 plant structures; EXPRESSED DURING: 15 growth stages; BEST Arabidopsis thaliana protein match is: unknown protein (TAIR:AT5G40700.1). & (reliability: 165.6) & (original description: pacid=32742462 transcript=Sobic.008G093600.1 locus=Sobic.008G093600 ID=Sobic.008G…	9	5	1	1	0	0	0	1	0	0	1	0	1	1	1
Sobic.009G194900	PF07983								X8_domain								PTHR32227.PTHR32227:SF98					AT1G18650.1	PDCB3	plasmodesmata callose-binding protein 3	LOC_Os05g43690.1	glucan endo-1.3-beta-glucosidase-like protein 3 precursor. putative. expressed	MLG_and_related_pathways				misc.beta 13 glucan hydrolases	(at1g18650 : 81.3) Encodes a member of the X8-GPI family of proteins. It localizes to the plasmodesmata and is predicted to bind callose.; plasmodesmata callose-binding protein 3 (PDCB3); CONTAINS InterPro DOMAIN/s: X8 (InterPro:IPR012946); BEST Arabidopsis thaliana protein match is: glucan endo-13-beta-glucosidase-like protein 3 (TAIR:AT5G08000.1); Has 1473 Blast hits to 1425 proteins in 72 spec…	94	52	31	17	12	13	12	17	15	16	14	19	24	24	28
Sobic.009G214500	PF00612								IQ_calmodulin-binding_motif								PTHR32295.PTHR32295:SF34				GO:0005515	AT1G72670.1	iqd8	IQ-domain 8	LOC_Os05g46350.1	IQ calmodulin-binding motif domain containing protein. expressed					signalling.calcium	(at2g26180 : 164.0) IQ-domain 6 (IQD6); CONTAINS InterPro DOMAIN/s: IQ calmodulin-binding region (InterPro:IPR000048); BEST Arabidopsis thaliana protein match is: IQ-domain 8 (TAIR:AT1G72670.1); Has 885 Blast hits to 872 proteins in 51 species: Archae - 0; Bacteria - 0; Metazoa - 22; Fungi - 10; Plants - 828; Viruses - 0; Other Eukaryotes - 25 (source: NCBI BLink). & (reliability: 328.0) & (origi…	9	5	2	1	1	2	1	2	1	1	2	1	2	2	3
Sobic.009G217800																															not assigned.unknown	no hits & (original description: pacid=32736697 transcript=Sobic.009G217800.1 locus=Sobic.009G217800 ID=Sobic.009G217800.1.v3.1 annot-version=v3.1)	10	6	2	1	1	1	0	1	0	1	1	1	1	1	0
Sobic.010G010900																	PTHR37891.PTHR37891:SF1								LOC_Os06g02370.1	expressed protein					not assigned.unknown	no hits & (original description: pacid=32725646 transcript=Sobic.010G010900.1 locus=Sobic.010G010900 ID=Sobic.010G010900.1.v3.1 annot-version=v3.1)	159	118	99	60	46	36	32	29	26	33	32	46	40	30	28
Sobic.010G116100	PF04578	PF13968							Protein_of_unknown_function_DUF594	Domain_of_unknown_function_(DUF4220)							PTHR31325.PTHR31325:SF20					AT5G45540.1		Protein of unknown function (DUF594)	LOC_Os07g12100.1	expressed protein					not assigned.unknown	no hits & (original description: pacid=32727442 transcript=Sobic.010G116100.1 locus=Sobic.010G116100 ID=Sobic.010G116100.1.v3.1 annot-version=v3.1)	5	5	2	1	1	0	0	0	0	0	0	0	0	0	0
Sobic.010G178300	PF00171								Aldehyde_dehydrogenase_family								PTHR11699.PTHR11699:SF157		1.2.1.5	K12355	GO:0055114.GO:0016491.GO:0008152	AT3G24503.1	ALDH1A.ALDH2C4.REF1	aldehyde dehydrogenase 2C4	LOC_Os01g40870.1	aldehyde dehydrogenase. putative. expressed					fermentation.aldehyde dehydrogenase	(at3g24503 : 561.0) Arabidopsis thaliana aldehyde dehydrogenase AtALDH1a mRNA. a sinapaldehyde dehydrogenase catalyzes both the oxidation of coniferylaldehyde and sinapaldehyde forming ferulic acid and sinapic acid respectively; aldehyde dehydrogenase 2C4 (ALDH2C4); FUNCTIONS IN: 3-chloroallyl aldehyde dehydrogenase activity coniferyl-aldehyde dehydrogenase activity aldehyde dehydrogenase (NAD) a…	22	18	10	6	4	6	5	6	6	7	3	4	5	5	8
Sobic.010G209800	PF03352								Methyladenine_glycosylase								PTHR31116.PTHR31116:SF1		3.2.2.20	K01246	GO:0008725.GO:0006284	AT5G57970.1		DNA glycosylase superfamily protein	LOC_Os06g44050.1	methyladenine glycosylase. putative. expressed					DNA.repair	(at5g57970 : 310.0) DNA glycosylase superfamily protein; FUNCTIONS IN: DNA-3-methyladenine glycosylase I activity catalytic activity; INVOLVED IN: DNA repair base-excision repair; EXPRESSED IN: 10 plant structures; EXPRESSED DURING: 6 growth stages; CONTAINS InterPro DOMAIN/s: DNA glycosylase (InterPro:IPR011257) Methyladenine glycosylase (InterPro:IPR005019); BEST Arabidopsis thaliana protein ma…	28	16	11	5	5	4	3	5	4	4	8	4	6	5	6
Sobic.010G246500	PF06955	PF00722							Xyloglucan_endo-transglycosylase_(XET)_C-terminus	Glycosyl_hydrolases_family_16							PTHR31062.PTHR31062:SF50		2.4.1.207		GO:0048046.GO:0016762.GO:0006073.GO:0005618.GO:0005975.GO:0004553	AT5G57560.1	TCH4.XTH22	Xyloglucan endotransglucosylase/hydrolase family protein	LOC_Os06g48170.1	glycosyl hydrolases family 16. putative. expressed	Cell_wall		glycosyl hydrolases family 16	xyloglucan endotransglucosylase/hydrolase 24	cell wall.degradation.mannan-xylose-arabinose-fucose	(at5g57560 : 285.0) Encodes a cell wall-modifying enzyme rapidly upregulated in response to environmental stimuli; Touch 4 (TCH4); CONTAINS InterPro DOMAIN/s: Xyloglucan endotransglucosylase/hydrolase (InterPro:IPR016455) Xyloglucan endo-transglycosylase C-terminal (InterPro:IPR010713) Concanavalin A-like lectin/glucanase subgroup (InterPro:IPR013320) Concanavalin A-like lectin/glucanase (InterPr…	7	6	2	1	1	1	1	1	1	0	0	1	1	1	1
Sobic.010G255000	PF13855								Leucine_rich_repeat								PTHR32093.PTHR32093:SF36				GO:0005515	AT1G12040.1	LRX1	leucine-rich repeat/extensin 1	LOC_Os02g04540.1	retrotransposon protein. putative. unclassified. expressed	Cell_wall		cell wall.cell wall proteins.LRR	(at1g12040 : 301.0) encodes a a chimeric leucine-rich repeat/extensin protein that regulates root hair morphogenesis and elongation. Null mutants develop root hairs that frequently abort swell or branch. Gene is expressed in root hair cells and protein is specifically localized in the wall of the hair proper.; leucine-rich repeat/extensin 1 (LRX1); CONTAINS InterPro DOMAIN/s: Leucine-rich repeat-…	cell wall.cell wall proteins.LRR	(at1g12040 : 301.0) encodes a a chimeric leucine-rich repeat/extensin protein that regulates root hair morphogenesis and elongation. Null mutants develop root hairs that frequently abort swell or branch. Gene is expressed in root hair cells and protein is specifically localized in the wall of the hair proper.; leucine-rich repeat/extensin 1 (LRX1); CONTAINS InterPro DOMAIN/s: Leucine-rich repeat-…	14	8	8	4	2	3	2	2	2	2	1	3	3	2	4
Sobic.005G188500	PF04578	PF13968							Protein_of_unknown_function_DUF594	Domain_of_unknown_function_(DUF4220)							PTHR31325.PTHR31325:SF15					AT5G45530.1		Protein of unknown function (DUF594)	LOC_Os05g46690.1	expressed protein					not assigned.unknown	(at5g45540 : 95.1) Protein of unknown function (DUF594); CONTAINS InterPro DOMAIN/s: Protein of unknown function DUF594 (InterPro:IPR007658); BEST Arabidopsis thaliana protein match is: Protein of unknown function (DUF594) (TAIR:AT5G45480.1); Has 1285 Blast hits to 857 proteins in 12 species: Archae - 0; Bacteria - 0; Metazoa - 0; Fungi - 0; Plants - 1285; Viruses - 0; Other Eukaryotes - 0 (sourc…	7	5	2	1	0	0	0	0	0	0	0	0	0	0	0
Sobic.005G118700																									LOC_Os05g44120.1	expressed protein					not assigned.unknown	no hits & (original description: pacid=32741030 transcript=Sobic.005G118700.1 locus=Sobic.005G118700 ID=Sobic.005G118700.1.v3.1 annot-version=v3.1)	100	98	50	30	31	15	15	10	6	6	2	2	3	3	2
Sobic.001G264400	PF00011								Hsp20/alpha_crystallin_family								PTHR11527.PTHR11527:SF154					AT4G27670.1	HSP21	heat shock protein 21	LOC_Os10g07200.1	hsp20/alpha crystallin family protein. putative. expressed					not assigned.unknown	no hits & (original description: pacid=32754490 transcript=Sobic.001G264400.1 locus=Sobic.001G264400 ID=Sobic.001G264400.1.v3.1 annot-version=v3.1)	120	132	65	38	33	16	17	16	14	13	10	9	9	9	8
Sobic.005G110600	PF00704								Glycosyl_hydrolases_family_18								PTHR11177.PTHR11177:SF180	KOG2806	3.2.1.14	K01183	GO:0005975.GO:0004553	AT4G19810.1		Glycosyl hydrolase family protein with chitinase insertion domain	LOC_Os11g27400.1	glycosyl hydrolase. putative. expressed	Cell_wall		glycosyl hydrolase	Glycosyl hydrolase with chitinase insertion domain	stress.biotic	(at4g19760 : 186.0) Glycosyl hydrolase family protein with chitinase insertion domain; FUNCTIONS IN: cation binding chitinase activity hydrolase activity hydrolyzing O-glycosyl compounds catalytic activity; INVOLVED IN: carbohydrate metabolic process; LOCATED IN: cellular_component unknown; CONTAINS InterPro DOMAIN/s: Glycoside hydrolase family 18 catalytic domain (InterPro:IPR001223) Chitinase I…	63	50	36	18	16	17	15	18	16	9	11	17	16	13	15
Sobic.001G265800	PF00011								Hsp20/alpha_crystallin_family								PTHR11527.PTHR11527:SF124	KOG3591							LOC_Os09g17660.1	expressed protein					not assigned.unknown	no hits & (original description: pacid=32759740 transcript=Sobic.001G265800.1 locus=Sobic.001G265800 ID=Sobic.001G265800.1.v3.1 annot-version=v3.1)	121	111	68	41	39	17	18	17	13	13	11	10	11	7	7
Sobic.001G267800	PF00314								Thaumatin_family								PTHR31048.PTHR31048:SF4					AT4G38660.1		Pathogenesis-related thaumatin superfamily protein	LOC_Os10g05600.1	thaumatin-like protein 1 precursor. putative. expressed					stress.biotic	(at4g38660 : 221.0) Pathogenesis-related thaumatin superfamily protein; CONTAINS InterPro DOMAIN/s: Thaumatin pathogenesis-related (InterPro:IPR001938); BEST Arabidopsis thaliana protein match is: THAUMATIN-LIKE PROTEIN 1 (TAIR:AT4G24180.1); Has 1636 Blast hits to 1618 proteins in 187 species: Archae - 0; Bacteria - 43; Metazoa - 60; Fungi - 87; Plants - 1419; Viruses - 4; Other Eukaryotes - 23 (…	225	138	58	29	31	26	23	26	31	37	32	34	44	43	35
Sobic.001G366700	PF02209	PF00626							Villin_headpiece_domain	Gelsolin_repeat							PTHR11977.PTHR11977:SF40				GO:0007010.GO:0003779	AT2G41740.1	ATVLN2.VLN2	villin 2	LOC_Os03g24220.1	villin protein. putative. expressed					cell.organisation.cytoskeleton.actin.actin binding	(at2g41740 : 1124.0) Encodes a protein with high homology to animal villin.; villin 2 (VLN2); FUNCTIONS IN: actin binding protein binding; INVOLVED IN: cytoskeleton organization; LOCATED IN: cellular_component unknown; EXPRESSED IN: 24 plant structures; EXPRESSED DURING: 15 growth stages; CONTAINS InterPro DOMAIN/s: Gelsolin (InterPro:IPR007122) Villin headpiece (InterPro:IPR003128) Gelsolin doma…	339	255	128	67	70	60	65	81	91	26	47	38	53	45	109
Sobic.001G380700	PF00170								bZIP_transcription_factor								PTHR13690.PTHR13690:SF84				GO:0043565.GO:0006355.GO:0003700	AT2G40620.1		Basic-leucine zipper (bZIP) transcription factor family protein	LOC_Os03g21800.2	bZIP transcription factor family protein. putative. expressed	Transcription_factors		bZIP transcription factor	Basic-leucine zipper (bZIP) transcription factor	RNA.regulation of transcription.bZIP transcription factor family	(at1g06850 : 187.0) basic leucine-zipper 52 (bZIP52); FUNCTIONS IN: DNA binding sequence-specific DNA binding transcription factor activity; INVOLVED IN: regulation of transcription DNA-dependent; EXPRESSED IN: 23 plant structures; EXPRESSED DURING: 15 growth stages; CONTAINS InterPro DOMAIN/s: Basic-leucine zipper (bZIP) transcription factor (InterPro:IPR004827) bZIP transcription factor bZIP-1 …	63	43	40	22	17	11	12	10	9	9	14	16	17	15	19
Sobic.001G389600	PF00560	PF07714							Leucine_Rich_Repeat	Protein_tyrosine_and_serine/threonine_kinase							PTHR27000.PTHR27000:SF197	KOG1187	2.7.11.1		GO:0005515.GO:0006468.GO:0004672	AT5G10020.1		Leucine-rich receptor-like protein kinase family protein	LOC_Os03g20450.1	expressed protein					signalling.receptor kinases.leucine rich repeat III	(at2g27060 : 820.0) Leucine-rich repeat protein kinase family protein; FUNCTIONS IN: protein serine/threonine kinase activity protein kinase activity ATP binding; INVOLVED IN: transmembrane receptor protein tyrosine kinase signaling pathway protein amino acid phosphorylation; LOCATED IN: plasma membrane; EXPRESSED IN: 23 plant structures; EXPRESSED DURING: 13 growth stages; CONTAINS InterPro DOMA…	98	78	67	37	25	22	16	19	16	14	18	24	20	13	19
Sobic.001G493100	PF14368								Probable_lipid_transfer								PTHR33044.PTHR33044:SF28					AT2G44300.1		Bifunctional inhibitor/lipid-transfer protein/seed storage 2S albumin superfamily protein	LOC_Os03g07100.1	LTPL82 - Protease inhibitor/seed storage/LTP family protein precursor. expressed			misc.protease inhibitor/seed storage/lipid transfer protein (LTP)		lipid metabolism.lipid transfer proteins etc	(at2g44300 : 127.0) Bifunctional inhibitor/lipid-transfer protein/seed storage 2S albumin superfamily protein; FUNCTIONS IN: lipid binding; INVOLVED IN: lipid transport; LOCATED IN: plasma membrane anchored to membrane; EXPRESSED IN: 21 plant structures; EXPRESSED DURING: 13 growth stages; CONTAINS InterPro DOMAIN/s: Bifunctional inhibitor/plant lipid transfer protein/seed storage (InterPro:IPR01…	20	16	9	2	4	0	0	0	0	0	0	0	0	0	0
Sobic.001G514400	PF02798	PF00043							Glutathione_S-transferase_N-terminal_domain	Glutathione_S-transferase_C-terminal_domain							PTHR11260.PTHR11260:SF287	KOG0867	2.5.1.18	K00799	GO:0005515	AT3G03190.1	ATGSTF11.ATGSTF6.GSTF11	glutathione S-transferase F11	LOC_Os03g04220.1	glutathione S-transferase. putative. expressed					misc.glutathione S transferases	(at3g03190 : 135.0) Encodes glutathione transferase belonging to the phi class of GSTs. Naming convention according to Wagner et al. (2002).; glutathione S-transferase F11 (GSTF11); CONTAINS InterPro DOMAIN/s: Thioredoxin fold (InterPro:IPR012335) Glutathione S-transferase C-terminal (InterPro:IPR004046) Glutathione S-transferase C-terminal-like (InterPro:IPR010987) Glutathione S-transferase/chlo…	187	183	86	57	57	47	35	42	37	47	20	24	25	25	27
Sobic.002G004500	PF00931								NB-ARC_domain								PTHR23155.PTHR23155:SF411				GO:0043531	AT5G45490.2		P-loop containing nucleoside triphosphate hydrolases superfamily protein	LOC_Os07g01530.1	expressed protein					not assigned.unknown	no hits & (original description: pacid=32765868 transcript=Sobic.002G004500.1 locus=Sobic.002G004500 ID=Sobic.002G004500.1.v3.1 annot-version=v3.1)	38	39	18	11	12	5	6	6	5	5	4	2	3	2	2
Sobic.002G072700	PF14365	PF03080							Neprosin_activation_peptide	Neprosin							PTHR31589.PTHR31589:SF16					AT1G55360.1		Protein of Unknown Function (DUF239)	LOC_Os07g10530.1	carboxyl-terminal peptidase. putative. expressed					protein.degradation	(at1g55360 : 624.0) Protein of Unknown Function (DUF239); INVOLVED IN: biological_process unknown; LOCATED IN: endomembrane system; EXPRESSED IN: 22 plant structures; EXPRESSED DURING: 13 growth stages; CONTAINS InterPro DOMAIN/s: Protein of unknown function DUF239 plant (InterPro:IPR004314); BEST Arabidopsis thaliana protein match is: Protein of Unknown Function (DUF239) (TAIR:AT3G13510.1); Has …	228	144	77	38	36	19	19	13	13	17	15	20	21	16	15
Sobic.002G273500	PF00759								Glycosyl_hydrolase_family_9								PTHR22298.PTHR22298:SF29		3.2.1.4	K01179	GO:0005975.GO:0004553	AT4G39010.1	AtGH9B18.GH9B18	glycosyl hydrolase 9B18	LOC_Os09g36060.1	endoglucanase. putative. expressed	Cell_wall		endoglucanase	glycosyl hydrolase 9B18	misc.gluco- galacto- and mannosidases.endoglucanase	(at4g39010 : 603.0) glycosyl hydrolase 9B18 (GH9B18); FUNCTIONS IN: hydrolase activity hydrolyzing O-glycosyl compounds catalytic activity; INVOLVED IN: carbohydrate metabolic process; LOCATED IN: endomembrane system; EXPRESSED IN: 16 plant structures; EXPRESSED DURING: 8 growth stages; CONTAINS InterPro DOMAIN/s: Six-hairpin glycosidase (InterPro:IPR012341) Glycoside hydrolase family 9 active si…	32	23	15	10	5	4	4	4	4	5	6	6	6	4	4
Sobic.002G360500	PF04788								Protein_of_unknown_function_(DUF620)								PTHR31300.PTHR31300:SF5					AT3G19540.1		Protein of unknown function (DUF620)	LOC_Os07g40150.1	expressed protein					not assigned.unknown	(at3g19540 : 556.0) Protein of unknown function (DUF620); FUNCTIONS IN: molecular_function unknown; INVOLVED IN: biological_process unknown; LOCATED IN: plasma membrane; EXPRESSED IN: 21 plant structures; EXPRESSED DURING: 13 growth stages; CONTAINS InterPro DOMAIN/s: Protein of unknown function DUF620 (InterPro:IPR006873); BEST Arabidopsis thaliana protein match is: Protein of unknown function (…	32	20	14	9	7	9	6	8	9	11	6	9	10	10	12
Sobic.003G132500	PF05922	PF00082							Peptidase_inhibitor_I9	Subtilase_family							PTHR10795.PTHR10795:SF444		3.4.14.10		GO:0006508.GO:0004252	AT1G20160.1	ATSBT5.2	Subtilisin-like serine endopeptidase family protein	LOC_Os09g30458.1	subtilisin-like protease. putative. expressed					protein.degradation.subtilases	(at1g20160 : 502.0) ATSBT5.2; FUNCTIONS IN: identical protein binding serine-type endopeptidase activity; INVOLVED IN: proteolysis negative regulation of catalytic activity; LOCATED IN: apoplast; EXPRESSED IN: 24 plant structures; EXPRESSED DURING: 12 growth stages; CONTAINS InterPro DOMAIN/s: Protease-associated PA (InterPro:IPR003137) Peptidase S8/S53 subtilisin/kexin/sedolisin (InterPro:IPR000…	16	14	5	3	3	2	1	2	1	1	1	1	1	1	1
Sobic.003G162500	PF03982	PF12146							Diacylglycerol_acyltransferase_	Serine_aminopeptidase_S33							PTHR22753.PTHR22753:SF10				GO:0016747	AT1G54570.1		Esterase/lipase/thioesterase family protein	LOC_Os01g26000.1	expressed protein					lipid metabolism.unassigned	(at1g54570 : 559.0) Esterase/lipase/thioesterase family protein; FUNCTIONS IN: transferase activity transferring acyl groups other than amino-acyl groups catalytic activity; LOCATED IN: chloroplast plastoglobule; EXPRESSED IN: 22 plant structures; EXPRESSED DURING: 13 growth stages; CONTAINS InterPro DOMAIN/s: Diacylglycerol acyltransferase (InterPro:IPR007130); BEST Arabidopsis thaliana protein …	6	3	2	2	1	1	1	1	1	1	1	1	1	1	1
Sobic.004G215000																	PTHR27000.PTHR27000:SF203					AT4G06744.1		Leucine-rich repeat (LRR) family protein	LOC_Os02g40260.1	uncharacterized protein At4g06744 precursor. putative. expressed	Cell_wall		cell wall.cell wall proteins.LRR	(at4g06744 : 285.0) Leucine-rich repeat (LRR) ; BEST Arabidopsis thaliana protein match is: Leucine-rich repeat (LRR) (TAIR:AT3G19320.1); Has 45026 Blast hits to 12967 proteins in 516 species: Archae - 11; Bacteria - 711; Metazoa - 1155; Fungi - 115; Plants - 40928; Viruses - 0; Other Eukaryotes - 2106 (source: NCBI BLink). & (reliability: 570.0) & (original description: polypeptide=Sobic.004G215…	cell wall.cell wall proteins.LRR	(at4g06744 : 285.0) Leucine-rich repeat (LRR) family protein; BEST Arabidopsis thaliana protein match is: Leucine-rich repeat (LRR) family protein (TAIR:AT3G19320.1); Has 45026 Blast hits to 12967 proteins in 516 species: Archae - 11; Bacteria - 711; Metazoa - 1155; Fungi - 115; Plants - 40928; Viruses - 0; Other Eukaryotes - 2106 (source: NCBI BLink). & (reliability: 570.0) & (original descripti…	354	336	246	93	70	50	49	50	60	54	36	42	72	66	79
Sobic.004G215500	PF00657								GDSL-like_Lipase/Acylhydrolase								PTHR22835.PTHR22835:SF248		3.1.1.3		GO:0016788	AT3G04290.1	ATLTL1.LTL1	Li-tolerant lipase 1	LOC_Os02g40440.1	GDSL-like lipase/acylhydrolase. putative. expressed	Wax_genes_(general)				misc.GDSL-motif lipase	(at3g04290 : 516.0) Li-tolerant lipase 1 (LTL1); FUNCTIONS IN: hydrolase activity acting on ester bonds carboxylesterase activity; INVOLVED IN: lipid metabolic process; LOCATED IN: endomembrane system; EXPRESSED IN: 19 plant structures; EXPRESSED DURING: 12 growth stages; CONTAINS InterPro DOMAIN/s: Lipase GDSL (InterPro:IPR001087) Esterase SGNH hydrolase-type (InterPro:IPR013830); BEST Arabidops…	53	51	18	2	7	1	0	0	0	0	0	0	0	0	0
Sobic.004G291500	PF00234								Protease_inhibitor/seed_storage/LTP_family								PTHR31731.PTHR31731:SF24					AT4G12520.1		Bifunctional inhibitor/lipid-transfer protein/seed storage 2S albumin superfamily protein	LOC_Os02g44320.1	LTPL113 - Protease inhibitor/seed storage/LTP family protein precursor. expressed			misc.protease inhibitor/seed storage/lipid transfer protein (LTP)		misc.protease inhibitor/seed storage/lipid transfer protein (LTP) family protein	(at2g45180 : 91.7) Bifunctional inhibitor/lipid-transfer protein/seed storage 2S albumin superfamily protein; FUNCTIONS IN: lipid binding; INVOLVED IN: lipid transport; LOCATED IN: chloroplast thylakoid membrane; EXPRESSED IN: 22 plant structures; EXPRESSED DURING: 13 growth stages; CONTAINS InterPro DOMAIN/s: Bifunctional inhibitor/plant lipid transfer protein/seed storage (InterPro:IPR016140) P…	90	38	19	8	4	4	2	4	5	5	4	8	8	11	8
Sobic.004G327150																															not assigned.unknown	no hits & (original description: pacid=32748486 transcript=Sobic.004G327150.1 locus=Sobic.004G327150 ID=Sobic.004G327150.1.v3.1 annot-version=v3.1)	59	39	29	15	11	9	7	8	7	9	9	8	11	11	12
Sobic.010G277400	PF02704								Gibberellin_regulated_protein								PTHR23201.PTHR23201:SF19					AT1G22690.3		Gibberellin-regulated family protein	LOC_Os06g51320.1	GASR8 - Gibberellin-regulated GASA/GAST/Snakin family protein precursor. expressed					not assigned.unknown	no hits & (original description: pacid=32725944 transcript=Sobic.010G277400.1 locus=Sobic.010G277400 ID=Sobic.010G277400.1.v3.1 annot-version=v3.1)	159	92	34	5	11	10	5	3	2	2	2	3	2	2	3
