# Supplementary material for: Bioenergy sorghum nodal root bud development: morphometric, transcriptomic and gene regulatory network analysis
Source: Front Plant Sci. 2024 Oct 21;15:1456627. doi: 10.3389/fpls.2024.1456627 (PMC11532172; doi:10.3389/fpls.2024.1456627)
Supplement: Supplementary Data Sheet 3 — Analysis of first tier neighbors of NRB gene regulatory network (GRN) TFs with high expression early in NRB development. TFs that are connected to and could therefore regulate TFs expressed early in NRB development are listed in files labeled ‘activators first neighbors’. Genes that are connected to that could be regulated by TFs expressed early in development are listed in files labeled ‘activated first neighbors’. [file DataSheet3.zip › S-File3-NRB_network_early TFs/C2H2.IDD4_Sobic.002G293100_activators_first_neighbors.xlsx]

## Sheet: Sheet1
GeneIDV3	Pfam1	Pfam2	Pfam3	Pfam4	Pfam5	Pfam6	Pfam7	Pfam8	Pfam1_domain	Pfam2_domain	Pfam3_domain	Pfam4_domain	Pfam5_domain	Pfam6_domain	Pfam7_domain	Pfam8_domain	Panther	KOG	KEGG_ec	KO	GO	Best_hit_arabi_name	arabi_symbol	arabi_defline	Best_hit_rice_name	rice_defline	Functional_category	misc_annotation	Rice_Annotation	Arabidopsis_Annotation	MapmanProcess	ArabidopsisID_description	TX08001_Nodal_Root_Bud_Node_Phy_7_TPMmean	TX08001_Nodal_Root_Bud_Node_Phy_8_TPMmean	TX08001_Nodal_Root_Bud_Node_Phy_9_TPMmean	TX08001_Nodal_Root_Bud_Node_Phy_10_TPMmean	TX08001_Nodal_Root_Bud_Node_Phy_11_TPMmean	TX08001_Nodal_Root_Bud_Node_Phy_12_TPMmean	TX08001_Nodal_Root_Bud_Node_Phy_13_TPMmean	TX08001_Nodal_Root_Bud_Node_Phy_14_TPMmean	TX08001_Nodal_Root_Bud_Node_Phy_15_TPMmean	TX08001_Nodal_Root_Bud_Node_Phy_16_TPMmean	TX08001_Nodal_Root_Bud_Node_Phy_17_TPMmean	TX08001_Nodal_Root_Bud_Node_Phy_18_TPMmean	TX08001_Nodal_Root_Bud_Node_Phy_19_TPMmean	TX08001_Nodal_Root_Bud_Node_Phy_20_TPMmean	TX08001_Nodal_Root_Bud_Node_Phy_21_TPMmean
Sobic.002G293100	PF12874|								Zinc-finger_of_C2H2_type|								PTHR10593.PTHR10593:SF47					AT2G02080.1|	AtIDD4.IDD4|	indeterminate(ID)-domain 4|	LOC_Os09g38340.3|LOC_Os09g38340.1	ZOS9-17 - C2H2 zinc finger protein. expressed	Transcription_factors		ZOS9-17 - C2H2 zinc finger protein	indeterminate(ID)-domain 5	RNA.regulation of transcription.C2H2 zinc finger family|not assigned.unknown	(at2g02080 : 257.0) indeterminate(ID)-domain 4 (IDD4); FUNCTIONS IN: sequence-specific DNA binding transcription factor activity; LOCATED IN: intracellular; EXPRESSED IN: 20 plant structures; EXPRESSED DURING: 13 growth stages; CONTAINS InterPro DOMAIN/s: Zinc finger C2H2-like (InterPro:IPR015880) Zinc finger C2H2-type (InterPro:IPR007087) Zinc finger double-stranded RNA binding (InterPro:IPR0227…	11	8	0	0	0	0	0	0	0	0	0	0	1	2	3
Sobic.007G210200	PF03110								SBP_domain								PTHR31251.PTHR31251:SF23				GO:0005634.GO:0003677	AT2G42200.1	SPL9	squamosa promoter binding protein-like 9	LOC_Os08g39890.1	OsSPL14 - SBP-box gene family member. expressed	Flowering_time|Flowering_genes	|SPL9	OsSPL14 - SBP-box gene family member	squamosa promoter binding protein-like 9	development.squamosa promoter binding like (SPL)	(at2g42200 : 136.0) Encodes a putative transcriptional regulator that is involved in the vegetative to reproductive phase transition. Expression is regulated by MIR156b. SPL activity nonautonomously inhibits initiation of new leaves at the shoot apical meristem.; squamosa promoter binding protein-like 9 (SPL9); FUNCTIONS IN: sequence-specific DNA binding transcription factor activity; INVOLVED IN…	300	146	122	66	51	59	37	44	40	57	51	52	69	73	105
