# Supplementary material for: Bioenergy sorghum nodal root bud development: morphometric, transcriptomic and gene regulatory network analysis
Source: Front Plant Sci. 2024 Oct 21;15:1456627. doi: 10.3389/fpls.2024.1456627 (PMC11532172; doi:10.3389/fpls.2024.1456627)
Supplement: Supplementary Data Sheet 3 — Analysis of first tier neighbors of NRB gene regulatory network (GRN) TFs with high expression early in NRB development. TFs that are connected to and could therefore regulate TFs expressed early in NRB development are listed in files labeled ‘activators first neighbors’. Genes that are connected to that could be regulated by TFs expressed early in development are listed in files labeled ‘activated first neighbors’. [file DataSheet3.zip › S-File3-NRB_network_early TFs/GATA4_Sobic.001G299600_activated_first_neighbors.xlsx]

## Sheet: Sheet1
GeneIDV3	Pfam1	Pfam2	Pfam3	Pfam4	Pfam5	Pfam6	Pfam7	Pfam8	Pfam1_domain	Pfam2_domain	Pfam3_domain	Pfam4_domain	Pfam5_domain	Pfam6_domain	Pfam7_domain	Pfam8_domain	Panther	KOG	KEGG_ec	KO	GO	Best_hit_arabi_name	arabi_symbol	arabi_defline	Best_hit_rice_name	rice_defline	Functional_category	misc_annotation	Rice_Annotation	Arabidopsis_Annotation	MapmanProcess	ArabidopsisID_description	TX08001_Nodal_Root_Bud_Node_Phy_7_TPMmean	TX08001_Nodal_Root_Bud_Node_Phy_8_TPMmean	TX08001_Nodal_Root_Bud_Node_Phy_9_TPMmean	TX08001_Nodal_Root_Bud_Node_Phy_10_TPMmean	TX08001_Nodal_Root_Bud_Node_Phy_11_TPMmean	TX08001_Nodal_Root_Bud_Node_Phy_12_TPMmean	TX08001_Nodal_Root_Bud_Node_Phy_13_TPMmean	TX08001_Nodal_Root_Bud_Node_Phy_14_TPMmean	TX08001_Nodal_Root_Bud_Node_Phy_15_TPMmean	TX08001_Nodal_Root_Bud_Node_Phy_16_TPMmean	TX08001_Nodal_Root_Bud_Node_Phy_17_TPMmean	TX08001_Nodal_Root_Bud_Node_Phy_18_TPMmean	TX08001_Nodal_Root_Bud_Node_Phy_19_TPMmean	TX08001_Nodal_Root_Bud_Node_Phy_20_TPMmean	TX08001_Nodal_Root_Bud_Node_Phy_21_TPMmean
Sobic.001G299600	PF00320								GATA_zinc_finger								PTHR10071.PTHR10071:SF172	KOG1601			GO:0043565.GO:0008270.GO:0006355.GO:0003700	AT3G60530.1	GATA4	GATA transcription factor 4	LOC_Os10g40810.1	GATA zinc finger domain containing protein. expressed	Transcription_factors		GATA zinc finger domain containing protein	GATA transcription factor 4	RNA.regulation of transcription.C2C2(Zn) GATA transcription factor family	(at3g60530 : 135.0) Encodes a member of the GATA factor family of zinc finger transcription factors.; GATA transcription factor 4 (GATA4); CONTAINS InterPro DOMAIN/s: Zinc finger NHR/GATA-type (InterPro:IPR013088) Transcription factor GATA plant (InterPro:IPR016679) Zinc finger GATA-type (InterPro:IPR000679); BEST Arabidopsis thaliana protein match is: GATA transcription factor 2 (TAIR:AT2G45050.…	18	17	8	5	4	4	3	3	2	2	2	3	2	2	3
Sobic.001G035800	PF00403								Heavy-metal-associated_domain								PTHR22814.PTHR22814:SF16	KOG1603			GO:0046872.GO:0030001	AT2G37390.2		Chloroplast-targeted copper chaperone protein	LOC_Os03g60480.1	heavy metal-associated domain containing protein. expressed					metal handling.binding chelation and storage	(at2g37390 : 112.0) Chloroplast-targeted copper chaperone protein; FUNCTIONS IN: metal ion binding; INVOLVED IN: metal ion transport; LOCATED IN: cellular_component unknown; EXPRESSED IN: 12 plant structures; EXPRESSED DURING: 7 growth stages; CONTAINS InterPro DOMAIN/s: Heavy metal transport/detoxification protein (InterPro:IPR006121); BEST Arabidopsis thaliana protein match is: Chloroplast-targ…	28	18	12	7	5	3	3	3	5	6	3	5	6	6	5
Sobic.006G228100	PF06955	PF00722							Xyloglucan_endo-transglycosylase_(XET)_C-terminus	Glycosyl_hydrolases_family_16							PTHR31062.PTHR31062:SF11		2.4.1.207.3.2.1.151	K08235	GO:0048046.GO:0016762.GO:0006073.GO:0005618.GO:0005975.GO:0004553	AT4G03210.1	XTH9	xyloglucan endotransglucosylase/hydrolase 9	LOC_Os04g53950.2	glycosyl hydrolases family 16 protein. protein. expressed	Cell_wall		glycosyl hydrolases family 16 protein protein	xyloglucan endotransglucosylase/hydrolase 9	cell wall.modification	(at4g03210 : 331.0) encodes a member of xyloglucan endotransglucosylase/hydrolases (XTHs) that catalyze the cleavage and molecular grafting of xyloglucan chains function in loosening and rearrangement of the cell wall. Gene is expressed in shoot apex region flower buds flower stalks and internodes bearing flowers.; xyloglucan endotransglucosylase/hydrolase 9 (XTH9); FUNCTIONS IN: hydrolase activi…	235	112	53	23	19	23	16	20	14	29	10	27	28	23	18
Sobic.007G214700	PF02469								Fasciclin_domain								PTHR32077.PTHR32077:SF3					AT2G04780.2	FLA7	FASCICLIN-like arabinoogalactan 7	LOC_Os09g30486.1	fasciclin domain containing protein. expressed	Cell_wall		cell wall.cell wall proteins.AGPs.AGP	(at2g04780 : 187.0) fasciclin-like arabinogalactan-protein 7 (Fla7); FASCICLIN-like arabinoogalactan 7 (FLA7); LOCATED IN: anchored to plasma membrane plasma membrane anchored to membrane membrane; EXPRESSED IN: 22 plant structures; EXPRESSED DURING: 13 growth stages; CONTAINS InterPro DOMAIN/s: FAS1 domain (InterPro:IPR000782); BEST Arabidopsis thaliana protein match is: FASCICLIN-like arabinoga…	cell wall.cell wall proteins.AGPs.AGP	(at2g04780 : 187.0) fasciclin-like arabinogalactan-protein 7 (Fla7); FASCICLIN-like arabinoogalactan 7 (FLA7); LOCATED IN: anchored to plasma membrane plasma membrane anchored to membrane membrane; EXPRESSED IN: 22 plant structures; EXPRESSED DURING: 13 growth stages; CONTAINS InterPro DOMAIN/s: FAS1 domain (InterPro:IPR000782); BEST Arabidopsis thaliana protein match is: FASCICLIN-like arabinoga…	254	230	162	73	68	47	66	59	41	33	34	39	46	37	47
Sobic.007G210200	PF03110								SBP_domain								PTHR31251.PTHR31251:SF23				GO:0005634.GO:0003677	AT2G42200.1	SPL9	squamosa promoter binding protein-like 9	LOC_Os08g39890.1	OsSPL14 - SBP-box gene family member. expressed	Flowering_time|Flowering_genes	|SPL9	OsSPL14 - SBP-box gene family member	squamosa promoter binding protein-like 9	development.squamosa promoter binding like (SPL)	(at2g42200 : 136.0) Encodes a putative transcriptional regulator that is involved in the vegetative to reproductive phase transition. Expression is regulated by MIR156b. SPL activity nonautonomously inhibits initiation of new leaves at the shoot apical meristem.; squamosa promoter binding protein-like 9 (SPL9); FUNCTIONS IN: sequence-specific DNA binding transcription factor activity; INVOLVED IN…	300	146	122	66	51	59	37	44	40	57	51	52	69	73	105
Sobic.007G191200	PF03083								Sugar_efflux_transporter_for_intercellular_exchange								PTHR10791.PTHR10791:SF63	KOG1623		K15382		AT5G13170.1	SAG29	senescence-associated gene 29	LOC_Os08g42350.1	nodulin MtN3 family protein. putative. expressed	Sugar_transport		nodulin MtN3	senescence-associated gene 29	development.unspecified	(at3g48740 : 169.0) Nodulin MtN3 family protein; INVOLVED IN: biological_process unknown; LOCATED IN: endomembrane system integral to membrane membrane; EXPRESSED IN: 22 plant structures; EXPRESSED DURING: 13 growth stages; CONTAINS InterPro DOMAIN/s: MtN3/saliva-related transmembrane protein conserved region (InterPro:IPR018169) RAG1-activating protein 1 homologue (InterPro:IPR018179) RAG1-activ…	23	31	7	0	1	0	0	0	0	0	0	0	0	0	0
Sobic.007G180200	PF04970								Lecithin_retinol_acyltransferase								PTHR13943.PTHR13943:SF43					AT1G01225.1		NC domain-containing protein-related	LOC_Os08g43350.1	NC domain-containing protein. putative. expressed					not assigned.no ontology	(at1g01225 : 277.0) NC domain-containing protein-related; CONTAINS InterPro DOMAIN/s: NC (InterPro:IPR007053); BEST Arabidopsis thaliana protein match is: NC domain-containing protein-related (TAIR:AT4G00905.1); Has 173 Blast hits to 172 proteins in 34 species: Archae - 0; Bacteria - 24; Metazoa - 5; Fungi - 0; Plants - 139; Viruses - 0; Other Eukaryotes - 5 (source: NCBI BLink). & (reliability: …	39	49	18	10	13	10	12	13	13	10	8	6	8	10	9
Sobic.007G042200																	PTHR23155.PTHR23155:SF498					AT5G63020.1		Disease resistance protein (CC-NBS-LRR class) family	LOC_Os04g08390.1	Leucine Rich Repeat family protein. expressed					not assigned.unknown	no hits & (original description: pacid=32749408 transcript=Sobic.007G042200.1 locus=Sobic.007G042200 ID=Sobic.007G042200.1.v3.1 annot-version=v3.1)	8	8	5	3	3	2	1	2	1	1	1	1	1	1	1
Sobic.007G041900																	PTHR23155.PTHR23155:SF498					AT5G45200.1		Disease resistance protein (TIR-NBS-LRR class) family	LOC_Os04g08390.1	Leucine Rich Repeat family protein. expressed					not assigned.unknown	no hits & (original description: pacid=32749715 transcript=Sobic.007G041900.1 locus=Sobic.007G041900 ID=Sobic.007G041900.1.v3.1 annot-version=v3.1)| no hits & (original description: pacid=32749717 transcript=Sobic.007G041900.2 locus=Sobic.007G041900 ID=Sobic.007G041900.2.v3.1 annot-version=v3.1)| no hits & (original description: pacid=32749716 transcript=Sobic.007G041900.4 locus=Sobic.007G041900 …	10	10	6	3	3	1	2	3	2	1	1	1	1	1	1
Sobic.007G041200	PF00067								Cytochrome_P450								PTHR24298.PTHR24298:SF45	KOG0156			GO:0055114.GO:0020037.GO:0016705.GO:0005506	AT1G64940.1	CYP89A6	cytochrome P450. family 87. subfamily A. polypeptide 6	LOC_Os06g22340.1	cytochrome P450. putative. expressed					misc.cytochrome P450	(at1g64940 : 353.0) member of CYP89A; cytochrome P450 family 87 subfamily A polypeptide 6 (CYP89A6); FUNCTIONS IN: electron carrier activity monooxygenase activity iron ion binding oxygen binding heme binding; INVOLVED IN: oxidation reduction; LOCATED IN: endomembrane system; CONTAINS InterPro DOMAIN/s: Cytochrome P450 (InterPro:IPR001128) Cytochrome P450 conserved site (InterPro:IPR017972) Cytoc…	16	11	5	3	1	2	1	1	2	2	0	1	2	2	3
Sobic.006G238000	PF14547								Hydrophobic_seed_protein								PTHR31731.PTHR31731:SF20					AT2G10940.2		Bifunctional inhibitor/lipid-transfer protein/seed storage 2S albumin superfamily protein	LOC_Os06g07220.1	LTPL128 - Protease inhibitor/seed storage/LTP family protein precursor. expressed			misc.protease inhibitor/seed storage/lipid transfer protein (LTP)		misc.protease inhibitor/seed storage/lipid transfer protein (LTP) family protein	(at4g15160 : 90.1) Bifunctional inhibitor/lipid-transfer protein/seed storage 2S albumin superfamily protein; FUNCTIONS IN: lipid binding; INVOLVED IN: lipid transport; LOCATED IN: endomembrane system; EXPRESSED IN: 18 plant structures; EXPRESSED DURING: 9 growth stages; CONTAINS InterPro DOMAIN/s: Bifunctional inhibitor/plant lipid transfer protein/seed storage (InterPro:IPR016140) Plant lipid t…	184	188	77	15	7	7	5	7	5	0	0	0	0	0	3
Sobic.006G237700																	PTHR31414.PTHR31414:SF10					AT2G12400.1			LOC_Os04g55110.1	expressed protein					not assigned.unknown	(at2g12400 : 423.0) unknown protein; FUNCTIONS IN: molecular_function unknown; INVOLVED IN: biological_process unknown; LOCATED IN: endomembrane system; EXPRESSED IN: 25 plant structures; EXPRESSED DURING: 13 growth stages; BEST Arabidopsis thaliana protein match is: unknown protein (TAIR:AT2G25270.1); Has 177 Blast hits to 172 proteins in 23 species: Archae - 0; Bacteria - 2; Metazoa - 3; Fungi …	8	7	6	2	2	1	0	0	0	0	1	0	1	1	1
Sobic.006G204500	PF03283								Pectinacetylesterase								PTHR21562.PTHR21562:SF17				GO:0016787	AT4G19410.1		Pectinacetylesterase family protein	LOC_Os04g51340.1	pectinacetylesterase domain containing protein. expressed	Cell_wall		pectinacetylesterase domain containing protein	Pectinacetylesterase	cell wall.pectin*esterases.acetyl esterase	(at4g19410 : 478.0) Pectinacetylesterase family protein; FUNCTIONS IN: actin binding carboxylesterase activity; INVOLVED IN: cytoskeleton organization; LOCATED IN: plant-type cell wall; EXPRESSED IN: 23 plant structures; EXPRESSED DURING: 13 growth stages; CONTAINS InterPro DOMAIN/s: Pectinacetylesterase (InterPro:IPR004963) Profilin/allergen (InterPro:IPR002097); BEST Arabidopsis thaliana protei…	169	160	112	55	46	33	40	43	43	30	33	33	43	38	50
Sobic.008G077300																	PTHR36480.PTHR36480:SF1								LOC_Os06g02840.1	expressed protein					not assigned.unknown	no hits & (original description: pacid=32742119 transcript=Sobic.008G077300.1 locus=Sobic.008G077300 ID=Sobic.008G077300.1.v3.1 annot-version=v3.1)	7	7	3	1	2	0	0	0	0	0	0	0	0	0	0
Sobic.006G193100	PF01529								DHHC_palmitoyltransferase								PTHR22883.PTHR22883:SF72	KOG1311	2.3.1.225	K18932	GO:0008270	AT4G15080.1		DHHC-type zinc finger family protein	LOC_Os04g49560.1	zinc finger family protein. putative. expressed					RNA.regulation of transcription.unclassified	(at4g15080 : 508.0) DHHC-type zinc finger family protein; FUNCTIONS IN: zinc ion binding; INVOLVED IN: biological_process unknown; LOCATED IN: plasma membrane; CONTAINS InterPro DOMAIN/s: Zinc finger DHHC-type (InterPro:IPR001594); BEST Arabidopsis thaliana protein match is: DHHC-type zinc finger family protein (TAIR:AT3G22180.1); Has 30201 Blast hits to 17322 proteins in 780 species: Archae - 12…	73	46	37	21	18	15	15	16	15	11	16	17	21	17	25
Sobic.005G226900	PF04578	PF13968							Protein_of_unknown_function_DUF594	Domain_of_unknown_function_(DUF4220)							PTHR31325.PTHR31325:SF34								LOC_Os06g02960.1	expressed protein					not assigned.unknown	no hits & (original description: pacid=32740134 transcript=Sobic.005G226900.1 locus=Sobic.005G226900 ID=Sobic.005G226900.1.v3.1 annot-version=v3.1)	25	21	9	5	4	3	2	2	2	2	1	1	1	0	0
Sobic.005G126701	PF00155								Aminotransferase_class_I_and_II								PTHR13693.PTHR13693:SF62		2.3.1.50		GO:0030170.GO:0009058	AT5G23670.1	LCB2	long chain base2	LOC_Os11g31640.1	serine palmitoyltransferase 2. putative. expressed					lipid metabolism.exotics (steroids squalene etc).sphingolipids.serine C-palmitoyltransferase	(at5g23670 : 438.0) Encodes the LCB2 subunit of serine palmitoyltransferase an enzyme involved in sphingosine biosynthesis. The protein is localized to the endoplasmic reticulum.; long chain base2 (LCB2); CONTAINS InterPro DOMAIN/s: Aminotransferase class I/classII (InterPro:IPR004839) Pyridoxal phosphate-dependent transferase major domain (InterPro:IPR015424) Aminotransferase class-II pyridoxal-…	12	11	10	4	1	1	1	1	1	0	0	0	1	0	1
Sobic.005G121700																	PTHR33184.PTHR33184:SF1					AT1G05835.1		PHD finger protein	LOC_Os11g28940.1	expressed protein					not assigned.unknown	no hits & (original description: pacid=32738984 transcript=Sobic.005G121700.1 locus=Sobic.005G121700 ID=Sobic.005G121700.1.v3.1 annot-version=v3.1)	89	95	40	30	33	20	20	17	15	21	17	22	18	18	10
Sobic.005G035100	PF13401								AAA_domain								PTHR23155.PTHR23155:SF449	KOG4658				AT3G46530.1	RPP13	NB-ARC domain-containing disease resistance protein	LOC_Os03g26260.1	NB-ARC domain containing protein. expressed					stress.biotic	(at3g46530 : 196.0) Confers resistance to the biotrophic oomycete Peronospora parasitica. Encodes an NBS-LRR type R protein with a putative amino-terminal leucine zipper. Fungal protein ATR13 induces RPP13 gene expression and disease resistance.; RECOGNITION OF PERONOSPORA PARASITICA 13 (RPP13); FUNCTIONS IN: ATP binding; INVOLVED IN: defense response incompatible interaction defense response pla…	5	7	4	1	1	0	0	0	0	0	0	0	0	0	0
Sobic.005G034500	PF13855	PF00069							Leucine_rich_repeat	Protein_kinase_domain							PTHR27008.PTHR27008:SF33	KOG1187	2.7.11.1		GO:0005515.GO:0006468.GO:0005524.GO:0004672	AT2G36570.1		Leucine-rich repeat protein kinase family protein	LOC_Os12g05120.1	receptor kinase. putative. expressed					signalling.receptor kinases.leucine rich repeat III	(at2g36570 : 349.0) Leucine-rich repeat protein kinase family protein; FUNCTIONS IN: protein serine/threonine kinase activity kinase activity ATP binding; INVOLVED IN: transmembrane receptor protein tyrosine kinase signaling pathway protein amino acid phosphorylation; LOCATED IN: plasma membrane; EXPRESSED IN: 21 plant structures; EXPRESSED DURING: 13 growth stages; CONTAINS InterPro DOMAIN/s: Pr…	22	16	7	4	3	4	3	4	4	6	3	3	4	6	5
Sobic.004G307900	PF04851	PF00271							Type_III_restriction_enzyme_res_subunit	Helicase_conserved_C-terminal_domain							PTHR10799	KOG4439|KOG1001.KOG1002	3.6.4.12	K10875|	GO:0016787.GO:0005524.GO:0003677	AT3G19210.1	ATRAD54.CHR25.RAD54	homolog of RAD54	LOC_Os02g52510.1	SNF2 family N-terminal domain containing protein. expressed					DNA.repair	(at3g19210 : 1071.0) Encodes RAD54 a member of the SWI2/SNF2 family of DNA-stimulated ATPases. Functions in DNA repair via homologous recombination.; homolog of RAD54 (RAD54); FUNCTIONS IN: helicase activity DNA binding nucleic acid binding ATP binding; INVOLVED IN: DNA repair response to gamma radiation double-strand break repair via homologous recombination; LOCATED IN: cellular_component unkno…	15	9	8	5	4	3	3	4	3	2	4	2	4	3	5
Sobic.004G291500	PF00234								Protease_inhibitor/seed_storage/LTP_family								PTHR31731.PTHR31731:SF24					AT4G12520.1		Bifunctional inhibitor/lipid-transfer protein/seed storage 2S albumin superfamily protein	LOC_Os02g44320.1	LTPL113 - Protease inhibitor/seed storage/LTP family protein precursor. expressed			misc.protease inhibitor/seed storage/lipid transfer protein (LTP)		misc.protease inhibitor/seed storage/lipid transfer protein (LTP) family protein	(at2g45180 : 91.7) Bifunctional inhibitor/lipid-transfer protein/seed storage 2S albumin superfamily protein; FUNCTIONS IN: lipid binding; INVOLVED IN: lipid transport; LOCATED IN: chloroplast thylakoid membrane; EXPRESSED IN: 22 plant structures; EXPRESSED DURING: 13 growth stages; CONTAINS InterPro DOMAIN/s: Bifunctional inhibitor/plant lipid transfer protein/seed storage (InterPro:IPR016140) P…	90	38	19	8	4	4	2	4	5	5	4	8	8	11	8
Sobic.008G035400	PF07876								Stress_responsive_A/B_Barrel_Domain								PTHR33178.PTHR33178:SF4					AT5G22580.1		Stress responsive A/B Barrel Domain	LOC_Os11g05290.1	stress responsive A/B Barrel domain containing protein. expressed					not assigned.unknown	no hits & (original description: pacid=32742546 transcript=Sobic.008G035400.1 locus=Sobic.008G035400 ID=Sobic.008G035400.1.v3.1 annot-version=v3.1)	2072	1354	558	214	250	187	271	233	197	103	80	58	122	194	416
Sobic.008G136900																	PTHR36375.PTHR36375:SF2					AT3G55420.1			LOC_Os12g38320.1	expressed protein					not assigned.unknown	(at3g55420 : 190.0) unknown protein; Has 21 Blast hits to 21 proteins in 8 species: Archae - 0; Bacteria - 0; Metazoa - 0; Fungi - 0; Plants - 21; Viruses - 0; Other Eukaryotes - 0 (source: NCBI BLink). & (reliability: 380.0) & (original description: pacid=32743157 transcript=Sobic.008G136900.1 locus=Sobic.008G136900 ID=Sobic.008G136900.1.v3.1 annot-version=v3.1)	10	7	4	2	1	1	0	1	1	1	1	1	1	1	2
Sobic.004G215000																	PTHR27000.PTHR27000:SF203					AT4G06744.1		Leucine-rich repeat (LRR) family protein	LOC_Os02g40260.1	uncharacterized protein At4g06744 precursor. putative. expressed	Cell_wall		cell wall.cell wall proteins.LRR	(at4g06744 : 285.0) Leucine-rich repeat (LRR) ; BEST Arabidopsis thaliana protein match is: Leucine-rich repeat (LRR) (TAIR:AT3G19320.1); Has 45026 Blast hits to 12967 proteins in 516 species: Archae - 11; Bacteria - 711; Metazoa - 1155; Fungi - 115; Plants - 40928; Viruses - 0; Other Eukaryotes - 2106 (source: NCBI BLink). & (reliability: 570.0) & (original description: polypeptide=Sobic.004G215…	cell wall.cell wall proteins.LRR	(at4g06744 : 285.0) Leucine-rich repeat (LRR) family protein; BEST Arabidopsis thaliana protein match is: Leucine-rich repeat (LRR) family protein (TAIR:AT3G19320.1); Has 45026 Blast hits to 12967 proteins in 516 species: Archae - 11; Bacteria - 711; Metazoa - 1155; Fungi - 115; Plants - 40928; Viruses - 0; Other Eukaryotes - 2106 (source: NCBI BLink). & (reliability: 570.0) & (original descripti…	354	336	246	93	70	50	49	50	60	54	36	42	72	66	79
Sobic.010G014300																	PTHR36480.PTHR36480:SF1								LOC_Os06g03240.1	expressed protein					not assigned.unknown	no hits & (original description: pacid=32726670 transcript=Sobic.010G014300.1 locus=Sobic.010G014300 ID=Sobic.010G014300.1.v3.1 annot-version=v3.1)	13	15	4	2	2	0	1	1	1	0	0	0	0	0	0
Sobic.010G259200																	PTHR31852.PTHR31852:SF9					AT5G45320.1			LOC_Os06g49650.1	harpin-induced protein 1 domain containing protein. expressed					not assigned.unknown	(at5g45320 : 83.2) FUNCTIONS IN: molecular_function unknown; INVOLVED IN: biological_process unknown; LOCATED IN: endomembrane system; EXPRESSED IN: inflorescence meristem root flower; EXPRESSED DURING: petal differentiation and expansion stage; CONTAINS InterPro DOMAIN/s: Late embryogenesis abundant protein group 2 (InterPro:IPR004864); BEST Arabidopsis thaliana protein match is: unknown protein…	4	4	2	2	1	1	0	1	1	0	0	1	0	0	0
Sobic.010G246500	PF06955	PF00722							Xyloglucan_endo-transglycosylase_(XET)_C-terminus	Glycosyl_hydrolases_family_16							PTHR31062.PTHR31062:SF50		2.4.1.207		GO:0048046.GO:0016762.GO:0006073.GO:0005618.GO:0005975.GO:0004553	AT5G57560.1	TCH4.XTH22	Xyloglucan endotransglucosylase/hydrolase family protein	LOC_Os06g48170.1	glycosyl hydrolases family 16. putative. expressed	Cell_wall		glycosyl hydrolases family 16	xyloglucan endotransglucosylase/hydrolase 24	cell wall.degradation.mannan-xylose-arabinose-fucose	(at5g57560 : 285.0) Encodes a cell wall-modifying enzyme rapidly upregulated in response to environmental stimuli; Touch 4 (TCH4); CONTAINS InterPro DOMAIN/s: Xyloglucan endotransglucosylase/hydrolase (InterPro:IPR016455) Xyloglucan endo-transglycosylase C-terminal (InterPro:IPR010713) Concanavalin A-like lectin/glucanase subgroup (InterPro:IPR013320) Concanavalin A-like lectin/glucanase (InterPr…	7	6	2	1	1	1	1	1	1	0	0	1	1	1	1
Sobic.010G216600																	PTHR35162.PTHR35162:SF2								LOC_Os06g44930.1	expressed protein					not assigned.unknown	no hits & (original description: pacid=32727330 transcript=Sobic.010G216600.1 locus=Sobic.010G216600 ID=Sobic.010G216600.1.v3.1 annot-version=v3.1)	14	15	4	3	5	3	4	4	4	3	2	2	4	4	6
Sobic.010G192500	PF06398	PF00168							Integral_peroxisomal_membrane_peroxin	C2_domain							PTHR10024.PTHR10024:SF243				GO:0005515	AT3G57880.1		Calcium-dependent lipid-binding (CaLB domain) plant phosphoribosyltransferase family protein	LOC_Os05g30750.4	anthranilate phosphoribosyltransferase. putative. expressed					not assigned.no ontology.C2 domain-containing protein	(at3g57880 : 1318.0) Calcium-dependent lipid-binding (CaLB domain) plant phosphoribosyltransferase family protein; FUNCTIONS IN: molecular_function unknown; INVOLVED IN: tryptophan biosynthetic process; LOCATED IN: endoplasmic reticulum cell wall; EXPRESSED IN: 24 plant structures; EXPRESSED DURING: 13 growth stages; CONTAINS InterPro DOMAIN/s: C2 membrane targeting protein (InterPro:IPR018029) C…	413	259	199	137	102	78	73	83	75	75	74	106	82	56	77
Sobic.010G178300	PF00171								Aldehyde_dehydrogenase_family								PTHR11699.PTHR11699:SF157		1.2.1.5	K12355	GO:0055114.GO:0016491.GO:0008152	AT3G24503.1	ALDH1A.ALDH2C4.REF1	aldehyde dehydrogenase 2C4	LOC_Os01g40870.1	aldehyde dehydrogenase. putative. expressed					fermentation.aldehyde dehydrogenase	(at3g24503 : 561.0) Arabidopsis thaliana aldehyde dehydrogenase AtALDH1a mRNA. a sinapaldehyde dehydrogenase catalyzes both the oxidation of coniferylaldehyde and sinapaldehyde forming ferulic acid and sinapic acid respectively; aldehyde dehydrogenase 2C4 (ALDH2C4); FUNCTIONS IN: 3-chloroallyl aldehyde dehydrogenase activity coniferyl-aldehyde dehydrogenase activity aldehyde dehydrogenase (NAD) a…	22	18	10	6	4	6	5	6	6	7	3	4	5	5	8
Sobic.010G171800	PF07732|PF07731	PF07731|PF00394	PF00394|						Multicopper_oxidase	Multicopper_oxidase	Multicopper_oxidase|						PTHR11709.PTHR11709:SF97	KOG1263|	1.10.3.3	K00423|	GO:0005507.GO:0055114.GO:0016491|GO:0055114.GO:0016491.GO:0005507	AT5G21105.1|AT5G21105.2		Plant L-ascorbate oxidase	LOC_Os06g37080.1	L-ascorbate oxidase precursor. putative. expressed					redox.ascorbate and glutathione.ascorbate	(at5g21105 : 711.0) Plant L-ascorbate oxidase; FUNCTIONS IN: oxidoreductase activity L-ascorbate oxidase activity copper ion binding; INVOLVED IN: oxidation reduction; EXPRESSED IN: 23 plant structures; EXPRESSED DURING: 13 growth stages; CONTAINS InterPro DOMAIN/s: Multicopper oxidase type 2 (InterPro:IPR011706) Multicopper oxidase type 3 (InterPro:IPR011707) Cupredoxin (InterPro:IPR008972) L-as…	27	21	9	7	6	6	4	7	6	5	9	5	7	7	7
Sobic.010G168700	PF00657								GDSL-like_Lipase/Acylhydrolase								PTHR22835.PTHR22835:SF230		3.1.1.3		GO:0016788	AT1G29670.1		GDSL-like Lipase/Acylhydrolase superfamily protein	LOC_Os06g36520.1	GDSL-like lipase/acylhydrolase. putative. expressed					misc.GDSL-motif lipase	(at1g29670 : 212.0) GDSL-like Lipase/Acylhydrolase superfamily protein; FUNCTIONS IN: hydrolase activity acting on ester bonds carboxylesterase activity; INVOLVED IN: lipid metabolic process; LOCATED IN: apoplast cell wall chloroplast; EXPRESSED IN: 23 plant structures; EXPRESSED DURING: 14 growth stages; CONTAINS InterPro DOMAIN/s: Lipase GDSL (InterPro:IPR001087); BEST Arabidopsis thaliana prot…	12	13	8	6	6	2	3	2	3	1	2	1	1	1	1
Sobic.010G014400																															not assigned.unknown	no hits & (original description: pacid=32725536 transcript=Sobic.010G014400.1 locus=Sobic.010G014400 ID=Sobic.010G014400.1.v3.1 annot-version=v3.1)	21	26	10	6	7	3	3	4	3	2	3	2	1	2	2
Sobic.010G014200	PF04578	PF13968							Protein_of_unknown_function_DUF594	Domain_of_unknown_function_(DUF4220)							PTHR31325.PTHR31325:SF7					AT4G19090.1		Protein of unknown function (DUF594)	LOC_Os06g02960.1	expressed protein					not assigned.unknown	no hits & (original description: pacid=32725130 transcript=Sobic.010G014200.1 locus=Sobic.010G014200 ID=Sobic.010G014200.1.v3.1 annot-version=v3.1)	9	10	4	2	3	2	2	3	2	1	2	1	1	1	2
Sobic.008G170250	PF04578|PF13968|								Protein_of_unknown_function_DUF594|Domain_of_unknown_function_(DUF4220)|								PTHR31325.PTHR31325:SF15					AT5G45530.1|		Protein of unknown function (DUF594)|	LOC_Os05g46690.1|LOC_Os02g14700.1|LOC_Os02g14870.1	expressed protein					not assigned.unknown	no hits & (original description: pacid=32741792 transcript=Sobic.008G170250.1 locus=Sobic.008G170250 ID=Sobic.008G170250.1.v3.1 annot-version=v3.1)| no hits & (original description: pacid=32741793 transcript=Sobic.008G170250.2 locus=Sobic.008G170250 ID=Sobic.008G170250.2.v3.1 annot-version=v3.1)| no hits & (original description: pacid=32741794 transcript=Sobic.008G170250.3 locus=Sobic.008G170250 …	5	4	3	1	1	0	0	0	0	1	0	0	0	0	0
Sobic.010G010900																	PTHR37891.PTHR37891:SF1								LOC_Os06g02370.1	expressed protein					not assigned.unknown	no hits & (original description: pacid=32725646 transcript=Sobic.010G010900.1 locus=Sobic.010G010900 ID=Sobic.010G010900.1.v3.1 annot-version=v3.1)	159	118	99	60	46	36	32	29	26	33	32	46	40	30	28
Sobic.009G257900																	PTHR34677.PTHR34677:SF1					AT3G48200.1			LOC_Os05g51620.1	expressed protein					not assigned.unknown	(at3g48200 : 736.0) unknown protein; FUNCTIONS IN: molecular_function unknown; INVOLVED IN: biological_process unknown; LOCATED IN: endomembrane system; EXPRESSED IN: 21 plant structures; EXPRESSED DURING: 13 growth stages; Has 210 Blast hits to 148 proteins in 42 species: Archae - 0; Bacteria - 118; Metazoa - 0; Fungi - 0; Plants - 48; Viruses - 0; Other Eukaryotes - 44 (source: NCBI BLink). & (…	37	34	30	17	18	10	14	13	12	7	10	6	7	5	9
Sobic.009G218900	PF13489	PF08241							Methyltransferase_domain	Methyltransferase_domain							PTHR10108.PTHR10108:SF793	KOG1269	2.1.1.103	K05929	GO:0008168.GO:0008152	AT3G18000.1	NMT1.PEAMT.XPL1	S-adenosyl-L-methionine-dependent methyltransferases superfamily protein	LOC_Os05g47540.1	CPuORF26 - conserved peptide uORF-containing transcript. expressed					lipid metabolism.Phospholipid synthesis	(at3g18000 : 805.0) Arabidopsis thaliana N-methyltransferase-like protein mRNA. Reduce transmission through pollen.; XIPOTL 1 (XPL1); CONTAINS InterPro DOMAIN/s: Methyltransferase type 11 (InterPro:IPR013216); BEST Arabidopsis thaliana protein match is: S-adenosyl-L-methionine-dependent methyltransferases superfamily protein (TAIR:AT1G48600.2); Has 22524 Blast hits to 22132 proteins in 2666 speci…	34	22	19	4	1	1	0	1	1	1	2	2	3	3	11
Sobic.009G194900	PF07983								X8_domain								PTHR32227.PTHR32227:SF98					AT1G18650.1	PDCB3	plasmodesmata callose-binding protein 3	LOC_Os05g43690.1	glucan endo-1.3-beta-glucosidase-like protein 3 precursor. putative. expressed	MLG_and_related_pathways				misc.beta 13 glucan hydrolases	(at1g18650 : 81.3) Encodes a member of the X8-GPI family of proteins. It localizes to the plasmodesmata and is predicted to bind callose.; plasmodesmata callose-binding protein 3 (PDCB3); CONTAINS InterPro DOMAIN/s: X8 (InterPro:IPR012946); BEST Arabidopsis thaliana protein match is: glucan endo-13-beta-glucosidase-like protein 3 (TAIR:AT5G08000.1); Has 1473 Blast hits to 1425 proteins in 72 spec…	94	52	31	17	12	13	12	17	15	16	14	19	24	24	28
Sobic.009G083000	PF01694								Rhomboid_family								PTHR22936.PTHR22936:SF32		3.4.21.105		GO:0016021.GO:0004252.GO:0006508	AT5G25752.1	ATRBL11.RBL11	rhomboid-like protein 11	LOC_Os05g13370.1	OsRhmbd12 - Putative Rhomboid homologue. expressed					protein.degradation.serine protease	(at5g25752 : 287.0) Chloroplast-localized rhomboid-like protein.; rhomboid-like protein 11 (RBL11); FUNCTIONS IN: serine-type endopeptidase activity; INVOLVED IN: biological_process unknown; LOCATED IN: chloroplast; CONTAINS InterPro DOMAIN/s: Peptidase S54 rhomboid (InterPro:IPR002610); BEST Arabidopsis thaliana protein match is: Rhomboid-related intramembrane serine protease family protein (TAI…	19	19	12	8	7	3	3	4	3	2	2	2	3	2	3
Sobic.009G070500	PF08263	PF13855							Leucine_rich_repeat_N-terminal_domain	Leucine_rich_repeat							PTHR27000.PTHR27000:SF4	KOG4579			GO:0005515	AT4G29240.1		Leucine-rich repeat (LRR) family protein	LOC_Os05g09640.1	uncharacterized protein At4g06744 precursor. putative. expressed	Cell_wall		cell wall.cell wall proteins.LRR	(at4g29240 : 367.0) Leucine-rich repeat (LRR) ; INVOLVED IN: biological_process unknown; LOCATED IN: endomembrane system; EXPRESSED IN: 19 plant structures; EXPRESSED DURING: 13 growth stages; CONTAINS InterPro DOMAIN/s: Leucine-rich repeat-containing N-terminal domain type 2 (InterPro:IPR013210) Leucine-rich repeat (InterPro:IPR001611); BEST Arabidopsis thaliana protein match is: Leucine-rich re…	cell wall.cell wall proteins.LRR	(at4g29240 : 367.0) Leucine-rich repeat (LRR) family protein; INVOLVED IN: biological_process unknown; LOCATED IN: endomembrane system; EXPRESSED IN: 19 plant structures; EXPRESSED DURING: 13 growth stages; CONTAINS InterPro DOMAIN/s: Leucine-rich repeat-containing N-terminal domain type 2 (InterPro:IPR013210) Leucine-rich repeat (InterPro:IPR001611); BEST Arabidopsis thaliana protein match is: L…	30	24	11	5	4	5	4	5	4	4	2	3	4	5	5
Sobic.009G061400	PF08263	PF00560	PF13855						Leucine_rich_repeat_N-terminal_domain	Leucine_Rich_Repeat	Leucine_rich_repeat						PTHR27000.PTHR27000:SF111	KOG0472	2.7.11.1		GO:0005515	AT4G20140.1	GSO1	Leucine-rich repeat transmembrane protein kinase	LOC_Os05g07820.1	leucine-rich repeat receptor protein kinase EXS precursor. putative. expressed					signalling.receptor kinases.leucine rich repeat XI	(at4g20140 : 676.0) Encodes GASSHO1 (GSO1) a putative leucine-rich repeat transmembrane-type receptor kinase. GSO1 and a homolog GSO2 (At5g44700) are required for the formation of a normal epidermal surface during embryogenesis.; GASSHO1 (GSO1); FUNCTIONS IN: protein serine/threonine kinase activity protein kinase activity ATP binding; INVOLVED IN: protein amino acid phosphorylation transmembrane…	20	16	7	4	5	4	4	4	4	2	2	2	1	2	2
Sobic.008G170400	PF04578|PF13968	PF13968|							Protein_of_unknown_function_DUF594|Domain_of_unknown_function_(DUF4220)	Domain_of_unknown_function_(DUF4220)|							PTHR31325.PTHR31325:SF15					AT5G45540.1		Protein of unknown function (DUF594)	LOC_Os04g14540.1	expressed protein					not assigned.unknown	(at5g45540 : 115.0) Protein of unknown function (DUF594); CONTAINS InterPro DOMAIN/s: Protein of unknown function DUF594 (InterPro:IPR007658); BEST Arabidopsis thaliana protein match is: Protein of unknown function (DUF594) (TAIR:AT5G45480.1); Has 1285 Blast hits to 857 proteins in 12 species: Archae - 0; Bacteria - 0; Metazoa - 0; Fungi - 0; Plants - 1285; Viruses - 0; Other Eukaryotes - 0 (sour…	7	6	3	1	2	1	1	1	1	1	1	1	1	0	0
Sobic.004G215500	PF00657								GDSL-like_Lipase/Acylhydrolase								PTHR22835.PTHR22835:SF248		3.1.1.3		GO:0016788	AT3G04290.1	ATLTL1.LTL1	Li-tolerant lipase 1	LOC_Os02g40440.1	GDSL-like lipase/acylhydrolase. putative. expressed	Wax_genes_(general)				misc.GDSL-motif lipase	(at3g04290 : 516.0) Li-tolerant lipase 1 (LTL1); FUNCTIONS IN: hydrolase activity acting on ester bonds carboxylesterase activity; INVOLVED IN: lipid metabolic process; LOCATED IN: endomembrane system; EXPRESSED IN: 19 plant structures; EXPRESSED DURING: 12 growth stages; CONTAINS InterPro DOMAIN/s: Lipase GDSL (InterPro:IPR001087) Esterase SGNH hydrolase-type (InterPro:IPR013830); BEST Arabidops…	53	51	18	2	7	1	0	0	0	0	0	0	0	0	0
Sobic.004G167700	PF04043								Plant_invertase/pectin_methylesterase_inhibitor								PTHR35357.PTHR35357:SF2				GO:0004857	AT5G24370.1		Plant invertase/pectin methylesterase inhibitor superfamily protein	LOC_Os02g33380.1	pectinesterase inhibitor domain containing protein. putative. expressed					not assigned.unknown	no hits & (original description: pacid=32748476 transcript=Sobic.004G167700.1 locus=Sobic.004G167700 ID=Sobic.004G167700.1.v3.1 annot-version=v3.1)	9	5	2	1	1	0	1	0	0	0	0	1	0	1	1
Sobic.001G046400	PF04862								Protein_of_unknown_function_(DUF642)								PTHR31265.PTHR31265:SF2					AT3G08030.1		Protein of unknown function. DUF642	LOC_Os03g59300.1	expressed protein					not assigned.unknown	(at3g08030 : 395.0) Protein of unknown function DUF642; FUNCTIONS IN: molecular_function unknown; INVOLVED IN: biological_process unknown; LOCATED IN: cell wall; EXPRESSED IN: 22 plant structures; EXPRESSED DURING: 14 growth stages; CONTAINS InterPro DOMAIN/s: Protein of unknown function DUF642 (InterPro:IPR006946); BEST Arabidopsis thaliana protein match is: Protein of unknown function DUF642 (T…	182	111	39	13	16	13	9	16	18	21	16	21	37	56	56
Sobic.004G128600	PF05558								DREPP_plasma_membrane_polypeptide								PTHR38522.PTHR38522:SF2				GO:0051716.GO:0046658	AT4G20260.2	ATPCAP1.PCAP1	plasma-membrane associated cation-binding protein 1	LOC_Os02g18410.1	salt stress root protein RS1. putative. expressed					signalling.phosphinositides	(at4g20260 : 100.0) Encodes a Ca2+ and Cu2+ binding protein. N-terminal myristylation on glycine 2 appears to enable it to associate tightly with the plasma membrane. Recombinant PCaP1 interacts strongly with phosphatidylinositol 35-bisphosphate (PtdIns(35)P2) and PtdIns (345)P3 and weakly with PtdIns(35)P2 and PtdIns(45). It also interacts with calmodulin (CaM) in a calcium-dependent manner. CaM…	650	778	391	184	169	151	162	144	117	95	86	132	157	167	141
Sobic.002G032500	PF08263	PF07714	PF13855						Leucine_rich_repeat_N-terminal_domain	Protein_tyrosine_and_serine/threonine_kinase	Leucine_rich_repeat						PTHR27000.PTHR27000:SF160	KOG1187	2.7.11.1		GO:0006468.GO:0004672.GO:0005515	AT4G20940.1		Leucine-rich receptor-like protein kinase family protein	LOC_Os07g05190.1	leucine-rich repeat family protein. putative. expressed					signalling.receptor kinases.leucine rich repeat III	(at4g20940 : 777.0) Leucine-rich receptor-like protein kinase family protein; FUNCTIONS IN: protein serine/threonine kinase activity protein kinase activity ATP binding; INVOLVED IN: signal transduction N-terminal protein myristoylation; LOCATED IN: plasma membrane; CONTAINS InterPro DOMAIN/s: Serine/threonine-protein kinase domain (InterPro:IPR002290) Leucine-rich repeat-containing N-terminal do…	109	53	55	33	19	21	15	18	18	16	25	30	29	21	31
Sobic.002G004500	PF00931								NB-ARC_domain								PTHR23155.PTHR23155:SF411				GO:0043531	AT5G45490.2		P-loop containing nucleoside triphosphate hydrolases superfamily protein	LOC_Os07g01530.1	expressed protein					not assigned.unknown	no hits & (original description: pacid=32765868 transcript=Sobic.002G004500.1 locus=Sobic.002G004500 ID=Sobic.002G004500.1.v3.1 annot-version=v3.1)	38	39	18	11	12	5	6	6	5	5	4	2	3	2	2
Sobic.002G003700	PF00141								Peroxidase								PTHR31235.PTHR31235:SF41		1.11.1.7	K00430	GO:0055114.GO:0020037.GO:0006979.GO:0004601	AT1G05260.1	RCI3.RCI3A	Peroxidase superfamily protein	LOC_Os07g01420.1	peroxidase precursor. putative. expressed			peroxidase	Peroxidase super	stress.abiotic.cold	(at1g05260 : 274.0) Encodes a cold-inducible cationic peroxidase that is involved in the stress response. In response to low temperature RCI3 transcripts accumulate in the aerial part and in roots of etiolated seedlings but only in roots of light-grown seedlings.; RARE COLD INDUCIBLE GENE 3 (RCI3); FUNCTIONS IN: peroxidase activity; INVOLVED IN: response to desiccation response to cold hyperosmot…	5	4	2	1	1	0	1	1	1	0	0	0	0	0	0
Sobic.001G514400	PF02798	PF00043							Glutathione_S-transferase_N-terminal_domain	Glutathione_S-transferase_C-terminal_domain							PTHR11260.PTHR11260:SF287	KOG0867	2.5.1.18	K00799	GO:0005515	AT3G03190.1	ATGSTF11.ATGSTF6.GSTF11	glutathione S-transferase F11	LOC_Os03g04220.1	glutathione S-transferase. putative. expressed					misc.glutathione S transferases	(at3g03190 : 135.0) Encodes glutathione transferase belonging to the phi class of GSTs. Naming convention according to Wagner et al. (2002).; glutathione S-transferase F11 (GSTF11); CONTAINS InterPro DOMAIN/s: Thioredoxin fold (InterPro:IPR012335) Glutathione S-transferase C-terminal (InterPro:IPR004046) Glutathione S-transferase C-terminal-like (InterPro:IPR010987) Glutathione S-transferase/chlo…	187	183	86	57	57	47	35	42	37	47	20	24	25	25	27
Sobic.001G514300	PF13417	PF00043							Glutathione_S-transferase_N-terminal_domain	Glutathione_S-transferase_C-terminal_domain							PTHR11260.PTHR11260:SF209	KOG0867	2.5.1.18	K00799	GO:0005515	AT2G47730.1	ATGSTF5.ATGSTF8.GST6.GSTF8	glutathione S-transferase phi 8	LOC_Os03g04240.1	glutathione S-transferase. putative. expressed					misc.glutathione S transferases	(at2g47730 : 149.0) Encodes glutathione transferase belonging to the phi class of GSTs. Naming convention according to Wagner et al. (2002).; glutathione S-transferase phi 8 (GSTF8); FUNCTIONS IN: glutathione transferase activity glutathione binding; INVOLVED IN: in 8 processes; LOCATED IN: in 7 components; EXPRESSED IN: 25 plant structures; EXPRESSED DURING: 16 growth stages; CONTAINS InterPro D…	200	189	87	44	36	15	15	14	10	6	6	6	8	5	7
Sobic.001G514200	PF13417	PF00043							Glutathione_S-transferase_N-terminal_domain	Glutathione_S-transferase_C-terminal_domain							PTHR11260.PTHR11260:SF209	KOG0867	2.5.1.18	K00799	GO:0005515	AT2G47730.1	ATGSTF5.ATGSTF8.GST6.GSTF8	glutathione S-transferase phi 8	LOC_Os03g04250.1	glutathione S-transferase. putative. expressed					misc.glutathione S transferases	(at2g47730 : 153.0) Encodes glutathione transferase belonging to the phi class of GSTs. Naming convention according to Wagner et al. (2002).; glutathione S-transferase phi 8 (GSTF8); FUNCTIONS IN: glutathione transferase activity glutathione binding; INVOLVED IN: in 8 processes; LOCATED IN: in 7 components; EXPRESSED IN: 25 plant structures; EXPRESSED DURING: 16 growth stages; CONTAINS InterPro D…	811	974	601	374	303	151	137	130	104	93	70	65	69	54	42
Sobic.001G452900	PF07983	PF00332							X8_domain	Glycosyl_hydrolases_family_17							PTHR32227.PTHR32227:SF52		3.2.1.39		GO:0005975.GO:0004553	AT2G01630.1		O-Glycosyl hydrolases family 17 protein	LOC_Os03g12140.1	glucan endo-1.3-beta-glucosidase precursor. putative. expressed	Cell_wall		glucan endo-13-beta-glucosidase	O-Glycosyl hydrolases family 17 protein	misc.beta 13 glucan hydrolases.glucan endo-13-beta-glucosidase	(at2g01630 : 602.0) O-Glycosyl hydrolases family 17 protein; FUNCTIONS IN: cation binding hydrolase activity hydrolyzing O-glycosyl compounds catalytic activity; INVOLVED IN: carbohydrate metabolic process; LOCATED IN: plasma membrane anchored to membrane; EXPRESSED IN: 21 plant structures; EXPRESSED DURING: 13 growth stages; CONTAINS InterPro DOMAIN/s: Glycoside hydrolase catalytic core (InterPr…	62	28	13	6	4	10	5	7	7	11	7	9	9	11	13
Sobic.001G432200	PF00169	PF14389	PF00620						PH_domain	Leucine-zipper_of_ternary_complex_factor_MIP1	RhoGAP_domain						PTHR23176.PTHR23176:SF38	KOG4271			GO:0007165	AT5G19390.2|AT5G19390.1		Rho GTPase activation protein (RhoGAP) with PH domain	LOC_Os03g11140.1|LOC_Os03g11140.3	pleckstrin homology domain-containing protein-related taxo. putative. expressed					signalling.unspecified	(at4g24580 : 482.0) Encodes a Rho GTPase-activating protein that interacts with ROP1 (a Rho GTPase) and regulates pollen tube development. This protein can be observed at the apical tip of growing pollen tubes and on endocytic vesicles traveling to this region of the pollen tube.; ROP1 ENHANCER 1 (REN1); CONTAINS InterPro DOMAIN/s: Pleckstrin homology-type (InterPro:IPR011993) Rho GTPase activati…	105	57	54	31	21	18	13	20	19	14	27	27	31	24	28
Sobic.001G389600	PF00560	PF07714							Leucine_Rich_Repeat	Protein_tyrosine_and_serine/threonine_kinase							PTHR27000.PTHR27000:SF197	KOG1187	2.7.11.1		GO:0005515.GO:0006468.GO:0004672	AT5G10020.1		Leucine-rich receptor-like protein kinase family protein	LOC_Os03g20450.1	expressed protein					signalling.receptor kinases.leucine rich repeat III	(at2g27060 : 820.0) Leucine-rich repeat protein kinase family protein; FUNCTIONS IN: protein serine/threonine kinase activity protein kinase activity ATP binding; INVOLVED IN: transmembrane receptor protein tyrosine kinase signaling pathway protein amino acid phosphorylation; LOCATED IN: plasma membrane; EXPRESSED IN: 23 plant structures; EXPRESSED DURING: 13 growth stages; CONTAINS InterPro DOMA…	98	78	67	37	25	22	16	19	16	14	18	24	20	13	19
Sobic.001G380700	PF00170								bZIP_transcription_factor								PTHR13690.PTHR13690:SF84				GO:0043565.GO:0006355.GO:0003700	AT2G40620.1		Basic-leucine zipper (bZIP) transcription factor family protein	LOC_Os03g21800.2	bZIP transcription factor family protein. putative. expressed	Transcription_factors		bZIP transcription factor	Basic-leucine zipper (bZIP) transcription factor	RNA.regulation of transcription.bZIP transcription factor family	(at1g06850 : 187.0) basic leucine-zipper 52 (bZIP52); FUNCTIONS IN: DNA binding sequence-specific DNA binding transcription factor activity; INVOLVED IN: regulation of transcription DNA-dependent; EXPRESSED IN: 23 plant structures; EXPRESSED DURING: 15 growth stages; CONTAINS InterPro DOMAIN/s: Basic-leucine zipper (bZIP) transcription factor (InterPro:IPR004827) bZIP transcription factor bZIP-1 …	63	43	40	22	17	11	12	10	9	9	14	16	17	15	19
Sobic.001G366700	PF02209	PF00626							Villin_headpiece_domain	Gelsolin_repeat							PTHR11977.PTHR11977:SF40				GO:0007010.GO:0003779	AT2G41740.1	ATVLN2.VLN2	villin 2	LOC_Os03g24220.1	villin protein. putative. expressed					cell.organisation.cytoskeleton.actin.actin binding	(at2g41740 : 1124.0) Encodes a protein with high homology to animal villin.; villin 2 (VLN2); FUNCTIONS IN: actin binding protein binding; INVOLVED IN: cytoskeleton organization; LOCATED IN: cellular_component unknown; EXPRESSED IN: 24 plant structures; EXPRESSED DURING: 15 growth stages; CONTAINS InterPro DOMAIN/s: Gelsolin (InterPro:IPR007122) Villin headpiece (InterPro:IPR003128) Gelsolin doma…	339	255	128	67	70	60	65	81	91	26	47	38	53	45	109
Sobic.001G295900	PF07714	PF00069							Protein_tyrosine_and_serine/threonine_kinase	Protein_kinase_domain							PTHR24351.PTHR24351:SF108		2.7.11.1		GO:0006468.GO:0004672.GO:0005524	AT2G44830.1		Protein kinase superfamily protein	LOC_Os10g41290.1	AGC_PVPK_like_kin82y.17 - ACG kinases include homologs to PKA. PKG and PKC. expressed	Auxin				protein.postranslational modification	(at2g44830 : 518.0) Protein kinase superfamily protein; FUNCTIONS IN: kinase activity; INVOLVED IN: protein amino acid phosphorylation; LOCATED IN: plasma membrane nucleus; EXPRESSED IN: 19 plant structures; EXPRESSED DURING: 11 growth stages; CONTAINS InterPro DOMAIN/s: Protein kinase catalytic domain (InterPro:IPR000719) Serine/threonine-protein kinase domain (InterPro:IPR002290) Tyrosine-prote…	10	8	7	3	2	3	2	3	2	2	3	2	3	3	2
Sobic.001G267800	PF00314								Thaumatin_family								PTHR31048.PTHR31048:SF4					AT4G38660.1		Pathogenesis-related thaumatin superfamily protein	LOC_Os10g05600.1	thaumatin-like protein 1 precursor. putative. expressed					stress.biotic	(at4g38660 : 221.0) Pathogenesis-related thaumatin superfamily protein; CONTAINS InterPro DOMAIN/s: Thaumatin pathogenesis-related (InterPro:IPR001938); BEST Arabidopsis thaliana protein match is: THAUMATIN-LIKE PROTEIN 1 (TAIR:AT4G24180.1); Has 1636 Blast hits to 1618 proteins in 187 species: Archae - 0; Bacteria - 43; Metazoa - 60; Fungi - 87; Plants - 1419; Viruses - 4; Other Eukaryotes - 23 (…	225	138	58	29	31	26	23	26	31	37	32	34	44	43	35
Sobic.001G265800	PF00011								Hsp20/alpha_crystallin_family								PTHR11527.PTHR11527:SF124	KOG3591							LOC_Os09g17660.1	expressed protein					not assigned.unknown	no hits & (original description: pacid=32759740 transcript=Sobic.001G265800.1 locus=Sobic.001G265800 ID=Sobic.001G265800.1.v3.1 annot-version=v3.1)	121	111	68	41	39	17	18	17	13	13	11	10	11	7	7
Sobic.001G264400	PF00011								Hsp20/alpha_crystallin_family								PTHR11527.PTHR11527:SF154					AT4G27670.1	HSP21	heat shock protein 21	LOC_Os10g07200.1	hsp20/alpha crystallin family protein. putative. expressed					not assigned.unknown	no hits & (original description: pacid=32754490 transcript=Sobic.001G264400.1 locus=Sobic.001G264400 ID=Sobic.001G264400.1.v3.1 annot-version=v3.1)	120	132	65	38	33	16	17	16	14	13	10	9	9	9	8
Sobic.001G247700	PF08541	PF08392							3-Oxoacyl-[acyl-carrier-protein_(ACP)]_synthase_III_C_terminal	FAE1/Type_III_polyketide_synthase-like_protein							PTHR31561.PTHR31561:SF16		2.3.1.199.2.3.1.119	K15397	GO:0016747.GO:0008610.GO:0016020.GO:0006633	AT2G26640.1	KCS11	3-ketoacyl-CoA synthase 11	LOC_Os10g28060.1	3-ketoacyl-CoA synthase. putative. expressed	Suberin				lipid metabolism.FA synthesis and FA elongation.beta ketoacyl CoA synthase	(at2g26640 : 538.0) Encodes KCS11 a member of the 3-ketoacyl-CoA synthase family involved in the biosynthesis of VLCFA (very long chain fatty acids).; 3-ketoacyl-CoA synthase 11 (KCS11); FUNCTIONS IN: transferase activity transferring acyl groups other than amino-acyl groups catalytic activity; INVOLVED IN: response to cold response to light stimulus response to osmotic stress; LOCATED IN: membra…	5	4	2	0	0	0	0	0	0	0	0	0	0	0	0
Sobic.001G244400	PF00612|PF13178	PF13178|							IQ_calmodulin-binding_motif|Protein_of_unknown_function_(DUF4005)	Protein_of_unknown_function_(DUF4005)|							PTHR32295.PTHR32295:SF8				GO:0005515|	AT4G14750.1	IQD19	IQ-domain 19	LOC_Os10g28420.1|LOC_Os03g06570.1	IQ calmodulin-binding motif family protein. putative. expressed					signalling.calcium|not assigned.unknown	(at4g14750 : 127.0) IQ-domain 19 (IQD19); CONTAINS InterPro DOMAIN/s: IQ calmodulin-binding region (InterPro:IPR000048); BEST Arabidopsis thaliana protein match is: IQ-domain 26 (TAIR:AT3G16490.1); Has 2338 Blast hits to 1945 proteins in 201 species: Archae - 4; Bacteria - 168; Metazoa - 612; Fungi - 134; Plants - 1079; Viruses - 66; Other Eukaryotes - 275 (source: NCBI BLink). & (reliability: 25…	26	12	6	3	2	2	1	2	2	3	3	2	4	4	5
Sobic.001G199400	PF07731	PF07732	PF00394						Multicopper_oxidase	Multicopper_oxidase	Multicopper_oxidase						PTHR11709.PTHR11709:SF63		1.10.3.3		GO:0055114.GO:0016491.GO:0005507	AT4G12420.1	SKU5	Cupredoxin superfamily protein	LOC_Os10g36390.1	monocopper oxidase. putative. expressed	Cell_wall		cell wall.pectin*esterases.misc	(at4g12420 : 803.0) Encodes a protein of unknown function involved in directed root tip growth. It is a member of 19-member gene family and is distantly related structurally to the multiple-copper oxidases ascorbate oxidase and laccase though it lacks the copper-binding domains. The protein is glycosylated and GPI-anchored. It is localized to the plasma membrane and the cell wall. The gene is exp…	cell wall.pectin*esterases.misc	(at4g12420 : 803.0) Encodes a protein of unknown function involved in directed root tip growth. It is a member of 19-member gene family and is distantly related structurally to the multiple-copper oxidases ascorbate oxidase and laccase though it lacks the copper-binding domains. The protein is glycosylated and GPI-anchored. It is localized to the plasma membrane and the cell wall. The gene is exp…	44	59	22	9	17	11	16	10	8	8	4	3	3	3	3
Sobic.001G061400	PF07714								Protein_tyrosine_and_serine/threonine_kinase								PTHR27003.PTHR27003:SF50	KOG1187	2.7.11.1		GO:0006468.GO:0004672	AT3G03770.2		Leucine-rich repeat protein kinase family protein	LOC_Os03g57780.1	protein kinase. putative. expressed					signalling.receptor kinases.leucine rich repeat VI	(at3g03770 : 675.0) Leucine-rich repeat protein kinase family protein; FUNCTIONS IN: protein serine/threonine kinase activity protein kinase activity ATP binding; INVOLVED IN: transmembrane receptor protein tyrosine kinase signaling pathway protein amino acid phosphorylation; LOCATED IN: endomembrane system; EXPRESSED IN: 22 plant structures; EXPRESSED DURING: 13 growth stages; CONTAINS InterPro …	53	27	18	8	6	7	5	7	5	7	6	9	7	7	9
Sobic.002G068400																															not assigned.unknown	no hits & (original description: pacid=32767018 transcript=Sobic.002G068400.1 locus=Sobic.002G068400 ID=Sobic.002G068400.1.v3.1 annot-version=v3.1)	3	6	1	1	1	1	0	0	0	0	0	0	0	0	0
Sobic.002G092600	PF03168								Late_embryogenesis_abundant_protein								PTHR31415.PTHR31415:SF6					AT2G35980.1	ATNHL10.NHL10.YLS9	Late embryogenesis abundant (LEA) hydroxyproline-rich glycoprotein family	LOC_Os07g14660.1	harpin-induced protein 1 domain containing protein. expressed					not assigned.unknown	no hits & (original description: pacid=32769980 transcript=Sobic.002G092600.3 locus=Sobic.002G092600 ID=Sobic.002G092600.3.v3.1 annot-version=v3.1)	6	9	3	1	1	0	0	0	0	0	0	0	0	0	0
Sobic.002G111300	PF11820								Protein_of_unknown_function_(DUF3339)								PTHR33128.PTHR33128:SF3					AT3G27027.1		Protein of unknown function (DUF 3339)	LOC_Os07g20290.1	expressed protein					not assigned.unknown	(at3g27027 : 85.9) Protein of unknown function (DUF 3339); FUNCTIONS IN: molecular_function unknown; INVOLVED IN: biological_process unknown; LOCATED IN: endomembrane system; CONTAINS InterPro DOMAIN/s: Protein of unknown function DUF3339 (InterPro:IPR021775); BEST Arabidopsis thaliana protein match is: Protein of unknown function (DUF 3339) (TAIR:AT5G40980.1); Has 30201 Blast hits to 17322 prote…	12	14	6	4	4	2	2	3	3	2	2	1	2	2	1
Sobic.003G113500																									LOC_Os01g14850.1	MFS18 protein precursor. putative. expressed					not assigned.unknown	no hits & (original description: pacid=32732924 transcript=Sobic.003G113500.1 locus=Sobic.003G113500 ID=Sobic.003G113500.1.v3.1 annot-version=v3.1)	119	82	28	3	4	3	0	1	1	1	1	1	3	2	2
Sobic.004G126700	PF06955	PF00722							Xyloglucan_endo-transglycosylase_(XET)_C-terminus	Glycosyl_hydrolases_family_16							PTHR31062.PTHR31062:SF24		3.2.1.151	K08235	GO:0048046.GO:0016762.GO:0006073.GO:0005618.GO:0005975.GO:0004553	AT5G57530.1	AtXTH12.XTH12	xyloglucan endotransglucosylase/hydrolase 12	LOC_Os02g17880.1	glycosyl hydrolases family 16. putative. expressed	Cell_wall		glycosyl hydrolases family 16	xyloglucan endotransglucosylase/hydrolase 12	cell wall.degradation.mannan-xylose-arabinose-fucose	(at5g57530 : 243.0) xyloglucan endotransglucosylase/hydrolase 12 (XTH12); CONTAINS InterPro DOMAIN/s: Xyloglucan endotransglucosylase/hydrolase (InterPro:IPR016455) Xyloglucan endo-transglycosylase C-terminal (InterPro:IPR010713) Concanavalin A-like lectin/glucanase subgroup (InterPro:IPR013320) Concanavalin A-like lectin/glucanase (InterPro:IPR008985) Glycoside hydrolase family 16 (InterPro:IPR0…	84	39	7	4	4	3	2	3	2	2	2	2	3	4	9
Sobic.003G438100																	PTHR34662.PTHR34662:SF1					AT1G21090.1		Cupredoxin superfamily protein	LOC_Os01g73270.1	expressed protein					not assigned.unknown	no hits & (original description: pacid=32729509 transcript=Sobic.003G438100.1 locus=Sobic.003G438100 ID=Sobic.003G438100.1.v3.1 annot-version=v3.1)	8	5	2	1	0	1	1	1	1	1	0	1	2	2	1
Sobic.003G430000	PF00026								Eukaryotic_aspartyl_protease								PTHR13683.PTHR13683:SF353	KOG1339	3.4.23.12		GO:0006508.GO:0004190	AT3G54400.1		Eukaryotic aspartyl protease family protein	LOC_Os01g72510.1	eukaryotic aspartyl protease domain containing protein. expressed					RNA.regulation of transcription.unclassified	(at3g54400 : 323.0) Eukaryotic aspartyl protease family protein; FUNCTIONS IN: aspartic-type endopeptidase activity; INVOLVED IN: proteolysis; LOCATED IN: apoplast cell wall chloroplast plant-type cell wall; EXPRESSED IN: 21 plant structures; EXPRESSED DURING: 14 growth stages; CONTAINS InterPro DOMAIN/s: Peptidase aspartic (InterPro:IPR021109) Peptidase aspartic catalytic (InterPro:IPR009007) Pe…	21	13	3	0	0	0	0	0	0	0	0	0	0	0	0
Sobic.003G338200	PF08263	PF00560	PF07714						Leucine_rich_repeat_N-terminal_domain	Leucine_Rich_Repeat	Protein_tyrosine_and_serine/threonine_kinase						PTHR27000.PTHR27000:SF162	KOG1187	2.7.11.1		GO:0005515.GO:0006468.GO:0004672	AT3G56370.1		Leucine-rich repeat protein kinase family protein	LOC_Os01g60670.1	receptor-like protein kinase precursor. putative. expressed					signalling.receptor kinases.leucine rich repeat VII	(at3g56370 : 758.0) Leucine-rich repeat protein kinase family protein; FUNCTIONS IN: protein serine/threonine kinase activity kinase activity ATP binding; INVOLVED IN: transmembrane receptor protein tyrosine kinase signaling pathway protein amino acid phosphorylation; LOCATED IN: endomembrane system; EXPRESSED IN: 22 plant structures; EXPRESSED DURING: 13 growth stages; CONTAINS InterPro DOMAIN/s…	40	24	11	5	4	3	2	2	2	2	2	3	3	2	3
Sobic.003G292800	PF14226								non-haem_dioxygenase_in_morphine_synthesis_N-terminal								PTHR34945.PTHR34945:SF3					AT1G79760.1	DTA4	downstream target of AGL15-4	LOC_Os01g54090.1	expressed protein					not assigned.unknown	no hits & (original description: pacid=32733301 transcript=Sobic.003G292800.1 locus=Sobic.003G292800 ID=Sobic.003G292800.1.v3.1 annot-version=v3.1)| no hits & (original description: pacid=32733302 transcript=Sobic.003G292800.2 locus=Sobic.003G292800 ID=Sobic.003G292800.2.v3.1 annot-version=v3.1)	4	5	2	1	2	1	1	1	1	1	0	1	1	0	0
Sobic.003G263900	PF02453								Reticulon								PTHR10994.PTHR10994:SF85	KOG1792				AT3G18260.1		Reticulon family protein	LOC_Os05g47690.1	reticulon domain containing protein. putative. expressed					not assigned.no ontology	(at3g18260 : 184.0) Reticulon family protein; FUNCTIONS IN: molecular_function unknown; INVOLVED IN: biological_process unknown; LOCATED IN: endoplasmic reticulum; EXPRESSED IN: 13 plant structures; EXPRESSED DURING: LP.06 six leaves visible LP.04 four leaves visible 4 anthesis petal differentiation and expansion stage LP.12 twelve leaves visible; CONTAINS InterPro DOMAIN/s: Reticulon (InterPro:I…	23	27	15	8	7	3	3	4	3	2	2	2	2	1	1
Sobic.003G162500	PF03982	PF12146							Diacylglycerol_acyltransferase_	Serine_aminopeptidase_S33							PTHR22753.PTHR22753:SF10				GO:0016747	AT1G54570.1		Esterase/lipase/thioesterase family protein	LOC_Os01g26000.1	expressed protein					lipid metabolism.unassigned	(at1g54570 : 559.0) Esterase/lipase/thioesterase family protein; FUNCTIONS IN: transferase activity transferring acyl groups other than amino-acyl groups catalytic activity; LOCATED IN: chloroplast plastoglobule; EXPRESSED IN: 22 plant structures; EXPRESSED DURING: 13 growth stages; CONTAINS InterPro DOMAIN/s: Diacylglycerol acyltransferase (InterPro:IPR007130); BEST Arabidopsis thaliana protein …	6	3	2	2	1	1	1	1	1	1	1	1	1	1	1
Sobic.003G132500	PF05922	PF00082							Peptidase_inhibitor_I9	Subtilase_family							PTHR10795.PTHR10795:SF444		3.4.14.10		GO:0006508.GO:0004252	AT1G20160.1	ATSBT5.2	Subtilisin-like serine endopeptidase family protein	LOC_Os09g30458.1	subtilisin-like protease. putative. expressed					protein.degradation.subtilases	(at1g20160 : 502.0) ATSBT5.2; FUNCTIONS IN: identical protein binding serine-type endopeptidase activity; INVOLVED IN: proteolysis negative regulation of catalytic activity; LOCATED IN: apoplast; EXPRESSED IN: 24 plant structures; EXPRESSED DURING: 12 growth stages; CONTAINS InterPro DOMAIN/s: Protease-associated PA (InterPro:IPR003137) Peptidase S8/S53 subtilisin/kexin/sedolisin (InterPro:IPR000…	16	14	5	3	3	2	1	2	1	1	1	1	1	1	1
Sobic.003G070600	PF00106								short_chain_dehydrogenase								PTHR24320.PTHR24320:SF81	KOG1208	1.1.1.300.1.1.1.330		GO:0016491.GO:0008152	AT2G37540.1		NAD(P)-binding Rossmann-fold superfamily protein	LOC_Os01g05840.2	oxidoreductase. short chain dehydrogenase/reductase family domain containing family. expressed					misc.short chain dehydrogenase/reductase (SDR)	(at2g37540 : 363.0) NAD(P)-binding Rossmann-fold superfamily protein; FUNCTIONS IN: oxidoreductase activity binding catalytic activity; INVOLVED IN: pollen tube growth; EXPRESSED IN: 23 plant structures; EXPRESSED DURING: 13 growth stages; CONTAINS InterPro DOMAIN/s: NAD(P)-binding domain (InterPro:IPR016040) Glucose/ribitol dehydrogenase (InterPro:IPR002347) Short-chain dehydrogenase/reductase S…	267	165	154	105	81	49	40	30	26	19	16	20	18	15	15
Sobic.002G123100	PF16499								Alpha_galactosidase_A								PTHR11452.PTHR11452:SF39	KOG2366	3.2.1.22	K07407		AT5G08380.1	AGAL1.AtAGAL1	alpha-galactosidase 1	LOC_Os10g35110.1	alpha-galactosidase precursor. putative. expressed	Raffinose_metabolism		alpha-galactosidase	alpha-galactosidase 1	minor CHO metabolism.galactose.alpha-galactosidases	(at5g08380 : 482.0) alpha-galactosidase 1 (AGAL1); FUNCTIONS IN: alpha-galactosidase activity hydrolase activity hydrolyzing O-glycosyl compounds catalytic activity; INVOLVED IN: carbohydrate metabolic process metabolic process lactose catabolic process; LOCATED IN: apoplast cell wall plant-type cell wall; EXPRESSED IN: 21 plant structures; EXPRESSED DURING: 13 growth stages; CONTAINS InterPro DO…	64	39	30	15	10	13	10	12	14	16	12	14	18	16	20
Sobic.003G027100																	PTHR33210.PTHR33210:SF7					AT2G42840.1	PDF1	protodermal factor 1	LOC_Os01g10490.1	keratin. type I cytoskeletal 9. putative. expressed					not assigned.unknown	no hits & (original description: pacid=32731146 transcript=Sobic.003G027100.1 locus=Sobic.003G027100 ID=Sobic.003G027100.1.v3.1 annot-version=v3.1)	8	9	7	1	2	0	0	0	0	0	0	0	0	0	0
Sobic.003G019900	PF00657								GDSL-like_Lipase/Acylhydrolase								PTHR22835.PTHR22835:SF211		3.1.1.49		GO:0016788	AT5G45910.1		GDSL-like Lipase/Acylhydrolase superfamily protein	LOC_Os01g11710.1	GDSL-like lipase/acylhydrolase. putative. expressed					misc.GDSL-motif lipase	(at5g45910 : 323.0) GDSL-like Lipase/Acylhydrolase superfamily protein; FUNCTIONS IN: hydrolase activity acting on ester bonds carboxylesterase activity; INVOLVED IN: lipid metabolic process; LOCATED IN: endomembrane system; EXPRESSED IN: 9 plant structures; EXPRESSED DURING: 4 anthesis C globular stage D bilateral stage; CONTAINS InterPro DOMAIN/s: Lipase GDSL (InterPro:IPR001087); BEST Arabidop…	38	21	12	5	4	7	5	5	5	5	2	4	6	7	11
Sobic.002G425200																	PTHR13140.PTHR13140:SF164	KOG4593				AT2G39300.1			LOC_Os07g48700.1	expressed protein			DNA.synthesis/chromatin structure	(loc_os07g48700.1 : 848.0) no description available & (at2g39300 : 291.0) unknown protein; INVOLVED IN: biological_process unknown; EXPRESSED IN: 8 plant structures; EXPRESSED DURING: 4 anthesis petal differentiation and expansion stage; BEST Arabidopsis thaliana protein match is: unknown protein (TAIR:AT3G55060.1). & (gnl|cdd|35383 : 73.7) no description available & (gnl|cdd|74496 : 58.8) no des…	DNA.synthesis/chromatin structure	(at2g39300 : 291.0) unknown protein; INVOLVED IN: biological_process unknown; EXPRESSED IN: 8 plant structures; EXPRESSED DURING: 4 anthesis petal differentiation and expansion stage; BEST Arabidopsis thaliana protein match is: unknown protein (TAIR:AT3G55060.1). & (reliability: 580.0) & (original description: pacid=32767312 transcript=Sobic.002G425200.1 locus=Sobic.002G425200 ID=Sobic.002G425200…	29	17	6	3	3	2	2	3	3	2	3	3	4	4	6
Sobic.002G290800	PF02365								No_apical_meristem_(NAM)_protein								PTHR31989.PTHR31989:SF8				GO:0006355.GO:0003677	AT3G17730.1	anac057.NAC057	NAC domain containing protein 57	LOC_Os09g38000.1	no apical meristem protein. putative. expressed	Transcription_factors		no apical meristem protein	NAC domain containing protein 57	development.unspecified	(at3g17730 : 328.0) NAC domain containing protein 57 (NAC057); FUNCTIONS IN: sequence-specific DNA binding transcription factor activity; INVOLVED IN: multicellular organismal development regulation of transcription; CONTAINS InterPro DOMAIN/s: No apical meristem (NAM) protein (InterPro:IPR003441); BEST Arabidopsis thaliana protein match is: NAC domain containing protein 28 (TAIR:AT1G65910.1); Ha…	7	8	4	3	3	2	2	2	2	2	1	1	1	1	1
Sobic.002G236900																															not assigned.unknown	no hits & (original description: pacid=32769705 transcript=Sobic.002G236900.1 locus=Sobic.002G236900 ID=Sobic.002G236900.1.v3.1 annot-version=v3.1)	4	4	1	1	1	0	0	1	0	0	0	1	0	1	1
Sobic.002G221400																	PTHR10593.PTHR10593:SF40					AT1G25250.1	AtIDD16.IDD16	indeterminate(ID)-domain 16	LOC_Os09g27650.2	ZOS9-14 - C2H2 zinc finger protein. expressed	Transcription_factors		ZOS9-14 - C2H2 zinc finger protein	C2H2-like zinc finger protein	RNA.regulation of transcription.C2H2 zinc finger family	(at2g01940 : 283.0) May be involved in an early event in shoot gravitropism such as gravity perception and/or a signaling process subsequent to amyloplast sedimentation as a putative transcription factor in gravity-perceptive cells.; SHOOT GRAVITROPISM 5 (SGR5); CONTAINS InterPro DOMAIN/s: Zinc finger C2H2-like (InterPro:IPR015880) Zinc finger C2H2-type (InterPro:IPR007087); BEST Arabidopsis thal…	7	5	2	1	1	1	1	1	1	1	0	0	1	0	2
Sobic.002G206100	PF00026								Eukaryotic_aspartyl_protease								PTHR13683.PTHR13683:SF263	KOG1339	3.4.23.12		GO:0006508.GO:0004190	AT1G79720.1		Eukaryotic aspartyl protease family protein	LOC_Os09g25570.1	aspartic proteinase. putative. expressed					protein.degradation.aspartate protease	(at1g79720 : 320.0) Eukaryotic aspartyl protease family protein; FUNCTIONS IN: aspartic-type endopeptidase activity; INVOLVED IN: proteolysis; LOCATED IN: apoplast; EXPRESSED IN: 22 plant structures; EXPRESSED DURING: 13 growth stages; CONTAINS InterPro DOMAIN/s: Peptidase aspartic (InterPro:IPR021109) Peptidase aspartic catalytic (InterPro:IPR009007) Peptidase A1 (InterPro:IPR001461) Peptidase a…	37	44	17	6	6	6	5	6	7	8	4	5	8	10	11
Sobic.002G176700	PF13855	PF11721	PF07714						Leucine_rich_repeat	Malectin_domain	Protein_tyrosine_and_serine/threonine_kinase						PTHR27006.PTHR27006:SF14	KOG1187	2.7.11.1		GO:0005515.GO:0006468.GO:0004672	AT1G07650.1		Leucine-rich repeat transmembrane protein kinase	LOC_Os09g17630.1	receptor-like protein kinase 2. putative. expressed					signalling.receptor kinases.leucine rich repeat VIII.VIII-2	(at1g07650 : 1039.0) Leucine-rich repeat transmembrane protein kinase; FUNCTIONS IN: protein serine/threonine kinase activity kinase activity ATP binding; INVOLVED IN: transmembrane receptor protein tyrosine kinase signaling pathway protein amino acid phosphorylation; LOCATED IN: endomembrane system; EXPRESSED IN: 22 plant structures; EXPRESSED DURING: 13 growth stages; CONTAINS InterPro DOMAIN/s…	21	15	14	8	9	5	4	5	4	3	4	3	3	2	3
Sobic.010G277400	PF02704								Gibberellin_regulated_protein								PTHR23201.PTHR23201:SF19					AT1G22690.3		Gibberellin-regulated family protein	LOC_Os06g51320.1	GASR8 - Gibberellin-regulated GASA/GAST/Snakin family protein precursor. expressed					not assigned.unknown	no hits & (original description: pacid=32725944 transcript=Sobic.010G277400.1 locus=Sobic.010G277400 ID=Sobic.010G277400.1.v3.1 annot-version=v3.1)	159	92	34	5	11	10	5	3	2	2	2	3	2	2	3
