# Supplementary material for: Bioenergy sorghum nodal root bud development: morphometric, transcriptomic and gene regulatory network analysis
Source: Front Plant Sci. 2024 Oct 21;15:1456627. doi: 10.3389/fpls.2024.1456627 (PMC11532172; doi:10.3389/fpls.2024.1456627)
Supplement: Supplementary Data Sheet 3 — Analysis of first tier neighbors of NRB gene regulatory network (GRN) TFs with high expression early in NRB development. TFs that are connected to and could therefore regulate TFs expressed early in NRB development are listed in files labeled ‘activators first neighbors’. Genes that are connected to that could be regulated by TFs expressed early in development are listed in files labeled ‘activated first neighbors’. [file DataSheet3.zip › S-File3-NRB_network_early TFs/GRF1_Sobic.001G104500_activators_first_neighbors.xlsx]

## Sheet: Sheet1
GeneIDV3	Pfam1	Pfam2	Pfam3	Pfam4	Pfam5	Pfam6	Pfam7	Pfam8	Pfam1_domain	Pfam2_domain	Pfam3_domain	Pfam4_domain	Pfam5_domain	Pfam6_domain	Pfam7_domain	Pfam8_domain	Panther	KOG	KEGG_ec	KO	GO	Best_hit_arabi_name	arabi_symbol	arabi_defline	Best_hit_rice_name	rice_defline	Functional_category	misc_annotation	Rice_Annotation	Arabidopsis_Annotation	MapmanProcess	ArabidopsisID_description	TX08001_Nodal_Root_Bud_Node_Phy_7_TPMmean	TX08001_Nodal_Root_Bud_Node_Phy_8_TPMmean	TX08001_Nodal_Root_Bud_Node_Phy_9_TPMmean	TX08001_Nodal_Root_Bud_Node_Phy_10_TPMmean	TX08001_Nodal_Root_Bud_Node_Phy_11_TPMmean	TX08001_Nodal_Root_Bud_Node_Phy_12_TPMmean	TX08001_Nodal_Root_Bud_Node_Phy_13_TPMmean	TX08001_Nodal_Root_Bud_Node_Phy_14_TPMmean	TX08001_Nodal_Root_Bud_Node_Phy_15_TPMmean	TX08001_Nodal_Root_Bud_Node_Phy_16_TPMmean	TX08001_Nodal_Root_Bud_Node_Phy_17_TPMmean	TX08001_Nodal_Root_Bud_Node_Phy_18_TPMmean	TX08001_Nodal_Root_Bud_Node_Phy_19_TPMmean	TX08001_Nodal_Root_Bud_Node_Phy_20_TPMmean	TX08001_Nodal_Root_Bud_Node_Phy_21_TPMmean
Sobic.001G104500	PF08880	PF08879							QLQ	WRC							PTHR31602.PTHR31602:SF2				GO:0006355.GO:0005634.GO:0005524.GO:0032502.GO:0006351	AT2G22840.1	AtGRF1.GRF1	growth-regulating factor 1	LOC_Os03g51970.1	growth-regulating factor. putative. expressed	Transcription_factors		growth-regulating factor	growth-regulating factor 1	RNA.regulation of transcription.General Transcription	(at4g37740 : 172.0) Growth regulating factor encoding transcription activator. One of the nine members of a GRF gene family containing nuclear targeting domain. Mutants result in smaller leaves indicating the role of the gene in leaf development. Expressed in root shoot and flower; growth-regulating factor 2 (GRF2); CONTAINS InterPro DOMAIN/s: Glutamine-Leucine-Glutamine QLQ (InterPro:IPR014978) …	92	44	42	31	12	21	13	12	11	17	19	30	29	30	46
Sobic.001G380700	PF00170								bZIP_transcription_factor								PTHR13690.PTHR13690:SF84				GO:0043565.GO:0006355.GO:0003700	AT2G40620.1		Basic-leucine zipper (bZIP) transcription factor family protein	LOC_Os03g21800.2	bZIP transcription factor family protein. putative. expressed	Transcription_factors		bZIP transcription factor	Basic-leucine zipper (bZIP) transcription factor	RNA.regulation of transcription.bZIP transcription factor family	(at1g06850 : 187.0) basic leucine-zipper 52 (bZIP52); FUNCTIONS IN: DNA binding sequence-specific DNA binding transcription factor activity; INVOLVED IN: regulation of transcription DNA-dependent; EXPRESSED IN: 23 plant structures; EXPRESSED DURING: 15 growth stages; CONTAINS InterPro DOMAIN/s: Basic-leucine zipper (bZIP) transcription factor (InterPro:IPR004827) bZIP transcription factor bZIP-1 …	63	43	40	22	17	11	12	10	9	9	14	16	17	15	19
Sobic.001G479600	PF02362								B3_DNA_binding_domain								PTHR31391.PTHR31391:SF20				GO:0003677	AT3G19184.1	REM1	AP2/B3-like transcriptional factor family protein	LOC_Os03g08620.1	B3 DNA binding domain containing protein. expressed	Transcription_factors		B3 DNA binding domain containing protein	AP2/B3-like transcriptional factor	RNA.regulation of transcription.C2C2(Zn) GATA transcription factor family	(at3g19184 : 157.0) AP2/B3-like transcriptional factor family protein; FUNCTIONS IN: DNA binding; INVOLVED IN: regulation of transcription DNA-dependent; LOCATED IN: cellular_component unknown; EXPRESSED IN: 7 plant structures; EXPRESSED DURING: F mature embryo stage petal differentiation and expansion stage E expanded cotyledon stage D bilateral stage; CONTAINS InterPro DOMAIN/s: Transcriptional…	36	8	2	1	1	2	2	3	3	4	5	6	10	13	12
Sobic.002G142000	PF02362								B3_DNA_binding_domain								PTHR31391.PTHR31391:SF13				GO:0003677	AT3G19184.1	REM1	AP2/B3-like transcriptional factor family protein	LOC_Os01g13300.1	B3 DNA binding domain containing protein. expressed	Transcription_factors		B3 DNA binding domain containing protein	AP2/B3-like transcriptional factor	RNA.regulation of transcription.C2C2(Zn) GATA transcription factor family	(at3g19184 : 136.0) AP2/B3-like transcriptional factor family protein; FUNCTIONS IN: DNA binding; INVOLVED IN: regulation of transcription DNA-dependent; LOCATED IN: cellular_component unknown; EXPRESSED IN: 7 plant structures; EXPRESSED DURING: F mature embryo stage petal differentiation and expansion stage E expanded cotyledon stage D bilateral stage; CONTAINS InterPro DOMAIN/s: Transcriptional…	19	6	3	2	1	2	2	3	4	3	5	3	5	4	8
Sobic.003G008700	PF13921	PF00249							Myb-like_DNA-binding_domain	Myb-like_DNA-binding_domain							PTHR10641.PTHR10641:SF599	KOG0048				AT4G32730.2	ATMYB3R-1.ATMYB3R1.MYB3R-1.MYB3R1.PC-MYB1	Homeodomain-like protein	LOC_Os01g12860.1|LOC_Os12g13570.1	MYB family transcription factor. putative. expressed	Transcription_factors		MYB family transcription factor	Homeodomain-like protein	RNA.regulation of transcription.MYB domain transcription factor family	(at5g11510 : 314.0) Arabidopsis thaliana putative c-myb-like transcription factor MYB3R-4. Functions in powdery mildew induced host endoreduplication at the site of infection.; myb domain protein 3r-4 (MYB3R-4); CONTAINS InterPro DOMAIN/s: SANT DNA-binding (InterPro:IPR001005) Homeodomain-like (InterPro:IPR009057) Myb DNA-binding (InterPro:IPR014778) HTH transcriptional regulator Myb-type DNA-bin…	41	14	3	2	2	2	2	3	3	2	5	4	7	7	11
Sobic.003G105200																	PTHR16223.PTHR16223:SF11					AT1G27660.1		basic helix-loop-helix (bHLH) DNA-binding superfamily protein	LOC_Os01g01600.1	ethylene-responsive protein related. putative. expressed	Transcription_factors		hormone metabolism.ethylene.induced-regulated-responsive-activated	(at1g27660 : 149.0) basic helix-loop-helix (bHLH) DNA-binding super; FUNCTIONS IN: sequence-specific DNA binding transcription factor activity; INVOLVED IN: regulation of transcription; LOCATED IN: nucleus; CONTAINS InterPro DOMAIN/s: Helix-loop-helix DNA-binding domain (InterPro:IPR001092) Helix-loop-helix DNA-binding (InterPro:IPR011598); BEST Arabidopsis thaliana protein match is: basic helix-…	hormone metabolism.ethylene.induced-regulated-responsive-activated	(at1g27660 : 149.0) basic helix-loop-helix (bHLH) DNA-binding superfamily protein; FUNCTIONS IN: sequence-specific DNA binding transcription factor activity; INVOLVED IN: regulation of transcription; LOCATED IN: nucleus; CONTAINS InterPro DOMAIN/s: Helix-loop-helix DNA-binding domain (InterPro:IPR001092) Helix-loop-helix DNA-binding (InterPro:IPR011598); BEST Arabidopsis thaliana protein match is…	23	6	5	2	1	1	1	2	1	2	2	4	4	4	3
Sobic.007G210200	PF03110								SBP_domain								PTHR31251.PTHR31251:SF23				GO:0005634.GO:0003677	AT2G42200.1	SPL9	squamosa promoter binding protein-like 9	LOC_Os08g39890.1	OsSPL14 - SBP-box gene family member. expressed	Flowering_time|Flowering_genes	|SPL9	OsSPL14 - SBP-box gene family member	squamosa promoter binding protein-like 9	development.squamosa promoter binding like (SPL)	(at2g42200 : 136.0) Encodes a putative transcriptional regulator that is involved in the vegetative to reproductive phase transition. Expression is regulated by MIR156b. SPL activity nonautonomously inhibits initiation of new leaves at the shoot apical meristem.; squamosa promoter binding protein-like 9 (SPL9); FUNCTIONS IN: sequence-specific DNA binding transcription factor activity; INVOLVED IN…	300	146	122	66	51	59	37	44	40	57	51	52	69	73	105
