# Supplementary material for: Bioenergy sorghum nodal root bud development: morphometric, transcriptomic and gene regulatory network analysis
Source: Front Plant Sci. 2024 Oct 21;15:1456627. doi: 10.3389/fpls.2024.1456627 (PMC11532172; doi:10.3389/fpls.2024.1456627)
Supplement: Supplementary Data Sheet 3 — Analysis of first tier neighbors of NRB gene regulatory network (GRN) TFs with high expression early in NRB development. TFs that are connected to and could therefore regulate TFs expressed early in NRB development are listed in files labeled ‘activators first neighbors’. Genes that are connected to that could be regulated by TFs expressed early in development are listed in files labeled ‘activated first neighbors’. [file DataSheet3.zip › S-File3-NRB_network_early TFs/HD-ZIP.HAT14_BDL1_Sobic.010G030100_activated_first_neighbors.xlsx]

## Sheet: Sheet1
GeneIDV3	Pfam1	Pfam2	Pfam3	Pfam4	Pfam5	Pfam6	Pfam7	Pfam8	Pfam1_domain	Pfam2_domain	Pfam3_domain	Pfam4_domain	Pfam5_domain	Pfam6_domain	Pfam7_domain	Pfam8_domain	Panther	KOG	KEGG_ec	KO	GO	Best_hit_arabi_name	arabi_symbol	arabi_defline	Best_hit_rice_name	rice_defline	Functional_category	misc_annotation	Rice_Annotation	Arabidopsis_Annotation	MapmanProcess	ArabidopsisID_description	TX08001_Nodal_Root_Bud_Node_Phy_7_TPMmean	TX08001_Nodal_Root_Bud_Node_Phy_8_TPMmean	TX08001_Nodal_Root_Bud_Node_Phy_9_TPMmean	TX08001_Nodal_Root_Bud_Node_Phy_10_TPMmean	TX08001_Nodal_Root_Bud_Node_Phy_11_TPMmean	TX08001_Nodal_Root_Bud_Node_Phy_12_TPMmean	TX08001_Nodal_Root_Bud_Node_Phy_13_TPMmean	TX08001_Nodal_Root_Bud_Node_Phy_14_TPMmean	TX08001_Nodal_Root_Bud_Node_Phy_15_TPMmean	TX08001_Nodal_Root_Bud_Node_Phy_16_TPMmean	TX08001_Nodal_Root_Bud_Node_Phy_17_TPMmean	TX08001_Nodal_Root_Bud_Node_Phy_18_TPMmean	TX08001_Nodal_Root_Bud_Node_Phy_19_TPMmean	TX08001_Nodal_Root_Bud_Node_Phy_20_TPMmean	TX08001_Nodal_Root_Bud_Node_Phy_21_TPMmean
Sobic.010G030100	PF02183	PF00046							Homeobox_associated_leucine_zipper	Homeodomain							PTHR24326.PTHR24326:SF233				GO:0043565.GO:0006355.GO:0003700.GO:0003677	AT5G06710.1	HAT14	homeobox from Arabidopsis thaliana	LOC_Os06g04850.1	homeobox associated leucine zipper. putative. expressed	Transcription_factors		homeobox associated leucine zipper	homeobox from Arabidopsis thaliana	RNA.regulation of transcription.HBHomeobox transcription factor family	(at5g06710 : 136.0) Homeobox-leucine zipper protein.; homeobox from Arabidopsis thaliana (HAT14); FUNCTIONS IN: DNA binding sequence-specific DNA binding transcription factor activity; INVOLVED IN: regulation of transcription DNA-dependent; LOCATED IN: nucleus; EXPRESSED IN: 18 plant structures; EXPRESSED DURING: 9 growth stages; BEST Arabidopsis thaliana protein match is: Homeobox-leucine zipper…	28	28	7	7	7	7	8	5	5	7	4	9	11	13	16
Sobic.008G125700	PF13632	PF14570							Glycosyl_transferase_family_group_2	RING/Ubox_like_zinc-binding_domain							PTHR13301.PTHR13301:SF58		2.4.2.24	K00770		AT1G02730.1	ATCSLD5.CSLD5.SOS6	cellulose synthase-like D5	LOC_Os12g36890.1	CSLD4 - cellulose synthase-like family D. expressed	Cell_wall		CSLD4 - cellulose synthase-like family D	cellulose synthase-like D5	cell wall.cellulose synthesis.cellulose synthase	(at1g02730 : 1574.0) Encodes a gene similar to cellulose synthase. Knock-out mutant has reduced growth reduced xylan level and reduced xylan synthase activity in stems.; cellulose synthase-like D5 (CSLD5); CONTAINS InterPro DOMAIN/s: Cellulose synthase (InterPro:IPR005150); BEST Arabidopsis thaliana protein match is: cellulose synthase-like D3 (TAIR:AT3G03050.1); Has 3375 Blast hits to 3003 prote…	30	13	2	1	1	1	1	2	2	2	2	2	4	4	7
Sobic.004G126700	PF06955	PF00722							Xyloglucan_endo-transglycosylase_(XET)_C-terminus	Glycosyl_hydrolases_family_16							PTHR31062.PTHR31062:SF24		3.2.1.151	K08235	GO:0048046.GO:0016762.GO:0006073.GO:0005618.GO:0005975.GO:0004553	AT5G57530.1	AtXTH12.XTH12	xyloglucan endotransglucosylase/hydrolase 12	LOC_Os02g17880.1	glycosyl hydrolases family 16. putative. expressed	Cell_wall		glycosyl hydrolases family 16	xyloglucan endotransglucosylase/hydrolase 12	cell wall.degradation.mannan-xylose-arabinose-fucose	(at5g57530 : 243.0) xyloglucan endotransglucosylase/hydrolase 12 (XTH12); CONTAINS InterPro DOMAIN/s: Xyloglucan endotransglucosylase/hydrolase (InterPro:IPR016455) Xyloglucan endo-transglycosylase C-terminal (InterPro:IPR010713) Concanavalin A-like lectin/glucanase subgroup (InterPro:IPR013320) Concanavalin A-like lectin/glucanase (InterPro:IPR008985) Glycoside hydrolase family 16 (InterPro:IPR0…	84	39	7	4	4	3	2	3	2	2	2	2	3	4	9
Sobic.001G230400	PF00544								Pectate_lyase								PTHR31683.PTHR31683:SF11		4.2.2.2	K01728|		AT3G53190.1		Pectin lyase-like superfamily protein	LOC_Os10g31910.1	pectate lyase precursor. putative. expressed	Cell_wall		pectate lyase	Pectin lyase-like super	cell wall.degradation.pectate lyases and polygalacturonases	(at3g53190 : 504.0) Pectin lyase-like superfamily protein; CONTAINS InterPro DOMAIN/s: Pectin lyase fold/virulence factor (InterPro:IPR011050) AmbAllergen (InterPro:IPR018082) Pectate lyase/Amb allergen (InterPro:IPR002022) Pectin lyase fold (InterPro:IPR012334); BEST Arabidopsis thaliana protein match is: Pectin lyase-like superfamily protein (TAIR:AT5G04310.1); Has 1735 Blast hits to 1728 prote…	14	12	6	4	3	4	3	4	4	5	4	2	5	5	6
Sobic.006G228100	PF06955	PF00722							Xyloglucan_endo-transglycosylase_(XET)_C-terminus	Glycosyl_hydrolases_family_16							PTHR31062.PTHR31062:SF11		2.4.1.207.3.2.1.151	K08235	GO:0048046.GO:0016762.GO:0006073.GO:0005618.GO:0005975.GO:0004553	AT4G03210.1	XTH9	xyloglucan endotransglucosylase/hydrolase 9	LOC_Os04g53950.2	glycosyl hydrolases family 16 protein. protein. expressed	Cell_wall		glycosyl hydrolases family 16 protein protein	xyloglucan endotransglucosylase/hydrolase 9	cell wall.modification	(at4g03210 : 331.0) encodes a member of xyloglucan endotransglucosylase/hydrolases (XTHs) that catalyze the cleavage and molecular grafting of xyloglucan chains function in loosening and rearrangement of the cell wall. Gene is expressed in shoot apex region flower buds flower stalks and internodes bearing flowers.; xyloglucan endotransglucosylase/hydrolase 9 (XTH9); FUNCTIONS IN: hydrolase activi…	235	112	53	23	19	23	16	20	14	29	10	27	28	23	18
Sobic.001G441700	PF06955	PF00722							Xyloglucan_endo-transglycosylase_(XET)_C-terminus	Glycosyl_hydrolases_family_16							PTHR31062.PTHR31062:SF44		2.4.1.207	K08235	GO:0048046.GO:0016762.GO:0006073.GO:0005618.GO:0005975.GO:0004553	AT1G14720.1	ATXTH28.EXGT-A2.XTH28.XTR2	xyloglucan endotransglucosylase/hydrolase 28	LOC_Os03g13570.1	glycosyl hydrolases family 16. putative. expressed	Cell_wall		glycosyl hydrolases family 16	endoxyloglucan transferase A3	cell wall.modification	(at1g14720 : 363.0) member of Glycoside Hydrolase Family 16; xyloglucan endotransglucosylase/hydrolase 28 (XTH28); FUNCTIONS IN: hydrolase activity acting on glycosyl bonds xyloglucan:xyloglucosyl transferase activity; INVOLVED IN: fruit development stamen filament development; LOCATED IN: endomembrane system cell wall apoplast; EXPRESSED IN: 22 plant structures; EXPRESSED DURING: 13 growth stage…	26	15	7	3	4	5	3	5	4	5	3	4	6	7	5
Sobic.001G179400	PF06955	PF00722							Xyloglucan_endo-transglycosylase_(XET)_C-terminus	Glycosyl_hydrolases_family_16							PTHR31062.PTHR31062:SF11		2.4.1.207.3.2.1.151	K08235	GO:0048046.GO:0016762.GO:0006073.GO:0005618.GO:0005975.GO:0004553	AT4G03210.1	XTH9	xyloglucan endotransglucosylase/hydrolase 9	LOC_Os04g53950.2	glycosyl hydrolases family 16 protein. protein. expressed	Cell_wall		glycosyl hydrolases family 16 protein protein	xyloglucan endotransglucosylase/hydrolase 9	cell wall.modification	(at4g03210 : 332.0) encodes a member of xyloglucan endotransglucosylase/hydrolases (XTHs) that catalyze the cleavage and molecular grafting of xyloglucan chains function in loosening and rearrangement of the cell wall. Gene is expressed in shoot apex region flower buds flower stalks and internodes bearing flowers.; xyloglucan endotransglucosylase/hydrolase 9 (XTH9); FUNCTIONS IN: hydrolase activi…	167	76	37	12	9	15	10	12	9	19	7	17	13	16	13
Sobic.001G155600	PF03330	PF01357							Lytic_transglycolase	Expansin_C-terminal_domain							PTHR31692.PTHR31692:SF14					AT2G45110.1	ATEXPB4.ATHEXP BETA 1.1.EXPB4	expansin B4	LOC_Os03g44290.1	expansin precursor. putative. expressed	Cell_wall		expansin	expansin B4	cell wall.modification	(at2g45110 : 196.0) member of BETA-EXPANSINS. Naming convention from the Expansin Working Group (Kende et al 2004. Plant Mol Bio); expansin B4 (EXPB4); INVOLVED IN: plant-type cell wall modification involved in multidimensional cell growth unidimensional cell growth plant-type cell wall loosening; LOCATED IN: endomembrane system extracellular region; CONTAINS InterPro DOMAIN/s: Barwin-related end…	4	2	1	0	0	1	0	1	1	1	1	1	1	1	1
Sobic.001G155700	PF03330	PF01357							Lytic_transglycolase	Expansin_C-terminal_domain							PTHR31692.PTHR31692:SF14					AT1G65680.1	ATEXPB2.ATHEXP BETA 1.4.EXPB2	expansin B2	LOC_Os03g44290.1	expansin precursor. putative. expressed	Cell_wall		expansin	expansin B2	cell wall.modification	(at1g65680 : 234.0) member of BETA-EXPANSINS. Naming convention from the Expansin Working Group (Kende et al 2004. Plant Mol Bio); expansin B2 (EXPB2); INVOLVED IN: plant-type cell wall modification involved in multidimensional cell growth unidimensional cell growth plant-type cell wall loosening; LOCATED IN: endomembrane system extracellular region; EXPRESSED IN: root; CONTAINS InterPro DOMAIN/s…	37	17	11	5	4	7	5	7	7	9	10	11	11	9	12
Sobic.006G179200	PF02984	PF00134							Cyclin_C-terminal_domain	Cyclin_N-terminal_domain							PTHR10177.PTHR10177:SF196	KOG0654		K05868	GO:0005634	AT1G76310.1	CYCB2;4	CYCLIN B2;4	LOC_Os04g47580.1	cyclin. putative. expressed			cell.cycle	(loc_os04g47580.1 : 596.0) no description available & (q40671|ccnb2_orysa : 439.0) G2/mitotic-specific cyclin-2 (B-like cyclin) (CycOs2) - Oryza sativa (Rice) & (at1g76310 : 427.0) core cell cycle genes; CYCLIN B2;4 (CYCB2;4); FUNCTIONS IN: cyclin-dependent protein kinase regulator activity; INVOLVED IN: regulation of cell cycle; LOCATED IN: nucleus; EXPRESSED IN: 18 plant structures; EXPRESSED D…	cell.cycle	(at1g76310 : 427.0) core cell cycle genes; CYCLIN B2;4 (CYCB2;4); FUNCTIONS IN: cyclin-dependent protein kinase regulator activity; INVOLVED IN: regulation of cell cycle; LOCATED IN: nucleus; EXPRESSED IN: 18 plant structures; EXPRESSED DURING: 11 growth stages; CONTAINS InterPro DOMAIN/s: Cyclin C-terminal (InterPro:IPR004367) Cyclin-like (InterPro:IPR011028) Cyclin-related (InterPro:IPR013763) …	93	30	8	5	4	6	5	8	9	7	17	15	25	24	36
Sobic.004G321400	PF13181	PF00515	PF13424						Tetratricopeptide_repeat	Tetratricopeptide_repeat	Tetratricopeptide_repeat						PTHR10098.PTHR10098:SF111	KOG4308			GO:0005515	AT3G18730.1	BRU1.MGO3.TSK	tetratricopeptide repeat (TPR)-containing protein	LOC_Os02g54290.1	BRUSHY 1. putative. expressed			cell.cycle	(loc_os02g54280.1 : 1326.0) no description available & (at3g18730 : 1001.0) Encodes a protein with an important role in cell division control and plant morphogenesis and may also play a role in genome maintenance. May be involved in mitosis through interaction with TSA1. In cells synchronized for cell division TSA1 and TSK relocalize to ends of spindle microtubules that are ahead of separating ch…	cell.cycle	(at3g18730 : 1001.0) Encodes a protein with an important role in cell division control and plant morphogenesis and may also play a role in genome maintenance. May be involved in mitosis through interaction with TSA1. In cells synchronized for cell division TSA1 and TSK relocalize to ends of spindle microtubules that are ahead of separating chromatids during metaphase and anaphase of mitosis.; TON…	13	5	3	2	2	2	2	3	3	2	4	4	5	4	7
Sobic.009G181500	PF02984	PF00134							Cyclin_C-terminal_domain	Cyclin_N-terminal_domain							PTHR10177.PTHR10177:SF247	KOG0653			GO:0005634	AT5G06150.1	CYC1BAT.CYCB1;2	Cyclin family protein	LOC_Os05g41390.1	cyclin. putative. expressed			cell.cycle	(loc_os05g41390.1 : 446.0) no description available & (p25011|ccnb1_soybn : 335.0) G2/mitotic-specific cyclin S13-6 (B-like cyclin) - Glycine max (Soybean) & (at5g06150 : 320.0) Encodes a cyclin whose expression is reduced in response to high salt.; CYC1BAT; CONTAINS InterPro DOMAIN/s: Cyclin C-terminal (InterPro:IPR004367) Cyclin-like (InterPro:IPR011028) Cyclin N-terminal (InterPro:IPR006671) C…	cell.cycle	(at5g06150 : 320.0) Encodes a cyclin whose expression is reduced in response to high salt.; CYC1BAT; CONTAINS InterPro DOMAIN/s: Cyclin C-terminal (InterPro:IPR004367) Cyclin-like (InterPro:IPR011028) Cyclin N-terminal (InterPro:IPR006671) Cyclin A/B/D/E (InterPro:IPR014400) Cyclin (InterPro:IPR006670); BEST Arabidopsis thaliana protein match is: CYCLIN B1;3 (TAIR:AT3G11520.1); Has 1807 Blast hit…	15	5	2	1	1	1	1	2	2	1	2	3	4	4	6
Sobic.002G313000	PF06886	PF12214							Targeting_protein_for_Xklp2_(TPX2)_domain	Cell_cycle_regulated_microtubule_associated_protein							PTHR14326.PTHR14326:SF17			K16812	GO:0060236.GO:0032147.GO:0005874.GO:0005819	AT1G03780.3	TPX2	targeting protein for XKLP2	LOC_Os07g32390.1	targeting protein-related. putative. expressed			cell.cycle	(loc_os07g32390.1 : 700.0) no description available & (at1g03780 : 447.0) Homolog of vertebrate TPX2. Protein has three domains involved in nuclear targeting one in nuclear export and two in microtubule binding. Involved in mitotic spindle assembly during late prophase and early prometaphase.; targeting protein for XKLP2 (TPX2); FUNCTIONS IN: microtubule binding; INVOLVED IN: spindle assembly; LO…	cell.cycle	(at1g03780 : 445.0) Homolog of vertebrate TPX2. Protein has three domains involved in nuclear targeting one in nuclear export and two in microtubule binding. Involved in mitotic spindle assembly during late prophase and early prometaphase.; targeting protein for XKLP2 (TPX2); FUNCTIONS IN: microtubule binding; INVOLVED IN: spindle assembly; LOCATED IN: nucleus; EXPRESSED IN: 14 plant structures; …	87	29	6	3	4	3	4	6	7	5	10	7	11	9	15
Sobic.009G184200	PF13476|PF13304	PF06470							AAA_domain|AAA_domain_putative_AbiEii_toxin_Type_IV_TA_system	SMC_proteins_Flexible_Hinge_Domain							PTHR18937.PTHR18937:SF231			K06675	GO:0051276.GO:0005694.GO:0005524.GO:0005515|GO:0005524.GO:0051276.GO:0005694.GO:0005515	AT5G48600.2	ATCAP-C.ATSMC3.ATSMC4.SMC3	structural maintenance of chromosome 3	LOC_Os05g41750.1	RecF/RecN/SMC N terminal domain containing protein. expressed			cell.division	(at5g48600 : 1323.0) member of SMC subfamily; structural maintenance of chromosome 3 (SMC3); FUNCTIONS IN: transporter activity ATP binding; INVOLVED IN: chromosome segregation chromosome organization; LOCATED IN: chromosome nucleus; EXPRESSED IN: 23 plant structures; EXPRESSED DURING: 13 growth stages; CONTAINS InterPro DOMAIN/s: SMCs flexible hinge (InterPro:IPR010935) RecF/RecN/SMC protein N-t…	cell.division	(at5g48600 : 1360.0) member of SMC subfamily; structural maintenance of chromosome 3 (SMC3); FUNCTIONS IN: transporter activity ATP binding; INVOLVED IN: chromosome segregation chromosome organization; LOCATED IN: chromosome nucleus; EXPRESSED IN: 23 plant structures; EXPRESSED DURING: 13 growth stages; CONTAINS InterPro DOMAIN/s: SMCs flexible hinge (InterPro:IPR010935) RecF/RecN/SMC protein N-t…	80	37	13	10	9	9	9	15	15	10	20	18	26	24	32
Sobic.007G207700	PF00069								Protein_kinase_domain								PTHR24056.PTHR24056:SF178	KOG0594	2.7.11.22.2.7.11.23	K07760	GO:0006468.GO:0005524.GO:0004672	AT1G20930.1	CDKB2;2	cyclin-dependent kinase B2;2	LOC_Os08g40170.1	cyclin-dependent kinase B2-1. putative. expressed			cell.division	(loc_os08g40170.1 : 551.0) no description available & (at1g20930 : 492.0) Cyclin-dependent kinase expressed in flowers and suspension cell culture expression peaks during M phase in synchronized cultures. Required for proper organization of the shoot apical meristem and for hormone signaling. Expressed in the shoot apical meristem. Involved in regulation of the G2/M transition of the mitotic cell…	cell.division	(at1g20930 : 492.0) Cyclin-dependent kinase expressed in flowers and suspension cell culture expression peaks during M phase in synchronized cultures. Required for proper organization of the shoot apical meristem and for hormone signaling. Expressed in the shoot apical meristem. Involved in regulation of the G2/M transition of the mitotic cell cycle.; cyclin-dependent kinase B2;2 (CDKB2;2); CONTA…	67	23	6	3	3	5	4	7	6	7	10	9	19	21	31
Sobic.008G025600	PF07714								Protein_tyrosine_and_serine/threonine_kinase								PTHR24056.PTHR24056:SF178	KOG0594	2.7.11.22.2.7.11.23	K07760	GO:0006468.GO:0004672	AT3G54180.1	CDC2B.CDKB1;1	cyclin-dependent kinase B1;1	LOC_Os01g67160.1	cyclin-dependent kinase B1-1. putative. expressed			cell.division	(q38774|cdc2c_antma : 499.0) Cell division control protein 2 homolog C (EC 2.7.11.22) (EC 2.7.11.23) - Antirrhinum majus (Garden snapdragon) & (at3g54180 : 491.0) Arabidopsis homolog of yeast cdc2 a protein kinase (cyclin-dependent kinase) that plays a central role in control of the mitotic cell cycle.; cyclin-dependent kinase B1;1 (CDKB1;1); CONTAINS InterPro DOMAIN/s: Protein kinase ATP binding…	cell.division	(at3g54180 : 491.0) Arabidopsis homolog of yeast cdc2 a protein kinase (cyclin-dependent kinase) that plays a central role in control of the mitotic cell cycle.; cyclin-dependent kinase B1;1 (CDKB1;1); CONTAINS InterPro DOMAIN/s: Protein kinase ATP binding site (InterPro:IPR017441) Protein kinase catalytic domain (InterPro:IPR000719) Serine/threonine-protein kinase domain (InterPro:IPR002290) Ser…	127	58	14	9	7	10	8	13	14	11	19	17	35	41	61
Sobic.001G083300	PF00400								WD_domain_G-beta_repeat								PTHR10971.PTHR10971:SF17	KOG1036|KOG0647		K02180|	GO:0005515	AT1G69400.1		Transducin/WD40 repeat-like superfamily protein	LOC_Os03g55140.2|LOC_Os03g55140.1	transducin family protein. putative. expressed			cell.division	(loc_os03g55140.2 : 246.0) no description available & (gnl|cdd|36254 : 229.0) no description available & (at1g69400 : 221.0) Transducin/WD40 repeat-like superfamily protein; CONTAINS InterPro DOMAIN/s: WD40 repeat 2 (InterPro:IPR019782) WD40 repeat-like-containing domain (InterPro:IPR011046) WD40 repeat conserved site (InterPro:IPR019775) WD40-repeat-containing domain (InterPro:IPR017986) WD40/YV…	cell.division	(at1g69400 : 258.0) Transducin/WD40 repeat-like superfamily protein; CONTAINS InterPro DOMAIN/s: WD40 repeat 2 (InterPro:IPR019782) WD40 repeat-like-containing domain (InterPro:IPR011046) WD40 repeat conserved site (InterPro:IPR019775) WD40-repeat-containing domain (InterPro:IPR017986) WD40/YVTN repeat-like-containing domain (InterPro:IPR015943) WD40 repeat (InterPro:IPR001680) WD40 repeat subgro…	11	5	3	1	1	2	2	2	2	2	3	3	4	5	6
Sobic.010G260800	PF02984	PF00134							Cyclin_C-terminal_domain	Cyclin_N-terminal_domain							PTHR10177.PTHR10177:SF212	KOG0654		K06627	GO:0005634	AT5G11300.1	CYC2BAT.CYC3B.CYCA2;2	mitotic-like cyclin 3B from Arabidopsis	LOC_Os12g31810.1	cyclin. putative. expressed			cell.cycle	(loc_os12g31810.1 : 718.0) no description available & (at5g11300 : 388.0) mitotic-like cyclin core cell cycle gene that is expressed only in roots (RT_PCR) portions with mitotic activity only (whole mount in situ).; mitotic-like cyclin 3B from Arabidopsis (CYC3B); FUNCTIONS IN: cyclin-dependent protein kinase regulator activity; INVOLVED IN: regulation of cell cycle; LOCATED IN: nucleus chloropla…	cell.division	(at5g11300 : 388.0) mitotic-like cyclin core cell cycle gene that is expressed only in roots (RT_PCR) portions with mitotic activity only (whole mount in situ).; mitotic-like cyclin 3B from Arabidopsis (CYC3B); FUNCTIONS IN: cyclin-dependent protein kinase regulator activity; INVOLVED IN: regulation of cell cycle; LOCATED IN: nucleus chloroplast; EXPRESSED IN: 18 plant structures; EXPRESSED DURIN…	34	19	5	4	7	7	10	9	9	6	10	6	12	12	19
Sobic.006G112800	PF00307	PF00225							Calponin_homology_(CH)_domain	Kinesin_motor_domain							PTHR24115.PTHR24115:SF512	KOG0239	3.6.4.5	K10406	GO:0005515.GO:0008017.GO:0007018.GO:0005524.GO:0003777.GO:0005871	AT3G44730.1	ATKP1.KP1	kinesin-like protein 1	LOC_Os11g44880.1	kinesin-4. putative. expressed					cell.organisation	(at3g44730 : 804.0) kinesin-like protein 1 (KP1); FUNCTIONS IN: microtubule motor activity ATP binding; INVOLVED IN: microtubule-based movement; EXPRESSED IN: 23 plant structures; EXPRESSED DURING: 14 growth stages; CONTAINS InterPro DOMAIN/s: Calponin-homology (InterPro:IPR016146) Calponin-like actin-binding (InterPro:IPR001715) Kinesin motor domain (InterPro:IPR001752); BEST Arabidopsis thalian…	73	17	3	2	2	3	2	4	4	3	6	6	9	8	18
Sobic.006G236800	PF00307	PF03271							Calponin_homology_(CH)_domain	EB1-like_C-terminal_motif							PTHR10623.PTHR10623:SF19	KOG3000		K10436	GO:0005515.GO:0008017	AT3G47690.1	ATEB1A.ATEB1H2.EB1A	microtubule end binding protein EB1A	LOC_Os04g54940.1	ATEB1A-like microtubule associated protein. putative. expressed					cell.organisation	(at5g62500 : 332.0) encodes a homolog of animal microtubule-end-binding protein. There are two other members of this family. EB1 forms foci at regions where the minus ends of microtubules are gathered during mitosis and early cytokinesis.; end binding protein 1B (EB1B); FUNCTIONS IN: microtubule binding; INVOLVED IN: thigmotropism cytoskeleton organization positive gravitropism; LOCATED IN: in 6 …	118	44	12	8	9	10	7	12	12	11	14	16	26	36	49
Sobic.004G339500	PF00225								Kinesin_motor_domain								PTHR24115.PTHR24115:SF416	KOG0242	3.6.4.4		GO:0008017.GO:0007018.GO:0005524.GO:0003777.GO:0005871	AT4G14330.1		P-loop containing nucleoside triphosphate hydrolases superfamily protein	LOC_Os02g56540.1	kinesin motor domain containing protein. putative. expressed					cell.organisation	(at4g14330 : 478.0) P-loop containing nucleoside triphosphate hydrolases superfamily protein; FUNCTIONS IN: microtubule motor activity ATP binding; INVOLVED IN: microtubule-based movement; LOCATED IN: phragmoplast; EXPRESSED IN: 13 plant structures; EXPRESSED DURING: 7 growth stages; CONTAINS InterPro DOMAIN/s: Kinesin motor domain (InterPro:IPR001752); BEST Arabidopsis thaliana protein match is:…	67	21	6	3	2	3	3	5	5	4	7	6	11	9	16
Sobic.006G035600	PF12711	PF00225							PF12711	Kinesin_motor_domain							PTHR24115.PTHR24115:SF413	KOG4280	3.6.4.4	K10400	GO:0008017.GO:0007018.GO:0005524.GO:0003777.GO:0005871	AT4G14150.1	KINESIN-12A.PAKRP1	phragmoplast-associated kinesin-related protein 1	LOC_Os04g28260.1	Kinesin motor domain domain containing protein. expressed					cell.organisation	(at3g23670 : 503.0) Microtubule motor kinesin PAKRP1L/Kinesin-12B. Together with PAKRP1/Kinesin-12A serve as linkers of the plus ends of antiparallel microtubules in the phragmoplast.; KINESIN-12B; FUNCTIONS IN: microtubule motor activity plus-end-directed microtubule motor activity; INVOLVED IN: phragmoplast assembly microgametogenesis; LOCATED IN: chloroplast; EXPRESSED IN: 16 plant structures;…	63	20	7	6	6	7	6	11	11	9	18	17	23	21	39
Sobic.005G000500	PF00225								Kinesin_motor_domain								PTHR24115.PTHR24115:SF517		3.6.4.4	K10398	GO:0008017.GO:0007018.GO:0005524.GO:0003777.GO:0005871	AT3G45850.2		P-loop containing nucleoside triphosphate hydrolases superfamily protein	LOC_Os05g02670.2	kinesin motor domain containing protein. putative. expressed					cell.organisation	(at3g45850 : 986.0) P-loop containing nucleoside triphosphate hydrolases superfamily protein; FUNCTIONS IN: microtubule motor activity ATP binding; INVOLVED IN: microtubule-based movement; EXPRESSED IN: 23 plant structures; EXPRESSED DURING: 13 growth stages; CONTAINS InterPro DOMAIN/s: Kinesin motor region conserved site (InterPro:IPR019821) Kinesin motor domain (InterPro:IPR001752); BEST Arabid…	93	28	7	4	4	5	4	7	7	6	12	11	16	15	26
Sobic.005G144600	PF00225								Kinesin_motor_domain								PTHR24115.PTHR24115:SF490	KOG4280	3.6.4.4	K11498	GO:0008017.GO:0007018.GO:0005524.GO:0003777.GO:0005871	AT1G59540.1	ZCF125	P-loop containing nucleoside triphosphate hydrolases superfamily protein	LOC_Os11g35090.1	kinesin motor domain containing protein. putative. expressed					cell.organisation	(at1g59540 : 587.0) Encodes a kinesin-like protein.; ZCF125; FUNCTIONS IN: microtubule motor activity ATP binding; INVOLVED IN: microtubule-based movement; EXPRESSED IN: 17 plant structures; EXPRESSED DURING: 9 growth stages; CONTAINS InterPro DOMAIN/s: Kinesin motor region conserved site (InterPro:IPR019821) Kinesin motor domain (InterPro:IPR001752); BEST Arabidopsis thaliana protein match is: P…	51	17	4	3	2	3	3	5	5	4	6	7	12	12	21
Sobic.009G129400	PF00225								Kinesin_motor_domain								PTHR24115.PTHR24115:SF449	KOG0239	3.6.4.5	K10406	GO:0008017.GO:0007018.GO:0005524.GO:0003777.GO:0005871	AT5G27550.1		P-loop containing nucleoside triphosphate hydrolases superfamily protein	LOC_Os05g33030.1	kinesin motor domain containing protein. putative. expressed					cell.organisation	(at5g27550 : 561.0) P-loop containing nucleoside triphosphate hydrolases superfamily protein; FUNCTIONS IN: microtubule motor activity ATP binding; INVOLVED IN: microtubule-based movement; EXPRESSED IN: 15 plant structures; EXPRESSED DURING: 11 growth stages; CONTAINS InterPro DOMAIN/s: Kinesin motor region conserved site (InterPro:IPR019821) Kinesin motor domain (InterPro:IPR001752); BEST Arabid…	54	21	7	5	4	5	5	7	7	6	9	9	12	9	17
Sobic.009G163100	PF12836	PF00225							Helix-hairpin-helix_motif	Kinesin_motor_domain							PTHR24115.PTHR24115:SF550	KOG0242	3.6.4.4	K10403	GO:0008017.GO:0007018.GO:0005524.GO:0003777.GO:0005871	AT5G02370.1		ATP binding microtubule motor family protein	LOC_Os05g38480.1	kinesin motor domain containing protein. putative. expressed					cell.organisation	(at5g02370 : 531.0) ATP binding microtubule motor family protein; FUNCTIONS IN: microtubule motor activity DNA binding ATP binding; INVOLVED IN: DNA repair microtubule-based movement; LOCATED IN: chloroplast; EXPRESSED IN: 17 plant structures; EXPRESSED DURING: 10 growth stages; CONTAINS InterPro DOMAIN/s: Kinesin motor region conserved site (InterPro:IPR019821) Helix-hairpin-helix DNA-binding mo…	35	14	5	4	3	4	3	5	5	4	7	7	9	9	14
Sobic.007G168900	PF00225								Kinesin_motor_domain								PTHR24115.PTHR24115:SF536		3.6.4.4	K10398	GO:0008017.GO:0007018.GO:0005524.GO:0003777.GO:0005871	AT2G36200.1		P-loop containing nucleoside triphosphate hydrolases superfamily protein	LOC_Os05g02670.1	kinesin motor domain containing protein. putative. expressed					cell.organisation	(at2g36200 : 1154.0) P-loop containing nucleoside triphosphate hydrolases superfamily protein; FUNCTIONS IN: microtubule motor activity ATP binding; INVOLVED IN: microtubule-based movement; EXPRESSED IN: 12 plant structures; EXPRESSED DURING: 6 growth stages; CONTAINS InterPro DOMAIN/s: Kinesin motor region conserved site (InterPro:IPR019821) Kinesin motor domain (InterPro:IPR001752); BEST Arabid…	122	41	11	6	6	7	7	11	12	6	16	14	23	19	35
Sobic.008G000800	PF00225								Kinesin_motor_domain								PTHR24115.PTHR24115:SF517		3.6.4.4	K10398	GO:0008017.GO:0007018.GO:0005524.GO:0003777.GO:0005871	AT3G45850.1|AT3G45850.2		P-loop containing nucleoside triphosphate hydrolases superfamily protein	LOC_Os05g02670.2	kinesin motor domain containing protein. putative. expressed					cell.organisation	(at3g45850 : 980.0) P-loop containing nucleoside triphosphate hydrolases superfamily protein; FUNCTIONS IN: microtubule motor activity ATP binding; INVOLVED IN: microtubule-based movement; EXPRESSED IN: 23 plant structures; EXPRESSED DURING: 13 growth stages; CONTAINS InterPro DOMAIN/s: Kinesin motor region conserved site (InterPro:IPR019821) Kinesin motor domain (InterPro:IPR001752); BEST Arabid…	47	13	4	2	3	3	3	5	5	3	7	5	8	8	14
Sobic.008G123000	PF00307	PF00225							Calponin_homology_(CH)_domain	Kinesin_motor_domain							PTHR24115.PTHR24115:SF438	KOG0239	3.6.4.5	K10406	GO:0005515.GO:0008017.GO:0007018.GO:0005524.GO:0003777.GO:0005871	AT2G47500.1		P-loop nucleoside triphosphate hydrolases superfamily protein with CH (Calponin Homology) domain	LOC_Os12g36100.1	kinesin-4. putative. expressed					cell.organisation	(at2g47500 : 832.0) P-loop nucleoside triphosphate hydrolases superfamily protein with CH (Calponin Homology) domain; FUNCTIONS IN: microtubule motor activity ATP binding; INVOLVED IN: microtubule-based movement; EXPRESSED IN: 21 plant structures; EXPRESSED DURING: 12 growth stages; CONTAINS InterPro DOMAIN/s: Calponin-homology (InterPro:IPR016146) Calponin-like actin-binding (InterPro:IPR001715)…	20	8	4	2	1	1	1	2	2	2	4	3	4	4	7
Sobic.008G148000	PF12711	PF00225							PF12711	Kinesin_motor_domain							PTHR24115.PTHR24115:SF417	KOG4280	3.6.4.4	K10400	GO:0008017.GO:0007018.GO:0005524.GO:0003777.GO:0005871	AT3G19050.1	POK2	phragmoplast orienting kinesin 2	LOC_Os12g39980.1	kinesin motor domain containing protein. putative. expressed					cell.organisation	(at3g19050 : 729.0) PHRAGMOPLAST ORIENTING KINESIN 2 is one of the two Arabidopsis homologs isolated in yeast two-hybrid screen for interaction partners of maize gene TANGLED1 (TAN1). Based on sequence homology in their motor domains POK1 and POK2 belong to the kinesin-12 class which also includes the well-characterized group of phragmoplast-associated kinesins AtPAKRPs. Both kinesins are compose…	45	17	5	4	3	4	3	6	6	3	8	5	6	4	11
Sobic.008G171900	PF00225								Kinesin_motor_domain								PTHR24115.PTHR24115:SF339	KOG0239	3.6.4.5	K10406	GO:0008017.GO:0007018.GO:0005524.GO:0003777.GO:0005871	AT1G72250.2		Di-glucose binding protein with Kinesin motor domain	LOC_Os12g42160.1	kinesin motor domain containing protein. putative. expressed					cell.organisation	(at1g72250 : 685.0) Di-glucose binding protein with Kinesin motor domain; FUNCTIONS IN: microtubule motor activity ATP binding; INVOLVED IN: microtubule-based movement; EXPRESSED IN: 18 plant structures; EXPRESSED DURING: 7 growth stages; CONTAINS InterPro DOMAIN/s: Kinesin motor region conserved site (InterPro:IPR019821) Malectin/receptor-like protein kinase (InterPro:IPR021720) Kinesin motor do…	28	8	2	1	1	1	1	1	1	1	2	1	2	2	3
Sobic.002G204400	PF00225								Kinesin_motor_domain								PTHR24115.PTHR24115:SF459|PTHR24115	KOG0243|	3.6.4.4	K11498|	GO:0008017.GO:0007018.GO:0005524.GO:0003777.GO:0005871	AT3G10180.1		P-loop containing nucleoside triphosphate hydrolases superfamily protein	LOC_Os09g25380.1|LOC_Os11g35090.1	kinesin motor protein-related. putative. expressed|kinesin motor domain containing protein. putative. expressed					cell.organisation	(at3g10180 : 811.0) P-loop containing nucleoside triphosphate hydrolases superfamily protein; FUNCTIONS IN: microtubule motor activity ATP binding; INVOLVED IN: microtubule-based movement; EXPRESSED IN: 15 plant structures; EXPRESSED DURING: 6 growth stages; CONTAINS InterPro DOMAIN/s: Kinesin motor region conserved site (InterPro:IPR019821) Kinesin motor domain (InterPro:IPR001752); BEST Arabido…	23	10	5	3	4	3	3	4	4	2	6	5	6	5	9
Sobic.001G416000	PF00225								Kinesin_motor_domain								PTHR24115.PTHR24115:SF525		3.6.4.4	K10398	GO:0008017.GO:0007018.GO:0005524.GO:0003777.GO:0005871	AT2G37420.1		ATP binding microtubule motor family protein	LOC_Os03g17164.1	kinesin-related protein. putative. expressed					cell.organisation	(at2g37420 : 772.0) ATP binding microtubule motor family protein; FUNCTIONS IN: microtubule motor activity ATP binding; INVOLVED IN: microtubule-based movement; LOCATED IN: chloroplast; EXPRESSED IN: 19 plant structures; EXPRESSED DURING: 9 growth stages; CONTAINS InterPro DOMAIN/s: Kinesin motor region conserved site (InterPro:IPR019821) Kinesin motor domain (InterPro:IPR001752); BEST Arabidopsi…	28	16	10	9	7	6	5	7	6	7	10	9	8	8	10
Sobic.001G205000	PF00307	PF03271							Calponin_homology_(CH)_domain	EB1-like_C-terminal_motif							PTHR10623.PTHR10623:SF15	KOG3000		K10436	GO:0005515.GO:0008017	AT5G67270.1	ATEB1C.ATEB1H1.EB1C	end binding protein 1C	LOC_Os10g35580.1	ATEB1A-like microtubule associated protein. putative. expressed					cell.organisation	(at5g67270 : 311.0) encodes a homolog of animal microtubule-end-binding protein. There are two other members of this family. EB1 forms foci at regions where the minus ends of microtubules are gathered during mitosis and early cytokinesis.; end binding protein 1C (EB1C); CONTAINS InterPro DOMAIN/s: Calponin-homology (InterPro:IPR016146) Calponin-like actin-binding (InterPro:IPR001715) EB1 C-termin…	122	45	13	6	4	7	5	8	8	8	10	15	25	23	28
Sobic.001G088400	PF12711	PF00225							PF12711	Kinesin_motor_domain							PTHR24115.PTHR24115:SF388	KOG4280	3.6.4.4	K10400	GO:0008017.GO:0007018.GO:0005524.GO:0003777.GO:0005871	AT3G44050.1		P-loop containing nucleoside triphosphate hydrolases superfamily protein	LOC_Os03g53920.1	kinesin motor domain containing protein. putative. expressed					cell.organisation	(at3g44050 : 892.0) P-loop containing nucleoside triphosphate hydrolases superfamily protein; FUNCTIONS IN: microtubule motor activity ATP binding; INVOLVED IN: microtubule-based movement; LOCATED IN: chloroplast; EXPRESSED IN: 20 plant structures; EXPRESSED DURING: 8 growth stages; CONTAINS InterPro DOMAIN/s: Kinesin motor region conserved site (InterPro:IPR019821) Kinesin motor domain (InterPro…	45	13	4	2	2	3	3	5	5	4	8	6	8	8	16
Sobic.001G177900	PF00225	PF06548							Kinesin_motor_domain	PF06548							PTHR24115.PTHR24115:SF529	KOG0240	3.6.4.4	K10400	GO:0008017.GO:0007018.GO:0005524.GO:0003777.GO:0005871	AT3G20150.1		Kinesin motor family protein	LOC_Os03g39020.1	Kinesin motor domain domain containing protein. expressed					cell.organisation	(at3g20150 : 550.0) Kinesin motor family protein; FUNCTIONS IN: microtubule motor activity ATP binding; INVOLVED IN: microtubule-based movement; LOCATED IN: chloroplast; EXPRESSED IN: 17 plant structures; EXPRESSED DURING: 9 growth stages; CONTAINS InterPro DOMAIN/s: Kinesin-related protein (InterPro:IPR010544) Kinesin motor domain (InterPro:IPR001752); BEST Arabidopsis thaliana protein match is:…	87	31	7	4	3	4	4	6	6	4	8	8	12	10	18
Sobic.003G212800	PF00225								Kinesin_motor_domain								PTHR24115.PTHR24115:SF372	KOG0242	3.6.4.4	K10401	GO:0008017.GO:0007018.GO:0005524.GO:0003777.GO:0005871	AT1G18550.1		ATP binding microtubule motor family protein	LOC_Os01g42070.1	kinesin motor domain containing protein. putative. expressed					cell.organisation	(at1g18550 : 602.0) ATP binding microtubule motor family protein; FUNCTIONS IN: microtubule motor activity ATP binding; INVOLVED IN: microtubule-based movement; EXPRESSED IN: cultured cell; CONTAINS InterPro DOMAIN/s: Kinesin motor region conserved site (InterPro:IPR019821) Kinesin motor domain (InterPro:IPR001752); BEST Arabidopsis thaliana protein match is: P-loop containing nucleoside triphosp…	16	7	2	1	0	1	1	1	1	1	2	1	2	2	3
Sobic.002G390800	PF12711	PF00225							PF12711	Kinesin_motor_domain							PTHR24115.PTHR24115:SF417	KOG4280	3.6.4.4	K10400	GO:0008017.GO:0007018.GO:0005524.GO:0003777.GO:0005871	AT3G19050.1	POK2	phragmoplast orienting kinesin 2	LOC_Os12g39980.1	kinesin motor domain containing protein. putative. expressed					cell.organisation	(at3g17360 : 615.0) PHRAGMOPLAST ORIENTING KINESIN 1 is one of the two Arabidopsis homologs isolated in yeast two-hybrid screen for interaction partners of maize gene TANGLED1 (TAN1). Based on sequence homology in their motor domains POK1 and POK2 belong to the kinesin-12 class which also includes the well-characterized group of phragmoplast-associated kinesins AtPAKRPs. Both kinesins are compose…	42	12	3	3	2	2	2	4	5	3	7	4	6	5	10
Sobic.003G043900	PF00307	PF00225							Calponin_homology_(CH)_domain	Kinesin_motor_domain							PTHR24115.PTHR24115:SF456	KOG0239	3.6.4.5	K10406	GO:0005515.GO:0008017.GO:0007018.GO:0005524.GO:0003777.GO:0005871	AT3G10310.1		P-loop nucleoside triphosphate hydrolases superfamily protein with CH (Calponin Homology) domain	LOC_Os11g44880.1	kinesin-4. putative. expressed					cell.organisation	(at3g10310 : 645.0) P-loop nucleoside triphosphate hydrolases superfamily protein with CH (Calponin Homology) domain; FUNCTIONS IN: microtubule motor activity ATP binding; INVOLVED IN: microtubule-based movement; EXPRESSED IN: 19 plant structures; EXPRESSED DURING: 10 growth stages; CONTAINS InterPro DOMAIN/s: Calponin-homology (InterPro:IPR016146) Calponin-like actin-binding (InterPro:IPR001715)…	21	7	3	2	2	2	2	4	4	3	5	5	5	5	9
Sobic.009G136000	PF03999								Microtubule_associated_protein_(MAP65/ASE1_family)								PTHR19321.PTHR19321:SF4	KOG4302		K16732	GO:0008017.GO:0000910.GO:0000226	AT4G26760.1	MAP65-2	microtubule-associated protein 65-2	LOC_Os05g33890.1	microtubule associated protein. putative. expressed					cell.organisation.cytoskeleton.mikrotubuli.MAP65	(at5g55230 : 434.0) Binds and bundles microtubules. Plays a role in stabilizing anti-parallel microtubules in the central spindle at anaphase to early cytokinesis but is not essential at the midline of the phragmoplast at later stages. The timing with which the MAP65-1 was targeted to the spindle appears to be regulated by a phosphorylation sensitive switch. Enhances microtubule polymerization pr…	69	37	17	9	8	8	8	10	10	6	12	9	17	14	18
Sobic.003G260700	PF03999								Microtubule_associated_protein_(MAP65/ASE1_family)								PTHR19321.PTHR19321:SF8			K16732	GO:0008017.GO:0000910.GO:0000226	AT5G51600.1	ATMAP65-3.MAP65-3.PLE	Microtubule associated protein (MAP65/ASE1) family protein	LOC_Os01g49200.1	microtubule associated protein. putative. expressed					cell.organisation.cytoskeleton.mikrotubuli.MAP65	(at5g51600 : 588.0) Mutant has defective roots. Essential for giant cell ontogenesis. Role in organizing the mitotic microtubule array during both early and late mitosis in all plant organs.; PLEIADE (PLE); CONTAINS InterPro DOMAIN/s: Microtubule-associated protein MAP65/ASE1-type (InterPro:IPR007145); BEST Arabidopsis thaliana protein match is: microtubule-associated protein 65-4 (TAIR:AT3G60840…	76	24	6	3	3	4	3	6	6	4	8	7	12	10	19
Sobic.007G097000	PF04824	PF04825							Conserved_region_of_Rad21_/_Rec8_like_protein	N_terminus_of_Rad21_/_Rec8_like_protein							PTHR12585.PTHR12585:SF35	KOG1213		K06670	GO:0000228.GO:0005515	AT5G16270.1	ATRAD21.3.SYN4	sister chromatid cohesion 1 protein 4	LOC_Os08g16610.1	Rad21 / Rec8 like protein. putative. expressed					development.unspecified	(at3g59550 : 164.0) Encodes an alpha-kleisin protein that is localized primarily in the nucleolus and is essential for megagametogenesis and plays an important role in pollen development. alpha-kleisins are core components of meiotic and mitotic cohesin complexes.; SYN3; FUNCTIONS IN: molecular_function unknown; INVOLVED IN: mitosis megagametogenesis pollen development; LOCATED IN: nucleolus nucl…	19	7	2	1	2	1	2	2	2	2	4	3	5	4	6
Sobic.002G404300	PF03145								Seven_in_absentia_protein_family								PTHR10315.PTHR10315:SF37	KOG3002	6.3.2.19	K04506|	GO:0007275.GO:0006511.GO:0005634	AT4G27880.1|AT3G61790.1		Protein with RING/U-box and TRAF-like domains	LOC_Os07g46560.1	seven in absentia protein family domain containing protein. expressed					development.unspecified	(at3g61790 : 466.0) Protein with RING/U-box and TRAF-like domains; FUNCTIONS IN: ubiquitin-protein ligase activity zinc ion binding; INVOLVED IN: multicellular organismal development ubiquitin-dependent protein catabolic process protein ubiquitination; LOCATED IN: nucleus; EXPRESSED IN: 24 plant structures; EXPRESSED DURING: 13 growth stages; CONTAINS InterPro DOMAIN/s: TRAF-like (InterPro:IPR008…	45	17	4	3	3	4	3	5	4	4	6	7	9	11	11
Sobic.010G209800	PF03352								Methyladenine_glycosylase								PTHR31116.PTHR31116:SF1		3.2.2.20	K01246	GO:0008725.GO:0006284	AT5G57970.1		DNA glycosylase superfamily protein	LOC_Os06g44050.1	methyladenine glycosylase. putative. expressed					DNA.repair	(at5g57970 : 310.0) DNA glycosylase superfamily protein; FUNCTIONS IN: DNA-3-methyladenine glycosylase I activity catalytic activity; INVOLVED IN: DNA repair base-excision repair; EXPRESSED IN: 10 plant structures; EXPRESSED DURING: 6 growth stages; CONTAINS InterPro DOMAIN/s: DNA glycosylase (InterPro:IPR011257) Methyladenine glycosylase (InterPro:IPR005019); BEST Arabidopsis thaliana protein ma…	28	16	11	5	5	4	3	5	4	4	8	4	6	5	6
Sobic.006G051000	PF04104								Eukaryotic_and_archaeal_DNA_primase_large_subunit								PTHR10537.PTHR10537:SF3	KOG2267		K02685|	GO:0006269.GO:0003896	AT1G67320.2		DNA primase. large subunit family	LOC_Os07g22400.2|LOC_Os07g22400.1	POLA3 - Putative DNA polymerase alpha complex subunit. expressed			DNA.synthesis/chromatin structure	(loc_os07g22400.2 : 733.0) no description available & (at1g67320 : 569.0) DNA primase large subunit family; FUNCTIONS IN: DNA primase activity; INVOLVED IN: DNA replication synthesis of RNA primer; EXPRESSED IN: 21 plant structures; EXPRESSED DURING: 13 growth stages; CONTAINS InterPro DOMAIN/s: DNA primase large subunit eukaryotic (InterPro:IPR016558) DNA primase large subunit eukaryotic/archaea…	DNA.synthesis/chromatin structure	(at1g67320 : 633.0) DNA primase large subunit family; FUNCTIONS IN: DNA primase activity; INVOLVED IN: DNA replication synthesis of RNA primer; EXPRESSED IN: 21 plant structures; EXPRESSED DURING: 13 growth stages; CONTAINS InterPro DOMAIN/s: DNA primase large subunit eukaryotic (InterPro:IPR016558) DNA primase large subunit eukaryotic/archaeal (InterPro:IPR007238). & (reliability: 1266.0) & (ori…	29	12	8	4	5	4	5	6	6	4	9	8	12	15	18
Sobic.004G271300	PF01751	PF02518	PF00204	PF16898	PF00521				Toprim_domain	Histidine_kinase-_DNA_gyrase_B-_and_HSP90-like_ATPase	DNA_gyrase_B	C-terminal_associated_domain_of_TOPRIM	DNA_gyrase/topoisomerase_IV_subunit_A				PTHR10169.PTHR10169:SF38		5.99.1.3	K03164	GO:0006265.GO:0005524.GO:0003918.GO:0003677	AT3G23890.1	ATTOPII.TOPII	topoisomerase II	LOC_Os02g47150.1	DNA topoisomerase 2. putative. expressed			DNA.synthesis/chromatin structure	(loc_os02g47150.1 : 1831.0) no description available & (at3g23890 : 1504.0) Encodes a topoisomerase II that is highly expressed in young seedlings. The protein is localized in the nucleus and gene expression levels are increased in proliferative tissues.; topoisomerase II (TOPII); CONTAINS InterPro DOMAIN/s: DNA topoisomerase type IIA subunit A/C-terminal (InterPro:IPR002205) DNA topoisomerase ty…	DNA.synthesis/chromatin structure	(at3g23890 : 1504.0) Encodes a topoisomerase II that is highly expressed in young seedlings. The protein is localized in the nucleus and gene expression levels are increased in proliferative tissues.; topoisomerase II (TOPII); CONTAINS InterPro DOMAIN/s: DNA topoisomerase type IIA subunit A/C-terminal (InterPro:IPR002205) DNA topoisomerase type IIA conserved site (InterPro:IPR018522) DNA topoisom…	267	92	25	16	14	17	15	27	28	17	38	35	56	47	98
Sobic.010G067900	PF00628	PF01426	PF00004						PHD-finger	BAH_domain	ATPase_family_associated_with_various_cellular_activities_(AAA)						PTHR10763.PTHR10763:SF23			K02603	GO:0005515.GO:0003682.GO:0005524	AT4G14700.1	ATORC1A.ORC1A	origin recognition complex 1	LOC_Os06g08790.1	ORC1 - Putative origin recognition complex subunit 1. expressed			DNA.synthesis/chromatin structure	(loc_os06g08790.1 : 1234.0) no description available & (at4g12620 : 843.0) Origin Recognition Complex subunit 1b. Involved in the initiation of DNA replication. Regulated transcriptionally during cell cycle peaking at G1/S-phase. Target of E2F/DF family of transcription factors. Interacts with ORC2 and ORC5. Highly expressed in proliferating cells. Expression levels are independent of light regim…	DNA.synthesis/chromatin structure	(at4g12620 : 843.0) Origin Recognition Complex subunit 1b. Involved in the initiation of DNA replication. Regulated transcriptionally during cell cycle peaking at G1/S-phase. Target of E2F/DF family of transcription factors. Interacts with ORC2 and ORC5. Highly expressed in proliferating cells. Expression levels are independent of light regime.; origin of replication complex 1B (ORC1B); CONTAINS …	40	15	6	6	5	5	7	9	9	6	11	11	13	14	24
Sobic.010G105400	PF12719								Nuclear_condensing_complex_subunits_C-term_domain								PTHR14418.PTHR14418:SF5			K06678	GO:0007076.GO:0000796	AT5G37630.1	EMB2656	ARM repeat superfamily protein	LOC_Os06g14460.1	chromosome condensation protein like. putative. expressed			DNA.synthesis/chromatin structure	(at5g37630 : 827.0) EMBRYO DEFECTIVE 2656 (EMB2656); FUNCTIONS IN: binding; INVOLVED IN: mitotic chromosome condensation embryo development ending in seed dormancy; LOCATED IN: cellular_component unknown; EXPRESSED IN: 11 plant structures; EXPRESSED DURING: 6 growth stages; CONTAINS InterPro DOMAIN/s: Armadillo-type fold (InterPro:IPR016024); Has 333 Blast hits to 316 proteins in 147 species: Arc…	DNA.synthesis/chromatin structure	(at5g37630 : 827.0) EMBRYO DEFECTIVE 2656 (EMB2656); FUNCTIONS IN: binding; INVOLVED IN: mitotic chromosome condensation embryo development ending in seed dormancy; LOCATED IN: cellular_component unknown; EXPRESSED IN: 11 plant structures; EXPRESSED DURING: 6 growth stages; CONTAINS InterPro DOMAIN/s: Armadillo-type fold (InterPro:IPR016024); Has 333 Blast hits to 316 proteins in 147 species: Arc…	44	17	5	4	4	3	4	5	5	3	7	7	12	11	18
Sobic.009G087000	PF14551	PF00493							MCM_N-terminal_domain	MCM_P-loop_domain							PTHR11630		3.6.4.12	K02542	GO:0006260.GO:0005524.GO:0003677	AT5G44635.1	MCM6	minichromosome maintenance (MCM2/3/5) family protein	LOC_Os05g14590.1	MCM6 - Putative minichromosome maintenance MCM complex subunit 6. expressed			DNA.synthesis/chromatin structure	(loc_os05g14590.1 : 1502.0) no description available & (at5g44635 : 1182.0) MINICHROMOSOME MAINTENANCE 6 (MCM6); FUNCTIONS IN: DNA-dependent ATPase activity DNA binding ATP binding; INVOLVED IN: cell proliferation DNA-dependent DNA replication initiation DNA unwinding involved in replication; LOCATED IN: nuclear chromatin; EXPRESSED IN: shoot apex; EXPRESSED DURING: IL.00 inflorescence just visib…	DNA.synthesis/chromatin structure	(at5g44635 : 1182.0) MINICHROMOSOME MAINTENANCE 6 (MCM6); FUNCTIONS IN: DNA-dependent ATPase activity DNA binding ATP binding; INVOLVED IN: cell proliferation DNA-dependent DNA replication initiation DNA unwinding involved in replication; LOCATED IN: nuclear chromatin; EXPRESSED IN: shoot apex; EXPRESSED DURING: IL.00 inflorescence just visible; CONTAINS InterPro DOMAIN/s: Nucleic acid-binding OB…	77	29	14	11	13	10	15	18	16	12	19	20	30	29	43
Sobic.003G314900	PF00752	PF00867							XPG_N-terminal_domain	XPG_I-region							PTHR11081.PTHR11081:SF8		3.1.11.1	K10746|	GO:0006281.GO:0004518	AT1G29630.2		5\'-3\' exonuclease family protein	LOC_Os01g56940.1	flap endonuclease. putative. expressed			DNA.synthesis/chromatin structure	(loc_os01g56940.1 : 879.0) no description available & (at1g29630 : 493.0) 5-3 exonuclease family protein; FUNCTIONS IN: DNA binding catalytic activity nuclease activity; INVOLVED IN: DNA repair; EXPRESSED IN: 10 plant structures; EXPRESSED DURING: 4 anthesis F mature embryo stage petal differentiation and expansion stage E expanded cotyledon stage D bilateral stage; CONTAINS InterPro DOMAIN/s: DN…	DNA.synthesis/chromatin structure	(at1g29630 : 585.0) 5-3 exonuclease family protein; FUNCTIONS IN: DNA binding catalytic activity nuclease activity; INVOLVED IN: DNA repair; EXPRESSED IN: 10 plant structures; EXPRESSED DURING: 4 anthesis F mature embryo stage petal differentiation and expansion stage E expanded cotyledon stage D bilateral stage; CONTAINS InterPro DOMAIN/s: DNA repair protein (XPGC)/yeast Rad (InterPro:IPR006084)…	15	6	3	1	1	1	1	2	2	1	3	3	4	3	4
Sobic.003G423700	PF02732								ERCC4_domain								PTHR13451.PTHR13451:SF0	KOG2379		K08991	GO:0004518.GO:0003677	AT4G30870.1	ATMUS81.MUS81	Restriction endonuclease. type II-like superfamily protein	LOC_Os01g71960.1	endonuclease. putative. expressed			DNA.synthesis/chromatin structure	(loc_os01g71960.1 : 418.0) no description available & (at4g30870 : 337.0) Encodes an Arabidopsis homolog of the endonuclease MSU81. T-DNA insertion lines of AtMSU81 have a deficiency in homologous recombination in somatic cells but only after genotoxic stress. Crosses with a hyperrecombinogenic mutant of the AtRecQ4A helicase resulted in synthetic lethality in the double mutant.; MMS AND UV SENSI…	DNA.synthesis/chromatin structure	(at4g30870 : 337.0) Encodes an Arabidopsis homolog of the endonuclease MSU81. T-DNA insertion lines of AtMSU81 have a deficiency in homologous recombination in somatic cells but only after genotoxic stress. Crosses with a hyperrecombinogenic mutant of the AtRecQ4A helicase resulted in synthetic lethality in the double mutant.; MMS AND UV SENSITIVE 81 (MUS81); CONTAINS InterPro DOMAIN/s: ERCC4 dom…	17	6	2	1	1	1	1	2	2	1	2	3	3	4	7
Sobic.002G385400	PF05460								Origin_recognition_complex_subunit_6_(ORC6)								PTHR13394.PTHR13394:SF0	KOG4557		K02608	GO:0006260.GO:0005664.GO:0003677	AT1G26840.1	ATORC6.ORC6	origin recognition complex protein 6	LOC_Os07g43540.1	ORC6 - Putative origin recognition complex subunit 6. expressed			DNA.synthesis/chromatin structure	(loc_os07g43540.1 : 415.0) no description available & (at1g26840 : 284.0) Origin Recognition Complex subunit 6. Involved in the initiation of DNA replication. Regulated transcriptionally during cell cycle peaking at G1/S-phase. Target of E2F/DF family of transcription factors.; origin recognition complex protein 6 (ORC6); FUNCTIONS IN: DNA binding; INVOLVED IN: DNA replication; LOCATED IN: origin…	DNA.synthesis/chromatin structure	(at1g26840 : 284.0) Origin Recognition Complex subunit 6. Involved in the initiation of DNA replication. Regulated transcriptionally during cell cycle peaking at G1/S-phase. Target of E2F/DF family of transcription factors.; origin recognition complex protein 6 (ORC6); FUNCTIONS IN: DNA binding; INVOLVED IN: DNA replication; LOCATED IN: origin recognition complex; EXPRESSED IN: 17 plant structure…	12	5	4	3	2	2	3	3	2	2	3	3	6	7	7
Sobic.001G009700	PF00125	PF16211							Core_histone_H2A/H2B/H3/H4	C-terminus_of_histone_H2A							PTHR23430	KOG1756		K11251	GO:0003677	AT5G02560.1	HTA12	histone H2A 12	LOC_Os05g02300.1	Core histone H2A/H2B/H3/H4 domain containing protein. putative. expressed	Histone_modification__histones				DNA.synthesis/chromatin structure.histone.core.H2A	(at5g02560 : 131.0) Encodes HTA12 a histone H2A protein.; histone H2A 12 (HTA12); FUNCTIONS IN: DNA binding; INVOLVED IN: nucleosome assembly; LOCATED IN: nucleus nucleosome; EXPRESSED IN: 22 plant structures; EXPRESSED DURING: 13 growth stages; CONTAINS InterPro DOMAIN/s: Histone H2A (InterPro:IPR002119) Histone-fold (InterPro:IPR009072) Histone core (InterPro:IPR007125); BEST Arabidopsis thalia…	7	4	1	0	1	1	0	1	1	1	1	1	3	3	2
Sobic.007G149600	PF00125								Core_histone_H2A/H2B/H3/H4								PTHR23428	KOG1744		K11252	GO:0003677.GO:0000786	AT3G45980.1	H2B.HTB9	Histone superfamily protein	LOC_Os03g17084.1	Core histone H2A/H2B/H3/H4 domain containing protein. putative. expressed	Histone_modification__histones				DNA.synthesis/chromatin structure.histone.core.H2A	(at5g22880 : 140.0) Encodes a histone 2B (H2B) protein. This protein can be ubiquitinated in planta and this modification depends on the HUB1 and HUB2 E3 ubiquitin ligases.; histone B2 (HTB2); FUNCTIONS IN: DNA binding; INVOLVED IN: nucleosome assembly; LOCATED IN: nucleolus nucleus; EXPRESSED IN: 22 plant structures; EXPRESSED DURING: 13 growth stages; CONTAINS InterPro DOMAIN/s: Histone H2B (In…	196	132	21	10	11	14	14	24	30	21	17	18	56	70	62
Sobic.009G015900	PF00125	PF16211							Core_histone_H2A/H2B/H3/H4	C-terminus_of_histone_H2A							PTHR23430	KOG1756		K11251	GO:0003677	AT5G02560.1	HTA12	histone H2A 12	LOC_Os05g02300.1	Core histone H2A/H2B/H3/H4 domain containing protein. putative. expressed	Histone_modification__histones				DNA.synthesis/chromatin structure.histone.core.H2A	(at5g02560 : 141.0) Encodes HTA12 a histone H2A protein.; histone H2A 12 (HTA12); FUNCTIONS IN: DNA binding; INVOLVED IN: nucleosome assembly; LOCATED IN: nucleus nucleosome; EXPRESSED IN: 22 plant structures; EXPRESSED DURING: 13 growth stages; CONTAINS InterPro DOMAIN/s: Histone H2A (InterPro:IPR002119) Histone-fold (InterPro:IPR009072) Histone core (InterPro:IPR007125); BEST Arabidopsis thalia…	52	34	7	4	5	5	5	7	9	7	6	6	21	28	23
Sobic.008G114500	PF00125	PF16211							Core_histone_H2A/H2B/H3/H4	C-terminus_of_histone_H2A							PTHR23430	KOG1756		K11251	GO:0003677	AT1G54690.1	G-H2AX.GAMMA-H2AX.H2AXB.HTA3	gamma histone variant H2AX	LOC_Os12g34510.1	Core histone H2A/H2B/H3/H4 domain containing protein. putative. expressed	Histone_modification__histone_acetylation				DNA.synthesis/chromatin structure.histone.core.H2A	(at1g54690 : 159.0) Encodes HTA3 a histone H2A protein. H2AX is a meiosis-specific isoform of histone H2A. Upon DSB formation rapid accumulation of phosphorylated H2AX (&#947;-H2AX) occurs around the break site. _x0001_H2AX foci accumulate in early G2. Immunolocalization studies in spread preparations of wild-type meiocytes at G2/early leptotene revealed the accumulation of numerous rather diffus…	79	41	10	5	7	9	7	11	12	16	11	13	28	43	34
Sobic.001G416800	PF00125	PF16211							Core_histone_H2A/H2B/H3/H4	C-terminus_of_histone_H2A							PTHR23430	KOG1756		K11251	GO:0003677	AT5G02560.1	HTA12	histone H2A 12	LOC_Os05g02300.1	Core histone H2A/H2B/H3/H4 domain containing protein. putative. expressed	Histone_modification__histones				DNA.synthesis/chromatin structure.histone.core.H2A	(at5g02560 : 144.0) Encodes HTA12 a histone H2A protein.; histone H2A 12 (HTA12); FUNCTIONS IN: DNA binding; INVOLVED IN: nucleosome assembly; LOCATED IN: nucleus nucleosome; EXPRESSED IN: 22 plant structures; EXPRESSED DURING: 13 growth stages; CONTAINS InterPro DOMAIN/s: Histone H2A (InterPro:IPR002119) Histone-fold (InterPro:IPR009072) Histone core (InterPro:IPR007125); BEST Arabidopsis thalia…	304	204	37	24	28	29	29	42	52	34	43	39	136	166	107
Sobic.001G416900	PF00125	PF16211							Core_histone_H2A/H2B/H3/H4	C-terminus_of_histone_H2A							PTHR23430	KOG1756		K11251	GO:0003677	AT5G02560.1	HTA12	histone H2A 12	LOC_Os05g02300.1	Core histone H2A/H2B/H3/H4 domain containing protein. putative. expressed	Histone_modification__histones				DNA.synthesis/chromatin structure.histone.core.H2A	(at5g02560 : 141.0) Encodes HTA12 a histone H2A protein.; histone H2A 12 (HTA12); FUNCTIONS IN: DNA binding; INVOLVED IN: nucleosome assembly; LOCATED IN: nucleus nucleosome; EXPRESSED IN: 22 plant structures; EXPRESSED DURING: 13 growth stages; CONTAINS InterPro DOMAIN/s: Histone H2A (InterPro:IPR002119) Histone-fold (InterPro:IPR009072) Histone core (InterPro:IPR007125); BEST Arabidopsis thalia…	142	106	15	8	11	13	11	19	22	19	13	12	52	69	52
Sobic.003G350100	PF00125								Core_histone_H2A/H2B/H3/H4								PTHR23428	KOG1744		K11252	GO:0003677.GO:0000786	AT3G45980.1	H2B.HTB9	Histone superfamily protein	LOC_Os08g38300.1	Core histone H2A/H2B/H3/H4 domain containing protein. putative. expressed	Histone_modification__histones				DNA.synthesis/chromatin structure.histone.core.H2A	(at5g59910 : 140.0) HTB4; FUNCTIONS IN: DNA binding; INVOLVED IN: nucleosome assembly; LOCATED IN: nucleolus; EXPRESSED IN: 24 plant structures; EXPRESSED DURING: 13 growth stages; CONTAINS InterPro DOMAIN/s: Histone H2B (InterPro:IPR000558) Histone-fold (InterPro:IPR009072) Histone core (InterPro:IPR007125); BEST Arabidopsis thaliana protein match is: Histone superfamily protein (TAIR:AT3G45980.…	395	270	72	40	45	46	45	66	66	49	58	59	133	133	139
Sobic.006G081800	PF00125								Core_histone_H2A/H2B/H3/H4								PTHR11426	KOG1745		K11253	GO:0003677.GO:0000786	AT1G09200.1		Histone superfamily protein	LOC_Os04g34240.1	histone H3. putative. expressed	Histone_modification__histones				DNA.synthesis/chromatin structure.histone.core.H3	(at4g40030 : 189.0) Histone superfamily protein; FUNCTIONS IN: DNA binding; INVOLVED IN: nucleosome assembly; LOCATED IN: nucleosome; EXPRESSED IN: 25 plant structures; EXPRESSED DURING: 16 growth stages; CONTAINS InterPro DOMAIN/s: Histone H3 (InterPro:IPR000164) Histone-fold (InterPro:IPR009072) Histone core (InterPro:IPR007125); BEST Arabidopsis thaliana protein match is: Histone superfamily p…	63	40	9	5	6	8	6	10	12	10	9	12	30	29	27
Sobic.002G052800	PF03101	PF10551							FAR1_DNA-binding_domain	MULE_transposase_domain							PTHR31669.PTHR31669:SF52				GO:0006355	AT4G38180.1	FRS5	FAR1-related sequence 5	LOC_Os04g28580.1|LOC_Os06g42420.1	transposon protein. putative. unclassified. expressed	Transcription_factors		FAR1	FAR1-related sequence 5	DNA.unspecified	(at4g38180 : 242.0) FAR1-related sequence 5 (FRS5); FUNCTIONS IN: zinc ion binding; INVOLVED IN: response to red or far red light; LOCATED IN: cellular_component unknown; EXPRESSED IN: 22 plant structures; EXPRESSED DURING: 13 growth stages; CONTAINS InterPro DOMAIN/s: MULE transposase conserved domain (InterPro:IPR018289) Transcription factor FAR1-related (InterPro:IPR004330) Zinc finger PMZ-typ…	32	15	7	7	6	4	4	5	5	5	7	8	10	9	15
Sobic.005G005700	PF08263	PF00560	PF07714						Leucine_rich_repeat_N-terminal_domain	Leucine_Rich_Repeat	Protein_tyrosine_and_serine/threonine_kinase						PTHR27008.PTHR27008:SF27	KOG1187	2.7.11.1		GO:0005515.GO:0006468.GO:0004672	AT3G56100.1	IMK3.MRLK	meristematic receptor-like kinase	LOC_Os11g01620.1	inactive receptor kinase At2g26730 precursor. putative. expressed			hormone metabolism.brassinosteroid.signal transduction.BRI	(at3g51740 : 431.0) encodes a leucine-repeat receptor kinase expressed in inflorescence meristem. Locus association was made from performing sequence analysis with IMK3 (MRLK) whose locus association was provided by the authors.; inflorescence meristem receptor-like kinase 2 (IMK2); FUNCTIONS IN: protein serine/threonine kinase activity protein kinase activity kinase activity ATP binding; INVOLVE…	hormone metabolism.brassinosteroid.signal transduction.BRI	(at3g51740 : 431.0) encodes a leucine-repeat receptor kinase expressed in inflorescence meristem. Locus association was made from performing sequence analysis with IMK3 (MRLK) whose locus association was provided by the authors.; inflorescence meristem receptor-like kinase 2 (IMK2); FUNCTIONS IN: protein serine/threonine kinase activity protein kinase activity kinase activity ATP binding; INVOLVE…	17	6	1	0	1	1	1	2	2	2	2	2	4	3	7
Sobic.008G006800	PF08263	PF00560	PF13855	PF07714					Leucine_rich_repeat_N-terminal_domain	Leucine_Rich_Repeat	Leucine_rich_repeat	Protein_tyrosine_and_serine/threonine_kinase					PTHR27008.PTHR27008:SF27	KOG1187	2.7.11.1		GO:0005515.GO:0006468.GO:0004672	AT3G51740.1	IMK2	inflorescence meristem receptor-like kinase 2	LOC_Os11g01620.1	inactive receptor kinase At2g26730 precursor. putative. expressed			hormone metabolism.brassinosteroid.signal transduction.BRI	(at3g51740 : 428.0) encodes a leucine-repeat receptor kinase expressed in inflorescence meristem. Locus association was made from performing sequence analysis with IMK3 (MRLK) whose locus association was provided by the authors.; inflorescence meristem receptor-like kinase 2 (IMK2); FUNCTIONS IN: protein serine/threonine kinase activity protein kinase activity kinase activity ATP binding; INVOLVE…	hormone metabolism.brassinosteroid.signal transduction.BRI	(at3g51740 : 428.0) encodes a leucine-repeat receptor kinase expressed in inflorescence meristem. Locus association was made from performing sequence analysis with IMK3 (MRLK) whose locus association was provided by the authors.; inflorescence meristem receptor-like kinase 2 (IMK2); FUNCTIONS IN: protein serine/threonine kinase activity protein kinase activity kinase activity ATP binding; INVOLVE…	16	5	1	0	0	1	0	1	1	1	1	1	3	2	5
Sobic.002G128600	PF12697								Alpha/beta_hydrolase_family								PTHR11440.PTHR11440:SF52	KOG2369	2.3.1.43	K06129		AT1G27480.1		alpha/beta-Hydrolases superfamily protein	LOC_Os02g37700.1	lecithin:cholesterol acyltransferase. putative. expressed					lipid metabolism.exotics (steroids squalene etc).phosphatidylcholinesterol O-acyltransferase	(at1g27480 : 252.0) alpha/beta-Hydrolases superfamily protein; FUNCTIONS IN: phosphatidylcholine-sterol O-acyltransferase activity; INVOLVED IN: lipid metabolic process; LOCATED IN: plasma membrane vacuole; EXPRESSED IN: 21 plant structures; EXPRESSED DURING: 13 growth stages; CONTAINS InterPro DOMAIN/s: Lecithin:cholesterol acyltransferase (InterPro:IPR003386); Has 1076 Blast hits to 1070 protei…	12	5	2	1	1	1	0	1	1	1	2	0	1	1	1
Sobic.001G085200	PF07983								X8_domain								PTHR32227.PTHR32227:SF75					AT1G18650.1	PDCB3	plasmodesmata callose-binding protein 3	LOC_Os03g54910.1	X8 domain containing protein. expressed	MLG_and_related_pathways				misc.beta 13 glucan hydrolases	(at1g18650 : 115.0) Encodes a member of the X8-GPI family of proteins. It localizes to the plasmodesmata and is predicted to bind callose.; plasmodesmata callose-binding protein 3 (PDCB3); CONTAINS InterPro DOMAIN/s: X8 (InterPro:IPR012946); BEST Arabidopsis thaliana protein match is: glucan endo-13-beta-glucosidase-like protein 3 (TAIR:AT5G08000.1); Has 1473 Blast hits to 1425 proteins in 72 spe…	25	10	5	3	2	3	3	4	4	5	3	3	6	7	6
Sobic.003G294500	PF00350								Dynamin_family								PTHR11566.PTHR11566:SF44	KOG0446	3.6.5.5			AT1G53140.1	DRP5A	Dynamin related protein 5A	LOC_Os01g54420.1	dynamin family protein. putative. expressed					misc.dynamin	(at1g53140 : 1043.0) Encodes DRP5A a dynamin protein involved in cytokinesis in Arabidopsis.; Dynamin related protein 5A (DRP5A); FUNCTIONS IN: GTP binding GTPase activity; INVOLVED IN: cytokinesis; EXPRESSED IN: 18 plant structures; EXPRESSED DURING: 6 growth stages; CONTAINS InterPro DOMAIN/s: Dynamin GTPase domain (InterPro:IPR001401); BEST Arabidopsis thaliana protein match is: P-loop contain…	44	14	3	1	1	2	1	3	3	2	4	3	6	6	10
Sobic.009G119700	PF00583	PF00533							Acetyltransferase_(GNAT)_family	BRCA1_C_Terminus_(BRCT)_domain							PTHR23196.PTHR23196:SF8				GO:0008080	AT2G41450.1		N-acetyltransferases;N-acetyltransferases	LOC_Os05g31254.1	acetyltransferase. GNAT family. putative. expressed					misc.GCN5-related N-acetyltransferase	(at2g41450 : 434.0) N-acetyltransferases;N-acetyltransferases; FUNCTIONS IN: N-acetyltransferase activity; INVOLVED IN: metabolic process; LOCATED IN: intracellular; EXPRESSED IN: synergid; CONTAINS InterPro DOMAIN/s: GCN5-related N-acetyltransferase C-terminal (InterPro:IPR022610) GCN5-related N-acetyltransferase (InterPro:IPR000182) Acyl-CoA N-acyltransferase (InterPro:IPR016181) BRCT (InterPro…	6	2	1	1	0	1	1	1	1	1	1	1	2	2	3
Sobic.009G141300	PF00657								GDSL-like_Lipase/Acylhydrolase								PTHR22835.PTHR22835:SF165		3.1.1.3		GO:0016788	AT1G71691.2		GDSL-like Lipase/Acylhydrolase superfamily protein	LOC_Os05g34700.1	GDSL-like lipase/acylhydrolase. putative. expressed					misc.GDSL-motif lipase	(at1g71691 : 430.0) GDSL-like Lipase/Acylhydrolase superfamily protein; FUNCTIONS IN: hydrolase activity acting on ester bonds carboxylesterase activity; INVOLVED IN: lipid metabolic process; LOCATED IN: endomembrane system; EXPRESSED IN: 10 plant structures; EXPRESSED DURING: 6 growth stages; CONTAINS InterPro DOMAIN/s: Lipase GDSL (InterPro:IPR001087); BEST Arabidopsis thaliana protein match is…	17	12	5	1	1	1	0	1	1	1	1	1	2	2	5
Sobic.003G019900	PF00657								GDSL-like_Lipase/Acylhydrolase								PTHR22835.PTHR22835:SF211		3.1.1.49		GO:0016788	AT5G45910.1		GDSL-like Lipase/Acylhydrolase superfamily protein	LOC_Os01g11710.1	GDSL-like lipase/acylhydrolase. putative. expressed					misc.GDSL-motif lipase	(at5g45910 : 323.0) GDSL-like Lipase/Acylhydrolase superfamily protein; FUNCTIONS IN: hydrolase activity acting on ester bonds carboxylesterase activity; INVOLVED IN: lipid metabolic process; LOCATED IN: endomembrane system; EXPRESSED IN: 9 plant structures; EXPRESSED DURING: 4 anthesis C globular stage D bilateral stage; CONTAINS InterPro DOMAIN/s: Lipase GDSL (InterPro:IPR001087); BEST Arabidop…	38	21	12	5	4	7	5	5	5	5	2	4	6	7	11
Sobic.004G248100	PF00759								Glycosyl_hydrolase_family_9								PTHR22298.PTHR22298:SF58		3.2.1.4		GO:0005975.GO:0004553	AT1G70710.1	ATGH9B1.CEL1.GH9B1	glycosyl hydrolase 9B1	LOC_Os06g14540.1	endoglucanase. putative. expressed	Cell_wall		endoglucanase	glycosyl hydrolase 9B1	misc.gluco- galacto- and mannosidases.endoglucanase	(at1g70710 : 694.0) endo-14-beta-glucanase. Involved in cell elongation.; glycosyl hydrolase 9B1 (GH9B1); FUNCTIONS IN: cellulase activity hydrolase activity hydrolyzing O-glycosyl compounds; INVOLVED IN: response to cyclopentenone cell wall modification involved in multidimensional cell growth; LOCATED IN: chloroplast; EXPRESSED IN: 20 plant structures; EXPRESSED DURING: 12 growth stages; CONTAI…	21	7	3	1	1	2	1	2	2	2	3	2	3	2	1
Sobic.004G291500	PF00234								Protease_inhibitor/seed_storage/LTP_family								PTHR31731.PTHR31731:SF24					AT4G12520.1		Bifunctional inhibitor/lipid-transfer protein/seed storage 2S albumin superfamily protein	LOC_Os02g44320.1	LTPL113 - Protease inhibitor/seed storage/LTP family protein precursor. expressed			misc.protease inhibitor/seed storage/lipid transfer protein (LTP)		misc.protease inhibitor/seed storage/lipid transfer protein (LTP) family protein	(at2g45180 : 91.7) Bifunctional inhibitor/lipid-transfer protein/seed storage 2S albumin superfamily protein; FUNCTIONS IN: lipid binding; INVOLVED IN: lipid transport; LOCATED IN: chloroplast thylakoid membrane; EXPRESSED IN: 22 plant structures; EXPRESSED DURING: 13 growth stages; CONTAINS InterPro DOMAIN/s: Bifunctional inhibitor/plant lipid transfer protein/seed storage (InterPro:IPR016140) P…	90	38	19	8	4	4	2	4	5	5	4	8	8	11	8
Sobic.001G013400	PF03800								Nuf2_family								PTHR21650	KOG4438			GO:0007067.GO:0000775	AT1G61000.1			LOC_Os03g38010.1	nuf2 family protein. expressed					not assigned.no ontology	(at1g61000 : 135.0) FUNCTIONS IN: molecular_function unknown; INVOLVED IN: mitosis; LOCATED IN: plasma membrane; EXPRESSED IN: cultured cell; CONTAINS InterPro DOMAIN/s: Kinetochore protein Nuf2 (InterPro:IPR005549); Has 50972 Blast hits to 29793 proteins in 2070 species: Archae - 902; Bacteria - 7404; Metazoa - 23628; Fungi - 4156; Plants - 2312; Viruses - 158; Other Eukaryotes - 12412 (source: …	34	17	9	6	5	5	5	7	7	8	8	9	15	14	17
Sobic.010G147700	PF00400	PF12341							WD_domain_G-beta_repeat	Minichromosome_loss_protein_Mcl1_middle_region							PTHR19932.PTHR19932:SF10			K11274	GO:0005515	AT3G42660.1		transducin family protein / WD-40 repeat family protein	LOC_Os09g06560.1	WD domain. G-beta repeat domain containing protein. expressed					not assigned.no ontology	(at3g42660 : 901.0) transducin family protein / WD-40 repeat family protein; CONTAINS InterPro DOMAIN/s: WD40 repeat 2 (InterPro:IPR019782) WD40 repeat conserved site (InterPro:IPR019775) WD40 repeat (InterPro:IPR001680) WD40 repeat-like-containing domain (InterPro:IPR011046) Protein of unknown function DUF3639 (InterPro:IPR022100) WD40-repeat-containing domain (InterPro:IPR017986) WD40/YVTN repe…	41	17	7	5	4	4	6	7	7	4	8	7	11	10	16
Sobic.003G179500	PF05786								Condensin_complex_subunit_2								PTHR13108	KOG2328		K06676	GO:0007076.GO:0000796	AT2G32590.1			LOC_Os01g34870.1	expressed protein					not assigned.no ontology	(at2g32590 : 538.0) LOCATED IN: chloroplast; EXPRESSED IN: 17 plant structures; EXPRESSED DURING: 9 growth stages; CONTAINS InterPro DOMAIN/s: Barren (InterPro:IPR008418); Has 467 Blast hits to 447 proteins in 202 species: Archae - 0; Bacteria - 4; Metazoa - 147; Fungi - 168; Plants - 39; Viruses - 1; Other Eukaryotes - 108 (source: NCBI BLink). & (reliability: 1076.0) & (original description: pa…	36	12	4	3	3	3	3	4	5	3	7	7	10	11	18
Sobic.004G077100	PF08311								Mad3/BUB1_homology_region_1								PTHR14030			K02178	GO:0007094	AT2G33560.2	BUBR1	BUB1-related (BUB1: budding uninhibited by benzymidazol 1)	LOC_Os02g10020.1	Mad3/BUB1 homology region 1 domain containing protein. expressed					not assigned.no ontology	(at2g33560 : 326.0) Encodes BUBR1. May have the spindle assembly checkpoint protein functions conserved from yeast to humans.; BUB1-related (BUB1: budding uninhibited by benzymidazol 1) (BUBR1); FUNCTIONS IN: molecular_function unknown; INVOLVED IN: mitotic cell cycle spindle assembly checkpoint; LOCATED IN: chromocenter kinetochore; EXPRESSED IN: 13 plant structures; EXPRESSED DURING: 6 growth s…	29	9	2	1	1	1	1	2	2	2	3	2	5	5	8
Sobic.010G192500	PF06398	PF00168							Integral_peroxisomal_membrane_peroxin	C2_domain							PTHR10024.PTHR10024:SF243				GO:0005515	AT3G57880.1		Calcium-dependent lipid-binding (CaLB domain) plant phosphoribosyltransferase family protein	LOC_Os05g30750.4	anthranilate phosphoribosyltransferase. putative. expressed					not assigned.no ontology.C2 domain-containing protein	(at3g57880 : 1318.0) Calcium-dependent lipid-binding (CaLB domain) plant phosphoribosyltransferase family protein; FUNCTIONS IN: molecular_function unknown; INVOLVED IN: tryptophan biosynthetic process; LOCATED IN: endoplasmic reticulum cell wall; EXPRESSED IN: 24 plant structures; EXPRESSED DURING: 13 growth stages; CONTAINS InterPro DOMAIN/s: C2 membrane targeting protein (InterPro:IPR018029) C…	413	259	199	137	102	78	73	83	75	75	74	106	82	56	77
Sobic.006G108000	PF02181								Formin_Homology_2_Domain								PTHR23213.PTHR23213:SF219					AT3G05470.1		Actin-binding FH2 (formin homology 2) family protein	LOC_Os04g38810.1	formin. putative. expressed					not assigned.no ontology.formin homology 2 domain-containing protein	(at3g05470 : 437.0) Actin-binding FH2 (formin homology 2) family protein; FUNCTIONS IN: actin binding; INVOLVED IN: cellular component organization actin cytoskeleton organization; LOCATED IN: endomembrane system; EXPRESSED IN: 20 plant structures; EXPRESSED DURING: 11 growth stages; CONTAINS InterPro DOMAIN/s: Actin-binding FH2/DRF autoregulatory (InterPro:IPR003104) Actin-binding FH2 (InterPro:…	4	1	0	0	0	0	0	0	0	0	0	0	0	0	1
Sobic.006G116500																	PTHR35119					AT2G42260.1	PYM.UVI4	uv-b-insensitive 4	LOC_Os04g39670.1	expressed protein					not assigned.unknown	no hits & (original description: pacid=32764258 transcript=Sobic.006G116500.1 locus=Sobic.006G116500 ID=Sobic.006G116500.1.v3.1 annot-version=v3.1)| no hits & (original description: pacid=32764254 transcript=Sobic.006G116500.2 locus=Sobic.006G116500 ID=Sobic.006G116500.2.v3.1 annot-version=v3.1)| no hits & (original description: pacid=32764257 transcript=Sobic.006G116500.3 locus=Sobic.006G116500 …	27	11	3	2	2	3	2	5	5	3	7	4	9	8	11
Sobic.006G138900																	PTHR34287.PTHR34287:SF4					AT4G15140.1			LOC_Os04g42540.1	expressed protein					not assigned.unknown	no hits & (original description: pacid=32762604 transcript=Sobic.006G138900.2 locus=Sobic.006G138900 ID=Sobic.006G138900.2.v3.1 annot-version=v3.1)	12	6	2	1	1	1	1	1	1	1	2	1	3	4	5
Sobic.006G147900																	PTHR33210.PTHR33210:SF5					AT2G20515.1			LOC_Os04g43670.1	expressed protein					not assigned.unknown	(at2g20515 : 103.0) unknown protein; FUNCTIONS IN: molecular_function unknown; INVOLVED IN: biological_process unknown; LOCATED IN: endomembrane system; EXPRESSED IN: 16 plant structures; EXPRESSED DURING: 7 growth stages; Has 71 Blast hits to 71 proteins in 14 species: Archae - 0; Bacteria - 0; Metazoa - 0; Fungi - 0; Plants - 71; Viruses - 0; Other Eukaryotes - 0 (source: NCBI BLink). & (reliab…	101	44	20	11	9	11	8	13	12	17	13	18	33	43	49
Sobic.006G155900																	PTHR34367.PTHR34367:SF2					AT1G65710.1			LOC_Os04g44640.1	ulp1 protease family. C-terminal catalytic domain containing protein. expressed					not assigned.unknown	(at1g65710 : 100.0) unknown protein; INVOLVED IN: N-terminal protein myristoylation; EXPRESSED IN: cultured cell; BEST Arabidopsis thaliana protein match is: unknown protein (TAIR:AT5G37010.1); Has 2241 Blast hits to 1776 proteins in 164 species: Archae - 0; Bacteria - 29; Metazoa - 1759; Fungi - 94; Plants - 93; Viruses - 17; Other Eukaryotes - 249 (source: NCBI BLink). & (reliability: 200.0) & …	8	3	1	1	1	1	1	2	1	2	2	2	3	3	4
Sobic.006G201300																	PTHR33621.PTHR33621:SF2					AT5G17160.1			LOC_Os04g50960.1	expressed protein					not assigned.unknown	no hits & (original description: pacid=32763418 transcript=Sobic.006G201300.1 locus=Sobic.006G201300 ID=Sobic.006G201300.1.v3.1 annot-version=v3.1)	18	6	1	1	1	1	1	1	1	1	2	2	2	2	4
Sobic.006G215200																	PTHR36790								LOC_Os05g25620.1	caltractin. putative. expressed					not assigned.unknown	no hits & (original description: pacid=32764112 transcript=Sobic.006G215200.1 locus=Sobic.006G215200 ID=Sobic.006G215200.1.v3.1 annot-version=v3.1)| no hits & (original description: pacid=32764113 transcript=Sobic.006G215200.2 locus=Sobic.006G215200 ID=Sobic.006G215200.2.v3.1 annot-version=v3.1)| no hits & (original description: pacid=32764114 transcript=Sobic.006G215200.3 locus=Sobic.006G215200 …	6	2	0	0	0	0	0	1	1	1	1	1	1	2	3
Sobic.006G232900	PF08387								FBD								PTHR32212.PTHR32212:SF91					AT3G58960.1|AT5G60610.1		F-box/RNI-like/FBD-like domains-containing protein|F-box/RNI-like superfamily protein	LOC_Os12g36000.1	expressed protein					not assigned.unknown	no hits & (original description: pacid=32763048 transcript=Sobic.006G232900.3 locus=Sobic.006G232900 ID=Sobic.006G232900.3.v3.1 annot-version=v3.1)| no hits & (original description: pacid=32763049 transcript=Sobic.006G232900.4 locus=Sobic.006G232900 ID=Sobic.006G232900.4.v3.1 annot-version=v3.1)	17	5	1	1	1	1	1	1	2	1	2	2	4	3	5
Sobic.007G063100																	PTHR37371.PTHR37371:SF2								LOC_Os08g08230.1	kinesin-like protein. identical. putative. expressed					not assigned.unknown	no hits & (original description: pacid=32752061 transcript=Sobic.007G063100.1 locus=Sobic.007G063100 ID=Sobic.007G063100.1.v3.1 annot-version=v3.1)	4	1	0	0	0	0	0	0	1	0	1	0	1	1	1
Sobic.006G050900	PF02362								B3_DNA_binding_domain								PTHR31391.PTHR31391:SF15				GO:0003677	AT4G33280.1		AP2/B3-like transcriptional factor family protein	LOC_Os04g31730.1	expressed protein	Transcription_factors		expressed protein	AP2/B3-like transcriptional factor	not assigned.unknown	no hits & (original description: pacid=32761017 transcript=Sobic.006G050900.1 locus=Sobic.006G050900 ID=Sobic.006G050900.1.v3.1 annot-version=v3.1)	21	14	5	3	3	3	2	4	4	5	2	4	7	9	7
Sobic.004G327150																															not assigned.unknown	no hits & (original description: pacid=32748486 transcript=Sobic.004G327150.1 locus=Sobic.004G327150 ID=Sobic.004G327150.1.v3.1 annot-version=v3.1)	59	39	29	15	11	9	7	8	7	9	9	8	11	11	12
Sobic.004G215100	PF14383	PF14309							DUF761-associated_sequence_motif	Domain_of_unknown_function_(DUF4378)							PTHR21726.PTHR21726:SF44					AT2G20240.1		Protein of unknown function (DUF3741)	LOC_Os02g40410.1	expressed protein					not assigned.unknown	(at4g28760 : 191.0) Protein of unknown function (DUF3741); CONTAINS InterPro DOMAIN/s: Protein of unknown function DUF3741 (InterPro:IPR022212); BEST Arabidopsis thaliana protein match is: Protein of unknown function (DUF3741) (TAIR:AT2G20240.1); Has 35333 Blast hits to 34131 proteins in 2444 species: Archae - 798; Bacteria - 22429; Metazoa - 974; Fungi - 991; Plants - 531; Viruses - 0; Other Euk…	27	6	4	4	2	2	2	3	3	3	4	4	4	4	7
Sobic.004G271500																	PTHR33621					AT5G17160.1			LOC_Os02g47130.1|LOC_Os07g07210.1	expressed protein					not assigned.unknown	no hits & (original description: pacid=32748715 transcript=Sobic.004G271500.1 locus=Sobic.004G271500 ID=Sobic.004G271500.1.v3.1 annot-version=v3.1)| no hits & (original description: pacid=32748718 transcript=Sobic.004G271500.2 locus=Sobic.004G271500 ID=Sobic.004G271500.2.v3.1 annot-version=v3.1)| no hits & (original description: pacid=32748717 transcript=Sobic.004G271500.3 locus=Sobic.004G271500 …	44	10	3	1	1	2	2	4	4	4	5	6	10	11	26
Sobic.005G004600																	PTHR37176.PTHR37176:SF1					AT1G07060.1			LOC_Os12g01540.1	expressed protein					not assigned.unknown	(at1g07060 : 86.7) unknown protein; Has 30 Blast hits to 30 proteins in 10 species: Archae - 0; Bacteria - 0; Metazoa - 0; Fungi - 0; Plants - 30; Viruses - 0; Other Eukaryotes - 0 (source: NCBI BLink). & (reliability: 173.4) & (original description: pacid=32740714 transcript=Sobic.005G004600.1 locus=Sobic.005G004600 ID=Sobic.005G004600.1.v3.1 annot-version=v3.1)	7	2	0	0	0	0	0	0	0	0	1	0	1	1	3
Sobic.005G164900																	PTHR12794.PTHR12794:SF2				GO:0005681.GO:0000398.GO:0000387	AT1G54385.2		ARM repeat superfamily protein	LOC_Os11g37100.1	expressed protein					not assigned.unknown	(at1g54385 : 379.0) ARM repeat superfamily protein; FUNCTIONS IN: binding; INVOLVED IN: spliceosome assembly nuclear mRNA splicing via spliceosome; LOCATED IN: cellular_component unknown; CONTAINS InterPro DOMAIN/s: Armadillo-type fold (InterPro:IPR016024) Survival motor neuron interacting protein 1 (InterPro:IPR007022); BEST Arabidopsis thaliana protein match is: ARM repeat superfamily protein (…	44	16	4	2	2	3	2	4	4	3	6	5	10	10	17
Sobic.009G110100																						AT5G49170.1			LOC_Os05g29080.1	expressed protein					not assigned.unknown	no hits & (original description: pacid=32735667 transcript=Sobic.009G110100.1 locus=Sobic.009G110100 ID=Sobic.009G110100.1.v3.1 annot-version=v3.1)| no hits & (original description: pacid=32735668 transcript=Sobic.009G110100.2 locus=Sobic.009G110100 ID=Sobic.009G110100.2.v3.1 annot-version=v3.1)| no hits & (original description: pacid=32735666 transcript=Sobic.009G110100.3 locus=Sobic.009G110100 …	10	4	1	1	0	1	0	1	1	0	1	1	1	1	1
Sobic.009G217800																															not assigned.unknown	no hits & (original description: pacid=32736697 transcript=Sobic.009G217800.1 locus=Sobic.009G217800 ID=Sobic.009G217800.1.v3.1 annot-version=v3.1)	10	6	2	1	1	1	0	1	0	1	1	1	1	1	0
Sobic.009G058100	PF00498								FHA_domain								PTHR23308.PTHR23308:SF34				GO:0005515	AT4G14490.1		SMAD/FHA domain-containing protein	LOC_Os03g51870.1	FHA domain containing protein. putative. expressed					not assigned.unknown	no hits & (original description: pacid=32736119 transcript=Sobic.009G058100.1 locus=Sobic.009G058100 ID=Sobic.009G058100.1.v3.1 annot-version=v3.1)	8	3	1	0	1	1	1	1	1	1	1	1	2	2	4
Sobic.008G046200																	PTHR33304.PTHR33304:SF7					AT3G02890.1		RING/FYVE/PHD zinc finger superfamily protein	LOC_Os11g06130.1	PHD-finger family protein. expressed					not assigned.unknown	no hits & (original description: pacid=32743985 transcript=Sobic.008G046200.1 locus=Sobic.008G046200 ID=Sobic.008G046200.1.v3.1 annot-version=v3.1)	4	3	1	0	0	1	0	0	0	0	0	0	1	1	1
Sobic.008G035400	PF07876								Stress_responsive_A/B_Barrel_Domain								PTHR33178.PTHR33178:SF4					AT5G22580.1		Stress responsive A/B Barrel Domain	LOC_Os11g05290.1	stress responsive A/B Barrel domain containing protein. expressed					not assigned.unknown	no hits & (original description: pacid=32742546 transcript=Sobic.008G035400.1 locus=Sobic.008G035400 ID=Sobic.008G035400.1.v3.1 annot-version=v3.1)	2072	1354	558	214	250	187	271	233	197	103	80	58	122	194	416
Sobic.008G093600																	PTHR31358.PTHR31358:SF9					AT3G27350.1			LOC_Os12g17530.1	expressed protein					not assigned.unknown	(at3g27350 : 82.8) unknown protein; FUNCTIONS IN: molecular_function unknown; INVOLVED IN: biological_process unknown; EXPRESSED IN: 24 plant structures; EXPRESSED DURING: 15 growth stages; BEST Arabidopsis thaliana protein match is: unknown protein (TAIR:AT5G40700.1). & (reliability: 165.6) & (original description: pacid=32742462 transcript=Sobic.008G093600.1 locus=Sobic.008G093600 ID=Sobic.008G…	9	5	1	1	0	0	0	1	0	0	1	0	1	1	1
Sobic.008G093700																									LOC_Os12g17530.1	expressed protein					not assigned.unknown	no hits & (original description: pacid=32743881 transcript=Sobic.008G093700.1 locus=Sobic.008G093700 ID=Sobic.008G093700.1.v3.1 annot-version=v3.1)	8	4	1	0	0	0	0	0	0	0	1	0	1	1	1
Sobic.008G136900																	PTHR36375.PTHR36375:SF2					AT3G55420.1			LOC_Os12g38320.1	expressed protein					not assigned.unknown	(at3g55420 : 190.0) unknown protein; Has 21 Blast hits to 21 proteins in 8 species: Archae - 0; Bacteria - 0; Metazoa - 0; Fungi - 0; Plants - 21; Viruses - 0; Other Eukaryotes - 0 (source: NCBI BLink). & (reliability: 380.0) & (original description: pacid=32743157 transcript=Sobic.008G136900.1 locus=Sobic.008G136900 ID=Sobic.008G136900.1.v3.1 annot-version=v3.1)	10	7	4	2	1	1	0	1	1	1	1	1	1	1	2
Sobic.004G198200																	PTHR35119					AT2G42260.1	PYM.UVI4	uv-b-insensitive 4	LOC_Os02g37850.2|LOC_Os02g37850.1	expressed protein					not assigned.unknown	no hits & (original description: pacid=32746412 transcript=Sobic.004G198200.1 locus=Sobic.004G198200 ID=Sobic.004G198200.1.v3.1 annot-version=v3.1)| no hits & (original description: pacid=32746413 transcript=Sobic.004G198200.2 locus=Sobic.004G198200 ID=Sobic.004G198200.2.v3.1 annot-version=v3.1)| no hits & (original description: pacid=32746414 transcript=Sobic.004G198200.3 locus=Sobic.004G198200 …	47	19	4	3	3	3	3	5	5	4	7	6	15	18	27
Sobic.004G198100																	PTHR35119					AT3G57860.1	OSD1.UVI4-LIKE	UV-B-insensitive 4-like	LOC_Os02g37850.1	expressed protein					not assigned.unknown	no hits & (original description: pacid=32744089 transcript=Sobic.004G198100.1 locus=Sobic.004G198100 ID=Sobic.004G198100.1.v3.1 annot-version=v3.1)	26	9	2	1	1	1	1	2	2	2	2	3	4	4	9
Sobic.001G284900																	PTHR28039.PTHR28039:SF2					AT5G66230.1		Chalcone-flavanone isomerase family protein	LOC_Os10g42660.1	expressed protein					not assigned.unknown	(at5g66230 : 88.2) Chalcone-flavanone isomerase family protein; FUNCTIONS IN: chalcone isomerase activity intramolecular lyase activity; INVOLVED IN: cellular amino acid derivative biosynthetic process flavonoid biosynthetic process; EXPRESSED IN: 18 plant structures; EXPRESSED DURING: 8 growth stages; CONTAINS InterPro DOMAIN/s: Chalcone isomerase subgroup (InterPro:IPR003466) Chalcone isomerase…	25	10	2	1	1	1	1	2	2	3	3	3	6	5	8
Sobic.001G323400																	PTHR34461.PTHR34461:SF1					AT3G56870.1			LOC_Os03g39740.1	expressed protein					not assigned.unknown	(at3g56870 : 105.0) unknown protein; Has 204 Blast hits to 201 proteins in 58 species: Archae - 0; Bacteria - 10; Metazoa - 72; Fungi - 8; Plants - 41; Viruses - 0; Other Eukaryotes - 73 (source: NCBI BLink). & (reliability: 210.0) & (original description: pacid=32753782 transcript=Sobic.001G323400.1 locus=Sobic.001G323400 ID=Sobic.001G323400.1.v3.1 annot-version=v3.1)	13	5	2	1	2	2	3	3	3	2	3	3	4	4	6
Sobic.001G458900	PF06886								Targeting_protein_for_Xklp2_(TPX2)_domain								PTHR14326				GO:0060236.GO:0032147.GO:0005874.GO:0005819	AT5G15510.1		TPX2 (targeting protein for Xklp2) protein family	LOC_Os03g11400.1|LOC_Os03g11400.2	targeting protein-related. putative. expressed					not assigned.unknown	(at5g15510 : 186.0) TPX2 (targeting protein for Xklp2) protein family; FUNCTIONS IN: molecular_function unknown; INVOLVED IN: biological_process unknown; EXPRESSED IN: 17 plant structures; EXPRESSED DURING: 7 growth stages; CONTAINS InterPro DOMAIN/s: Xklp2 targeting protein (InterPro:IPR009675); BEST Arabidopsis thaliana protein match is: TPX2 (targeting protein for Xklp2) protein family (TAIR:A…	37	13	4	3	2	3	3	4	4	4	5	5	9	6	10
Sobic.001G484500																	PTHR39113.PTHR39113:SF1					AT3G42725.1		Putative membrane lipoprotein							not assigned.unknown	no hits & (original description: pacid=32759002 transcript=Sobic.001G484500.1 locus=Sobic.001G484500 ID=Sobic.001G484500.1.v3.1 annot-version=v3.1)	15	4	1	0	1	1	1	2	2	2	2	2	4	5	6
Sobic.001G511200																	PTHR33318.PTHR33318:SF2					AT1G04030.1			LOC_Os03g04550.1	expressed protein					not assigned.unknown	no hits & (original description: pacid=32755955 transcript=Sobic.001G511200.1 locus=Sobic.001G511200 ID=Sobic.001G511200.1.v3.1 annot-version=v3.1)	60	27	5	2	1	3	2	4	5	4	5	5	12	14	19
Sobic.002G074500	PF07557								Shugoshin_C_terminus								PTHR34373.PTHR34373:SF3				GO:0045132.GO:0005634.GO:0000775	AT5G04320.1|AT5G04320.2		Shugoshin C terminus	LOC_Os02g55570.1	shugoshin-1. putative. expressed					not assigned.unknown	no hits & (original description: pacid=32766033 transcript=Sobic.002G074500.12 locus=Sobic.002G074500 ID=Sobic.002G074500.12.v3.1 annot-version=v3.1)| no hits & (original description: pacid=32766035 transcript=Sobic.002G074500.13 locus=Sobic.002G074500 ID=Sobic.002G074500.13.v3.1 annot-version=v3.1)| no hits & (original description: pacid=32766034 transcript=Sobic.002G074500.14 locus=Sobic.002G07…	48	18	8	6	6	7	7	9	9	7	11	11	16	13	20
Sobic.001G230300	PF07557								Shugoshin_C_terminus								PTHR34373.PTHR34373:SF1				GO:0045132.GO:0005634.GO:0000775	AT5G04320.2		Shugoshin C terminus	LOC_Os10g31930.1	shugoshin-1. putative. expressed					not assigned.unknown	no hits & (original description: pacid=32753926 transcript=Sobic.001G230300.1 locus=Sobic.001G230300 ID=Sobic.001G230300.1.v3.1 annot-version=v3.1)	47	16	4	2	2	2	2	4	4	5	5	8	11	10	13
Sobic.001G029800																	PTHR33621.PTHR33621:SF2					AT3G03130.1			LOC_Os02g47130.1	expressed protein					not assigned.unknown	no hits & (original description: pacid=32753411 transcript=Sobic.001G029800.1 locus=Sobic.001G029800 ID=Sobic.001G029800.1.v3.1 annot-version=v3.1)| no hits & (original description: pacid=32753412 transcript=Sobic.001G029800.2 locus=Sobic.001G029800 ID=Sobic.001G029800.2.v3.1 annot-version=v3.1)| no hits & (original description: pacid=32753413 transcript=Sobic.001G029800.3 locus=Sobic.001G029800 …	14	3	1	0	0	1	0	1	1	0	1	1	2	2	4
Sobic.001G046400	PF04862								Protein_of_unknown_function_(DUF642)								PTHR31265.PTHR31265:SF2					AT3G08030.1		Protein of unknown function. DUF642	LOC_Os03g59300.1	expressed protein					not assigned.unknown	(at3g08030 : 395.0) Protein of unknown function DUF642; FUNCTIONS IN: molecular_function unknown; INVOLVED IN: biological_process unknown; LOCATED IN: cell wall; EXPRESSED IN: 22 plant structures; EXPRESSED DURING: 14 growth stages; CONTAINS InterPro DOMAIN/s: Protein of unknown function DUF642 (InterPro:IPR006946); BEST Arabidopsis thaliana protein match is: Protein of unknown function DUF642 (T…	182	111	39	13	16	13	9	16	18	21	16	21	37	56	56
Sobic.001G070900																	PTHR33318.PTHR33318:SF6					AT2G30820.1|AT2G30820.2			LOC_Os03g56590.1	expressed protein					not assigned.unknown	(at2g30820 : 91.7) unknown protein; BEST Arabidopsis thaliana protein match is: unknown protein (TAIR:AT1G06660.1); Has 35333 Blast hits to 34131 proteins in 2444 species: Archae - 798; Bacteria - 22429; Metazoa - 974; Fungi - 991; Plants - 531; Viruses - 0; Other Eukaryotes - 9610 (source: NCBI BLink). & (reliability: 183.4) & (original description: pacid=32757279 transcript=Sobic.001G070900.1 l…	34	10	2	2	2	3	2	4	3	3	6	6	10	11	17
Sobic.001G075400																	PTHR37241					AT4G17000.1			LOC_Os03g56070.1	expressed protein					not assigned.unknown	(at4g17000 : 84.7) unknown protein; Has 2862 Blast hits to 2331 proteins in 349 species: Archae - 6; Bacteria - 408; Metazoa - 833; Fungi - 223; Plants - 134; Viruses - 7; Other Eukaryotes - 1251 (source: NCBI BLink). & (reliability: 169.4) & (original description: pacid=32756950 transcript=Sobic.001G075400.1 locus=Sobic.001G075400 ID=Sobic.001G075400.1.v3.1 annot-version=v3.1)	27	11	3	1	1	2	1	2	2	2	4	4	5	5	8
Sobic.001G091500	PF04622								ERG2_and_Sigma1_receptor_like_protein								PTHR10868.PTHR10868:SF1				GO:0006869	AT1G05440.1		C-8 sterol isomerases	LOC_Os03g53580.1	expressed protein					not assigned.unknown	(at1g05440 : 125.0) C-8 sterol isomerases; FUNCTIONS IN: C-8 sterol isomerase activity; INVOLVED IN: ergosterol biosynthetic process; LOCATED IN: endoplasmic reticulum; EXPRESSED IN: 14 plant structures; EXPRESSED DURING: 7 growth stages; CONTAINS InterPro DOMAIN/s: ERG2/sigma1 receptor-like (InterPro:IPR006716); Has 118 Blast hits to 118 proteins in 39 species: Archae - 0; Bacteria - 0; Metazoa …	3	1	0	0	0	0	0	0	0	0	0	0	1	1	1
Sobic.001G103400	PF00498								FHA_domain								PTHR23308.PTHR23308:SF34				GO:0005515	AT4G14490.1		SMAD/FHA domain-containing protein	LOC_Os03g51870.1	FHA domain containing protein. putative. expressed					not assigned.unknown	no hits & (original description: pacid=32755653 transcript=Sobic.001G103400.1 locus=Sobic.001G103400 ID=Sobic.001G103400.1.v3.1 annot-version=v3.1)	16	5	2	1	1	1	1	2	2	2	2	2	3	3	6
Sobic.001G140600																	PTHR34775.PTHR34775:SF3					AT1G16630.1			LOC_Os03g46920.1	expressed protein					not assigned.unknown	no hits & (original description: pacid=32753187 transcript=Sobic.001G140600.1 locus=Sobic.001G140600 ID=Sobic.001G140600.1.v3.1 annot-version=v3.1)	78	35	14	8	13	8	12	12	11	9	16	13	18	17	22
Sobic.001G146900																	PTHR31218.PTHR31218:SF35				GO:0022857.GO:0016021	AT1G16520.1			LOC_Os03g45760.1	expressed protein					not assigned.unknown	(at1g16520 : 271.0) unknown protein; FUNCTIONS IN: molecular_function unknown; INVOLVED IN: biological_process unknown; LOCATED IN: plasma membrane; EXPRESSED IN: 22 plant structures; EXPRESSED DURING: 13 growth stages; BEST Arabidopsis thaliana protein match is: unknown protein (TAIR:AT1G56080.1); Has 243 Blast hits to 234 proteins in 69 species: Archae - 2; Bacteria - 2; Metazoa - 61; Fungi - 9…	32	14	7	5	6	8	7	8	8	6	11	8	14	14	17
Sobic.001G170800																	PTHR36325					AT1G49870.1			LOC_Os03g40780.1	transport protein-related. putative. expressed					not assigned.unknown	(at1g49870 : 283.0) unknown protein; EXPRESSED IN: 10 plant structures; EXPRESSED DURING: F mature embryo stage petal differentiation and expansion stage E expanded cotyledon stage D bilateral stage; Has 30201 Blast hits to 17322 proteins in 780 species: Archae - 12; Bacteria - 1396; Metazoa - 17338; Fungi - 3422; Plants - 5037; Viruses - 0; Other Eukaryotes - 2996 (source: NCBI BLink). & (reliab…	34	10	2	1	1	1	1	2	2	2	4	3	6	5	9
Sobic.002G259200	PF01190								Pollen_protein_Ole_e_1_like								PTHR31614.PTHR31614:SF3					AT5G13140.1		Pollen Ole e 1 allergen and extensin family protein	LOC_Os09g32988.1	POEI18 - Pollen Ole e I allergen and extensin family protein precursor. expressed					not assigned.unknown	(at5g13140 : 102.0) Pollen Ole e 1 allergen and extensin family protein; CONTAINS InterPro DOMAIN/s: Pollen Ole e 1 allergen/extensin (InterPro:IPR006041); BEST Arabidopsis thaliana protein match is: Pollen Ole e 1 allergen and extensin family protein (TAIR:AT3G26960.1); Has 1807 Blast hits to 1807 proteins in 277 species: Archae - 0; Bacteria - 0; Metazoa - 736; Fungi - 347; Plants - 385; Viruse…	22	12	8	4	3	4	3	4	4	5	3	4	7	8	10
Sobic.002G286100	PF03398								Regulator_of_Vps4_activity_in_the_MVB_pathway								PTHR12161.PTHR12161:SF19					AT4G35730.1		Regulator of Vps4 activity in the MVB pathway protein	LOC_Os09g37510.1	DUF292 domain containing protein. expressed					not assigned.unknown	(at4g35730 : 277.0) Regulator of Vps4 activity in the MVB pathway protein; CONTAINS InterPro DOMAIN/s: Protein of unknown function DUF292 eukaryotic (InterPro:IPR005061); BEST Arabidopsis thaliana protein match is: Regulator of Vps4 activity in the MVB pathway protein (TAIR:AT1G34220.2); Has 794 Blast hits to 754 proteins in 186 species: Archae - 0; Bacteria - 4; Metazoa - 200; Fungi - 205; Plant…	83	35	17	12	10	11	12	14	15	18	24	27	36	32	35
Sobic.003G390300	PF04484								QWRF_family								PTHR31807.PTHR31807:SF6					AT2G44190.1	EDE1	Family of unknown function (DUF566)	LOC_Os09g11440.2	expressed protein					not assigned.unknown	(at3g60000 : 118.0) Family of unknown function (DUF566) ; INVOLVED IN: biological_process unknown; LOCATED IN: chloroplast; CONTAINS InterPro DOMAIN/s: Protein of unknown function DUF566 (InterPro:IPR007573); BEST Arabidopsis thaliana protein match is: Family of unknown function (DUF566) (TAIR:AT2G44190.1); Has 30201 Blast hits to 17322 proteins in 780 species: Archae - 12; Bacteria - 1396; Metaz…	6	2	1	0	0	0	0	0	0	0	1	1	1	1	1
Sobic.003G406500																	PTHR35132.PTHR35132:SF2					AT4G22190.1			LOC_Os01g69290.1	antifreeze glycoprotein. putative. expressed					not assigned.unknown	no hits & (original description: pacid=32728871 transcript=Sobic.003G406500.1 locus=Sobic.003G406500 ID=Sobic.003G406500.1.v3.1 annot-version=v3.1)	14	8	4	3	1	3	1	2	2	2	1	2	2	3	4
Sobic.003G414400																	PTHR21567.PTHR21567:SF35	KOG2933				AT4G15830.1		ARM repeat superfamily protein	LOC_Os01g70560.1	expressed protein					not assigned.unknown	(at4g15830 : 177.0) ARM repeat superfamily protein; FUNCTIONS IN: binding; INVOLVED IN: biological_process unknown; LOCATED IN: cellular_component unknown; EXPRESSED IN: 21 plant structures; EXPRESSED DURING: 14 growth stages; CONTAINS InterPro DOMAIN/s: Armadillo-type fold (InterPro:IPR016024); BEST Arabidopsis thaliana protein match is: ARM repeat superfamily protein (TAIR:AT3G01450.1); Has 302…	26	8	1	0	0	1	1	2	2	2	2	3	7	9	12
Sobic.004G056600	PF14303								No_apical_meristem-associated_C-terminal_domain								PTHR11260.PTHR11260:SF120		2.5.1.18|			AT5G41220.1|AT4G10230.1	ATGSTT3.GST10C.GSTT3|	glutathione S-transferase THETA 3|	LOC_Os10g24040.1|LOC_Os02g25850.1	transposon protein. putative. Pong sub-class. expressed					not assigned.unknown	no hits & (original description: pacid=32744403 transcript=Sobic.004G056600.1 locus=Sobic.004G056600 ID=Sobic.004G056600.1.v3.1 annot-version=v3.1)| no hits & (original description: pacid=32744404 transcript=Sobic.004G056600.2 locus=Sobic.004G056600 ID=Sobic.004G056600.2.v3.1 annot-version=v3.1)| no hits & (original description: pacid=32744402 transcript=Sobic.004G056600.3 locus=Sobic.004G056600 …	5	2	1	0	0	0	0	0	0	0	0	1	1	1	1
Sobic.004G081400																	PTHR31110.PTHR31110:SF3					AT5G48310.2			LOC_Os02g10490.1	expressed protein					not assigned.unknown	(at5g48310 : 969.0) unknown protein; FUNCTIONS IN: molecular_function unknown; INVOLVED IN: biological_process unknown; LOCATED IN: cellular_component unknown; EXPRESSED IN: 18 plant structures; EXPRESSED DURING: 13 growth stages; BEST Arabidopsis thaliana protein match is: unknown protein (TAIR:AT4G24610.1). & (reliability: 1938.0) & (original description: pacid=32747024 transcript=Sobic.004G081…	24	6	1	1	1	1	1	1	1	1	2	2	3	2	5
Sobic.004G095200	PF03568								Peptidase_family_C50								PTHR12792		3.4.22.49	K02365	GO:0008233.GO:0006508.GO:0005634	AT4G22970.1	AESP.ESP.RSW4	homolog of separase	LOC_Os02g53120.1	Peptidase family C50. putative. expressed					not assigned.unknown	(at4g22970 : 911.0) Encodes a separase (ESP) homologous to human and mouse separase protein. Separase is a capase family protease required for the release of sister chromatid cohesion during meiosis and mitosis. Arabidopsis separase contains a predicted 2Fe2S-ferredoxin domain that is not present in the proteins of other organisms. Also contains a putative EF-hand calcium binding domain. Mutant s…	13	5	3	2	2	2	2	2	3	1	4	2	3	2	4
Sobic.003G145200	PF06273								Plant_specific_eukaryotic_initiation_factor_4B								PTHR32091.PTHR32091:SF9					AT3G26400.1	EIF4B1	eukaryotic translation initiation factor 4B1	LOC_Os01g19990.1	expressed protein					not assigned.unknown	no hits & (original description: pacid=32730984 transcript=Sobic.003G145200.1 locus=Sobic.003G145200 ID=Sobic.003G145200.1.v3.1 annot-version=v3.1)	4	2	0	0	0	0	0	0	0	1	1	0	1	1	1
Sobic.002G293800																	PTHR37392.PTHR37392:SF1								LOC_Os09g38450.1	expressed protein					not assigned.unknown	no hits & (original description: pacid=32770344 transcript=Sobic.002G293800.1 locus=Sobic.002G293800 ID=Sobic.002G293800.1.v3.1 annot-version=v3.1)	39	13	3	1	1	2	2	3	3	3	5	5	9	8	13
Sobic.003G113500																									LOC_Os01g14850.1	MFS18 protein precursor. putative. expressed					not assigned.unknown	no hits & (original description: pacid=32732924 transcript=Sobic.003G113500.1 locus=Sobic.003G113500 ID=Sobic.003G113500.1.v3.1 annot-version=v3.1)	119	82	28	3	4	3	0	1	1	1	1	1	3	2	2
Sobic.003G047200																	PTHR33427.PTHR33427:SF2					AT3G15550.1			LOC_Os01g08150.1	expressed protein					not assigned.unknown	(at3g15550 : 446.0) unknown protein; Has 25732 Blast hits to 16979 proteins in 961 species: Archae - 144; Bacteria - 1801; Metazoa - 12681; Fungi - 1868; Plants - 912; Viruses - 94; Other Eukaryotes - 8232 (source: NCBI BLink). & (reliability: 892.0) & (original description: pacid=32734024 transcript=Sobic.003G047200.1 locus=Sobic.003G047200 ID=Sobic.003G047200.1.v3.1 annot-version=v3.1)	72	24	5	2	2	3	3	5	5	6	9	7	15	13	22
Sobic.003G055400																									LOC_Os01g07320.1	expressed protein					not assigned.unknown	no hits & (original description: pacid=32730311 transcript=Sobic.003G055400.2 locus=Sobic.003G055400 ID=Sobic.003G055400.2.v3.1 annot-version=v3.1)	5	2	1	0	0	1	0	0	0	1	0	0	1	2	2
Sobic.003G102000	PF06075								Plant_protein_of_unknown_function_(DUF936)								PTHR31928.PTHR31928:SF6					AT1G70340.1		Plant protein of unknown function (DUF936)	LOC_Os01g01890.1	expressed protein					not assigned.unknown	(at1g23790 : 286.0) Plant protein of unknown function (DUF936); CONTAINS InterPro DOMAIN/s: Protein of unknown function DUF936 plant (InterPro:IPR010341); BEST Arabidopsis thaliana protein match is: Plant protein of unknown function (DUF936) (TAIR:AT1G70340.1); Has 265 Blast hits to 216 proteins in 30 species: Archae - 0; Bacteria - 7; Metazoa - 9; Fungi - 7; Plants - 237; Viruses - 0; Other Euka…	16	7	2	1	1	1	1	1	1	1	2	2	3	3	4
Sobic.003G108300																	PTHR34461.PTHR34461:SF2					AT3G23740.1			LOC_Os01g01170.1	expressed protein					not assigned.unknown	(at3g23740 : 109.0) unknown protein; FUNCTIONS IN: molecular_function unknown; INVOLVED IN: biological_process unknown; LOCATED IN: chloroplast; EXPRESSED IN: 9 plant structures; EXPRESSED DURING: C globular stage F mature embryo stage petal differentiation and expansion stage E expanded cotyledon stage D bilateral stage; BEST Arabidopsis thaliana protein match is: unknown protein (TAIR:AT4G14120…	15	6	3	2	3	3	4	4	4	4	4	4	7	6	11
Sobic.002G072700	PF14365	PF03080							Neprosin_activation_peptide	Neprosin							PTHR31589.PTHR31589:SF16					AT1G55360.1		Protein of Unknown Function (DUF239)	LOC_Os07g10530.1	carboxyl-terminal peptidase. putative. expressed					protein.degradation	(at1g55360 : 624.0) Protein of Unknown Function (DUF239); INVOLVED IN: biological_process unknown; LOCATED IN: endomembrane system; EXPRESSED IN: 22 plant structures; EXPRESSED DURING: 13 growth stages; CONTAINS InterPro DOMAIN/s: Protein of unknown function DUF239 plant (InterPro:IPR004314); BEST Arabidopsis thaliana protein match is: Protein of Unknown Function (DUF239) (TAIR:AT3G13510.1); Has …	228	144	77	38	36	19	19	13	13	17	15	20	21	16	15
Sobic.003G127600	PF00179								Ubiquitin-conjugating_enzyme								PTHR24067.PTHR24067:SF44	KOG0421	6.3.2.19	K06688		AT3G20060.1	UBC19	ubiquitin-conjugating enzyme19	LOC_Os01g16650.1	ubiquitin-conjugating enzyme. putative. expressed					protein.degradation.ubiquitin.E2	(at3g20060 : 238.0) Encodes one of two ubiquitin-conjugating enzymes belonging to the E2-C gene family (the other being UBC19). Transcript is always found in dividing cells but also in other non-dividing cells. Protein is localized to the cytoplasm as well as to the nucleus.; ubiquitin-conjugating enzyme19 (UBC19); CONTAINS InterPro DOMAIN/s: Ubiquitin-conjugating enzyme/RWD-like (InterPro:IPR016…	67	27	7	2	3	5	3	6	7	10	8	9	24	32	32
Sobic.009G192700	PF13920	PF13771	PF00533						Zinc_finger_C3HC4_type_(RING_finger)	PHD-like_zinc-binding_domain	BRCA1_C_Terminus_(BRCT)_domain						PTHR13763.PTHR13763:SF1		6.3.2.19	K10683		AT4G21070.1	ATBRCA1.BRCA1	breast cancer susceptibility1	LOC_Os05g43610.1	ATBARD1/BARD1. putative. expressed					protein.degradation.ubiquitin.E3.RING	(at4g21070 : 386.0) Encodes AtBRCA1 an ortholog of the human breast cancer susceptibility gene 1. Contains one N-terminal RING finger two C-terminal BRCT and the p300/CBP interacting domain. Strongly induced by gamma rays consistent with a putative role in DNA repair and in cell cycle control.; breast cancer susceptibility1 (BRCA1); FUNCTIONS IN: ubiquitin-protein ligase activity; INVOLVED IN: DN…	19	7	2	2	2	2	3	3	3	1	5	5	7	5	7
Sobic.002G160800	PF12678								RING-H2_zinc_finger_domain								PTHR10579.PTHR10579:SF47				GO:0008270	AT1G08050.1		Zinc finger (C3HC4-type RING finger) family protein	LOC_Os09g12720.1	zinc finger. C3HC4 type domain containing protein. expressed					protein.degradation.ubiquitin.E3.RING	(at3g54780 : 141.0) Zinc finger (C3HC4-type RING finger) family protein; FUNCTIONS IN: ubiquitin-protein ligase activity zinc ion binding; CONTAINS InterPro DOMAIN/s: Zinc finger RING-type (InterPro:IPR001841) Zinc finger C3HC4 RING-type (InterPro:IPR018957) von Willebrand factor type A (InterPro:IPR002035); BEST Arabidopsis thaliana protein match is: Zinc finger (C3HC4-type RING finger) family p…	54	20	11	7	4	5	3	5	5	7	5	11	10	9	11
Sobic.002G426800	PF00097								Zinc_finger_C3HC4_type_(RING_finger)								PTHR23328	KOG0823	6.3.2.19		GO:0046872	AT3G27330.1		zinc finger (C3HC4-type RING finger) family protein	LOC_Os12g16690.1	zinc finger. C3HC4 type domain containing protein. expressed					protein.degradation.ubiquitin.E3.RING	(at3g27330 : 172.0) zinc finger (C3HC4-type RING finger) family protein; FUNCTIONS IN: zinc ion binding; EXPRESSED IN: 18 plant structures; EXPRESSED DURING: 8 growth stages; CONTAINS InterPro DOMAIN/s: Zinc finger RING-type conserved site (InterPro:IPR017907) Zinc finger RING-type (InterPro:IPR001841) Protein of unknown function DUF23 (InterPro:IPR008166); BEST Arabidopsis thaliana protein match…	22	9	2	1	1	2	3	3	2	3	5	4	6	7	9
Sobic.007G154500	PF12937								F-box-like								PTHR32212.PTHR32212:SF82				GO:0005515	AT1G10780.1		F-box/RNI-like superfamily protein	LOC_Os08g36570.1	F-box protein. putative. expressed					protein.degradation.ubiquitin.E3.SCF.FBOX	(at1g10780 : 424.0) F-box/RNI-like superfamily protein; CONTAINS InterPro DOMAIN/s: F-box domain cyclin-like (InterPro:IPR001810) F-box domain Skp2-like (InterPro:IPR022364); BEST Arabidopsis thaliana protein match is: F-box/RNI-like superfamily protein (TAIR:AT1G67190.2); Has 253 Blast hits to 253 proteins in 17 species: Archae - 0; Bacteria - 0; Metazoa - 1; Fungi - 0; Plants - 251; Viruses - 0…	10	4	2	1	1	1	1	2	1	1	2	2	3	3	4
Sobic.004G274900	PF13423								Ubiquitin_carboxyl-terminal_hydrolase								PTHR24006.PTHR24006:SF468	KOG1871	3.4.19.12	K11855|		AT5G46740.1	UBP21	ubiquitin-specific protease 21	LOC_Os02g46650.1	ubiquitin carboxyl-terminal hydrolase domain containing protein. expressed					protein.degradation.ubiquitin.ubiquitin protease	(at5g46740 : 282.0) Encodes a ubiquitin-specific protease.; ubiquitin-specific protease 21 (UBP21); FUNCTIONS IN: ubiquitin-specific protease activity ubiquitin thiolesterase activity; INVOLVED IN: ubiquitin-dependent protein catabolic process; LOCATED IN: chloroplast; EXPRESSED IN: 10 plant structures; EXPRESSED DURING: 6 growth stages; CONTAINS InterPro DOMAIN/s: Peptidase C19 ubiquitin carboxy…	22	10	5	4	4	3	4	5	5	3	8	7	9	7	11
Sobic.007G130000	PF00069								Protein_kinase_domain								PTHR24361.PTHR24361:SF315	KOG0198	2.7.11.25		GO:0006468.GO:0005524.GO:0004672	AT3G06030.1	ANP3.MAPKKK12.NP3	NPK1-related protein kinase 3	LOC_Os08g32600.1	STE_MEKK_ste11_MAP3K.21 - STE kinases include homologs to sterile 7. sterile 11 and sterile 20 from yeast. expressed					protein.postranslational modification	(at1g09000 : 467.0) NPK1-related protein kinase 1S; NPK1-related protein kinase 1 (NP1); CONTAINS InterPro DOMAIN/s: Protein kinase ATP binding site (InterPro:IPR017441) Serine/threonine-protein kinase domain (InterPro:IPR002290) Serine/threonine-protein kinase-like domain (InterPro:IPR017442) Serine/threonine-protein kinase active site (InterPro:IPR008271) Protein kinase-like domain (InterPro:IP…	18	5	1	1	1	1	1	2	2	2	3	2	4	5	8
Sobic.009G024900	PF14531								Kinase-like								PTHR24350.PTHR24350:SF7	KOG0580	2.7.11.1	K08850	GO:0007049.GO:0004672.GO:0032465.GO:0007059.GO:0000278.GO:0000226	AT2G45490.1	AtAUR3.AUR3	ataurora3	LOC_Os03g55620.3	CAMK_CAMK_like_Aur_like.2 - CAMK includes calcium/calmodulin depedent protein kinases. expressed					protein.postranslational modification	(at2g45490 : 409.0) Encodes a member of a family of Ser/Thr kinases whose activities peak during cell division. Transcripts are abundant in tissues rich in dividing cells like roots and flowers but are low or absent in fully expanded leaves and stems. In interphase cells the protein is predominantly nuclear. During mitosis the protein associates with plant-specific cytoskeletal structures (prepro…	16	9	3	1	2	1	1	2	2	2	2	3	6	8	11
Sobic.001G078600	PF14531								Kinase-like								PTHR24350.PTHR24350:SF7	KOG0580	2.7.11.1	K08850	GO:0007049.GO:0004672.GO:0032465.GO:0007059.GO:0000278.GO:0000226	AT2G45490.1	AtAUR3.AUR3	ataurora3	LOC_Os03g55620.3	CAMK_CAMK_like_Aur_like.2 - CAMK includes calcium/calmodulin depedent protein kinases. expressed					protein.postranslational modification	(at2g45490 : 414.0) Encodes a member of a family of Ser/Thr kinases whose activities peak during cell division. Transcripts are abundant in tissues rich in dividing cells like roots and flowers but are low or absent in fully expanded leaves and stems. In interphase cells the protein is predominantly nuclear. During mitosis the protein associates with plant-specific cytoskeletal structures (prepro…	31	11	3	2	1	2	1	3	2	2	4	3	7	8	14
Sobic.001G160000	PF14531								Kinase-like								PTHR24362.PTHR24362:SF255|PTHR24362.PTHR24362:SF218	KOG0589	2.7.11.1	K08857		AT3G04810.2|AT3G04810.1	ATNEK2.NEK2	NIMA-related kinase 2	LOC_Os12g41180.1	LSTK-1-like kinase. putative. expressed					protein.postranslational modification	(at3g04810 : 590.0) Encodes AtNek2 a member of the NIMA-related serine/threonine kinases (Neks) that have been linked to cell-cycle regulation in fungi and mammals. Plant Neks might be involved in plant development processes.; NIMA-related kinase 2 (NEK2); FUNCTIONS IN: protein serine/threonine kinase activity protein kinase activity kinase activity ATP binding; INVOLVED IN: protein amino acid ph…	19	9	4	2	1	2	1	2	2	2	3	3	4	3	6
Sobic.002G191000	PF00069								Protein_kinase_domain								PTHR24361.PTHR24361:SF315	KOG0198	2.7.11.25		GO:0006468.GO:0005524.GO:0004672	AT1G09000.1	ANP1.MAPKKK1.NP1	NPK1-related protein kinase 1	LOC_Os09g21510.1	STE_MEKK_ste11_MAP3K.2 - STE kinases include homologs to sterile 7. sterile 11 and sterile 20 from yeast. expressed					protein.postranslational modification	(at3g06030 : 478.0) NPK1-related protein kinase 3; NPK1-related protein kinase 3 (NP3); FUNCTIONS IN: protein serine/threonine kinase activity protein kinase activity kinase activity ATP binding; INVOLVED IN: cortical microtubule organization; LOCATED IN: apoplast; EXPRESSED IN: 21 plant structures; EXPRESSED DURING: 12 growth stages; CONTAINS InterPro DOMAIN/s: Mitogen activated protein kinase k…	41	15	5	4	5	4	5	6	5	5	7	7	10	8	14
Sobic.004G032900	PF07714								Protein_tyrosine_and_serine/threonine_kinase								PTHR11042.PTHR11042:SF69	KOG0601	2.7.10.2	K06632	GO:0006468.GO:0004672	AT1G02970.1	ATWEE1.WEE1	WEE1 kinase homolog	LOC_Os02g04240.1	wee1-like protein kinase. putative. expressed					protein.postranslational modification	(at1g02970 : 450.0) Protein kinase that negatively regulates the entry into mitosis.; WEE1 kinase homolog (WEE1); CONTAINS InterPro DOMAIN/s: Protein kinase ATP binding site (InterPro:IPR017441) Protein kinase catalytic domain (InterPro:IPR000719) Serine/threonine-protein kinase-like domain (InterPro:IPR017442) Protein kinase-like domain (InterPro:IPR011009) Serine/threonine-protein kinase active…	33	13	4	2	2	4	3	4	4	3	6	6	11	10	15
Sobic.003G118100	PF00069								Protein_kinase_domain								PTHR22983.PTHR22983:SF15		2.7.11.1	K17545	GO:0006468.GO:0005524.GO:0004672	AT5G18700.1	EMB3013.RUK	Protein kinase family protein with ARM repeat domain	LOC_Os01g15480.1	EMB3013. putative. expressed					protein.postranslational modification	(at5g18700 : 1542.0) Encodes a microtubule-associated kinase-like protein RUNKEL (RUK). Contains a putative serine/threonine kinase domain and a microtubule-binding domain. RUK directly binds to microtubules in vitro and colocalizes with mitotic preprophase band spindle and phragmoplast in vivo. Required for cell plate expansion in cytokinesis.; Protein kinase family protein with ARM repeat domai…	50	18	6	5	5	4	5	8	8	4	11	9	14	12	21
Sobic.002G408000	PF07765								KIP1-like_protein								PTHR32258					AT1G03470.2|AT1G03470.1		Kinase interacting (KIP1-like) family protein	LOC_Os07g47090.2|LOC_Os07g47090.1	KIP1. putative. expressed					protein.postranslational modification	(at1g03470 : 116.0) Kinase interacting (KIP1-like) family protein; CONTAINS InterPro DOMAIN/s: KIP1-like (InterPro:IPR011684); BEST Arabidopsis thaliana protein match is: Kinase interacting (KIP1-like) family protein (TAIR:AT2G47920.1); Has 35333 Blast hits to 34131 proteins in 2444 species: Archae - 798; Bacteria - 22429; Metazoa - 974; Fungi - 991; Plants - 531; Viruses - 0; Other Eukaryotes - …	47	19	4	2	1	2	2	4	4	4	5	7	13	14	19
Sobic.003G034600	PF00069								Protein_kinase_domain								PTHR24350	KOG0580	2.7.11.1	K08850	GO:0006468.GO:0005524.GO:0004672.GO:0007049	AT2G25880.1	AtAUR2.AUR2	ataurora2	LOC_Os01g09580.2	CAMK_CAMK_like_Aur_like.1 - CAMK includes calcium/calmodulin depedent protein kinases. expressed					protein.postranslational modification	(at2g25880 : 494.0) Encodes a member of a family of Ser/Thr kinases whose activities peak during cell division. Transcripts are abundant in tissues rich in dividing cells like roots and flowers but are low or absent in fully expanded leaves and stems. In interphase cells the protein is predominantly nuclear. During mitosis the protein associates with plant-specific cytoskeletal structures (prepro…	78	40	16	11	11	11	11	12	13	15	14	15	27	25	31
Sobic.009G255000	PF07714								Protein_tyrosine_and_serine/threonine_kinase								PTHR27001.PTHR27001:SF197	KOG1187	2.7.11.1		GO:0006468.GO:0004672	AT5G15080.1		Protein kinase superfamily protein	LOC_Os01g40590.1	tyrosine protein kinase domain containing protein. putative. expressed					protein.postranslational modification.kinase.receptor like cytoplasmatic kinase VII	(at5g15080 : 533.0) Protein kinase superfamily protein; FUNCTIONS IN: protein serine/threonine kinase activity protein kinase activity kinase activity ATP binding; INVOLVED IN: protein amino acid phosphorylation N-terminal protein myristoylation; LOCATED IN: plasma membrane; CONTAINS InterPro DOMAIN/s: Protein kinase ATP binding site (InterPro:IPR017441) Protein kinase catalytic domain (InterPro:…	9	4	2	1	1	1	1	2	1	1	2	2	2	2	2
Sobic.006G069000	PF00111								2Fe-2S_iron-sulfur_cluster_binding_domain								PTHR19370.PTHR19370:SF96			K02639	GO:0051536.GO:0009055	AT2G27510.1	ATFD3.FD3	ferredoxin 3	LOC_Os04g33630.1	2Fe-2S iron-sulfur cluster binding domain containing protein. expressed	Photosynthesis		2Fe-2S iron-sulfur cluster binding domain containing protein	ferredoxin 3	PS.lightreaction.other electron carrier (ox/red).ferredoxin	(at2g27510 : 147.0) ferredoxin 3 (FD3); FUNCTIONS IN: electron carrier activity iron-sulfur cluster binding 2 iron 2 sulfur cluster binding; INVOLVED IN: electron transport chain; LOCATED IN: chloroplast; EXPRESSED IN: 22 plant structures; EXPRESSED DURING: 13 growth stages; CONTAINS InterPro DOMAIN/s: 2Fe-2S ferredoxin iron-sulphur binding site (InterPro:IPR006058) Ferredoxin (InterPro:IPR001041…	17	8	6	4	3	3	2	2	3	4	3	4	4	6	7
Sobic.004G156900	PF00462								Glutaredoxin								PTHR10168.PTHR10168:SF62	KOG1752	1.8.1.9	K03676	GO:0045454.GO:0015035.GO:0009055	AT5G14070.1	ROXY2	Thioredoxin superfamily protein	LOC_Os02g30850.1	OsGrx_C8 - glutaredoxin subgroup III. expressed					redox.glutaredoxins	(at3g02000 : 103.0) Roxy1 encodes a glutaredoxin belonging to a subgroup specific to higher plants. It is required for proper petal initiation and organogenesis. It is likely to function in the temporal and spatial expression regulation of AGAMOUS in the first and second whorl. Its function is dependent on the Cysteine 49 residue and its nuclear localization. ROXY1 interacts in vitro and in vivo …	4	2	0	0	0	0	0	0	0	0	0	1	1	1	1
Sobic.003G388300	PF00445								Ribonuclease_T2_family								PTHR11240.PTHR11240:SF26	KOG1642	3.1.27.1	K01166	GO:0033897.GO:0003723	AT2G39780.1	RNS2	ribonuclease 2	LOC_Os01g67190.1	ribonuclease T2 family domain containing protein. expressed					RNA.processing.ribonucleases	(at2g39780 : 239.0) S-like ribonuclease; ribonuclease 2 (RNS2); FUNCTIONS IN: ribonuclease T2 activity endoribonuclease activity RNA binding; INVOLVED IN: aging; LOCATED IN: intracellular; EXPRESSED IN: 25 plant structures; EXPRESSED DURING: 15 growth stages; CONTAINS InterPro DOMAIN/s: Ribonuclease T2 (InterPro:IPR001568) Ribonuclease T2 active site (InterPro:IPR018188); BEST Arabidopsis thalian…	10	6	4	3	2	2	2	2	2	2	3	4	5	5	6
Sobic.003G046400	PF08513	PF00400							LisH	WD_domain_G-beta_repeat							PTHR22847.PTHR22847:SF437	KOG0266			GO:0005515	AT4G32551.1	LUG.RON2	LisH dimerisation motif;WD40/YVTN repeat-like-containing domain	LOC_Os01g08190.1	transcriptional corepressor LEUNIG. putative. expressed					development.unspecified	(at4g32551 : 590.0) LEUNIG regulates floral organ identitygynoecium and ovule development. Negatively regulates AGAMOUS . Encodes a glutamine-rich protein with seven WD repeats similar to transcriptional corepressors.; LEUNIG (LUG); FUNCTIONS IN: transcription repressor activity protein heterodimerization activity; INVOLVED IN: flower development negative regulation of transcription; LOCATED IN: …	17	8	5	3	3	2	2	2	1	1	2	2	2	1	1
Sobic.003G105200																	PTHR16223.PTHR16223:SF11					AT1G27660.1	PFA5	basic helix-loop-helix (bHLH) DNA-binding superfamily protein	LOC_Os01g01600.1	ethylene-responsive protein related. putative. expressed	Transcription_factors		hormone metabolism.ethylene.induced-regulated-responsive-activated	(at1g27660 : 149.0) basic helix-loop-helix (bHLH) DNA-binding super; FUNCTIONS IN: sequence-specific DNA binding transcription factor activity; INVOLVED IN: regulation of transcription; LOCATED IN: nucleus; CONTAINS InterPro DOMAIN/s: Helix-loop-helix DNA-binding domain (InterPro:IPR001092) Helix-loop-helix DNA-binding (InterPro:IPR011598); BEST Arabidopsis thaliana protein match is: basic helix-…	hormone metabolism.ethylene.induced-regulated-responsive-activated	(at1g27660 : 149.0) basic helix-loop-helix (bHLH) DNA-binding superfamily protein; FUNCTIONS IN: sequence-specific DNA binding transcription factor activity; INVOLVED IN: regulation of transcription; LOCATED IN: nucleus; CONTAINS InterPro DOMAIN/s: Helix-loop-helix DNA-binding domain (InterPro:IPR001092) Helix-loop-helix DNA-binding (InterPro:IPR011598); BEST Arabidopsis thaliana protein match is…	23	6	5	2	1	1	1	2	1	2	2	4	4	4	3
Sobic.005G098400	PF02309								AUX/IAA_family								PTHR31734.PTHR31734:SF35			K14484	GO:0006355.GO:0005634	AT1G04550.2	BDL.IAA12	AUX/IAA transcriptional regulator family protein	LOC_Os11g11410.1	OsIAA27 - Auxin-responsive Aux/IAA gene family member. expressed			hormone metabolism.auxin.induced-regulated-responsive-activated	(at4g28640 : 84.3) Auxin induced gene IAA11 (IAA11).; indole-3-acetic acid inducible 11 (IAA11); FUNCTIONS IN: sequence-specific DNA binding transcription factor activity; INVOLVED IN: response to auxin stimulus response to cyclopentenone; LOCATED IN: nucleus; EXPRESSED IN: 23 plant structures; EXPRESSED DURING: 13 growth stages; CONTAINS InterPro DOMAIN/s: Aux/IAA-ARF-dimerisation (InterPro:IPR0…	RNA.regulation of transcription.Aux/IAA family	(at4g28640 : 84.3) Auxin induced gene IAA11 (IAA11).; indole-3-acetic acid inducible 11 (IAA11); FUNCTIONS IN: sequence-specific DNA binding transcription factor activity; INVOLVED IN: response to auxin stimulus response to cyclopentenone; LOCATED IN: nucleus; EXPRESSED IN: 23 plant structures; EXPRESSED DURING: 13 growth stages; CONTAINS InterPro DOMAIN/s: Aux/IAA-ARF-dimerisation (InterPro:IPR0…	41	21	11	6	5	5	5	5	5	6	6	9	9	9	10
Sobic.007G076800	PF02362								B3_DNA_binding_domain								PTHR31391.PTHR31391:SF4				GO:0003677	AT3G19184.1	REM1	AP2/B3-like transcriptional factor family protein	LOC_Os06g09420.1	B3 DNA binding domain containing protein. expressed	Transcription_factors		B3 DNA binding domain containing protein	AP2/B3-like transcriptional factor	RNA.regulation of transcription.C2C2(Zn) GATA transcription factor family	(at3g19184 : 179.0) AP2/B3-like transcriptional factor family protein; FUNCTIONS IN: DNA binding; INVOLVED IN: regulation of transcription DNA-dependent; LOCATED IN: cellular_component unknown; EXPRESSED IN: 7 plant structures; EXPRESSED DURING: F mature embryo stage petal differentiation and expansion stage E expanded cotyledon stage D bilateral stage; CONTAINS InterPro DOMAIN/s: Transcriptional…	15	6	2	2	2	3	3	3	3	3	3	4	6	8	11
Sobic.002G142000	PF02362								B3_DNA_binding_domain								PTHR31391.PTHR31391:SF13				GO:0003677	AT3G19184.1	REM1	AP2/B3-like transcriptional factor family protein	LOC_Os01g13300.1	B3 DNA binding domain containing protein. expressed	Transcription_factors		B3 DNA binding domain containing protein	AP2/B3-like transcriptional factor	RNA.regulation of transcription.C2C2(Zn) GATA transcription factor family	(at3g19184 : 136.0) AP2/B3-like transcriptional factor family protein; FUNCTIONS IN: DNA binding; INVOLVED IN: regulation of transcription DNA-dependent; LOCATED IN: cellular_component unknown; EXPRESSED IN: 7 plant structures; EXPRESSED DURING: F mature embryo stage petal differentiation and expansion stage E expanded cotyledon stage D bilateral stage; CONTAINS InterPro DOMAIN/s: Transcriptional…	19	6	3	2	1	2	2	3	4	3	5	3	5	4	8
Sobic.006G214000	PF01426	PF00385	PF00145						BAH_domain	Chromo_(CHRromatin_Organisation_MOdifier)_domain	C-5_cytosine-specific_DNA_methylase						PTHR10629.PTHR10629:SF28		2.1.1.37	K00558	GO:0003682	AT1G69770.1	CMT3	chromomethylase 3	LOC_Os03g12570.1	expressed protein					RNA.regulation of transcription.DNA methyltransferases	(at1g69770 : 768.0) Encodes a chromomethylase involved in methylating cytosine residues at non-CG sites. Involved in preferentially methylating transposon-related sequences reducing their mobility. CMT3 interacts with an Arabidopsis homologue of HP1 (heterochromatin protein 1) which in turn interacts with methylated histones. Involved in gene silencing.; chromomethylase 3 (CMT3); FUNCTIONS IN: DN…	117	31	9	7	5	5	4	9	9	3	10	11	19	15	25
Sobic.004G197400	PF01426	PF00385	PF00145						BAH_domain	Chromo_(CHRromatin_Organisation_MOdifier)_domain	C-5_cytosine-specific_DNA_methylase						PTHR10629.PTHR10629:SF28		2.1.1.37	K00558	GO:0003682	AT1G69770.1	CMT3	chromomethylase 3	LOC_Os03g12570.1	expressed protein					RNA.regulation of transcription.DNA methyltransferases	(at1g69770 : 761.0) Encodes a chromomethylase involved in methylating cytosine residues at non-CG sites. Involved in preferentially methylating transposon-related sequences reducing their mobility. CMT3 interacts with an Arabidopsis homologue of HP1 (heterochromatin protein 1) which in turn interacts with methylated histones. Involved in gene silencing.; chromomethylase 3 (CMT3); FUNCTIONS IN: DN…	43	14	5	4	2	3	2	4	3	2	5	5	7	5	9
Sobic.005G056800	PF00498	PF13638							FHA_domain	PIN_domain							PTHR22593.PTHR22593:SF8				GO:0005515	AT1G34355.1	ATPS1.PS1	forkhead-associated (FHA) domain-containing protein	LOC_Os11g07050.1	FHA domain containing protein. putative. expressed					RNA.regulation of transcription.FHA transcription factor	(at1g34355 : 139.0) Encodes PS1 (Parallel Spindle 1). Mutations in PS1 lead to diploid male spores diploid pollen grains and spontaneous triploid plants in the next generation. Female meiosis is not affected in the mutants.; PARALLEL SPINDLE 1 (PS1); CONTAINS InterPro DOMAIN/s: SMAD/FHA domain (InterPro:IPR008984) Nucleotide binding protein PINc (InterPro:IPR006596) Forkhead-associated (FHA) doma…	23	6	2	1	1	1	2	3	3	2	4	4	5	4	9
Sobic.001G175000	PF10497	PF02373							Zinc-finger_domain_of_monoamine-oxidase_A_repressor_R1	JmjC_domain_hydroxylase							PTHR12549.PTHR12549:SF15			K15601|		AT1G62310.1		transcription factor jumonji (jmjC) domain-containing protein	LOC_Os03g31594.1	jmjC domain containing protein. expressed	Histone_modification__histone_demethylation				RNA.regulation of transcription.JUMONJI family	(at1g11950 : 637.0) Transcription factor jumonji (jmjC) domain-containing protein; CONTAINS InterPro DOMAIN/s: Transcription factor jumonji/aspartyl beta-hydroxylase (InterPro:IPR003347) Transcription factor jumonji (InterPro:IPR013129); BEST Arabidopsis thaliana protein match is: transcription factor jumonji (jmjC) domain-containing protein (TAIR:AT1G62310.1); Has 30201 Blast hits to 17322 prote…	33	17	6	4	4	4	4	7	7	4	10	8	12	8	15
Sobic.007G000500	PF00505								HMG_(high_mobility_group)_box								PTHR13711.PTHR13711:SF147	KOG0381				AT5G23420.1	HMGB6	high-mobility group box 6	LOC_Os08g01100.1	HMG1/2. putative. expressed					RNA.regulation of transcription.Nucleosome/chromatin assembly factor group	(at5g23420 : 118.0) Encodes HMGB6 a protein belonging to the subgroup of HMGB (high mobility group B) proteins. Localized in the nucleus. Binds to supercoiled DNA in vitro. HMGB6 is phosphorylated by protein kinase CK2alpha within its acidic C-terminal domain.; high-mobility group box 6 (HMGB6); FUNCTIONS IN: DNA binding sequence-specific DNA binding transcription factor activity; LOCATED IN: nuc…	184	75	25	13	11	18	15	20	21	22	21	37	57	57	55
Sobic.006G144700	PF00097	PF13771	PF00533						Zinc_finger_C3HC4_type_(RING_finger)	PHD-like_zinc-binding_domain	BRCA1_C_Terminus_(BRCT)_domain						PTHR13763	KOG4362	6.3.2.19	K10683	GO:0046872	AT1G04020.1	ATBARD1.BARD1.ROW1	breast cancer associated RING 1	LOC_Os04g43300.1	BRCA1 C Terminus domain containing protein. expressed					RNA.regulation of transcription.putative transcription regulator	(at1g04020 : 329.0) Encodes a protein containing two tandem BRCA1 C-Terminal (BRCT) domains which function in phosphorylation-dependent protein??protein interactions.Loss of function mutations cause defects in meristem organization due to failure to repress WUS. BARD1 binds to WUS promoter and over expression of BARD reduces the extent of WUS expression.; breast cancer associated RING 1 (BARD1); …	27	9	5	4	3	3	4	5	4	3	6	7	10	8	10
Sobic.009G208900																	PTHR37238.PTHR37238:SF1					AT4G12540.1			LOC_Os05g45580.1	expressed protein					RNA.regulation of transcription.putative transcription regulator	(at4g12540 : 107.0) unknown protein; Has 29 Blast hits to 26 proteins in 11 species: Archae - 2; Bacteria - 0; Metazoa - 0; Fungi - 0; Plants - 27; Viruses - 0; Other Eukaryotes - 0 (source: NCBI BLink). & (reliability: 214.0) & (original description: pacid=32735586 transcript=Sobic.009G208900.1 locus=Sobic.009G208900 ID=Sobic.009G208900.1.v3.1 annot-version=v3.1)	10	3	1	0	1	1	1	1	1	1	1	2	2	2	3
Sobic.006G193100	PF01529								DHHC_palmitoyltransferase								PTHR22883.PTHR22883:SF72	KOG1311	2.3.1.225	K18932	GO:0008270	AT4G15080.1		DHHC-type zinc finger family protein	LOC_Os04g49560.1	zinc finger family protein. putative. expressed					RNA.regulation of transcription.unclassified	(at4g15080 : 508.0) DHHC-type zinc finger family protein; FUNCTIONS IN: zinc ion binding; INVOLVED IN: biological_process unknown; LOCATED IN: plasma membrane; CONTAINS InterPro DOMAIN/s: Zinc finger DHHC-type (InterPro:IPR001594); BEST Arabidopsis thaliana protein match is: DHHC-type zinc finger family protein (TAIR:AT3G22180.1); Has 30201 Blast hits to 17322 proteins in 780 species: Archae - 12…	73	46	37	21	18	15	15	16	15	11	16	17	21	17	25
Sobic.004G257600	PF01529								DHHC_palmitoyltransferase								PTHR22883.PTHR22883:SF53		2.3.1.225	K18932	GO:0008270	AT4G01730.1		DHHC-type zinc finger family protein	LOC_Os12g16210.1	zinc finger family protein. putative. expressed					RNA.regulation of transcription.unclassified	(at4g01730 : 340.0) DHHC-type zinc finger family protein; FUNCTIONS IN: zinc ion binding; INVOLVED IN: biological_process unknown; EXPRESSED IN: 20 plant structures; EXPRESSED DURING: 13 growth stages; CONTAINS InterPro DOMAIN/s: Zinc finger DHHC-type (InterPro:IPR001594); BEST Arabidopsis thaliana protein match is: DHHC-type zinc finger family protein (TAIR:AT2G33640.1); Has 4882 Blast hits to 4…	31	13	5	3	3	3	3	4	4	5	4	5	9	8	11
Sobic.009G214500	PF00612								IQ_calmodulin-binding_motif								PTHR32295.PTHR32295:SF34				GO:0005515	AT1G72670.1	iqd8	IQ-domain 8	LOC_Os05g46350.1	IQ calmodulin-binding motif domain containing protein. expressed					signalling.calcium	(at2g26180 : 164.0) IQ-domain 6 (IQD6); CONTAINS InterPro DOMAIN/s: IQ calmodulin-binding region (InterPro:IPR000048); BEST Arabidopsis thaliana protein match is: IQ-domain 8 (TAIR:AT1G72670.1); Has 885 Blast hits to 872 proteins in 51 species: Archae - 0; Bacteria - 0; Metazoa - 22; Fungi - 10; Plants - 828; Viruses - 0; Other Eukaryotes - 25 (source: NCBI BLink). & (reliability: 328.0) & (origi…	9	5	2	1	1	2	1	2	1	1	2	1	2	2	3
Sobic.004G047100	PF12763	PF00350	PF16880						Cytoskeletal-regulatory_complex_EF_hand	Dynamin_family	N-terminal_EH-domain_containing_protein						PTHR11216.PTHR11216:SF83			K12483		AT3G20290.1	ATEHD1.EHD1	EPS15 homology domain 1	LOC_Os02g06340.1	EH domain-containing protein 1. putative. expressed					signalling.calcium	(at3g20290 : 877.0) Encodes AtEHD1 one of the Arabidopsis Eps15 homology domain proteins involved in endocytosis (AtEHD2 At4g05520).; EPS15 homology domain 1 (EHD1); FUNCTIONS IN: GTP binding GTPase activity calcium ion binding; INVOLVED IN: endocytosis; LOCATED IN: endosome microsome membrane cytoplasm; EXPRESSED IN: 24 plant structures; EXPRESSED DURING: 15 growth stages; CONTAINS InterPro DOMA…	75	25	6	4	4	5	5	9	9	6	13	13	22	23	46
Sobic.002G319300	PF00307	PF00612							Calponin_homology_(CH)_domain	IQ_calmodulin-binding_motif							PTHR11915	KOG0165		K16743	GO:0005515	AT4G21820.1		binding;calmodulin binding	LOC_Os07g33370.1	IQ calmodulin-binding motif family protein. expressed					signalling.calcium	(at4g21820 : 375.0) binding;calmodulin binding; FUNCTIONS IN: calmodulin binding binding; LOCATED IN: chloroplast; EXPRESSED IN: 13 plant structures; EXPRESSED DURING: 6 growth stages; CONTAINS InterPro DOMAIN/s: Calponin-homology (InterPro:IPR016146) Armadillo (InterPro:IPR000225) Calponin-like actin-binding (InterPro:IPR001715) Armadillo-type fold (InterPro:IPR016024) IQ calmodulin-binding regi…	64	19	5	2	2	2	2	3	3	2	6	5	6	4	7
Sobic.003G032200	PF00612								IQ_calmodulin-binding_motif								PTHR32295.PTHR32295:SF6				GO:0005515	AT2G26180.1	IQD6	IQ-domain 6	LOC_Os01g09790.1	IQ calmodulin-binding motif domain containing protein. expressed					signalling.calcium	(at2g26180 : 184.0) IQ-domain 6 (IQD6); CONTAINS InterPro DOMAIN/s: IQ calmodulin-binding region (InterPro:IPR000048); BEST Arabidopsis thaliana protein match is: IQ-domain 8 (TAIR:AT1G72670.1); Has 885 Blast hits to 872 proteins in 51 species: Archae - 0; Bacteria - 0; Metazoa - 22; Fungi - 10; Plants - 828; Viruses - 0; Other Eukaryotes - 25 (source: NCBI BLink). & (reliability: 368.0) & (origi…	52	26	18	10	9	9	7	9	10	10	12	16	21	19	27
Sobic.008G114900	PF00786	PF00620							P21-Rho-binding_domain	RhoGAP_domain							PTHR23177.PTHR23177:SF17				GO:0007165	AT4G03100.1		Rho GTPase activating protein with PAK-box/P21-Rho-binding domain	LOC_Os12g34840.1	rhoGAP domain containing protein. expressed					signalling.G-proteins	(at4g03100 : 405.0) Rho GTPase activating protein with PAK-box/P21-Rho-binding domain; FUNCTIONS IN: Rac GTPase activator activity; INVOLVED IN: signal transduction; LOCATED IN: intracellular; EXPRESSED IN: 12 plant structures; EXPRESSED DURING: 6 growth stages; CONTAINS InterPro DOMAIN/s: PAK-box/P21-Rho-binding (InterPro:IPR000095) Rho GTPase activation protein (InterPro:IPR008936) RhoGAP (Inte…	42	12	6	4	2	2	2	2	2	2	2	3	4	4	7
Sobic.010G119300	PF00069	PF00139							Protein_kinase_domain	Legume_lectin_domain							PTHR27007.PTHR27007:SF21	KOG1187	2.7.11.1		GO:0006468.GO:0005524.GO:0004672.GO:0030246	AT5G55830.1		Concanavalin A-like lectin protein kinase family protein	LOC_Os06g17490.1	expressed protein					signalling.receptor kinases.legume-lectin	(at5g55830 : 569.0) Concanavalin A-like lectin protein kinase family protein; FUNCTIONS IN: kinase activity; INVOLVED IN: protein amino acid phosphorylation; LOCATED IN: endomembrane system; EXPRESSED IN: 15 plant structures; EXPRESSED DURING: 6 growth stages; CONTAINS InterPro DOMAIN/s: Legume lectin beta chain (InterPro:IPR001220) Protein kinase ATP binding site (InterPro:IPR017441) Serine/thre…	27	11	2	1	1	1	1	2	2	1	2	2	5	4	7
Sobic.005G034500	PF13855	PF00069							Leucine_rich_repeat	Protein_kinase_domain							PTHR27008.PTHR27008:SF33	KOG1187	2.7.11.1		GO:0005515.GO:0006468.GO:0005524.GO:0004672	AT2G36570.1		Leucine-rich repeat protein kinase family protein	LOC_Os12g05120.1	receptor kinase. putative. expressed					signalling.receptor kinases.leucine rich repeat III	(at2g36570 : 349.0) Leucine-rich repeat protein kinase family protein; FUNCTIONS IN: protein serine/threonine kinase activity kinase activity ATP binding; INVOLVED IN: transmembrane receptor protein tyrosine kinase signaling pathway protein amino acid phosphorylation; LOCATED IN: plasma membrane; EXPRESSED IN: 21 plant structures; EXPRESSED DURING: 13 growth stages; CONTAINS InterPro DOMAIN/s: Pr…	22	16	7	4	3	4	3	4	4	6	3	3	4	6	5
Sobic.007G211200	PF08263	PF13855	PF00069						Leucine_rich_repeat_N-terminal_domain	Leucine_rich_repeat	Protein_kinase_domain						PTHR27008.PTHR27008:SF41	KOG1187	2.7.11.1		GO:0005515.GO:0006468.GO:0005524.GO:0004672	AT2G42290.1		Leucine-rich repeat protein kinase family protein	LOC_Os08g39590.1	inactive receptor kinase At2g26730 precursor. putative. expressed					signalling.receptor kinases.leucine rich repeat III	(at3g57830 : 285.0) Leucine-rich repeat protein kinase family protein; FUNCTIONS IN: protein serine/threonine kinase activity kinase activity ATP binding; INVOLVED IN: transmembrane receptor protein tyrosine kinase signaling pathway protein amino acid phosphorylation; LOCATED IN: endomembrane system; EXPRESSED IN: 18 plant structures; EXPRESSED DURING: 10 growth stages; CONTAINS InterPro DOMAIN/s…	12	7	3	1	2	2	1	3	3	2	2	2	3	5	5
Sobic.002G142200	PF00560	PF08263	PF13855	PF00069					Leucine_Rich_Repeat	Leucine_rich_repeat_N-terminal_domain	Leucine_rich_repeat	Protein_kinase_domain					PTHR27008.PTHR27008:SF50	KOG1187	2.7.11.1		GO:0005515.GO:0006468.GO:0005524.GO:0004672	AT2G15300.1		Leucine-rich repeat protein kinase family protein	LOC_Os09g02250.1	transposon protein. putative. unclassified. expressed					signalling.receptor kinases.leucine rich repeat III	(at5g67280 : 292.0) receptor-like kinase (RLK); FUNCTIONS IN: protein serine/threonine kinase activity kinase activity ATP binding; INVOLVED IN: transmembrane receptor protein tyrosine kinase signaling pathway protein amino acid phosphorylation; LOCATED IN: endomembrane system; EXPRESSED IN: 22 plant structures; EXPRESSED DURING: 13 growth stages; CONTAINS InterPro DOMAIN/s: Protein kinase cataly…	13	4	3	1	1	1	1	2	2	2	2	2	3	4	8
Sobic.007G019600	PF08263|PF13855|PF00069	PF13855|PF00069|	PF00069|						Leucine_rich_repeat_N-terminal_domain|Leucine_rich_repeat|Protein_kinase_domain	Leucine_rich_repeat|Protein_kinase_domain|	Protein_kinase_domain|						PTHR27006.PTHR27006:SF18	KOG1187	2.7.11.1|2.7.11.1.2.7.10.1		GO:0005515.GO:0006468.GO:0005524.GO:0004672|GO:0006468.GO:0005524.GO:0004672	AT2G45340.1|AT5G51560.1		Leucine-rich repeat protein kinase family protein	LOC_Os08g02440.1	expressed protein					signalling.receptor kinases.leucine rich repeat IV	(at5g51560 : 673.0) Leucine-rich repeat protein kinase family protein; FUNCTIONS IN: protein serine/threonine kinase activity protein kinase activity ATP binding; INVOLVED IN: transmembrane receptor protein tyrosine kinase signaling pathway protein amino acid phosphorylation; LOCATED IN: endomembrane system; EXPRESSED IN: 21 plant structures; EXPRESSED DURING: 14 growth stages; CONTAINS InterPro …	43	15	9	6	3	6	3	5	6	9	6	10	12	10	16
Sobic.001G061400	PF07714								Protein_tyrosine_and_serine/threonine_kinase								PTHR27003.PTHR27003:SF50	KOG1187	2.7.11.1		GO:0006468.GO:0004672	AT3G03770.2		Leucine-rich repeat protein kinase family protein	LOC_Os03g57780.1	protein kinase. putative. expressed					signalling.receptor kinases.leucine rich repeat VI	(at3g03770 : 675.0) Leucine-rich repeat protein kinase family protein; FUNCTIONS IN: protein serine/threonine kinase activity protein kinase activity ATP binding; INVOLVED IN: transmembrane receptor protein tyrosine kinase signaling pathway protein amino acid phosphorylation; LOCATED IN: endomembrane system; EXPRESSED IN: 22 plant structures; EXPRESSED DURING: 13 growth stages; CONTAINS InterPro …	53	27	18	8	6	7	5	7	5	7	6	9	7	7	9
Sobic.003G338200	PF08263	PF00560	PF07714						Leucine_rich_repeat_N-terminal_domain	Leucine_Rich_Repeat	Protein_tyrosine_and_serine/threonine_kinase						PTHR27000.PTHR27000:SF162	KOG1187	2.7.11.1		GO:0005515.GO:0006468.GO:0004672	AT3G56370.1		Leucine-rich repeat protein kinase family protein	LOC_Os01g60670.1	receptor-like protein kinase precursor. putative. expressed					signalling.receptor kinases.leucine rich repeat VII	(at3g56370 : 758.0) Leucine-rich repeat protein kinase family protein; FUNCTIONS IN: protein serine/threonine kinase activity kinase activity ATP binding; INVOLVED IN: transmembrane receptor protein tyrosine kinase signaling pathway protein amino acid phosphorylation; LOCATED IN: endomembrane system; EXPRESSED IN: 22 plant structures; EXPRESSED DURING: 13 growth stages; CONTAINS InterPro DOMAIN/s…	40	24	11	5	4	3	2	2	2	2	2	3	3	2	3
Sobic.002G113400	PF00226	PF11926							DnaJ_domain	Domain_of_unknown_function_(DUF3444)							PTHR24078.PTHR24078:SF224					AT5G27240.1		DNAJ heat shock N-terminal domain-containing protein	LOC_Os01g27740.3	dnaJ domain containing protein. expressed					stress.abiotic.heat	(at5g18750 : 279.0) DNAJ heat shock N-terminal domain-containing protein; FUNCTIONS IN: unfolded protein binding heat shock protein binding; INVOLVED IN: protein folding; LOCATED IN: cellular_component unknown; EXPRESSED IN: 19 plant structures; EXPRESSED DURING: 8 growth stages; CONTAINS InterPro DOMAIN/s: Molecular chaperone heat shock protein Hsp40 DnaJ (InterPro:IPR015609) Heat shock protein …	6	2	1	1	1	1	1	1	1	1	2	2	2	2	3
Sobic.001G267800	PF00314								Thaumatin_family								PTHR31048.PTHR31048:SF4					AT4G38660.1		Pathogenesis-related thaumatin superfamily protein	LOC_Os10g05600.1	thaumatin-like protein 1 precursor. putative. expressed					stress.biotic	(at4g38660 : 221.0) Pathogenesis-related thaumatin superfamily protein; CONTAINS InterPro DOMAIN/s: Thaumatin pathogenesis-related (InterPro:IPR001938); BEST Arabidopsis thaliana protein match is: THAUMATIN-LIKE PROTEIN 1 (TAIR:AT4G24180.1); Has 1636 Blast hits to 1618 proteins in 187 species: Archae - 0; Bacteria - 43; Metazoa - 60; Fungi - 87; Plants - 1419; Viruses - 4; Other Eukaryotes - 23 (…	225	138	58	29	31	26	23	26	31	37	32	34	44	43	35
