# Supplementary material for: Bioenergy sorghum nodal root bud development: morphometric, transcriptomic and gene regulatory network analysis
Source: Front Plant Sci. 2024 Oct 21;15:1456627. doi: 10.3389/fpls.2024.1456627 (PMC11532172; doi:10.3389/fpls.2024.1456627)
Supplement: Supplementary Data Sheet 3 — Analysis of first tier neighbors of NRB gene regulatory network (GRN) TFs with high expression early in NRB development. TFs that are connected to and could therefore regulate TFs expressed early in NRB development are listed in files labeled ‘activators first neighbors’. Genes that are connected to that could be regulated by TFs expressed early in development are listed in files labeled ‘activated first neighbors’. [file DataSheet3.zip › S-File3-NRB_network_early TFs/HD-ZIP.HB13_Sobic.001G253900_activated_first_neighbors.xlsx]

## Sheet: Sheet1
GeneIDV3	Pfam1	Pfam2	Pfam3	Pfam4	Pfam5	Pfam6	Pfam7	Pfam8	Pfam1_domain	Pfam2_domain	Pfam3_domain	Pfam4_domain	Pfam5_domain	Pfam6_domain	Pfam7_domain	Pfam8_domain	Panther	KOG	KEGG_ec	KO	GO	Best_hit_arabi_name	arabi_symbol	arabi_defline	Best_hit_rice_name	rice_defline	Functional_category	misc_annotation	Rice_Annotation	Arabidopsis_Annotation	MapmanProcess	ArabidopsisID_description	TX08001_Nodal_Root_Bud_Node_Phy_7_TPMmean	TX08001_Nodal_Root_Bud_Node_Phy_8_TPMmean	TX08001_Nodal_Root_Bud_Node_Phy_9_TPMmean	TX08001_Nodal_Root_Bud_Node_Phy_10_TPMmean	TX08001_Nodal_Root_Bud_Node_Phy_11_TPMmean	TX08001_Nodal_Root_Bud_Node_Phy_12_TPMmean	TX08001_Nodal_Root_Bud_Node_Phy_13_TPMmean	TX08001_Nodal_Root_Bud_Node_Phy_14_TPMmean	TX08001_Nodal_Root_Bud_Node_Phy_15_TPMmean	TX08001_Nodal_Root_Bud_Node_Phy_16_TPMmean	TX08001_Nodal_Root_Bud_Node_Phy_17_TPMmean	TX08001_Nodal_Root_Bud_Node_Phy_18_TPMmean	TX08001_Nodal_Root_Bud_Node_Phy_19_TPMmean	TX08001_Nodal_Root_Bud_Node_Phy_20_TPMmean	TX08001_Nodal_Root_Bud_Node_Phy_21_TPMmean
Sobic.001G253900	PF02183	PF00046							Homeobox_associated_leucine_zipper	Homeodomain							PTHR24326.PTHR24326:SF225	KOG0483		K09338	GO:0043565.GO:0006355.GO:0003700.GO:0003677	AT1G69780.1	ATHB13	Homeobox-leucine zipper protein family	LOC_Os10g26500.1	homeobox associated leucine zipper. putative. expressed	Transcription_factors		homeobox associated leucine zipper	Homeobox-leucine zipper protein family	RNA.regulation of transcription.HBHomeobox transcription factor family	(at1g69780 : 158.0) Encodes a homeodomain leucine zipper class I (HD-Zip I) protein.; ATHB13; FUNCTIONS IN: sequence-specific DNA binding DNA binding sequence-specific DNA binding transcription factor activity; INVOLVED IN: cotyledon morphogenesis regulation of transcription DNA-dependent response to sucrose stimulus leaf morphogenesis; LOCATED IN: nucleus; EXPRESSED IN: 22 plant structures; EXPR…	34	30	13	9	11	9	11	8	7	4	3	2	2	2	1
Sobic.007G214700	PF02469								Fasciclin_domain								PTHR32077.PTHR32077:SF3					AT2G04780.2	FLA7	FASCICLIN-like arabinoogalactan 7	LOC_Os09g30486.1	fasciclin domain containing protein. expressed	Cell_wall		cell wall.cell wall proteins.AGPs.AGP	(at2g04780 : 187.0) fasciclin-like arabinogalactan-protein 7 (Fla7); FASCICLIN-like arabinoogalactan 7 (FLA7); LOCATED IN: anchored to plasma membrane plasma membrane anchored to membrane membrane; EXPRESSED IN: 22 plant structures; EXPRESSED DURING: 13 growth stages; CONTAINS InterPro DOMAIN/s: FAS1 domain (InterPro:IPR000782); BEST Arabidopsis thaliana protein match is: FASCICLIN-like arabinoga…	cell wall.cell wall proteins.AGPs.AGP	(at2g04780 : 187.0) fasciclin-like arabinogalactan-protein 7 (Fla7); FASCICLIN-like arabinoogalactan 7 (FLA7); LOCATED IN: anchored to plasma membrane plasma membrane anchored to membrane membrane; EXPRESSED IN: 22 plant structures; EXPRESSED DURING: 13 growth stages; CONTAINS InterPro DOMAIN/s: FAS1 domain (InterPro:IPR000782); BEST Arabidopsis thaliana protein match is: FASCICLIN-like arabinoga…	254	230	162	73	68	47	66	59	41	33	34	39	46	37	47
Sobic.006G186300	PF02469								Fasciclin_domain								PTHR32382.PTHR32382:SF5					AT2G45470.1	AGP8.FLA8	FASCICLIN-like arabinogalactan protein 8	LOC_Os04g48490.1	fasciclin-like arabinogalactan protein. putative. expressed	Cell_wall		fasciclin-like arabinogalactan protein	FASCICLIN-like arabinogalactan-protein 10	cell wall.cell wall proteins.AGPs.AGP	(at3g60900 : 318.0) FASCICLIN-like arabinogalactan-protein 10 (FLA10); LOCATED IN: anchored to plasma membrane plasma membrane anchored to membrane; EXPRESSED IN: 17 plant structures; EXPRESSED DURING: 8 growth stages; CONTAINS InterPro DOMAIN/s: FAS1 domain (InterPro:IPR000782); BEST Arabidopsis thaliana protein match is: FASCICLIN-like arabinogalactan protein 8 (TAIR:AT2G45470.1); Has 12874 Bla…	49	37	23	7	4	5	3	5	5	5	3	4	6	6	8
Sobic.009G070500	PF08263	PF13855							Leucine_rich_repeat_N-terminal_domain	Leucine_rich_repeat							PTHR27000.PTHR27000:SF4	KOG4579			GO:0005515	AT4G29240.1		Leucine-rich repeat (LRR) family protein	LOC_Os05g09640.1	uncharacterized protein At4g06744 precursor. putative. expressed	Cell_wall		cell wall.cell wall proteins.LRR	(at4g29240 : 367.0) Leucine-rich repeat (LRR) ; INVOLVED IN: biological_process unknown; LOCATED IN: endomembrane system; EXPRESSED IN: 19 plant structures; EXPRESSED DURING: 13 growth stages; CONTAINS InterPro DOMAIN/s: Leucine-rich repeat-containing N-terminal domain type 2 (InterPro:IPR013210) Leucine-rich repeat (InterPro:IPR001611); BEST Arabidopsis thaliana protein match is: Leucine-rich re…	cell wall.cell wall proteins.LRR	(at4g29240 : 367.0) Leucine-rich repeat (LRR) family protein; INVOLVED IN: biological_process unknown; LOCATED IN: endomembrane system; EXPRESSED IN: 19 plant structures; EXPRESSED DURING: 13 growth stages; CONTAINS InterPro DOMAIN/s: Leucine-rich repeat-containing N-terminal domain type 2 (InterPro:IPR013210) Leucine-rich repeat (InterPro:IPR001611); BEST Arabidopsis thaliana protein match is: L…	30	24	11	5	4	5	4	5	4	4	2	3	4	5	5
Sobic.004G215000																	PTHR27000.PTHR27000:SF203					AT4G06744.1		Leucine-rich repeat (LRR) family protein	LOC_Os02g40260.1	uncharacterized protein At4g06744 precursor. putative. expressed	Cell_wall		cell wall.cell wall proteins.LRR	(at4g06744 : 285.0) Leucine-rich repeat (LRR) ; BEST Arabidopsis thaliana protein match is: Leucine-rich repeat (LRR) (TAIR:AT3G19320.1); Has 45026 Blast hits to 12967 proteins in 516 species: Archae - 11; Bacteria - 711; Metazoa - 1155; Fungi - 115; Plants - 40928; Viruses - 0; Other Eukaryotes - 2106 (source: NCBI BLink). & (reliability: 570.0) & (original description: polypeptide=Sobic.004G215…	cell wall.cell wall proteins.LRR	(at4g06744 : 285.0) Leucine-rich repeat (LRR) family protein; BEST Arabidopsis thaliana protein match is: Leucine-rich repeat (LRR) family protein (TAIR:AT3G19320.1); Has 45026 Blast hits to 12967 proteins in 516 species: Archae - 11; Bacteria - 711; Metazoa - 1155; Fungi - 115; Plants - 40928; Viruses - 0; Other Eukaryotes - 2106 (source: NCBI BLink). & (reliability: 570.0) & (original descripti…	354	336	246	93	70	50	49	50	60	54	36	42	72	66	79
Sobic.010G246500	PF06955	PF00722							Xyloglucan_endo-transglycosylase_(XET)_C-terminus	Glycosyl_hydrolases_family_16							PTHR31062.PTHR31062:SF50		2.4.1.207		GO:0048046.GO:0016762.GO:0006073.GO:0005618.GO:0005975.GO:0004553	AT5G57560.1	TCH4.XTH22	Xyloglucan endotransglucosylase/hydrolase family protein	LOC_Os06g48170.1	glycosyl hydrolases family 16. putative. expressed	Cell_wall		glycosyl hydrolases family 16	xyloglucan endotransglucosylase/hydrolase 24	cell wall.degradation.mannan-xylose-arabinose-fucose	(at5g57560 : 285.0) Encodes a cell wall-modifying enzyme rapidly upregulated in response to environmental stimuli; Touch 4 (TCH4); CONTAINS InterPro DOMAIN/s: Xyloglucan endotransglucosylase/hydrolase (InterPro:IPR016455) Xyloglucan endo-transglycosylase C-terminal (InterPro:IPR010713) Concanavalin A-like lectin/glucanase subgroup (InterPro:IPR013320) Concanavalin A-like lectin/glucanase (InterPr…	7	6	2	1	1	1	1	1	1	0	0	1	1	1	1
Sobic.004G126700	PF06955	PF00722							Xyloglucan_endo-transglycosylase_(XET)_C-terminus	Glycosyl_hydrolases_family_16							PTHR31062.PTHR31062:SF24		3.2.1.151	K08235	GO:0048046.GO:0016762.GO:0006073.GO:0005618.GO:0005975.GO:0004553	AT5G57530.1	AtXTH12.XTH12	xyloglucan endotransglucosylase/hydrolase 12	LOC_Os02g17880.1	glycosyl hydrolases family 16. putative. expressed	Cell_wall		glycosyl hydrolases family 16	xyloglucan endotransglucosylase/hydrolase 12	cell wall.degradation.mannan-xylose-arabinose-fucose	(at5g57530 : 243.0) xyloglucan endotransglucosylase/hydrolase 12 (XTH12); CONTAINS InterPro DOMAIN/s: Xyloglucan endotransglucosylase/hydrolase (InterPro:IPR016455) Xyloglucan endo-transglycosylase C-terminal (InterPro:IPR010713) Concanavalin A-like lectin/glucanase subgroup (InterPro:IPR013320) Concanavalin A-like lectin/glucanase (InterPro:IPR008985) Glycoside hydrolase family 16 (InterPro:IPR0…	84	39	7	4	4	3	2	3	2	2	2	2	3	4	9
Sobic.006G228100	PF06955	PF00722							Xyloglucan_endo-transglycosylase_(XET)_C-terminus	Glycosyl_hydrolases_family_16							PTHR31062.PTHR31062:SF11		2.4.1.207.3.2.1.151	K08235	GO:0048046.GO:0016762.GO:0006073.GO:0005618.GO:0005975.GO:0004553	AT4G03210.1	XTH9	xyloglucan endotransglucosylase/hydrolase 9	LOC_Os04g53950.2	glycosyl hydrolases family 16 protein. protein. expressed	Cell_wall		glycosyl hydrolases family 16 protein protein	xyloglucan endotransglucosylase/hydrolase 9	cell wall.modification	(at4g03210 : 331.0) encodes a member of xyloglucan endotransglucosylase/hydrolases (XTHs) that catalyze the cleavage and molecular grafting of xyloglucan chains function in loosening and rearrangement of the cell wall. Gene is expressed in shoot apex region flower buds flower stalks and internodes bearing flowers.; xyloglucan endotransglucosylase/hydrolase 9 (XTH9); FUNCTIONS IN: hydrolase activi…	235	112	53	23	19	23	16	20	14	29	10	27	28	23	18
Sobic.001G179400	PF06955	PF00722							Xyloglucan_endo-transglycosylase_(XET)_C-terminus	Glycosyl_hydrolases_family_16							PTHR31062.PTHR31062:SF11		2.4.1.207.3.2.1.151	K08235	GO:0048046.GO:0016762.GO:0006073.GO:0005618.GO:0005975.GO:0004553	AT4G03210.1	XTH9	xyloglucan endotransglucosylase/hydrolase 9	LOC_Os04g53950.2	glycosyl hydrolases family 16 protein. protein. expressed	Cell_wall		glycosyl hydrolases family 16 protein protein	xyloglucan endotransglucosylase/hydrolase 9	cell wall.modification	(at4g03210 : 332.0) encodes a member of xyloglucan endotransglucosylase/hydrolases (XTHs) that catalyze the cleavage and molecular grafting of xyloglucan chains function in loosening and rearrangement of the cell wall. Gene is expressed in shoot apex region flower buds flower stalks and internodes bearing flowers.; xyloglucan endotransglucosylase/hydrolase 9 (XTH9); FUNCTIONS IN: hydrolase activi…	167	76	37	12	9	15	10	12	9	19	7	17	13	16	13
Sobic.006G204500	PF03283								Pectinacetylesterase								PTHR21562.PTHR21562:SF17				GO:0016787	AT4G19410.1		Pectinacetylesterase family protein	LOC_Os04g51340.1	pectinacetylesterase domain containing protein. expressed	Cell_wall		pectinacetylesterase domain containing protein	Pectinacetylesterase	cell wall.pectin*esterases.acetyl esterase	(at4g19410 : 478.0) Pectinacetylesterase family protein; FUNCTIONS IN: actin binding carboxylesterase activity; INVOLVED IN: cytoskeleton organization; LOCATED IN: plant-type cell wall; EXPRESSED IN: 23 plant structures; EXPRESSED DURING: 13 growth stages; CONTAINS InterPro DOMAIN/s: Pectinacetylesterase (InterPro:IPR004963) Profilin/allergen (InterPro:IPR002097); BEST Arabidopsis thaliana protei…	169	160	112	55	46	33	40	43	43	30	33	33	43	38	50
Sobic.009G136000	PF03999								Microtubule_associated_protein_(MAP65/ASE1_family)								PTHR19321.PTHR19321:SF4	KOG4302		K16732	GO:0008017.GO:0000910.GO:0000226	AT4G26760.1	MAP65-2	microtubule-associated protein 65-2	LOC_Os05g33890.1	microtubule associated protein. putative. expressed					cell.organisation.cytoskeleton.mikrotubuli.MAP65	(at5g55230 : 434.0) Binds and bundles microtubules. Plays a role in stabilizing anti-parallel microtubules in the central spindle at anaphase to early cytokinesis but is not essential at the midline of the phragmoplast at later stages. The timing with which the MAP65-1 was targeted to the spindle appears to be regulated by a phosphorylation sensitive switch. Enhances microtubule polymerization pr…	69	37	17	9	8	8	8	10	10	6	12	9	17	14	18
Sobic.003G046400	PF08513	PF00400							LisH	WD_domain_G-beta_repeat							PTHR22847.PTHR22847:SF437	KOG0266			GO:0005515	AT4G32551.1	LUG.RON2	LisH dimerisation motif;WD40/YVTN repeat-like-containing domain	LOC_Os01g08190.1	transcriptional corepressor LEUNIG. putative. expressed					development.unspecified	(at4g32551 : 590.0) LEUNIG regulates floral organ identitygynoecium and ovule development. Negatively regulates AGAMOUS . Encodes a glutamine-rich protein with seven WD repeats similar to transcriptional corepressors.; LEUNIG (LUG); FUNCTIONS IN: transcription repressor activity protein heterodimerization activity; INVOLVED IN: flower development negative regulation of transcription; LOCATED IN: …	17	8	5	3	3	2	2	2	1	1	2	2	2	1	1
Sobic.010G209800	PF03352								Methyladenine_glycosylase								PTHR31116.PTHR31116:SF1		3.2.2.20	K01246	GO:0008725.GO:0006284	AT5G57970.1		DNA glycosylase superfamily protein	LOC_Os06g44050.1	methyladenine glycosylase. putative. expressed					DNA.repair	(at5g57970 : 310.0) DNA glycosylase superfamily protein; FUNCTIONS IN: DNA-3-methyladenine glycosylase I activity catalytic activity; INVOLVED IN: DNA repair base-excision repair; EXPRESSED IN: 10 plant structures; EXPRESSED DURING: 6 growth stages; CONTAINS InterPro DOMAIN/s: DNA glycosylase (InterPro:IPR011257) Methyladenine glycosylase (InterPro:IPR005019); BEST Arabidopsis thaliana protein ma…	28	16	11	5	5	4	3	5	4	4	8	4	6	5	6
Sobic.010G178300	PF00171								Aldehyde_dehydrogenase_family								PTHR11699.PTHR11699:SF157		1.2.1.5	K12355	GO:0055114.GO:0016491.GO:0008152	AT3G24503.1	ALDH1A.ALDH2C4.REF1	aldehyde dehydrogenase 2C4	LOC_Os01g40870.1	aldehyde dehydrogenase. putative. expressed					fermentation.aldehyde dehydrogenase	(at3g24503 : 561.0) Arabidopsis thaliana aldehyde dehydrogenase AtALDH1a mRNA. a sinapaldehyde dehydrogenase catalyzes both the oxidation of coniferylaldehyde and sinapaldehyde forming ferulic acid and sinapic acid respectively; aldehyde dehydrogenase 2C4 (ALDH2C4); FUNCTIONS IN: 3-chloroallyl aldehyde dehydrogenase activity coniferyl-aldehyde dehydrogenase activity aldehyde dehydrogenase (NAD) a…	22	18	10	6	4	6	5	6	6	7	3	4	5	5	8
Sobic.001G247700	PF08541	PF08392							3-Oxoacyl-[acyl-carrier-protein_(ACP)]_synthase_III_C_terminal	FAE1/Type_III_polyketide_synthase-like_protein							PTHR31561.PTHR31561:SF16		2.3.1.199.2.3.1.119	K15397	GO:0016747.GO:0008610.GO:0016020.GO:0006633	AT2G26640.1	KCS11	3-ketoacyl-CoA synthase 11	LOC_Os10g28060.1	3-ketoacyl-CoA synthase. putative. expressed	Suberin				lipid metabolism.FA synthesis and FA elongation.beta ketoacyl CoA synthase	(at2g26640 : 538.0) Encodes KCS11 a member of the 3-ketoacyl-CoA synthase family involved in the biosynthesis of VLCFA (very long chain fatty acids).; 3-ketoacyl-CoA synthase 11 (KCS11); FUNCTIONS IN: transferase activity transferring acyl groups other than amino-acyl groups catalytic activity; INVOLVED IN: response to cold response to light stimulus response to osmotic stress; LOCATED IN: membra…	5	4	2	0	0	0	0	0	0	0	0	0	0	0	0
Sobic.001G493100	PF14368								Probable_lipid_transfer								PTHR33044.PTHR33044:SF28					AT2G44300.1		Bifunctional inhibitor/lipid-transfer protein/seed storage 2S albumin superfamily protein	LOC_Os03g07100.1	LTPL82 - Protease inhibitor/seed storage/LTP family protein precursor. expressed			misc.protease inhibitor/seed storage/lipid transfer protein (LTP)		lipid metabolism.lipid transfer proteins etc	(at2g44300 : 127.0) Bifunctional inhibitor/lipid-transfer protein/seed storage 2S albumin superfamily protein; FUNCTIONS IN: lipid binding; INVOLVED IN: lipid transport; LOCATED IN: plasma membrane anchored to membrane; EXPRESSED IN: 21 plant structures; EXPRESSED DURING: 13 growth stages; CONTAINS InterPro DOMAIN/s: Bifunctional inhibitor/plant lipid transfer protein/seed storage (InterPro:IPR01…	20	16	9	2	4	0	0	0	0	0	0	0	0	0	0
Sobic.003G162500	PF03982	PF12146							Diacylglycerol_acyltransferase_	Serine_aminopeptidase_S33							PTHR22753.PTHR22753:SF10				GO:0016747	AT1G54570.1		Esterase/lipase/thioesterase family protein	LOC_Os01g26000.1	expressed protein					lipid metabolism.unassigned	(at1g54570 : 559.0) Esterase/lipase/thioesterase family protein; FUNCTIONS IN: transferase activity transferring acyl groups other than amino-acyl groups catalytic activity; LOCATED IN: chloroplast plastoglobule; EXPRESSED IN: 22 plant structures; EXPRESSED DURING: 13 growth stages; CONTAINS InterPro DOMAIN/s: Diacylglycerol acyltransferase (InterPro:IPR007130); BEST Arabidopsis thaliana protein …	6	3	2	2	1	1	1	1	1	1	1	1	1	1	1
Sobic.007G041200	PF00067								Cytochrome_P450								PTHR24298.PTHR24298:SF45	KOG0156			GO:0055114.GO:0020037.GO:0016705.GO:0005506	AT1G64940.1	CYP89A6	cytochrome P450. family 87. subfamily A. polypeptide 6	LOC_Os06g22340.1	cytochrome P450. putative. expressed					misc.cytochrome P450	(at1g64940 : 353.0) member of CYP89A; cytochrome P450 family 87 subfamily A polypeptide 6 (CYP89A6); FUNCTIONS IN: electron carrier activity monooxygenase activity iron ion binding oxygen binding heme binding; INVOLVED IN: oxidation reduction; LOCATED IN: endomembrane system; CONTAINS InterPro DOMAIN/s: Cytochrome P450 (InterPro:IPR001128) Cytochrome P450 conserved site (InterPro:IPR017972) Cytoc…	16	11	5	3	1	2	1	1	2	2	0	1	2	2	3
Sobic.009G141300	PF00657								GDSL-like_Lipase/Acylhydrolase								PTHR22835.PTHR22835:SF165		3.1.1.3		GO:0016788	AT1G71691.2		GDSL-like Lipase/Acylhydrolase superfamily protein	LOC_Os05g34700.1	GDSL-like lipase/acylhydrolase. putative. expressed					misc.GDSL-motif lipase	(at1g71691 : 430.0) GDSL-like Lipase/Acylhydrolase superfamily protein; FUNCTIONS IN: hydrolase activity acting on ester bonds carboxylesterase activity; INVOLVED IN: lipid metabolic process; LOCATED IN: endomembrane system; EXPRESSED IN: 10 plant structures; EXPRESSED DURING: 6 growth stages; CONTAINS InterPro DOMAIN/s: Lipase GDSL (InterPro:IPR001087); BEST Arabidopsis thaliana protein match is…	17	12	5	1	1	1	0	1	1	1	1	1	2	2	5
Sobic.010G168700	PF00657								GDSL-like_Lipase/Acylhydrolase								PTHR22835.PTHR22835:SF230		3.1.1.3		GO:0016788	AT1G29670.1		GDSL-like Lipase/Acylhydrolase superfamily protein	LOC_Os06g36520.1	GDSL-like lipase/acylhydrolase. putative. expressed					misc.GDSL-motif lipase	(at1g29670 : 212.0) GDSL-like Lipase/Acylhydrolase superfamily protein; FUNCTIONS IN: hydrolase activity acting on ester bonds carboxylesterase activity; INVOLVED IN: lipid metabolic process; LOCATED IN: apoplast cell wall chloroplast; EXPRESSED IN: 23 plant structures; EXPRESSED DURING: 14 growth stages; CONTAINS InterPro DOMAIN/s: Lipase GDSL (InterPro:IPR001087); BEST Arabidopsis thaliana prot…	12	13	8	6	6	2	3	2	3	1	2	1	1	1	1
Sobic.003G019900	PF00657								GDSL-like_Lipase/Acylhydrolase								PTHR22835.PTHR22835:SF211		3.1.1.49		GO:0016788	AT5G45910.1		GDSL-like Lipase/Acylhydrolase superfamily protein	LOC_Os01g11710.1	GDSL-like lipase/acylhydrolase. putative. expressed					misc.GDSL-motif lipase	(at5g45910 : 323.0) GDSL-like Lipase/Acylhydrolase superfamily protein; FUNCTIONS IN: hydrolase activity acting on ester bonds carboxylesterase activity; INVOLVED IN: lipid metabolic process; LOCATED IN: endomembrane system; EXPRESSED IN: 9 plant structures; EXPRESSED DURING: 4 anthesis C globular stage D bilateral stage; CONTAINS InterPro DOMAIN/s: Lipase GDSL (InterPro:IPR001087); BEST Arabidop…	38	21	12	5	4	7	5	5	5	5	2	4	6	7	11
Sobic.002G273500	PF00759								Glycosyl_hydrolase_family_9								PTHR22298.PTHR22298:SF29		3.2.1.4	K01179	GO:0005975.GO:0004553	AT4G39010.1	AtGH9B18.GH9B18	glycosyl hydrolase 9B18	LOC_Os09g36060.1	endoglucanase. putative. expressed	Cell_wall		endoglucanase	glycosyl hydrolase 9B18	misc.gluco- galacto- and mannosidases.endoglucanase	(at4g39010 : 603.0) glycosyl hydrolase 9B18 (GH9B18); FUNCTIONS IN: hydrolase activity hydrolyzing O-glycosyl compounds catalytic activity; INVOLVED IN: carbohydrate metabolic process; LOCATED IN: endomembrane system; EXPRESSED IN: 16 plant structures; EXPRESSED DURING: 8 growth stages; CONTAINS InterPro DOMAIN/s: Six-hairpin glycosidase (InterPro:IPR012341) Glycoside hydrolase family 9 active si…	32	23	15	10	5	4	4	4	4	5	6	6	6	4	4
Sobic.001G514300	PF13417	PF00043							Glutathione_S-transferase_N-terminal_domain	Glutathione_S-transferase_C-terminal_domain							PTHR11260.PTHR11260:SF209	KOG0867	2.5.1.18	K00799	GO:0005515	AT2G47730.1	ATGSTF5.ATGSTF8.GST6.GSTF8	glutathione S-transferase phi 8	LOC_Os03g04240.1	glutathione S-transferase. putative. expressed					misc.glutathione S transferases	(at2g47730 : 149.0) Encodes glutathione transferase belonging to the phi class of GSTs. Naming convention according to Wagner et al. (2002).; glutathione S-transferase phi 8 (GSTF8); FUNCTIONS IN: glutathione transferase activity glutathione binding; INVOLVED IN: in 8 processes; LOCATED IN: in 7 components; EXPRESSED IN: 25 plant structures; EXPRESSED DURING: 16 growth stages; CONTAINS InterPro D…	200	189	87	44	36	15	15	14	10	6	6	6	8	5	7
Sobic.001G083500	PF02298								Plastocyanin-like_domain								PTHR33021.PTHR33021:SF56				GO:0009055	AT2G27035.1	AtENODL20.ENODL20	early nodulin-like protein 20	LOC_Os03g55120.1	plastocyanin-like domain containing protein. putative. expressed	Photosynthesis		plastocyanin-like domain containing protein	early nodulin-like protein 20	misc.plastocyanin-like	(at2g27035 : 83.6) Has been classified as a stellacyanin. Has also been classified as an early nodulin-like protein (ENODL) because it does not have a His residue involved in Cu binding. ENODLs are proteins having one plastocyanin-like (PCNL) domain lacking the amino acid residues necessary for Cu binding.; early nodulin-like protein 20 (ENODL20); FUNCTIONS IN: electron carrier activity copper io…	64	53	44	25	15	22	16	12	11	15	7	12	15	15	15
Sobic.006G238000	PF14547								Hydrophobic_seed_protein								PTHR31731.PTHR31731:SF20					AT2G10940.2		Bifunctional inhibitor/lipid-transfer protein/seed storage 2S albumin superfamily protein	LOC_Os06g07220.1	LTPL128 - Protease inhibitor/seed storage/LTP family protein precursor. expressed			misc.protease inhibitor/seed storage/lipid transfer protein (LTP)		misc.protease inhibitor/seed storage/lipid transfer protein (LTP) family protein	(at4g15160 : 90.1) Bifunctional inhibitor/lipid-transfer protein/seed storage 2S albumin superfamily protein; FUNCTIONS IN: lipid binding; INVOLVED IN: lipid transport; LOCATED IN: endomembrane system; EXPRESSED IN: 18 plant structures; EXPRESSED DURING: 9 growth stages; CONTAINS InterPro DOMAIN/s: Bifunctional inhibitor/plant lipid transfer protein/seed storage (InterPro:IPR016140) Plant lipid t…	184	188	77	15	7	7	5	7	5	0	0	0	0	0	3
Sobic.006G172700	PF14547								Hydrophobic_seed_protein								PTHR31731.PTHR31731:SF24					AT4G12520.1		Bifunctional inhibitor/lipid-transfer protein/seed storage 2S albumin superfamily protein	LOC_Os04g46830.1	LTPL122 - Protease inhibitor/seed storage/LTP family protein precursor. expressed			misc.protease inhibitor/seed storage/lipid transfer protein (LTP)		misc.protease inhibitor/seed storage/lipid transfer protein (LTP) family protein	(at4g12480 : 81.6) a putative lipid transfer protein vernalization-responsive and cold-induced; pEARLI 1; FUNCTIONS IN: lipid binding; INVOLVED IN: defense response to fungus lipid transport; LOCATED IN: endomembrane system; EXPRESSED IN: 6 plant structures; EXPRESSED DURING: LP.06 six leaves visible LP.04 four leaves visible 4 anthesis LP.02 two leaves visible LP.08 eight leaves visible; CONTAIN…	959	1043	585	186	170	67	79	73	44	25	68	32	19	14	8
Sobic.004G291500	PF00234								Protease_inhibitor/seed_storage/LTP_family								PTHR31731.PTHR31731:SF24					AT4G12520.1		Bifunctional inhibitor/lipid-transfer protein/seed storage 2S albumin superfamily protein	LOC_Os02g44320.1	LTPL113 - Protease inhibitor/seed storage/LTP family protein precursor. expressed			misc.protease inhibitor/seed storage/lipid transfer protein (LTP)		misc.protease inhibitor/seed storage/lipid transfer protein (LTP) family protein	(at2g45180 : 91.7) Bifunctional inhibitor/lipid-transfer protein/seed storage 2S albumin superfamily protein; FUNCTIONS IN: lipid binding; INVOLVED IN: lipid transport; LOCATED IN: chloroplast thylakoid membrane; EXPRESSED IN: 22 plant structures; EXPRESSED DURING: 13 growth stages; CONTAINS InterPro DOMAIN/s: Bifunctional inhibitor/plant lipid transfer protein/seed storage (InterPro:IPR016140) P…	90	38	19	8	4	4	2	4	5	5	4	8	8	11	8
Sobic.003G070600	PF00106								short_chain_dehydrogenase								PTHR24320.PTHR24320:SF81	KOG1208	1.1.1.300.1.1.1.330		GO:0016491.GO:0008152	AT2G37540.1		NAD(P)-binding Rossmann-fold superfamily protein	LOC_Os01g05840.2	oxidoreductase. short chain dehydrogenase/reductase family domain containing family. expressed					misc.short chain dehydrogenase/reductase (SDR)	(at2g37540 : 363.0) NAD(P)-binding Rossmann-fold superfamily protein; FUNCTIONS IN: oxidoreductase activity binding catalytic activity; INVOLVED IN: pollen tube growth; EXPRESSED IN: 23 plant structures; EXPRESSED DURING: 13 growth stages; CONTAINS InterPro DOMAIN/s: NAD(P)-binding domain (InterPro:IPR016040) Glucose/ribitol dehydrogenase (InterPro:IPR002347) Short-chain dehydrogenase/reductase S…	267	165	154	105	81	49	40	30	26	19	16	20	18	15	15
Sobic.010G192500	PF06398	PF00168							Integral_peroxisomal_membrane_peroxin	C2_domain							PTHR10024.PTHR10024:SF243				GO:0005515	AT3G57880.1		Calcium-dependent lipid-binding (CaLB domain) plant phosphoribosyltransferase family protein	LOC_Os05g30750.4	anthranilate phosphoribosyltransferase. putative. expressed					not assigned.no ontology.C2 domain-containing protein	(at3g57880 : 1318.0) Calcium-dependent lipid-binding (CaLB domain) plant phosphoribosyltransferase family protein; FUNCTIONS IN: molecular_function unknown; INVOLVED IN: tryptophan biosynthetic process; LOCATED IN: endoplasmic reticulum cell wall; EXPRESSED IN: 24 plant structures; EXPRESSED DURING: 13 growth stages; CONTAINS InterPro DOMAIN/s: C2 membrane targeting protein (InterPro:IPR018029) C…	413	259	199	137	102	78	73	83	75	75	74	106	82	56	77
Sobic.008G035400	PF07876								Stress_responsive_A/B_Barrel_Domain								PTHR33178.PTHR33178:SF4					AT5G22580.1		Stress responsive A/B Barrel Domain	LOC_Os11g05290.1	stress responsive A/B Barrel domain containing protein. expressed					not assigned.unknown	no hits & (original description: pacid=32742546 transcript=Sobic.008G035400.1 locus=Sobic.008G035400 ID=Sobic.008G035400.1.v3.1 annot-version=v3.1)	2072	1354	558	214	250	187	271	233	197	103	80	58	122	194	416
Sobic.008G170400	PF04578|PF13968	PF13968|							Protein_of_unknown_function_DUF594|Domain_of_unknown_function_(DUF4220)	Domain_of_unknown_function_(DUF4220)|							PTHR31325.PTHR31325:SF15					AT5G45540.1		Protein of unknown function (DUF594)	LOC_Os04g14540.1	expressed protein					not assigned.unknown	(at5g45540 : 115.0) Protein of unknown function (DUF594); CONTAINS InterPro DOMAIN/s: Protein of unknown function DUF594 (InterPro:IPR007658); BEST Arabidopsis thaliana protein match is: Protein of unknown function (DUF594) (TAIR:AT5G45480.1); Has 1285 Blast hits to 857 proteins in 12 species: Archae - 0; Bacteria - 0; Metazoa - 0; Fungi - 0; Plants - 1285; Viruses - 0; Other Eukaryotes - 0 (sour…	7	6	3	1	2	1	1	1	1	1	1	1	1	0	0
Sobic.008G170250	PF04578|PF13968|								Protein_of_unknown_function_DUF594|Domain_of_unknown_function_(DUF4220)|								PTHR31325.PTHR31325:SF15					AT5G45530.1|		Protein of unknown function (DUF594)|	LOC_Os05g46690.1|LOC_Os02g14700.1|LOC_Os02g14870.1	expressed protein					not assigned.unknown	no hits & (original description: pacid=32741792 transcript=Sobic.008G170250.1 locus=Sobic.008G170250 ID=Sobic.008G170250.1.v3.1 annot-version=v3.1)| no hits & (original description: pacid=32741793 transcript=Sobic.008G170250.2 locus=Sobic.008G170250 ID=Sobic.008G170250.2.v3.1 annot-version=v3.1)| no hits & (original description: pacid=32741794 transcript=Sobic.008G170250.3 locus=Sobic.008G170250 …	5	4	3	1	1	0	0	0	0	1	0	0	0	0	0
Sobic.008G136900																	PTHR36375.PTHR36375:SF2					AT3G55420.1			LOC_Os12g38320.1	expressed protein					not assigned.unknown	(at3g55420 : 190.0) unknown protein; Has 21 Blast hits to 21 proteins in 8 species: Archae - 0; Bacteria - 0; Metazoa - 0; Fungi - 0; Plants - 21; Viruses - 0; Other Eukaryotes - 0 (source: NCBI BLink). & (reliability: 380.0) & (original description: pacid=32743157 transcript=Sobic.008G136900.1 locus=Sobic.008G136900 ID=Sobic.008G136900.1.v3.1 annot-version=v3.1)	10	7	4	2	1	1	0	1	1	1	1	1	1	1	2
Sobic.008G093600																	PTHR31358.PTHR31358:SF9					AT3G27350.1			LOC_Os12g17530.1	expressed protein					not assigned.unknown	(at3g27350 : 82.8) unknown protein; FUNCTIONS IN: molecular_function unknown; INVOLVED IN: biological_process unknown; EXPRESSED IN: 24 plant structures; EXPRESSED DURING: 15 growth stages; BEST Arabidopsis thaliana protein match is: unknown protein (TAIR:AT5G40700.1). & (reliability: 165.6) & (original description: pacid=32742462 transcript=Sobic.008G093600.1 locus=Sobic.008G093600 ID=Sobic.008G…	9	5	1	1	0	0	0	1	0	0	1	0	1	1	1
Sobic.008G077300																	PTHR36480.PTHR36480:SF1								LOC_Os06g02840.1	expressed protein					not assigned.unknown	no hits & (original description: pacid=32742119 transcript=Sobic.008G077300.1 locus=Sobic.008G077300 ID=Sobic.008G077300.1.v3.1 annot-version=v3.1)	7	7	3	1	2	0	0	0	0	0	0	0	0	0	0
Sobic.008G046200																	PTHR33304.PTHR33304:SF7					AT3G02890.1		RING/FYVE/PHD zinc finger superfamily protein	LOC_Os11g06130.1	PHD-finger family protein. expressed					not assigned.unknown	no hits & (original description: pacid=32743985 transcript=Sobic.008G046200.1 locus=Sobic.008G046200 ID=Sobic.008G046200.1.v3.1 annot-version=v3.1)	4	3	1	0	0	1	0	0	0	0	0	0	1	1	1
Sobic.009G063200	PF01918								Alba								PTHR31947.PTHR31947:SF2				GO:0003676	AT2G34160.1		Alba DNA/RNA-binding protein	LOC_Os01g07810.1	protein of unknown function domain containing protein. expressed					not assigned.unknown	(at1g29250 : 128.0) Alba DNA/RNA-binding protein; FUNCTIONS IN: nucleic acid binding; INVOLVED IN: biological_process unknown; LOCATED IN: plasma membrane nucleus; EXPRESSED IN: 23 plant structures; EXPRESSED DURING: 14 growth stages; CONTAINS InterPro DOMAIN/s: Alba DNA/RNA-binding protein (InterPro:IPR002775) Uncharacterised conserved protein UCP030333 DNA/RNA-binding Alba-related (InterPro:IPR…	17	20	10	5	7	4	5	5	4	3	3	2	4	5	7
Sobic.006G050300																	PTHR34946.PTHR34946:SF1					AT3G48550.1			LOC_Os02g30380.1	expressed protein					not assigned.unknown	no hits & (original description: pacid=32762210 transcript=Sobic.006G050300.1 locus=Sobic.006G050300 ID=Sobic.006G050300.1.v3.1 annot-version=v3.1)| no hits & (original description: pacid=32762211 transcript=Sobic.006G050300.2 locus=Sobic.006G050300 ID=Sobic.006G050300.2.v3.1 annot-version=v3.1)	17	13	5	5	7	6	7	6	5	6	3	3	3	3	2
Sobic.009G217800																															not assigned.unknown	no hits & (original description: pacid=32736697 transcript=Sobic.009G217800.1 locus=Sobic.009G217800 ID=Sobic.009G217800.1.v3.1 annot-version=v3.1)	10	6	2	1	1	1	0	1	0	1	1	1	1	1	0
Sobic.009G257900																	PTHR34677.PTHR34677:SF1					AT3G48200.1			LOC_Os05g51620.1	expressed protein					not assigned.unknown	(at3g48200 : 736.0) unknown protein; FUNCTIONS IN: molecular_function unknown; INVOLVED IN: biological_process unknown; LOCATED IN: endomembrane system; EXPRESSED IN: 21 plant structures; EXPRESSED DURING: 13 growth stages; Has 210 Blast hits to 148 proteins in 42 species: Archae - 0; Bacteria - 118; Metazoa - 0; Fungi - 0; Plants - 48; Viruses - 0; Other Eukaryotes - 44 (source: NCBI BLink). & (…	37	34	30	17	18	10	14	13	12	7	10	6	7	5	9
Sobic.010G010900																	PTHR37891.PTHR37891:SF1								LOC_Os06g02370.1	expressed protein					not assigned.unknown	no hits & (original description: pacid=32725646 transcript=Sobic.010G010900.1 locus=Sobic.010G010900 ID=Sobic.010G010900.1.v3.1 annot-version=v3.1)	159	118	99	60	46	36	32	29	26	33	32	46	40	30	28
Sobic.010G014200	PF04578	PF13968							Protein_of_unknown_function_DUF594	Domain_of_unknown_function_(DUF4220)							PTHR31325.PTHR31325:SF7					AT4G19090.1		Protein of unknown function (DUF594)	LOC_Os06g02960.1	expressed protein					not assigned.unknown	no hits & (original description: pacid=32725130 transcript=Sobic.010G014200.1 locus=Sobic.010G014200 ID=Sobic.010G014200.1.v3.1 annot-version=v3.1)	9	10	4	2	3	2	2	3	2	1	2	1	1	1	2
Sobic.010G014300																	PTHR36480.PTHR36480:SF1								LOC_Os06g03240.1	expressed protein					not assigned.unknown	no hits & (original description: pacid=32726670 transcript=Sobic.010G014300.1 locus=Sobic.010G014300 ID=Sobic.010G014300.1.v3.1 annot-version=v3.1)	13	15	4	2	2	0	1	1	1	0	0	0	0	0	0
Sobic.010G014400																															not assigned.unknown	no hits & (original description: pacid=32725536 transcript=Sobic.010G014400.1 locus=Sobic.010G014400 ID=Sobic.010G014400.1.v3.1 annot-version=v3.1)	21	26	10	6	7	3	3	4	3	2	3	2	1	2	2
Sobic.010G081300																	PTHR22880.PTHR22880:SF134					AT3G27260.1	GTE8	global transcription factor group E8	LOC_Os05g25860.1	expressed protein					not assigned.unknown	no hits & (original description: pacid=32724403 transcript=Sobic.010G081300.1 locus=Sobic.010G081300 ID=Sobic.010G081300.1.v3.1 annot-version=v3.1)	6	5	4	2	2	1	2	1	1	1	1	1	1	1	1
Sobic.010G116100	PF04578	PF13968							Protein_of_unknown_function_DUF594	Domain_of_unknown_function_(DUF4220)							PTHR31325.PTHR31325:SF20					AT5G45540.1		Protein of unknown function (DUF594)	LOC_Os07g12100.1	expressed protein					not assigned.unknown	no hits & (original description: pacid=32727442 transcript=Sobic.010G116100.1 locus=Sobic.010G116100 ID=Sobic.010G116100.1.v3.1 annot-version=v3.1)	5	5	2	1	1	0	0	0	0	0	0	0	0	0	0
Sobic.005G226900	PF04578	PF13968							Protein_of_unknown_function_DUF594	Domain_of_unknown_function_(DUF4220)							PTHR31325.PTHR31325:SF34								LOC_Os06g02960.1	expressed protein					not assigned.unknown	no hits & (original description: pacid=32740134 transcript=Sobic.005G226900.1 locus=Sobic.005G226900 ID=Sobic.005G226900.1.v3.1 annot-version=v3.1)	25	21	9	5	4	3	2	2	2	2	1	1	1	0	0
Sobic.002G056100																	PTHR23155.PTHR23155:SF498					AT4G27190.1		NB-ARC domain-containing disease resistance protein	LOC_Os04g08390.1	Leucine Rich Repeat family protein. expressed					not assigned.unknown	no hits & (original description: pacid=32768915 transcript=Sobic.002G056100.1 locus=Sobic.002G056100 ID=Sobic.002G056100.1.v3.1 annot-version=v3.1)	10	8	5	4	4	2	2	2	2	1	1	1	1	0	0
Sobic.002G004500	PF00931								NB-ARC_domain								PTHR23155.PTHR23155:SF411				GO:0043531	AT5G45490.2		P-loop containing nucleoside triphosphate hydrolases superfamily protein	LOC_Os07g01530.1	expressed protein					not assigned.unknown	no hits & (original description: pacid=32765868 transcript=Sobic.002G004500.1 locus=Sobic.002G004500 ID=Sobic.002G004500.1.v3.1 annot-version=v3.1)	38	39	18	11	12	5	6	6	5	5	4	2	3	2	2
Sobic.005G188500	PF04578	PF13968							Protein_of_unknown_function_DUF594	Domain_of_unknown_function_(DUF4220)							PTHR31325.PTHR31325:SF15					AT5G45530.1		Protein of unknown function (DUF594)	LOC_Os05g46690.1	expressed protein					not assigned.unknown	(at5g45540 : 95.1) Protein of unknown function (DUF594); CONTAINS InterPro DOMAIN/s: Protein of unknown function DUF594 (InterPro:IPR007658); BEST Arabidopsis thaliana protein match is: Protein of unknown function (DUF594) (TAIR:AT5G45480.1); Has 1285 Blast hits to 857 proteins in 12 species: Archae - 0; Bacteria - 0; Metazoa - 0; Fungi - 0; Plants - 1285; Viruses - 0; Other Eukaryotes - 0 (sourc…	7	5	2	1	0	0	0	0	0	0	0	0	0	0	0
Sobic.001G295800	PF13947								Wall-associated_receptor_kinase_galacturonan-binding								PTHR33355.PTHR33355:SF3				GO:0030247	AT5G50290.1			LOC_Os05g33860.1	expressed protein					not assigned.unknown	(at5g50290 : 258.0) unknown protein; FUNCTIONS IN: molecular_function unknown; INVOLVED IN: biological_process unknown; LOCATED IN: endomembrane system; BEST Arabidopsis thaliana protein match is: unknown protein (TAIR:AT3G17350.1); Has 300 Blast hits to 300 proteins in 14 species: Archae - 0; Bacteria - 0; Metazoa - 0; Fungi - 0; Plants - 300; Viruses - 0; Other Eukaryotes - 0 (source: NCBI BLin…	8	8	5	3	4	3	3	3	3	2	3	2	2	2	2
Sobic.001G264400	PF00011								Hsp20/alpha_crystallin_family								PTHR11527.PTHR11527:SF154					AT4G27670.1	HSP21	heat shock protein 21	LOC_Os10g07200.1	hsp20/alpha crystallin family protein. putative. expressed					not assigned.unknown	no hits & (original description: pacid=32754490 transcript=Sobic.001G264400.1 locus=Sobic.001G264400 ID=Sobic.001G264400.1.v3.1 annot-version=v3.1)	120	132	65	38	33	16	17	16	14	13	10	9	9	9	8
Sobic.003G113500																									LOC_Os01g14850.1	MFS18 protein precursor. putative. expressed					not assigned.unknown	no hits & (original description: pacid=32732924 transcript=Sobic.003G113500.1 locus=Sobic.003G113500 ID=Sobic.003G113500.1.v3.1 annot-version=v3.1)	119	82	28	3	4	3	0	1	1	1	1	1	3	2	2
Sobic.003G300200																									LOC_Os01g55160.1	expressed protein					not assigned.unknown	no hits & (original description: pacid=32732484 transcript=Sobic.003G300200.1 locus=Sobic.003G300200 ID=Sobic.003G300200.1.v3.1 annot-version=v3.1)	7	14	2	1	2	1	3	0	0	0	0	0	0	0	0
Sobic.004G167700	PF04043								Plant_invertase/pectin_methylesterase_inhibitor								PTHR35357.PTHR35357:SF2				GO:0004857	AT5G24370.1		Plant invertase/pectin methylesterase inhibitor superfamily protein	LOC_Os02g33380.1	pectinesterase inhibitor domain containing protein. putative. expressed					not assigned.unknown	no hits & (original description: pacid=32748476 transcript=Sobic.004G167700.1 locus=Sobic.004G167700 ID=Sobic.004G167700.1.v3.1 annot-version=v3.1)	9	5	2	1	1	0	1	0	0	0	0	1	0	1	1
Sobic.004G327150																															not assigned.unknown	no hits & (original description: pacid=32748486 transcript=Sobic.004G327150.1 locus=Sobic.004G327150 ID=Sobic.004G327150.1.v3.1 annot-version=v3.1)	59	39	29	15	11	9	7	8	7	9	9	8	11	11	12
Sobic.005G118700																									LOC_Os05g44120.1	expressed protein					not assigned.unknown	no hits & (original description: pacid=32741030 transcript=Sobic.005G118700.1 locus=Sobic.005G118700 ID=Sobic.005G118700.1.v3.1 annot-version=v3.1)	100	98	50	30	31	15	15	10	6	6	2	2	3	3	2
Sobic.005G121700																	PTHR33184.PTHR33184:SF1					AT1G05835.1		PHD finger protein	LOC_Os11g28940.1	expressed protein					not assigned.unknown	no hits & (original description: pacid=32738984 transcript=Sobic.005G121700.1 locus=Sobic.005G121700 ID=Sobic.005G121700.1.v3.1 annot-version=v3.1)	89	95	40	30	33	20	20	17	15	21	17	22	18	18	10
Sobic.010G259200																	PTHR31852.PTHR31852:SF9					AT5G45320.1			LOC_Os06g49650.1	harpin-induced protein 1 domain containing protein. expressed					not assigned.unknown	(at5g45320 : 83.2) FUNCTIONS IN: molecular_function unknown; INVOLVED IN: biological_process unknown; LOCATED IN: endomembrane system; EXPRESSED IN: inflorescence meristem root flower; EXPRESSED DURING: petal differentiation and expansion stage; CONTAINS InterPro DOMAIN/s: Late embryogenesis abundant protein group 2 (InterPro:IPR004864); BEST Arabidopsis thaliana protein match is: unknown protein…	4	4	2	2	1	1	0	1	1	0	0	1	0	0	0
Sobic.002G072700	PF14365	PF03080							Neprosin_activation_peptide	Neprosin							PTHR31589.PTHR31589:SF16					AT1G55360.1		Protein of Unknown Function (DUF239)	LOC_Os07g10530.1	carboxyl-terminal peptidase. putative. expressed					protein.degradation	(at1g55360 : 624.0) Protein of Unknown Function (DUF239); INVOLVED IN: biological_process unknown; LOCATED IN: endomembrane system; EXPRESSED IN: 22 plant structures; EXPRESSED DURING: 13 growth stages; CONTAINS InterPro DOMAIN/s: Protein of unknown function DUF239 plant (InterPro:IPR004314); BEST Arabidopsis thaliana protein match is: Protein of Unknown Function (DUF239) (TAIR:AT3G13510.1); Has …	228	144	77	38	36	19	19	13	13	17	15	20	21	16	15
Sobic.003G132500	PF05922	PF00082							Peptidase_inhibitor_I9	Subtilase_family							PTHR10795.PTHR10795:SF444		3.4.14.10		GO:0006508.GO:0004252	AT1G20160.1	ATSBT5.2	Subtilisin-like serine endopeptidase family protein	LOC_Os09g30458.1	subtilisin-like protease. putative. expressed					protein.degradation.subtilases	(at1g20160 : 502.0) ATSBT5.2; FUNCTIONS IN: identical protein binding serine-type endopeptidase activity; INVOLVED IN: proteolysis negative regulation of catalytic activity; LOCATED IN: apoplast; EXPRESSED IN: 24 plant structures; EXPRESSED DURING: 12 growth stages; CONTAINS InterPro DOMAIN/s: Protease-associated PA (InterPro:IPR003137) Peptidase S8/S53 subtilisin/kexin/sedolisin (InterPro:IPR000…	16	14	5	3	3	2	1	2	1	1	1	1	1	1	1
Sobic.006G193100	PF01529								DHHC_palmitoyltransferase								PTHR22883.PTHR22883:SF72	KOG1311	2.3.1.225	K18932	GO:0008270	AT4G15080.1		DHHC-type zinc finger family protein	LOC_Os04g49560.1	zinc finger family protein. putative. expressed					RNA.regulation of transcription.unclassified	(at4g15080 : 508.0) DHHC-type zinc finger family protein; FUNCTIONS IN: zinc ion binding; INVOLVED IN: biological_process unknown; LOCATED IN: plasma membrane; CONTAINS InterPro DOMAIN/s: Zinc finger DHHC-type (InterPro:IPR001594); BEST Arabidopsis thaliana protein match is: DHHC-type zinc finger family protein (TAIR:AT3G22180.1); Has 30201 Blast hits to 17322 proteins in 780 species: Archae - 12…	73	46	37	21	18	15	15	16	15	11	16	17	21	17	25
Sobic.003G430000	PF00026								Eukaryotic_aspartyl_protease								PTHR13683.PTHR13683:SF353	KOG1339	3.4.23.12		GO:0006508.GO:0004190	AT3G54400.1		Eukaryotic aspartyl protease family protein	LOC_Os01g72510.1	eukaryotic aspartyl protease domain containing protein. expressed					RNA.regulation of transcription.unclassified	(at3g54400 : 323.0) Eukaryotic aspartyl protease family protein; FUNCTIONS IN: aspartic-type endopeptidase activity; INVOLVED IN: proteolysis; LOCATED IN: apoplast cell wall chloroplast plant-type cell wall; EXPRESSED IN: 21 plant structures; EXPRESSED DURING: 14 growth stages; CONTAINS InterPro DOMAIN/s: Peptidase aspartic (InterPro:IPR021109) Peptidase aspartic catalytic (InterPro:IPR009007) Pe…	21	13	3	0	0	0	0	0	0	0	0	0	0	0	0
Sobic.001G389600	PF00560	PF07714							Leucine_Rich_Repeat	Protein_tyrosine_and_serine/threonine_kinase							PTHR27000.PTHR27000:SF197	KOG1187	2.7.11.1		GO:0005515.GO:0006468.GO:0004672	AT5G10020.1		Leucine-rich receptor-like protein kinase family protein	LOC_Os03g20450.1	expressed protein					signalling.receptor kinases.leucine rich repeat III	(at2g27060 : 820.0) Leucine-rich repeat protein kinase family protein; FUNCTIONS IN: protein serine/threonine kinase activity protein kinase activity ATP binding; INVOLVED IN: transmembrane receptor protein tyrosine kinase signaling pathway protein amino acid phosphorylation; LOCATED IN: plasma membrane; EXPRESSED IN: 23 plant structures; EXPRESSED DURING: 13 growth stages; CONTAINS InterPro DOMA…	98	78	67	37	25	22	16	19	16	14	18	24	20	13	19
Sobic.001G061400	PF07714								Protein_tyrosine_and_serine/threonine_kinase								PTHR27003.PTHR27003:SF50	KOG1187	2.7.11.1		GO:0006468.GO:0004672	AT3G03770.2		Leucine-rich repeat protein kinase family protein	LOC_Os03g57780.1	protein kinase. putative. expressed					signalling.receptor kinases.leucine rich repeat VI	(at3g03770 : 675.0) Leucine-rich repeat protein kinase family protein; FUNCTIONS IN: protein serine/threonine kinase activity protein kinase activity ATP binding; INVOLVED IN: transmembrane receptor protein tyrosine kinase signaling pathway protein amino acid phosphorylation; LOCATED IN: endomembrane system; EXPRESSED IN: 22 plant structures; EXPRESSED DURING: 13 growth stages; CONTAINS InterPro …	53	27	18	8	6	7	5	7	5	7	6	9	7	7	9
Sobic.005G092700	PF00560|PF13855	PF07714							Leucine_Rich_Repeat|Leucine_rich_repeat	Protein_tyrosine_and_serine/threonine_kinase							PTHR27003.PTHR27003:SF64	KOG1187|KOG4579	2.7.11.1		GO:0005515.GO:0006468.GO:0004672	AT5G14210.1|AT5G63410.1		Leucine-rich repeat protein kinase family protein	LOC_Os11g20360.2	expressed protein					signalling.receptor kinases.leucine rich repeat VI	(at5g14210 : 652.0) Leucine-rich repeat protein kinase family protein; FUNCTIONS IN: protein serine/threonine kinase activity protein kinase activity ATP binding; INVOLVED IN: transmembrane receptor protein tyrosine kinase signaling pathway protein amino acid phosphorylation; LOCATED IN: mitochondrion; EXPRESSED IN: 22 plant structures; EXPRESSED DURING: 13 growth stages; CONTAINS InterPro DOMAIN…	193	131	107	73	64	34	26	32	29	28	44	41	48	38	38
Sobic.003G338200	PF08263	PF00560	PF07714						Leucine_rich_repeat_N-terminal_domain	Leucine_Rich_Repeat	Protein_tyrosine_and_serine/threonine_kinase						PTHR27000.PTHR27000:SF162	KOG1187	2.7.11.1		GO:0005515.GO:0006468.GO:0004672	AT3G56370.1		Leucine-rich repeat protein kinase family protein	LOC_Os01g60670.1	receptor-like protein kinase precursor. putative. expressed					signalling.receptor kinases.leucine rich repeat VII	(at3g56370 : 758.0) Leucine-rich repeat protein kinase family protein; FUNCTIONS IN: protein serine/threonine kinase activity kinase activity ATP binding; INVOLVED IN: transmembrane receptor protein tyrosine kinase signaling pathway protein amino acid phosphorylation; LOCATED IN: endomembrane system; EXPRESSED IN: 22 plant structures; EXPRESSED DURING: 13 growth stages; CONTAINS InterPro DOMAIN/s…	40	24	11	5	4	3	2	2	2	2	2	3	3	2	3
Sobic.002G176700	PF13855	PF11721	PF07714						Leucine_rich_repeat	Malectin_domain	Protein_tyrosine_and_serine/threonine_kinase						PTHR27006.PTHR27006:SF14	KOG1187	2.7.11.1		GO:0005515.GO:0006468.GO:0004672	AT1G07650.1		Leucine-rich repeat transmembrane protein kinase	LOC_Os09g17630.1	receptor-like protein kinase 2. putative. expressed					signalling.receptor kinases.leucine rich repeat VIII.VIII-2	(at1g07650 : 1039.0) Leucine-rich repeat transmembrane protein kinase; FUNCTIONS IN: protein serine/threonine kinase activity kinase activity ATP binding; INVOLVED IN: transmembrane receptor protein tyrosine kinase signaling pathway protein amino acid phosphorylation; LOCATED IN: endomembrane system; EXPRESSED IN: 22 plant structures; EXPRESSED DURING: 13 growth stages; CONTAINS InterPro DOMAIN/s…	21	15	14	8	9	5	4	5	4	3	4	3	3	2	3
Sobic.001G267800	PF00314								Thaumatin_family								PTHR31048.PTHR31048:SF4					AT4G38660.1		Pathogenesis-related thaumatin superfamily protein	LOC_Os10g05600.1	thaumatin-like protein 1 precursor. putative. expressed					stress.biotic	(at4g38660 : 221.0) Pathogenesis-related thaumatin superfamily protein; CONTAINS InterPro DOMAIN/s: Thaumatin pathogenesis-related (InterPro:IPR001938); BEST Arabidopsis thaliana protein match is: THAUMATIN-LIKE PROTEIN 1 (TAIR:AT4G24180.1); Has 1636 Blast hits to 1618 proteins in 187 species: Archae - 0; Bacteria - 43; Metazoa - 60; Fungi - 87; Plants - 1419; Viruses - 4; Other Eukaryotes - 23 (…	225	138	58	29	31	26	23	26	31	37	32	34	44	43	35
Sobic.003G045700	PF14510|PF08370	PF08370|PF00005	PF00005|PF01061	PF01061|					ABC-transporter_N-terminal|Plant_PDR_ABC_transporter_associated	Plant_PDR_ABC_transporter_associated|ABC_transporter	ABC_transporter|ABC-2_type_transporter	ABC-2_type_transporter|					PTHR19241.PTHR19241:SF170		3.6.3.34		GO:0016887.GO:0005524.GO:0016020	AT2G26910.1	ATPDR4.PDR4	pleiotropic drug resistance 4	LOC_Os01g42410.1	pleiotropic drug resistance protein. putative. expressed					transport.ABC transporters and multidrug resistance systems	(at2g26910 : 2034.0) pleiotropic drug resistance 4 (PDR4); FUNCTIONS IN: ATPase activity coupled to transmembrane movement of substances; INVOLVED IN: drug transmembrane transport; LOCATED IN: membrane; EXPRESSED IN: 23 plant structures; EXPRESSED DURING: 13 growth stages; CONTAINS InterPro DOMAIN/s: ATPase AAA+ type core (InterPro:IPR003593) ABC transporter-like (InterPro:IPR003439) Plant PDR AB…	145	86	36	58	63	47	38	33	21	10	18	9	9	6	6
