# Supplementary material for: Bioenergy sorghum nodal root bud development: morphometric, transcriptomic and gene regulatory network analysis
Source: Front Plant Sci. 2024 Oct 21;15:1456627. doi: 10.3389/fpls.2024.1456627 (PMC11532172; doi:10.3389/fpls.2024.1456627)
Supplement: Supplementary Data Sheet 3 — Analysis of first tier neighbors of NRB gene regulatory network (GRN) TFs with high expression early in NRB development. TFs that are connected to and could therefore regulate TFs expressed early in NRB development are listed in files labeled ‘activators first neighbors’. Genes that are connected to that could be regulated by TFs expressed early in development are listed in files labeled ‘activated first neighbors’. [file DataSheet3.zip › S-File3-NRB_network_early TFs/HD-ZIP.HB13_Sobic.001G253900_activators_first_neighbors.xlsx]

## Sheet: Sheet1
GeneIDV3	Pfam1	Pfam2	Pfam3	Pfam4	Pfam5	Pfam6	Pfam7	Pfam8	Pfam1_domain	Pfam2_domain	Pfam3_domain	Pfam4_domain	Pfam5_domain	Pfam6_domain	Pfam7_domain	Pfam8_domain	Panther	KOG	KEGG_ec	KO	GO	Best_hit_arabi_name	arabi_symbol	arabi_defline	Best_hit_rice_name	rice_defline	Functional_category	misc_annotation	Rice_Annotation	Arabidopsis_Annotation	MapmanProcess	ArabidopsisID_description	TX08001_Nodal_Root_Bud_Node_Phy_7_TPMmean	TX08001_Nodal_Root_Bud_Node_Phy_8_TPMmean	TX08001_Nodal_Root_Bud_Node_Phy_9_TPMmean	TX08001_Nodal_Root_Bud_Node_Phy_10_TPMmean	TX08001_Nodal_Root_Bud_Node_Phy_11_TPMmean	TX08001_Nodal_Root_Bud_Node_Phy_12_TPMmean	TX08001_Nodal_Root_Bud_Node_Phy_13_TPMmean	TX08001_Nodal_Root_Bud_Node_Phy_14_TPMmean	TX08001_Nodal_Root_Bud_Node_Phy_15_TPMmean	TX08001_Nodal_Root_Bud_Node_Phy_16_TPMmean	TX08001_Nodal_Root_Bud_Node_Phy_17_TPMmean	TX08001_Nodal_Root_Bud_Node_Phy_18_TPMmean	TX08001_Nodal_Root_Bud_Node_Phy_19_TPMmean	TX08001_Nodal_Root_Bud_Node_Phy_20_TPMmean	TX08001_Nodal_Root_Bud_Node_Phy_21_TPMmean
Sobic.001G253900	PF02183	PF00046							Homeobox_associated_leucine_zipper	Homeodomain							PTHR24326.PTHR24326:SF225	KOG0483		K09338	GO:0043565.GO:0006355.GO:0003700.GO:0003677	AT1G69780.1	ATHB13	Homeobox-leucine zipper protein family	LOC_Os10g26500.1	homeobox associated leucine zipper. putative. expressed	Transcription_factors		homeobox associated leucine zipper	Homeobox-leucine zipper protein family	RNA.regulation of transcription.HBHomeobox transcription factor family	(at1g69780 : 158.0) Encodes a homeodomain leucine zipper class I (HD-Zip I) protein.; ATHB13; FUNCTIONS IN: sequence-specific DNA binding DNA binding sequence-specific DNA binding transcription factor activity; INVOLVED IN: cotyledon morphogenesis regulation of transcription DNA-dependent response to sucrose stimulus leaf morphogenesis; LOCATED IN: nucleus; EXPRESSED IN: 22 plant structures; EXPR…	34	30	13	9	11	9	11	8	7	4	3	2	2	2	1
Sobic.001G488900	PF02183	PF00046							Homeobox_associated_leucine_zipper	Homeodomain							PTHR24326.PTHR24326:SF176	KOG0483		K09338	GO:0043565.GO:0006355.GO:0003700.GO:0003677	AT1G69780.1	ATHB13	Homeobox-leucine zipper protein family	LOC_Os03g07450.1	homeobox associated leucine zipper. putative. expressed	Transcription_factors		homeobox associated leucine zipper	Homeobox-leucine zipper protein family	RNA.regulation of transcription.HBHomeobox transcription factor family	(at1g69780 : 215.0) Encodes a homeodomain leucine zipper class I (HD-Zip I) protein.; ATHB13; FUNCTIONS IN: sequence-specific DNA binding DNA binding sequence-specific DNA binding transcription factor activity; INVOLVED IN: cotyledon morphogenesis regulation of transcription DNA-dependent response to sucrose stimulus leaf morphogenesis; LOCATED IN: nucleus; EXPRESSED IN: 22 plant structures; EXPR…	121	91	62	48	47	50	50	40	34	26	13	18	13	9	7
Sobic.002G221400																	PTHR10593.PTHR10593:SF40					AT1G25250.1	AtIDD16.IDD16	indeterminate(ID)-domain 16	LOC_Os09g27650.2	ZOS9-14 - C2H2 zinc finger protein. expressed	Transcription_factors		ZOS9-14 - C2H2 zinc finger protein	C2H2-like zinc finger protein	RNA.regulation of transcription.C2H2 zinc finger family	(at2g01940 : 283.0) May be involved in an early event in shoot gravitropism such as gravity perception and/or a signaling process subsequent to amyloplast sedimentation as a putative transcription factor in gravity-perceptive cells.; SHOOT GRAVITROPISM 5 (SGR5); CONTAINS InterPro DOMAIN/s: Zinc finger C2H2-like (InterPro:IPR015880) Zinc finger C2H2-type (InterPro:IPR007087); BEST Arabidopsis thal…	7	5	2	1	1	1	1	1	1	1	0	0	1	0	2
