# Supplementary material for: Bioenergy sorghum nodal root bud development: morphometric, transcriptomic and gene regulatory network analysis
Source: Front Plant Sci. 2024 Oct 21;15:1456627. doi: 10.3389/fpls.2024.1456627 (PMC11532172; doi:10.3389/fpls.2024.1456627)
Supplement: Supplementary Data Sheet 3 — Analysis of first tier neighbors of NRB gene regulatory network (GRN) TFs with high expression early in NRB development. TFs that are connected to and could therefore regulate TFs expressed early in NRB development are listed in files labeled ‘activators first neighbors’. Genes that are connected to that could be regulated by TFs expressed early in development are listed in files labeled ‘activated first neighbors’. [file DataSheet3.zip › S-File3-NRB_network_early TFs/MYB26_related_Sobic.003G274000_activated_first_neighbors.xlsx]

## Sheet: Sheet1
GeneIDV3	Pfam1	Pfam2	Pfam3	Pfam4	Pfam5	Pfam6	Pfam7	Pfam8	Pfam1_domain	Pfam2_domain	Pfam3_domain	Pfam4_domain	Pfam5_domain	Pfam6_domain	Pfam7_domain	Pfam8_domain	Panther	KOG	KEGG_ec	KO	GO	Best_hit_arabi_name	arabi_symbol	arabi_defline	Best_hit_rice_name	rice_defline	Functional_category	misc_annotation	Rice_Annotation	Arabidopsis_Annotation	MapmanProcess	ArabidopsisID_description	TX08001_Nodal_Root_Bud_Node_Phy_7_TPMmean	TX08001_Nodal_Root_Bud_Node_Phy_8_TPMmean	TX08001_Nodal_Root_Bud_Node_Phy_9_TPMmean	TX08001_Nodal_Root_Bud_Node_Phy_10_TPMmean	TX08001_Nodal_Root_Bud_Node_Phy_11_TPMmean	TX08001_Nodal_Root_Bud_Node_Phy_12_TPMmean	TX08001_Nodal_Root_Bud_Node_Phy_13_TPMmean	TX08001_Nodal_Root_Bud_Node_Phy_14_TPMmean	TX08001_Nodal_Root_Bud_Node_Phy_15_TPMmean	TX08001_Nodal_Root_Bud_Node_Phy_16_TPMmean	TX08001_Nodal_Root_Bud_Node_Phy_17_TPMmean	TX08001_Nodal_Root_Bud_Node_Phy_18_TPMmean	TX08001_Nodal_Root_Bud_Node_Phy_19_TPMmean	TX08001_Nodal_Root_Bud_Node_Phy_20_TPMmean	TX08001_Nodal_Root_Bud_Node_Phy_21_TPMmean
Sobic.003G274000	PF00249								Myb-like_DNA-binding_domain								PTHR10641.PTHR10641:SF656			K09422|		AT3G13890.2|AT3G13890.1	ATMYB26.MS35.MYB26	myb domain protein 26	LOC_Os01g51260.1	MYB family transcription factor. putative. expressed	Transcription_factors		MYB family transcription factor	myb domain protein 26	RNA.regulation of transcription.MYB domain transcription factor family	(at3g13890 : 233.0) Encodes a putative transcription factor (MYB26).; myb domain protein 26 (MYB26); CONTAINS InterPro DOMAIN/s: SANT DNA-binding (InterPro:IPR001005) Homeodomain-like (InterPro:IPR009057) Myb DNA-binding (InterPro:IPR014778) HTH transcriptional regulator Myb-type DNA-binding (InterPro:IPR017930) Homeodomain-related (InterPro:IPR012287) Myb transcription factor (InterPro:IPR015495…	3	6	4	1	2	0	0	0	0	0	0	0	0	0	0
Sobic.001G037400	PF00560	PF08263	PF13855	PF07714					Leucine_Rich_Repeat	Leucine_rich_repeat_N-terminal_domain	Leucine_rich_repeat	Protein_tyrosine_and_serine/threonine_kinase					PTHR27008.PTHR27008:SF9	KOG1187	2.7.11.1		GO:0005515.GO:0006468.GO:0004672	AT1G67510.1		Leucine-rich repeat protein kinase family protein	LOC_Os12g13300.1	expressed protein					signalling.receptor kinases.leucine rich repeat III	(at1g67510 : 611.0) Leucine-rich repeat protein kinase family protein; FUNCTIONS IN: protein serine/threonine kinase activity kinase activity ATP binding; INVOLVED IN: transmembrane receptor protein tyrosine kinase signaling pathway protein amino acid phosphorylation; LOCATED IN: endomembrane system; EXPRESSED IN: 22 plant structures; EXPRESSED DURING: 13 growth stages; CONTAINS InterPro DOMAIN/s…	16	20	12	8	6	5	3	4	4	5	3	3	3	3	2
Sobic.006G203700																	PTHR11639.PTHR11639:SF70					AT1G64850.1		Calcium-binding EF hand family protein	LOC_Os04g51250.1	expressed protein					not assigned.unknown	no hits & (original description: pacid=32760533 transcript=Sobic.006G203700.1 locus=Sobic.006G203700 ID=Sobic.006G203700.1.v3.1 annot-version=v3.1)	4	6	3	2	2	0	1	0	0	0	0	0	0	0	0
Sobic.007G073100	PF13450								NAD(P)-binding_Rossmann-like_domain								PTHR10742.PTHR10742:SF288	KOG0029	1.5.3.14.1.5.3.15	K13366		AT5G13700.1	APAO.ATPAO1.PAO1	polyamine oxidase 1	LOC_Os09g20284.1	amine oxidase. flavin-containing. domain containing protein. expressed					polyamine metabolism.degradation.polyamin oxidase	(at5g13700 : 397.0) Encodes a protein with polyamine oxidase activity. The mRNA of this gene is only expressed in very low amounts in the organs where it was detected (light-grown plants).; polyamine oxidase 1 (PAO1); FUNCTIONS IN: FAD binding polyamine oxidase activity; INVOLVED IN: oxidation reduction; LOCATED IN: endomembrane system; EXPRESSED IN: 12 plant structures; EXPRESSED DURING: L matur…	68	174	90	34	23	10	7	2	1	0	0	0	0	0	0
Sobic.007G042200																	PTHR23155.PTHR23155:SF498					AT5G63020.1		Disease resistance protein (CC-NBS-LRR class) family	LOC_Os04g08390.1	Leucine Rich Repeat family protein. expressed					not assigned.unknown	no hits & (original description: pacid=32749408 transcript=Sobic.007G042200.1 locus=Sobic.007G042200 ID=Sobic.007G042200.1.v3.1 annot-version=v3.1)	8	8	5	3	3	2	1	2	1	1	1	1	1	1	1
Sobic.007G041900																	PTHR23155.PTHR23155:SF498					AT5G45200.1		Disease resistance protein (TIR-NBS-LRR class) family	LOC_Os04g08390.1	Leucine Rich Repeat family protein. expressed					not assigned.unknown	no hits & (original description: pacid=32749715 transcript=Sobic.007G041900.1 locus=Sobic.007G041900 ID=Sobic.007G041900.1.v3.1 annot-version=v3.1)| no hits & (original description: pacid=32749717 transcript=Sobic.007G041900.2 locus=Sobic.007G041900 ID=Sobic.007G041900.2.v3.1 annot-version=v3.1)| no hits & (original description: pacid=32749716 transcript=Sobic.007G041900.4 locus=Sobic.007G041900 …	10	10	6	3	3	1	2	3	2	1	1	1	1	1	1
Sobic.007G014500	PF00931								NB-ARC_domain								PTHR23155.PTHR23155:SF542	KOG4658			GO:0043531	AT3G46710.1		NB-ARC domain-containing disease resistance protein	LOC_Os11g17014.1	NB-ARC domain containing protein. expressed					stress.biotic	(at1g50180 : 180.0) NB-ARC domain-containing disease resistance protein; FUNCTIONS IN: ATP binding; INVOLVED IN: apoptosis defense response; LOCATED IN: cellular_component unknown; EXPRESSED IN: shoot; CONTAINS InterPro DOMAIN/s: NB-ARC (InterPro:IPR002182) Disease resistance protein (InterPro:IPR000767); BEST Arabidopsis thaliana protein match is: Disease resistance protein (CC-NBS-LRR class) fa…	2	4	3	2	1	0	0	0	0	0	0	0	0	0	0
Sobic.006G204500	PF03283								Pectinacetylesterase								PTHR21562.PTHR21562:SF17				GO:0016787	AT4G19410.1		Pectinacetylesterase family protein	LOC_Os04g51340.1	pectinacetylesterase domain containing protein. expressed	Cell_wall		pectinacetylesterase domain containing protein	Pectinacetylesterase	cell wall.pectin*esterases.acetyl esterase	(at4g19410 : 478.0) Pectinacetylesterase family protein; FUNCTIONS IN: actin binding carboxylesterase activity; INVOLVED IN: cytoskeleton organization; LOCATED IN: plant-type cell wall; EXPRESSED IN: 23 plant structures; EXPRESSED DURING: 13 growth stages; CONTAINS InterPro DOMAIN/s: Pectinacetylesterase (InterPro:IPR004963) Profilin/allergen (InterPro:IPR002097); BEST Arabidopsis thaliana protei…	169	160	112	55	46	33	40	43	43	30	33	33	43	38	50
Sobic.006G172700	PF14547								Hydrophobic_seed_protein								PTHR31731.PTHR31731:SF24					AT4G12520.1		Bifunctional inhibitor/lipid-transfer protein/seed storage 2S albumin superfamily protein	LOC_Os04g46830.1	LTPL122 - Protease inhibitor/seed storage/LTP family protein precursor. expressed			misc.protease inhibitor/seed storage/lipid transfer protein (LTP)		misc.protease inhibitor/seed storage/lipid transfer protein (LTP) family protein	(at4g12480 : 81.6) a putative lipid transfer protein vernalization-responsive and cold-induced; pEARLI 1; FUNCTIONS IN: lipid binding; INVOLVED IN: defense response to fungus lipid transport; LOCATED IN: endomembrane system; EXPRESSED IN: 6 plant structures; EXPRESSED DURING: LP.06 six leaves visible LP.04 four leaves visible 4 anthesis LP.02 two leaves visible LP.08 eight leaves visible; CONTAIN…	959	1043	585	186	170	67	79	73	44	25	68	32	19	14	8
Sobic.005G118700																									LOC_Os05g44120.1	expressed protein					not assigned.unknown	no hits & (original description: pacid=32741030 transcript=Sobic.005G118700.1 locus=Sobic.005G118700 ID=Sobic.005G118700.1.v3.1 annot-version=v3.1)	100	98	50	30	31	15	15	10	6	6	2	2	3	3	2
Sobic.006G096500	PF00282								Pyridoxal-dependent_decarboxylase_conserved_domain								PTHR11999.PTHR11999:SF113		4.1.1.15	K01580	GO:0030170.GO:0019752.GO:0016831	AT1G65960.2	GAD2	glutamate decarboxylase 2	LOC_Os04g37500.1	glutamate decarboxylase. putative. expressed					amino acid metabolism.synthesis.central amino acid metabolism.GABA.Glutamate decarboxylase	(at1g65960 : 715.0) glutamate decarboxylase (GAD2); glutamate decarboxylase 2 (GAD2); CONTAINS InterPro DOMAIN/s: Pyridoxal phosphate-dependent transferase major domain (InterPro:IPR015424) Pyridoxal phosphate-dependent decarboxylase (InterPro:IPR002129) Glutamate decarboxylase (InterPro:IPR010107) Pyridoxal phosphate-dependent transferase major region subdomain 1 (InterPro:IPR015421); BEST Arabi…	6	9	5	1	1	1	0	1	1	0	0	0	0	0	0
Sobic.006G017400																	PTHR23155.PTHR23155:SF498					AT5G51630.1		Disease resistance protein (TIR-NBS-LRR class) family	LOC_Os04g08390.1	Leucine Rich Repeat family protein. expressed					not assigned.unknown	no hits & (original description: pacid=32761486 transcript=Sobic.006G017400.1 locus=Sobic.006G017400 ID=Sobic.006G017400.1.v3.1 annot-version=v3.1)	15	21	19	12	12	7	6	6	5	3	4	3	2	1	2
Sobic.006G017200																	PTHR23155.PTHR23155:SF498					AT5G51630.1		Disease resistance protein (TIR-NBS-LRR class) family	LOC_Os04g08390.1	Leucine Rich Repeat family protein. expressed					not assigned.unknown	no hits & (original description: pacid=32761241 transcript=Sobic.006G017200.1 locus=Sobic.006G017200 ID=Sobic.006G017200.1.v3.1 annot-version=v3.1)	15	15	11	7	8	5	4	4	3	2	3	2	2	1	1
Sobic.005G231300	PF00314								Thaumatin_family								PTHR31048.PTHR31048:SF5					AT5G02140.1		Pathogenesis-related thaumatin superfamily protein	LOC_Os11g47944.1	thaumatin. putative. expressed					stress.biotic	(at5g02140 : 298.0) Pathogenesis-related thaumatin superfamily protein; FUNCTIONS IN: molecular_function unknown; INVOLVED IN: response to other organism; LOCATED IN: endomembrane system; EXPRESSED IN: 7 plant structures; EXPRESSED DURING: F mature embryo stage petal differentiation and expansion stage E expanded cotyledon stage D bilateral stage; CONTAINS InterPro DOMAIN/s: Thaumatin conserved s…	45	43	28	28	27	16	19	19	16	11	11	11	10	8	9
Sobic.005G198300																									LOC_Os11g42170.1	expressed protein					not assigned.unknown	no hits & (original description: pacid=32740722 transcript=Sobic.005G198300.1 locus=Sobic.005G198300 ID=Sobic.005G198300.1.v3.1 annot-version=v3.1)	3	6	3	1	2	1	1	1	1	1	0	0	0	1	0
Sobic.005G126701	PF00155								Aminotransferase_class_I_and_II								PTHR13693.PTHR13693:SF62		2.3.1.50		GO:0030170.GO:0009058	AT5G23670.1	LCB2	long chain base2	LOC_Os11g31640.1	serine palmitoyltransferase 2. putative. expressed					lipid metabolism.exotics (steroids squalene etc).sphingolipids.serine C-palmitoyltransferase	(at5g23670 : 438.0) Encodes the LCB2 subunit of serine palmitoyltransferase an enzyme involved in sphingosine biosynthesis. The protein is localized to the endoplasmic reticulum.; long chain base2 (LCB2); CONTAINS InterPro DOMAIN/s: Aminotransferase class I/classII (InterPro:IPR004839) Pyridoxal phosphate-dependent transferase major domain (InterPro:IPR015424) Aminotransferase class-II pyridoxal-…	12	11	10	4	1	1	1	1	1	0	0	0	1	0	1
Sobic.007G129000	PF00860								Permease_family								PTHR11119.PTHR11119:SF41				GO:0055085.GO:0016020.GO:0006810.GO:0005215	AT5G62890.2		Xanthine/uracil permease family protein	LOC_Os08g32500.1	nucleobase-ascorbate transporter. putative. expressed					transport.misc	(at5g62890 : 780.0) Xanthine/uracil permease family protein; FUNCTIONS IN: transmembrane transporter activity; INVOLVED IN: transport transmembrane transport; LOCATED IN: membrane; EXPRESSED IN: 23 plant structures; EXPRESSED DURING: 13 growth stages; CONTAINS InterPro DOMAIN/s: Xanthine/uracil/vitamin C permease (InterPro:IPR006043); BEST Arabidopsis thaliana protein match is: Xanthine/uracil pe…	65	71	65	40	36	26	26	26	20	24	29	28	28	18	14
Sobic.007G196300	PF00627	PF09409							UBA/TS-N_domain	PUB_domain							PTHR13020.PTHR13020:SF33	KOG2699				AT1G04850.1		ubiquitin-associated (UBA)/TS-N domain-containing protein	LOC_Os08g41500.1	ubiquitin-associated protein. putative. expressed					protein.degradation.ubiquitin	(at1g04850 : 207.0) ubiquitin-associated (UBA)/TS-N domain-containing protein; FUNCTIONS IN: zinc ion binding; INVOLVED IN: biological_process unknown; LOCATED IN: intracellular; EXPRESSED IN: 24 plant structures; EXPRESSED DURING: 13 growth stages; CONTAINS InterPro DOMAIN/s: Zinc finger C2H2-like (InterPro:IPR015880) Ubiquitin-associated/translation elongation factor EF1B N-terminal (InterPro:I…	8	11	7	3	3	2	1	1	1	1	1	1	1	0	0
Sobic.007G213500																	PTHR33698.PTHR33698:SF2								LOC_Os08g39320.1	expressed protein					not assigned.unknown	no hits & (original description: pacid=32752417 transcript=Sobic.007G213500.1 locus=Sobic.007G213500 ID=Sobic.007G213500.1.v3.1 annot-version=v3.1)	5	7	6	2	2	1	1	1	1	1	0	0	0	0	0
Sobic.008G113900																	PTHR13140.PTHR13140:SF440	KOG0978							LOC_Os04g07280.1	AGAP002737-PA. putative. expressed					not assigned.unknown	no hits & (original description: pacid=32742857 transcript=Sobic.008G113900.1 locus=Sobic.008G113900 ID=Sobic.008G113900.1.v3.1 annot-version=v3.1)	23	34	30	18	13	5	5	4	4	2	2	2	2	1	1
Sobic.008G114000																									LOC_Os04g07130.1	expressed protein					not assigned.unknown	no hits & (original description: pacid=32742259 transcript=Sobic.008G114000.1 locus=Sobic.008G114000 ID=Sobic.008G114000.1.v3.1 annot-version=v3.1)	12	18	19	8	7	3	3	3	2	1	1	1	1	1	0
Sobic.008G170250	PF04578|PF13968|								Protein_of_unknown_function_DUF594|Domain_of_unknown_function_(DUF4220)|								PTHR31325.PTHR31325:SF15					AT5G45530.1|		Protein of unknown function (DUF594)|	LOC_Os05g46690.1|LOC_Os02g14700.1|LOC_Os02g14870.1	expressed protein					not assigned.unknown	no hits & (original description: pacid=32741792 transcript=Sobic.008G170250.1 locus=Sobic.008G170250 ID=Sobic.008G170250.1.v3.1 annot-version=v3.1)| no hits & (original description: pacid=32741793 transcript=Sobic.008G170250.2 locus=Sobic.008G170250 ID=Sobic.008G170250.2.v3.1 annot-version=v3.1)| no hits & (original description: pacid=32741794 transcript=Sobic.008G170250.3 locus=Sobic.008G170250 …	5	4	3	1	1	0	0	0	0	1	0	0	0	0	0
Sobic.008G170400	PF04578|PF13968	PF13968|							Protein_of_unknown_function_DUF594|Domain_of_unknown_function_(DUF4220)	Domain_of_unknown_function_(DUF4220)|							PTHR31325.PTHR31325:SF15					AT5G45540.1		Protein of unknown function (DUF594)	LOC_Os04g14540.1	expressed protein					not assigned.unknown	(at5g45540 : 115.0) Protein of unknown function (DUF594); CONTAINS InterPro DOMAIN/s: Protein of unknown function DUF594 (InterPro:IPR007658); BEST Arabidopsis thaliana protein match is: Protein of unknown function (DUF594) (TAIR:AT5G45480.1); Has 1285 Blast hits to 857 proteins in 12 species: Archae - 0; Bacteria - 0; Metazoa - 0; Fungi - 0; Plants - 1285; Viruses - 0; Other Eukaryotes - 0 (sour…	7	6	3	1	2	1	1	1	1	1	1	1	1	0	0
Sobic.009G083000	PF01694								Rhomboid_family								PTHR22936.PTHR22936:SF32		3.4.21.105		GO:0016021.GO:0004252.GO:0006508	AT5G25752.1	ATRBL11.RBL11	rhomboid-like protein 11	LOC_Os05g13370.1	OsRhmbd12 - Putative Rhomboid homologue. expressed					protein.degradation.serine protease	(at5g25752 : 287.0) Chloroplast-localized rhomboid-like protein.; rhomboid-like protein 11 (RBL11); FUNCTIONS IN: serine-type endopeptidase activity; INVOLVED IN: biological_process unknown; LOCATED IN: chloroplast; CONTAINS InterPro DOMAIN/s: Peptidase S54 rhomboid (InterPro:IPR002610); BEST Arabidopsis thaliana protein match is: Rhomboid-related intramembrane serine protease family protein (TAI…	19	19	12	8	7	3	3	4	3	2	2	2	3	2	3
Sobic.009G123000																	PTHR37216.PTHR37216:SF2					AT2G41200.1			LOC_Os05g32130.1	expressed protein					not assigned.unknown	no hits & (original description: pacid=32735360 transcript=Sobic.009G123000.1 locus=Sobic.009G123000 ID=Sobic.009G123000.1.v3.1 annot-version=v3.1)	109	151	86	45	39	17	18	17	14	11	7	9	8	6	7
Sobic.009G204900	PF13855	PF07714	PF12819						Leucine_rich_repeat	Protein_tyrosine_and_serine/threonine_kinase	Malectin-like_domain						PTHR27003.PTHR27003:SF58	KOG1187	2.7.11.1		GO:0005515.GO:0006468.GO:0004672	AT4G29990.1		Leucine-rich repeat transmembrane protein kinase protein	LOC_Os05g44930.1	receptor-like protein kinase. putative. expressed					signalling.receptor kinases.leucine rich repeat I	(at4g29990 : 648.0) Leucine-rich repeat transmembrane protein kinase protein; FUNCTIONS IN: protein serine/threonine kinase activity protein kinase activity ATP binding; INVOLVED IN: protein amino acid phosphorylation; LOCATED IN: endomembrane system; EXPRESSED IN: embryo leaf whorl root; EXPRESSED DURING: D bilateral stage; CONTAINS InterPro DOMAIN/s: Protein kinase ATP binding site (InterPro:IP…	36	53	40	18	19	12	10	10	9	10	13	15	12	7	3
Sobic.010G014300																	PTHR36480.PTHR36480:SF1								LOC_Os06g03240.1	expressed protein					not assigned.unknown	no hits & (original description: pacid=32726670 transcript=Sobic.010G014300.1 locus=Sobic.010G014300 ID=Sobic.010G014300.1.v3.1 annot-version=v3.1)	13	15	4	2	2	0	1	1	1	0	0	0	0	0	0
Sobic.010G014400																															not assigned.unknown	no hits & (original description: pacid=32725536 transcript=Sobic.010G014400.1 locus=Sobic.010G014400 ID=Sobic.010G014400.1.v3.1 annot-version=v3.1)	21	26	10	6	7	3	3	4	3	2	3	2	1	2	2
Sobic.010G116100	PF04578	PF13968							Protein_of_unknown_function_DUF594	Domain_of_unknown_function_(DUF4220)							PTHR31325.PTHR31325:SF20					AT5G45540.1		Protein of unknown function (DUF594)	LOC_Os07g12100.1	expressed protein					not assigned.unknown	no hits & (original description: pacid=32727442 transcript=Sobic.010G116100.1 locus=Sobic.010G116100 ID=Sobic.010G116100.1.v3.1 annot-version=v3.1)	5	5	2	1	1	0	0	0	0	0	0	0	0	0	0
Sobic.010G119600	PF13962								Domain_of_unknown_function								PTHR24177.PTHR24177:SF24					AT4G11000.1		Ankyrin repeat family protein	LOC_Os06g17570.1	embryogenesis transmembrane protein. putative. expressed					not assigned.unknown	no hits & (original description: pacid=32726626 transcript=Sobic.010G119600.1 locus=Sobic.010G119600 ID=Sobic.010G119600.1.v3.1 annot-version=v3.1)	3	5	3	2	1	1	1	1	1	0	0	0	0	0	0
Sobic.010G156100	PF00657								GDSL-like_Lipase/Acylhydrolase								PTHR22835.PTHR22835:SF285		3.1.1.49		GO:0016788	AT5G45910.1		GDSL-like Lipase/Acylhydrolase superfamily protein	LOC_Os06g34120.1	GDSL-like lipase/acylhydrolase. putative. expressed					lipid metabolism.lipid degradation.lipases	(at5g45910 : 315.0) GDSL-like Lipase/Acylhydrolase superfamily protein; FUNCTIONS IN: hydrolase activity acting on ester bonds carboxylesterase activity; INVOLVED IN: lipid metabolic process; LOCATED IN: endomembrane system; EXPRESSED IN: 9 plant structures; EXPRESSED DURING: 4 anthesis C globular stage D bilateral stage; CONTAINS InterPro DOMAIN/s: Lipase GDSL (InterPro:IPR001087); BEST Arabidop…	143	251	242	158	134	88	106	89	60	49	56	38	36	26	28
Sobic.010G212350																	PTHR31315.PTHR31315:SF3					AT1G78420.2		RING/U-box superfamily protein	LOC_Os06g44275.1	expressed protein					not assigned.unknown	(at1g78420 : 125.0) RING/U-box superfamily protein; FUNCTIONS IN: zinc ion binding; EXPRESSED IN: 24 plant structures; EXPRESSED DURING: 13 growth stages; CONTAINS InterPro DOMAIN/s: Zinc finger RING-type (InterPro:IPR001841); BEST Arabidopsis thaliana protein match is: RING/U-box superfamily protein (TAIR:AT1G17145.1). & (reliability: 250.0) & (original description: pacid=32723988 transcript=Sob…	6	6	3	2	3	1	1	1	1	1	1	1	1	1	1
Sobic.010G259200																	PTHR31852.PTHR31852:SF9					AT5G45320.1			LOC_Os06g49650.1	harpin-induced protein 1 domain containing protein. expressed					not assigned.unknown	(at5g45320 : 83.2) FUNCTIONS IN: molecular_function unknown; INVOLVED IN: biological_process unknown; LOCATED IN: endomembrane system; EXPRESSED IN: inflorescence meristem root flower; EXPRESSED DURING: petal differentiation and expansion stage; CONTAINS InterPro DOMAIN/s: Late embryogenesis abundant protein group 2 (InterPro:IPR004864); BEST Arabidopsis thaliana protein match is: unknown protein…	4	4	2	2	1	1	0	1	1	0	0	1	0	0	0
Sobic.005G121700																	PTHR33184.PTHR33184:SF1					AT1G05835.1		PHD finger protein	LOC_Os11g28940.1	expressed protein					not assigned.unknown	no hits & (original description: pacid=32738984 transcript=Sobic.005G121700.1 locus=Sobic.005G121700 ID=Sobic.005G121700.1.v3.1 annot-version=v3.1)	89	95	40	30	33	20	20	17	15	21	17	22	18	18	10
Sobic.005G035100	PF13401								AAA_domain								PTHR23155.PTHR23155:SF449	KOG4658				AT3G46530.1	RPP13	NB-ARC domain-containing disease resistance protein	LOC_Os03g26260.1	NB-ARC domain containing protein. expressed					stress.biotic	(at3g46530 : 196.0) Confers resistance to the biotrophic oomycete Peronospora parasitica. Encodes an NBS-LRR type R protein with a putative amino-terminal leucine zipper. Fungal protein ATR13 induces RPP13 gene expression and disease resistance.; RECOGNITION OF PERONOSPORA PARASITICA 13 (RPP13); FUNCTIONS IN: ATP binding; INVOLVED IN: defense response incompatible interaction defense response pla…	5	7	4	1	1	0	0	0	0	0	0	0	0	0	0
Sobic.001G142200	PF07983	PF00332							X8_domain	Glycosyl_hydrolases_family_17							PTHR32227.PTHR32227:SF16		3.2.1.39		GO:0005975.GO:0004553	AT4G34480.1		O-Glycosyl hydrolases family 17 protein	LOC_Os03g46660.1	glucan endo-1.3-beta-glucosidase precursor. putative. expressed	Cell_wall		glucan endo-13-beta-glucosidase	O-Glycosyl hydrolases family 17 protein	misc.beta 13 glucan hydrolases.glucan endo-13-beta-glucosidase	(at4g34480 : 484.0) O-Glycosyl hydrolases family 17 protein; FUNCTIONS IN: cation binding hydrolase activity hydrolyzing O-glycosyl compounds catalytic activity; INVOLVED IN: carbohydrate metabolic process; LOCATED IN: endomembrane system; EXPRESSED IN: 22 plant structures; EXPRESSED DURING: 13 growth stages; CONTAINS InterPro DOMAIN/s: X8 (InterPro:IPR012946) Glycoside hydrolase catalytic core (…	174	172	160	98	82	85	66	58	55	50	39	38	35	29	36
Sobic.005G010300	PF00011								Hsp20/alpha_crystallin_family																LOC_Os09g17660.1	expressed protein					not assigned.unknown	no hits & (original description: pacid=32741004 transcript=Sobic.005G010300.1 locus=Sobic.005G010300 ID=Sobic.005G010300.1.v3.1 annot-version=v3.1)	67	84	60	45	39	31	23	24	19	19	12	14	13	12	8
Sobic.001G261460	PF04674								Phosphate-induced_protein_1_conserved_region								PTHR31279.PTHR31279:SF10					AT4G08950.1	EXO	Phosphate-responsive 1 family protein	LOC_Os10g22990.1	phi-1-like phosphate-induced protein. putative. expressed					signalling.in sugar and nutrient physiology	(at4g08950 : 179.0) EXORDIUM (EXO); FUNCTIONS IN: molecular_function unknown; INVOLVED IN: response to brassinosteroid stimulus; LOCATED IN: cell wall plant-type cell wall; EXPRESSED IN: 21 plant structures; EXPRESSED DURING: 13 growth stages; CONTAINS InterPro DOMAIN/s: Phosphate-induced protein 1 (InterPro:IPR006766); BEST Arabidopsis thaliana protein match is: Phosphate-responsive 1 family pro…	2	3	2	1	1	0	0	0	0	0	0	0	0	0	0
Sobic.001G264300	PF00011								Hsp20/alpha_crystallin_family								PTHR11527.PTHR11527:SF124								LOC_Os10g07210.1	hsp20/alpha crystallin family protein. putative. expressed					not assigned.unknown	no hits & (original description: pacid=32753649 transcript=Sobic.001G264300.1 locus=Sobic.001G264300 ID=Sobic.001G264300.1.v3.1 annot-version=v3.1)	475	592	399	241	181	81	83	70	56	49	39	36	38	30	38
Sobic.001G264400	PF00011								Hsp20/alpha_crystallin_family								PTHR11527.PTHR11527:SF154					AT4G27670.1	HSP21	heat shock protein 21	LOC_Os10g07200.1	hsp20/alpha crystallin family protein. putative. expressed					not assigned.unknown	no hits & (original description: pacid=32754490 transcript=Sobic.001G264400.1 locus=Sobic.001G264400 ID=Sobic.001G264400.1.v3.1 annot-version=v3.1)	120	132	65	38	33	16	17	16	14	13	10	9	9	9	8
Sobic.001G271600	PF02458								Transferase_family								PTHR31642.PTHR31642:SF52		2.3.1.196		GO:0016747	AT5G17540.1		HXXXD-type acyl-transferase family protein	LOC_Os10g11980.1	transferase family protein. putative. expressed					stress.biotic	(at5g17540 : 299.0) HXXXD-type acyl-transferase family protein; FUNCTIONS IN: transferase activity transferring acyl groups other than amino-acyl groups; INVOLVED IN: biological_process unknown; LOCATED IN: cellular_component unknown; EXPRESSED IN: 9 plant structures; EXPRESSED DURING: 4 anthesis C globular stage F mature embryo stage petal differentiation and expansion stage; CONTAINS InterPro D…	3	6	5	3	3	1	0	1	0	0	0	0	0	0	0
Sobic.001G296000																	PTHR31071.PTHR31071:SF10					AT3G20350.1			LOC_Os10g41300.1	expressed protein					not assigned.unknown	no hits & (original description: pacid=32760234 transcript=Sobic.001G296000.1 locus=Sobic.001G296000 ID=Sobic.001G296000.1.v3.1 annot-version=v3.1)	2	3	2	2	1	1	1	1	0	0	0	1	0	0	0
Sobic.001G514300	PF13417	PF00043							Glutathione_S-transferase_N-terminal_domain	Glutathione_S-transferase_C-terminal_domain							PTHR11260.PTHR11260:SF209	KOG0867	2.5.1.18	K00799	GO:0005515	AT2G47730.1	ATGSTF5.ATGSTF8.GST6.GSTF8	glutathione S-transferase phi 8	LOC_Os03g04240.1	glutathione S-transferase. putative. expressed					misc.glutathione S transferases	(at2g47730 : 149.0) Encodes glutathione transferase belonging to the phi class of GSTs. Naming convention according to Wagner et al. (2002).; glutathione S-transferase phi 8 (GSTF8); FUNCTIONS IN: glutathione transferase activity glutathione binding; INVOLVED IN: in 8 processes; LOCATED IN: in 7 components; EXPRESSED IN: 25 plant structures; EXPRESSED DURING: 16 growth stages; CONTAINS InterPro D…	200	189	87	44	36	15	15	14	10	6	6	6	8	5	7
Sobic.001G514400	PF02798	PF00043							Glutathione_S-transferase_N-terminal_domain	Glutathione_S-transferase_C-terminal_domain							PTHR11260.PTHR11260:SF287	KOG0867	2.5.1.18	K00799	GO:0005515	AT3G03190.1	ATGSTF11.ATGSTF6.GSTF11	glutathione S-transferase F11	LOC_Os03g04220.1	glutathione S-transferase. putative. expressed					misc.glutathione S transferases	(at3g03190 : 135.0) Encodes glutathione transferase belonging to the phi class of GSTs. Naming convention according to Wagner et al. (2002).; glutathione S-transferase F11 (GSTF11); CONTAINS InterPro DOMAIN/s: Thioredoxin fold (InterPro:IPR012335) Glutathione S-transferase C-terminal (InterPro:IPR004046) Glutathione S-transferase C-terminal-like (InterPro:IPR010987) Glutathione S-transferase/chlo…	187	183	86	57	57	47	35	42	37	47	20	24	25	25	27
Sobic.002G004300	PF04578	PF13968							Protein_of_unknown_function_DUF594	Domain_of_unknown_function_(DUF4220)							PTHR31325.PTHR31325:SF32					AT5G45540.1		Protein of unknown function (DUF594)	LOC_Os07g01520.1	expressed protein					not assigned.unknown	(at5g45540 : 356.0) Protein of unknown function (DUF594); CONTAINS InterPro DOMAIN/s: Protein of unknown function DUF594 (InterPro:IPR007658); BEST Arabidopsis thaliana protein match is: Protein of unknown function (DUF594) (TAIR:AT5G45480.1); Has 1285 Blast hits to 857 proteins in 12 species: Archae - 0; Bacteria - 0; Metazoa - 0; Fungi - 0; Plants - 1285; Viruses - 0; Other Eukaryotes - 0 (sour…	2	3	1	1	1	1	1	1	1	0	0	0	0	0	0
Sobic.002G092600	PF03168								Late_embryogenesis_abundant_protein								PTHR31415.PTHR31415:SF6					AT2G35980.1	ATNHL10.NHL10.YLS9	Late embryogenesis abundant (LEA) hydroxyproline-rich glycoprotein family	LOC_Os07g14660.1	harpin-induced protein 1 domain containing protein. expressed					not assigned.unknown	no hits & (original description: pacid=32769980 transcript=Sobic.002G092600.3 locus=Sobic.002G092600 ID=Sobic.002G092600.3.v3.1 annot-version=v3.1)	6	9	3	1	1	0	0	0	0	0	0	0	0	0	0
Sobic.002G325200	PF03168								Late_embryogenesis_abundant_protein								PTHR31415.PTHR31415:SF5					AT4G05220.1		Late embryogenesis abundant (LEA) hydroxyproline-rich glycoprotein family	LOC_Os07g34720.1	harpin-induced protein 1 domain containing protein. expressed					not assigned.no ontology	(at4g05220 : 148.0) Late embryogenesis abundant (LEA) hydroxyproline-rich glycoprotein family; CONTAINS InterPro DOMAIN/s: Late embryogenesis abundant protein group 2 (InterPro:IPR004864); BEST Arabidopsis thaliana protein match is: Late embryogenesis abundant (LEA) hydroxyproline-rich glycoprotein family (TAIR:AT1G61760.1); Has 847 Blast hits to 847 proteins in 27 species: Archae - 0; Bacteria -…	7	13	8	4	3	1	1	2	1	1	1	1	1	0	1
Sobic.002G357000	PF00141								Peroxidase								PTHR31388.PTHR31388:SF33		1.11.1.7	K00430	GO:0055114.GO:0020037.GO:0006979.GO:0004601	AT5G05340.1		Peroxidase superfamily protein	LOC_Os03g32050.1	peroxidase precursor. putative. expressed			peroxidase	Peroxidase super	misc.peroxidases	(at5g05340 : 284.0) Peroxidase superfamily protein; FUNCTIONS IN: protein binding peroxidase activity; INVOLVED IN: response to oxidative stress oxidation reduction; LOCATED IN: apoplast cell wall; EXPRESSED IN: 9 plant structures; EXPRESSED DURING: LP.04 four leaves visible 4 anthesis C globular stage petal differentiation and expansion stage; CONTAINS InterPro DOMAIN/s: Haem peroxidase (InterPr…	22	43	23	9	9	4	5	3	3	3	1	2	2	2	1
Sobic.003G006100																	PTHR23155.PTHR23155:SF612					AT3G50950.1	ZAR1	HOPZ-ACTIVATED RESISTANCE 1	LOC_Os11g43250.1	Leucine Rich Repeat family protein. expressed					not assigned.unknown	no hits & (original description: pacid=32732507 transcript=Sobic.003G006100.1 locus=Sobic.003G006100 ID=Sobic.003G006100.1.v3.1 annot-version=v3.1)	5	6	3	1	1	0	0	0	0	0	0	0	0	0	0
Sobic.003G022500																									LOC_Os01g11210.1	expressed protein					not assigned.unknown	no hits & (original description: pacid=32733581 transcript=Sobic.003G022500.1 locus=Sobic.003G022500 ID=Sobic.003G022500.1.v3.1 annot-version=v3.1)	13	15	10	9	6	5	4	3	3	3	2	2	2	1	1
Sobic.003G027100																	PTHR33210.PTHR33210:SF7					AT2G42840.1	PDF1	protodermal factor 1	LOC_Os01g10490.1	keratin. type I cytoskeletal 9. putative. expressed					not assigned.unknown	no hits & (original description: pacid=32731146 transcript=Sobic.003G027100.1 locus=Sobic.003G027100 ID=Sobic.003G027100.1.v3.1 annot-version=v3.1)	8	9	7	1	2	0	0	0	0	0	0	0	0	0	0
Sobic.003G078900	PF02453								Reticulon								PTHR10994.PTHR10994:SF74	KOG1792				AT3G18260.1		Reticulon family protein	LOC_Os01g04640.1	reticulon domain containing protein. putative. expressed					stress.biotic	(at3g18260 : 166.0) Reticulon family protein; FUNCTIONS IN: molecular_function unknown; INVOLVED IN: biological_process unknown; LOCATED IN: endoplasmic reticulum; EXPRESSED IN: 13 plant structures; EXPRESSED DURING: LP.06 six leaves visible LP.04 four leaves visible 4 anthesis petal differentiation and expansion stage LP.12 twelve leaves visible; CONTAINS InterPro DOMAIN/s: Reticulon (InterPro:I…	13	21	11	5	4	2	2	2	2	1	1	1	1	1	1
Sobic.003G178500	PF08541	PF08392							3-Oxoacyl-[acyl-carrier-protein_(ACP)]_synthase_III_C_terminal	FAE1/Type_III_polyketide_synthase-like_protein							PTHR31561.PTHR31561:SF9		2.3.1.199	K15397	GO:0016747.GO:0008610.GO:0016020.GO:0006633	AT1G68530.1	CER6.CUT1.G2.KCS6.POP1	3-ketoacyl-CoA synthase 6	LOC_Os01g34560.1	3-ketoacyl-CoA synthase. putative. expressed	Wax_genes_(general)				secondary metabolism.wax	(at1g68530 : 477.0) Encodes KCS6 a member of the 3-ketoacyl-CoA synthase family involved in the biosynthesis of VLCFA (very long chain fatty acids).; 3-ketoacyl-CoA synthase 6 (KCS6); FUNCTIONS IN: transferase activity transferring acyl groups other than amino-acyl groups catalytic activity; INVOLVED IN: in 7 processes; LOCATED IN: endoplasmic reticulum; EXPRESSED IN: 29 plant structures; EXPRESS…	1	4	4	1	1	0	0	0	0	0	0	0	0	0	0
Sobic.003G201300	PF00011								Hsp20/alpha_crystallin_family								PTHR11527.PTHR11527:SF169					AT1G54400.1		HSP20-like chaperones superfamily protein	LOC_Os05g51440.1	hsp20/alpha crystallin family protein. putative. expressed					not assigned.unknown	no hits & (original description: pacid=32727709 transcript=Sobic.003G201300.1 locus=Sobic.003G201300 ID=Sobic.003G201300.1.v3.1 annot-version=v3.1)	2	4	2	1	1	0	0	0	0	0	0	0	0	0	0
Sobic.003G201400	PF00011								Hsp20/alpha_crystallin_family								PTHR11527.PTHR11527:SF129					AT5G20970.1		HSP20-like chaperones superfamily protein	LOC_Os01g40550.1	hsp20/alpha crystallin family protein. putative. expressed					not assigned.unknown	no hits & (original description: pacid=32729991 transcript=Sobic.003G201400.2 locus=Sobic.003G201400 ID=Sobic.003G201400.2.v3.1 annot-version=v3.1)| no hits & (original description: pacid=32729992 transcript=Sobic.003G201400.3 locus=Sobic.003G201400 ID=Sobic.003G201400.3.v3.1 annot-version=v3.1)	2	4	2	1	1	0	0	0	0	0	0	0	0	0	0
Sobic.003G231600	PF00571								CBS_domain								PTHR11911.PTHR11911:SF94					AT5G10860.1		Cystathionine beta-synthase (CBS) family protein	LOC_Os01g44360.1	CBS domain containing membrane protein. putative. expressed					not assigned.no ontology	(at5g10860 : 182.0) Cystathionine beta-synthase (CBS) family protein; FUNCTIONS IN: cobalt ion binding; INVOLVED IN: response to salt stress; LOCATED IN: mitochondrion; EXPRESSED IN: 24 plant structures; EXPRESSED DURING: 15 growth stages; CONTAINS InterPro DOMAIN/s: Cystathionine beta-synthase core (InterPro:IPR000644); BEST Arabidopsis thaliana protein match is: Cystathionine beta-synthase (CBS…	8	13	7	3	4	0	1	1	1	1	0	0	0	0	0
Sobic.003G261000	PF12428								Protein_of_unknown_function_(DUF3675)								PTHR23012.PTHR23012:SF100					AT2G01275.2		RING/FYVE/PHD zinc finger superfamily protein	LOC_Os01g49280.1	zinc finger family protein. putative. expressed					protein.degradation.ubiquitin.E3.RING	(at2g01275 : 105.0) RING/FYVE/PHD zinc finger superfamily protein; FUNCTIONS IN: zinc ion binding; CONTAINS InterPro DOMAIN/s: Protein of unknown function DUF3675 (InterPro:IPR022143) Zinc finger C3HC4 RING-type (InterPro:IPR018957) Zinc finger RING-CH-type (InterPro:IPR011016); BEST Arabidopsis thaliana protein match is: RING/FYVE/PHD zinc finger superfamily protein (TAIR:AT5G38070.1); Has 35333…	3	5	4	2	2	1	0	1	1	0	0	0	0	0	0
Sobic.003G283500	PF03134								TB2/DP1_HVA22_family								PTHR12300.PTHR12300:SF27			K17279		AT2G42820.1	HVA22F	HVA22-like protein F	LOC_Os01g52780.1	HVA22. putative. expressed			hormone metabolism.abscisic acid.synthesis-degradation	(at2g42820 : 205.0) HVA22-like protein F (HVA22F); FUNCTIONS IN: molecular_function unknown; INVOLVED IN: biological_process unknown; LOCATED IN: endomembrane system; CONTAINS InterPro DOMAIN/s: TB2/DP1/HVA22 related protein (InterPro:IPR004345); BEST Arabidopsis thaliana protein match is: HVA22 homologue A (TAIR:AT1G74520.1); Has 35333 Blast hits to 34131 proteins in 2444 species: Archae - 798; …	hormone metabolism.abscisic acid.synthesis-degradation	(at2g42820 : 205.0) HVA22-like protein F (HVA22F); FUNCTIONS IN: molecular_function unknown; INVOLVED IN: biological_process unknown; LOCATED IN: endomembrane system; CONTAINS InterPro DOMAIN/s: TB2/DP1/HVA22 related protein (InterPro:IPR004345); BEST Arabidopsis thaliana protein match is: HVA22 homologue A (TAIR:AT1G74520.1); Has 35333 Blast hits to 34131 proteins in 2444 species: Archae - 798; …	26	39	34	19	17	11	11	11	9	8	8	6	7	4	3
Sobic.003G309400	PF05922	PF00082							Peptidase_inhibitor_I9	Subtilase_family							PTHR10795.PTHR10795:SF439		3.4.14.10		GO:0006508.GO:0004252	AT4G20430.1		Subtilase family protein	LOC_Os01g56320.1	OsSub4 - Putative Subtilisin homologue. expressed					protein.degradation.subtilases	(at4g20430 : 968.0) Subtilase family protein; FUNCTIONS IN: identical protein binding serine-type endopeptidase activity; INVOLVED IN: proteolysis negative regulation of catalytic activity; LOCATED IN: endomembrane system; EXPRESSED IN: 19 plant structures; EXPRESSED DURING: 13 growth stages; CONTAINS InterPro DOMAIN/s: Peptidase S8/S53 subtilisin/kexin/sedolisin (InterPro:IPR000209) Peptidase S8…	103	96	81	36	34	19	17	17	15	14	19	21	18	15	15
Sobic.004G025200																	PTHR37754.PTHR37754:SF1					AT4G37445.1			LOC_Os02g03430.1	expressed protein					not assigned.unknown	no hits & (original description: pacid=32745517 transcript=Sobic.004G025200.1 locus=Sobic.004G025200 ID=Sobic.004G025200.1.v3.1 annot-version=v3.1)	34	53	34	19	15	7	8	7	6	6	5	5	3	3	3
Sobic.004G035800	PF13855								Leucine_rich_repeat								PTHR32093.PTHR32093:SF36				GO:0005515	AT1G12040.1	LRX1	leucine-rich repeat/extensin 1	LOC_Os06g49100.1	retrotransposon protein. putative. unclassified. expressed	Cell_wall		uncharacterized protein At4g06744	leucine-rich repeat/extensin 1	cell wall.cell wall proteins.LRR	(at1g62440 : 396.0) encodes a paralog of LRX1 (LEUCINE-RICH REPEAT/EXTENSIN 1) which acts synergistically with LRX1 in root hair cell morphogenesis.; leucine-rich repeat/extensin 2 (LRX2); CONTAINS InterPro DOMAIN/s: Leucine-rich repeat-containing N-terminal domain type 2 (InterPro:IPR013210) Leucine-rich repeat (InterPro:IPR001611); BEST Arabidopsis thaliana protein match is: leucine-rich repeat…	26	32	20	7	4	7	4	5	4	1	2	3	3	2	5
Sobic.004G050700	PF02298								Plastocyanin-like_domain								PTHR33021.PTHR33021:SF59				GO:0009055	AT5G53870.1	AtENODL1.ENODL1	early nodulin-like protein 1	LOC_Os02g06690.1	plastocyanin-like domain containing protein. putative. expressed	Photosynthesis		plastocyanin-like domain containing protein	early nodulin-like protein 9	misc.plastocyanin-like	(at3g20570 : 120.0) early nodulin-like protein 9 (ENODL9); FUNCTIONS IN: electron carrier activity copper ion binding; LOCATED IN: anchored to membrane; EXPRESSED IN: 22 plant structures; EXPRESSED DURING: 13 growth stages; CONTAINS InterPro DOMAIN/s: Plastocyanin-like (InterPro:IPR003245) Cupredoxin (InterPro:IPR008972); BEST Arabidopsis thaliana protein match is: early nodulin-like protein 14 (…	5	8	3	1	1	0	0	0	0	0	0	0	0	0	0
Sobic.004G172400																	PTHR23155.PTHR23155:SF638					AT5G45500.1		RNI-like superfamily protein	LOC_Os02g34490.1	Leucine Rich Repeat family protein. expressed					not assigned.unknown	no hits & (original description: pacid=32744243 transcript=Sobic.004G172400.1 locus=Sobic.004G172400 ID=Sobic.004G172400.1.v3.1 annot-version=v3.1)| no hits & (original description: pacid=32744244 transcript=Sobic.004G172400.2 locus=Sobic.004G172400 ID=Sobic.004G172400.2.v3.1 annot-version=v3.1)	5	7	5	4	5	2	2	2	2	1	1	1	1	0	1
Sobic.004G266500	PF00070								Pyridine_nucleotide-disulphide_oxidoreductase								PTHR22912.PTHR22912:SF161	KOG1336	1.6.5.4	K08232	GO:0055114.GO:0016491	AT3G27820.1	ATMDAR4.MDAR4	monodehydroascorbate reductase 4	LOC_Os02g47800.1	monodehydroascorbate reductase. putative. expressed					redox.ascorbate and glutathione.ascorbate	(at3g27820 : 512.0) Encodes a peroxisome membrane-bound monodehydroascorbate reductase involved in the ascorbate-glutathione cycle which removes toxic H2O2; monodehydroascorbate reductase 4 (MDAR4); FUNCTIONS IN: monodehydroascorbate reductase (NADH) activity; INVOLVED IN: hydrogen peroxide catabolic process; LOCATED IN: peroxisomal membrane chloroplast envelope; EXPRESSED IN: 22 plant structures…	4	5	2	0	0	0	0	0	0	0	0	0	0	0	0
Sobic.004G297950																															not assigned.unknown	no hits & (original description: pacid=32749039 transcript=Sobic.004G297950.1 locus=Sobic.004G297950 ID=Sobic.004G297950.1.v3.1 annot-version=v3.1)	270	396	276	144	72	115	54	52	62	46	21	37	27	19	17
Sobic.004G357600	PF00534	PF00862							Glycosyl_transferases_group_1	Sucrose_synthase							PTHR12526.PTHR12526:SF296	KOG0853	2.4.1.13	K00695	GO:0016157.GO:0005985	AT1G73370.1	ATSUS6.SUS6	sucrose synthase 6	LOC_Os02g58480.1	sucrose synthase. putative. expressed					major CHO metabolism.degradation.sucrose.Susy	(at1g73370 : 1005.0) Encodes a protein with sucrose synthase activity (SUS6).; sucrose synthase 6 (SUS6); CONTAINS InterPro DOMAIN/s: Sucrose synthase plant/cyanobacteria (InterPro:IPR012820) Sucrose synthase (InterPro:IPR000368) Glycosyl transferase group 1 (InterPro:IPR001296); BEST Arabidopsis thaliana protein match is: sucrose synthase 5 (TAIR:AT5G37180.1). & (reliability: 2010.0) & (original…	19	24	20	10	7	3	3	3	3	2	3	1	1	1	1
Sobic.010G261200	PF14368								Probable_lipid_transfer								PTHR33044.PTHR33044:SF1					AT1G62790.1|AT1G62790.2		Bifunctional inhibitor/lipid-transfer protein/seed storage 2S albumin superfamily protein	LOC_Os06g49770.1	LTPL86 - Protease inhibitor/seed storage/LTP family protein precursor. expressed					not assigned.unknown	no hits & (original description: pacid=32723871 transcript=Sobic.010G261200.1 locus=Sobic.010G261200 ID=Sobic.010G261200.1.v3.1 annot-version=v3.1)| no hits & (original description: pacid=32723870 transcript=Sobic.010G261200.2 locus=Sobic.010G261200 ID=Sobic.010G261200.2.v3.1 annot-version=v3.1)	18	21	14	5	9	3	5	4	4	3	2	2	3	3	4
