# Supplementary material for: Bioenergy sorghum nodal root bud development: morphometric, transcriptomic and gene regulatory network analysis
Source: Front Plant Sci. 2024 Oct 21;15:1456627. doi: 10.3389/fpls.2024.1456627 (PMC11532172; doi:10.3389/fpls.2024.1456627)
Supplement: Supplementary Data Sheet 3 — Analysis of first tier neighbors of NRB gene regulatory network (GRN) TFs with high expression early in NRB development. TFs that are connected to and could therefore regulate TFs expressed early in NRB development are listed in files labeled ‘activators first neighbors’. Genes that are connected to that could be regulated by TFs expressed early in development are listed in files labeled ‘activated first neighbors’. [file DataSheet3.zip › S-File3-NRB_network_early TFs/MYB3R-1_WOX4_Sobic.003G008700_activated_first_neighbors.xlsx]

## Sheet: Sheet1
GeneIDV3	Pfam1	Pfam2	Pfam3	Pfam4	Pfam5	Pfam6	Pfam7	Pfam8	Pfam1_domain	Pfam2_domain	Pfam3_domain	Pfam4_domain	Pfam5_domain	Pfam6_domain	Pfam7_domain	Pfam8_domain	Panther	KOG	KEGG_ec	KO	GO	Best_hit_arabi_name	arabi_symbol	arabi_defline	Best_hit_rice_name	rice_defline	Functional_category	misc_annotation	Rice_Annotation	Arabidopsis_Annotation	MapmanProcess	ArabidopsisID_description	TX08001_Nodal_Root_Bud_Node_Phy_7_TPMmean	TX08001_Nodal_Root_Bud_Node_Phy_8_TPMmean	TX08001_Nodal_Root_Bud_Node_Phy_9_TPMmean	TX08001_Nodal_Root_Bud_Node_Phy_10_TPMmean	TX08001_Nodal_Root_Bud_Node_Phy_11_TPMmean	TX08001_Nodal_Root_Bud_Node_Phy_12_TPMmean	TX08001_Nodal_Root_Bud_Node_Phy_13_TPMmean	TX08001_Nodal_Root_Bud_Node_Phy_14_TPMmean	TX08001_Nodal_Root_Bud_Node_Phy_15_TPMmean	TX08001_Nodal_Root_Bud_Node_Phy_16_TPMmean	TX08001_Nodal_Root_Bud_Node_Phy_17_TPMmean	TX08001_Nodal_Root_Bud_Node_Phy_18_TPMmean	TX08001_Nodal_Root_Bud_Node_Phy_19_TPMmean	TX08001_Nodal_Root_Bud_Node_Phy_20_TPMmean	TX08001_Nodal_Root_Bud_Node_Phy_21_TPMmean
Sobic.003G008700	PF13921	PF00249							Myb-like_DNA-binding_domain	Myb-like_DNA-binding_domain							PTHR10641.PTHR10641:SF599	KOG0048				AT4G32730.2	ATMYB3R-1.ATMYB3R1.MYB3R-1.MYB3R1.PC-MYB1	Homeodomain-like protein	LOC_Os01g12860.1|LOC_Os12g13570.1	MYB family transcription factor. putative. expressed	Transcription_factors		MYB family transcription factor	Homeodomain-like protein	RNA.regulation of transcription.MYB domain transcription factor family	(at5g11510 : 314.0) Arabidopsis thaliana putative c-myb-like transcription factor MYB3R-4. Functions in powdery mildew induced host endoreduplication at the site of infection.; myb domain protein 3r-4 (MYB3R-4); CONTAINS InterPro DOMAIN/s: SANT DNA-binding (InterPro:IPR001005) Homeodomain-like (InterPro:IPR009057) Myb DNA-binding (InterPro:IPR014778) HTH transcriptional regulator Myb-type DNA-bin…	41	14	3	2	2	2	2	3	3	2	5	4	7	7	11
Sobic.007G210200	PF03110								SBP_domain								PTHR31251.PTHR31251:SF23				GO:0005634.GO:0003677	AT2G42200.1	SPL9	squamosa promoter binding protein-like 9	LOC_Os08g39890.1	OsSPL14 - SBP-box gene family member. expressed	Flowering_time|Flowering_genes	|SPL9	OsSPL14 - SBP-box gene family member	squamosa promoter binding protein-like 9	development.squamosa promoter binding like (SPL)	(at2g42200 : 136.0) Encodes a putative transcriptional regulator that is involved in the vegetative to reproductive phase transition. Expression is regulated by MIR156b. SPL activity nonautonomously inhibits initiation of new leaves at the shoot apical meristem.; squamosa promoter binding protein-like 9 (SPL9); FUNCTIONS IN: sequence-specific DNA binding transcription factor activity; INVOLVED IN…	300	146	122	66	51	59	37	44	40	57	51	52	69	73	105
Sobic.002G142000	PF02362								B3_DNA_binding_domain								PTHR31391.PTHR31391:SF13				GO:0003677	AT3G19184.1		AP2/B3-like transcriptional factor family protein	LOC_Os01g13300.1	B3 DNA binding domain containing protein. expressed	Transcription_factors		B3 DNA binding domain containing protein	AP2/B3-like transcriptional factor	RNA.regulation of transcription.C2C2(Zn) GATA transcription factor family	(at3g19184 : 136.0) AP2/B3-like transcriptional factor family protein; FUNCTIONS IN: DNA binding; INVOLVED IN: regulation of transcription DNA-dependent; LOCATED IN: cellular_component unknown; EXPRESSED IN: 7 plant structures; EXPRESSED DURING: F mature embryo stage petal differentiation and expansion stage E expanded cotyledon stage D bilateral stage; CONTAINS InterPro DOMAIN/s: Transcriptional…	19	6	3	2	1	2	2	3	4	3	5	3	5	4	8
Sobic.001G104500	PF08880	PF08879							QLQ	WRC							PTHR31602.PTHR31602:SF2				GO:0006355.GO:0005634.GO:0005524.GO:0032502.GO:0006351	AT2G22840.1	AtGRF1.GRF1	growth-regulating factor 1	LOC_Os03g51970.1	growth-regulating factor. putative. expressed	Transcription_factors		growth-regulating factor	growth-regulating factor 1	RNA.regulation of transcription.General Transcription	(at4g37740 : 172.0) Growth regulating factor encoding transcription activator. One of the nine members of a GRF gene family containing nuclear targeting domain. Mutants result in smaller leaves indicating the role of the gene in leaf development. Expressed in root shoot and flower; growth-regulating factor 2 (GRF2); CONTAINS InterPro DOMAIN/s: Glutamine-Leucine-Glutamine QLQ (InterPro:IPR014978) …	92	44	42	31	12	21	13	12	11	17	19	30	29	30	46
Sobic.007G032100	PF00046	PF01852							Homeodomain	START_domain							PTHR24326.PTHR24326:SF294	KOG0484		K09338	GO:0003677.GO:0008289	AT4G04890.1	PDF2	protodermal factor 2	LOC_Os08g04190.1	homeobox and START domains containing protein. putative. expressed	Flowering_genes	FWA	homeobox and START domains containing protein	protodermal factor 2	RNA.regulation of transcription.HBHomeobox transcription factor family	(at4g04890 : 899.0) Encodes a homeodomain protein that is expressed in the LI layer of the vegetative floral and inflorescence meristems. Binds to the L1 box promoter element which is required in some proteins for L1 specific expression.; protodermal factor 2 (PDF2); FUNCTIONS IN: DNA binding sequence-specific DNA binding transcription factor activity; INVOLVED IN: epidermal cell differentiation …	7	5	2	1	2	2	2	2	2	2	3	1	1	1	1
Sobic.006G241000	PF00046								Homeodomain								PTHR24326.PTHR24326:SF263				GO:0003677	AT1G46480.1	WOX4	WUSCHEL related homeobox 4	LOC_Os04g55590.1	homeobox domain containing protein. expressed	Transcription_factors		homeobox domain containing protein	WUSCHEL related homeobox 4	RNA.regulation of transcription.HBHomeobox transcription factor family	(at1g46480 : 128.0) Encodes a WUSCHEL-related homeobox gene family member with 65 amino acids in its homeodomain. Proteins in this family contain a sequence of eight residues (TLPLFPMH) downstream of the homeodomain called the WUS box. This protein also contains an acidic domain approximately 10 residues upstream of the WUS box. Part of the TDIF-TDR-WOX4 signaling pathway that plays a crucial rol…	9	5	2	1	2	2	2	2	2	3	3	1	3	2	1
Sobic.010G014500	PF14541	PF14543							Xylanase_inhibitor_C-terminal	Xylanase_inhibitor_N-terminal							PTHR13683.PTHR13683:SF330	KOG1339	3.4.23.12		GO:0006508.GO:0004190	AT5G10770.1		Eukaryotic aspartyl protease family protein	LOC_Os06g02780.1	aspartic protease. putative. expressed					RNA.regulation of transcription.unclassified	(at5g10770 : 202.0) Eukaryotic aspartyl protease family protein; FUNCTIONS IN: DNA binding aspartic-type endopeptidase activity; INVOLVED IN: proteolysis; EXPRESSED IN: 12 plant structures; EXPRESSED DURING: 4 anthesis C globular stage petal differentiation and expansion stage E expanded cotyledon stage; CONTAINS InterPro DOMAIN/s: Peptidase aspartic (InterPro:IPR021109) Peptidase aspartic cataly…	6	4	2	0	0	1	0	0	0	0	0	0	0	0	0
Sobic.001G089000	PF01915	PF00933							Glycosyl_hydrolase_family_3_C-terminal_domain	Glycosyl_hydrolase_family_3_N_terminal_domain							PTHR30620.PTHR30620:SF38		3.2.1.58	K01188	GO:0005975.GO:0004553	AT5G20950.2		Glycosyl hydrolase family protein	LOC_Os03g53860.1	periplasmic beta-glucosidase precursor. putative. expressed	Cell_wall		cell wall.degradation.cellulases and beta -14-glucanases	(at5g20950 : 840.0) Glycosyl hydrolase ; FUNCTIONS IN: hydrolase activity hydrolyzing O-glycosyl compounds; INVOLVED IN: carbohydrate metabolic process; LOCATED IN: cell wall membrane plant-type cell wall; EXPRESSED IN: 25 plant structures; EXPRESSED DURING: 13 growth stages; CONTAINS InterPro DOMAIN/s: Glycoside hydrolase family 3 N-terminal (InterPro:IPR001764) Glycoside hydrolase family 3 C-te…	cell wall.degradation.cellulases and beta -14-glucanases	(at5g20950 : 840.0) Glycosyl hydrolase family protein; FUNCTIONS IN: hydrolase activity hydrolyzing O-glycosyl compounds; INVOLVED IN: carbohydrate metabolic process; LOCATED IN: cell wall membrane plant-type cell wall; EXPRESSED IN: 25 plant structures; EXPRESSED DURING: 13 growth stages; CONTAINS InterPro DOMAIN/s: Glycoside hydrolase family 3 N-terminal (InterPro:IPR001764) Glycoside hydrolase…	65	46	18	14	36	18	40	20	23	16	19	11	32	37	47
Sobic.009G243500	PF12708								Pectate_lyase_superfamily_protein								PTHR31375.PTHR31375:SF14		3.2.1.15			AT1G60590.1		Pectin lyase-like superfamily protein	LOC_Os01g44970.1	polygalacturonase. putative. expressed	Cell_wall		polygalacturonase	Pectin lyase-like super	cell wall.degradation.pectate lyases and polygalacturonases	(at1g60590 : 503.0) Pectin lyase-like superfamily protein; FUNCTIONS IN: polygalacturonase activity; INVOLVED IN: carbohydrate metabolic process; EXPRESSED IN: 20 plant structures; EXPRESSED DURING: 10 growth stages; CONTAINS InterPro DOMAIN/s: Pectin lyase fold/virulence factor (InterPro:IPR011050) Pectin lyase fold (InterPro:IPR012334) Glycoside hydrolase family 28 (InterPro:IPR000743) Parallel…	49	25	17	9	5	11	4	9	12	10	9	17	10	7	7
Sobic.001G441700	PF06955	PF00722							Xyloglucan_endo-transglycosylase_(XET)_C-terminus	Glycosyl_hydrolases_family_16							PTHR31062.PTHR31062:SF44		2.4.1.207	K08235	GO:0048046.GO:0016762.GO:0006073.GO:0005618.GO:0005975.GO:0004553	AT1G14720.1	ATXTH28.EXGT-A2.XTH28.XTR2	xyloglucan endotransglucosylase/hydrolase 28	LOC_Os03g13570.1	glycosyl hydrolases family 16. putative. expressed	Cell_wall		glycosyl hydrolases family 16	endoxyloglucan transferase A3	cell wall.modification	(at1g14720 : 363.0) member of Glycoside Hydrolase Family 16; xyloglucan endotransglucosylase/hydrolase 28 (XTH28); FUNCTIONS IN: hydrolase activity acting on glycosyl bonds xyloglucan:xyloglucosyl transferase activity; INVOLVED IN: fruit development stamen filament development; LOCATED IN: endomembrane system cell wall apoplast; EXPRESSED IN: 22 plant structures; EXPRESSED DURING: 13 growth stage…	26	15	7	3	4	5	3	5	4	5	3	4	6	7	5
Sobic.001G155700	PF03330	PF01357							Lytic_transglycolase	Expansin_C-terminal_domain							PTHR31692.PTHR31692:SF14					AT1G65680.1	ATEXPB2.ATHEXP BETA 1.4.EXPB2	expansin B2	LOC_Os03g44290.1	expansin precursor. putative. expressed	Cell_wall		expansin	expansin B2	cell wall.modification	(at1g65680 : 234.0) member of BETA-EXPANSINS. Naming convention from the Expansin Working Group (Kende et al 2004. Plant Mol Bio); expansin B2 (EXPB2); INVOLVED IN: plant-type cell wall modification involved in multidimensional cell growth unidimensional cell growth plant-type cell wall loosening; LOCATED IN: endomembrane system extracellular region; EXPRESSED IN: root; CONTAINS InterPro DOMAIN/s…	37	17	11	5	4	7	5	7	7	9	10	11	11	9	12
Sobic.010G271000	PF01357								Expansin_C-terminal_domain								PTHR31692.PTHR31692:SF10					AT3G45970.1	ATEXLA1.ATEXPL1.ATHEXP BETA 2.1.EXLA1.EXPL1	expansin-like A1	LOC_Os06g50960.1	expansin precursor. putative. expressed	Cell_wall		expansin	expansin-like A1	cell wall.modification	(at3g45970 : 118.0) member of EXPANSIN-LIKE. Naming convention from the Expansin Working Group (Kende et al 2004. Plant Mol Bio); expansin-like A1 (EXLA1); INVOLVED IN: unidimensional cell growth plant-type cell wall loosening; LOCATED IN: cell wall plant-type cell wall; EXPRESSED IN: 20 plant structures; EXPRESSED DURING: 10 growth stages; CONTAINS InterPro DOMAIN/s: Barwin-related endoglucanase…	20	13	10	6	3	5	3	4	5	7	5	7	7	7	9
Sobic.004G321400	PF13181	PF00515	PF13424						Tetratricopeptide_repeat	Tetratricopeptide_repeat	Tetratricopeptide_repeat						PTHR10098.PTHR10098:SF111	KOG4308			GO:0005515	AT3G18730.1	BRU1.MGO3.TSK	tetratricopeptide repeat (TPR)-containing protein	LOC_Os02g54290.1	BRUSHY 1. putative. expressed			cell.cycle	(loc_os02g54280.1 : 1326.0) no description available & (at3g18730 : 1001.0) Encodes a protein with an important role in cell division control and plant morphogenesis and may also play a role in genome maintenance. May be involved in mitosis through interaction with TSA1. In cells synchronized for cell division TSA1 and TSK relocalize to ends of spindle microtubules that are ahead of separating ch…	cell.cycle	(at3g18730 : 1001.0) Encodes a protein with an important role in cell division control and plant morphogenesis and may also play a role in genome maintenance. May be involved in mitosis through interaction with TSA1. In cells synchronized for cell division TSA1 and TSK relocalize to ends of spindle microtubules that are ahead of separating chromatids during metaphase and anaphase of mitosis.; TON…	13	5	3	2	2	2	2	3	3	2	4	4	5	4	7
Sobic.002G313000	PF06886	PF12214							Targeting_protein_for_Xklp2_(TPX2)_domain	Cell_cycle_regulated_microtubule_associated_protein							PTHR14326.PTHR14326:SF17			K16812	GO:0060236.GO:0032147.GO:0005874.GO:0005819	AT1G03780.3	TPX2	targeting protein for XKLP2	LOC_Os07g32390.1	targeting protein-related. putative. expressed			cell.cycle	(loc_os07g32390.1 : 700.0) no description available & (at1g03780 : 447.0) Homolog of vertebrate TPX2. Protein has three domains involved in nuclear targeting one in nuclear export and two in microtubule binding. Involved in mitotic spindle assembly during late prophase and early prometaphase.; targeting protein for XKLP2 (TPX2); FUNCTIONS IN: microtubule binding; INVOLVED IN: spindle assembly; LO…	cell.cycle	(at1g03780 : 445.0) Homolog of vertebrate TPX2. Protein has three domains involved in nuclear targeting one in nuclear export and two in microtubule binding. Involved in mitotic spindle assembly during late prophase and early prometaphase.; targeting protein for XKLP2 (TPX2); FUNCTIONS IN: microtubule binding; INVOLVED IN: spindle assembly; LOCATED IN: nucleus; EXPRESSED IN: 14 plant structures; …	87	29	6	3	4	3	4	6	7	5	10	7	11	9	15
Sobic.010G260800	PF02984	PF00134							Cyclin_C-terminal_domain	Cyclin_N-terminal_domain							PTHR10177.PTHR10177:SF212	KOG0654		K06627	GO:0005634	AT5G11300.1	CYC2BAT.CYC3B.CYCA2;2	mitotic-like cyclin 3B from Arabidopsis	LOC_Os12g31810.1	cyclin. putative. expressed			cell.cycle	(loc_os12g31810.1 : 718.0) no description available & (at5g11300 : 388.0) mitotic-like cyclin core cell cycle gene that is expressed only in roots (RT_PCR) portions with mitotic activity only (whole mount in situ).; mitotic-like cyclin 3B from Arabidopsis (CYC3B); FUNCTIONS IN: cyclin-dependent protein kinase regulator activity; INVOLVED IN: regulation of cell cycle; LOCATED IN: nucleus chloropla…	cell.division	(at5g11300 : 388.0) mitotic-like cyclin core cell cycle gene that is expressed only in roots (RT_PCR) portions with mitotic activity only (whole mount in situ).; mitotic-like cyclin 3B from Arabidopsis (CYC3B); FUNCTIONS IN: cyclin-dependent protein kinase regulator activity; INVOLVED IN: regulation of cell cycle; LOCATED IN: nucleus chloroplast; EXPRESSED IN: 18 plant structures; EXPRESSED DURIN…	34	19	5	4	7	7	10	9	9	6	10	6	12	12	19
Sobic.003G361200	PF13401	PF09079							AAA_domain	CDC6_C_terminal_winged_helix_domain							PTHR10763	KOG2227		K02213		AT1G07270.1		Cell division control. Cdc6	LOC_Os01g63710.1	CDC6 - Putative DNA replication initiation protein. expressed			cell.division	(loc_os01g63710.1 : 779.0) no description available & (at1g07270 : 457.0) Cell division control Cdc6; FUNCTIONS IN: ATP binding; INVOLVED IN: regulation of cell cycle DNA replication; EXPRESSED IN: 22 plant structures; EXPRESSED DURING: 12 growth stages; CONTAINS InterPro DOMAIN/s: ATPase AAA-type core (InterPro:IPR003959) CDC6 C-terminal (InterPro:IPR015163) Cell division control Cdc6 (InterPro:…	cell.division	(at1g07270 : 457.0) Cell division control Cdc6; FUNCTIONS IN: ATP binding; INVOLVED IN: regulation of cell cycle DNA replication; EXPRESSED IN: 22 plant structures; EXPRESSED DURING: 12 growth stages; CONTAINS InterPro DOMAIN/s: ATPase AAA-type core (InterPro:IPR003959) CDC6 C-terminal (InterPro:IPR015163) Cell division control Cdc6 (InterPro:IPR016314); BEST Arabidopsis thaliana protein match is…	14	7	3	2	2	2	2	2	2	1	2	2	2	3	5
Sobic.006G035600	PF12711	PF00225							PF12711	Kinesin_motor_domain							PTHR24115.PTHR24115:SF413	KOG4280	3.6.4.4	K10400	GO:0008017.GO:0007018.GO:0005524.GO:0003777.GO:0005871	AT4G14150.1	KINESIN-12A.PAKRP1	phragmoplast-associated kinesin-related protein 1	LOC_Os04g28260.1	Kinesin motor domain domain containing protein. expressed					cell.organisation	(at3g23670 : 503.0) Microtubule motor kinesin PAKRP1L/Kinesin-12B. Together with PAKRP1/Kinesin-12A serve as linkers of the plus ends of antiparallel microtubules in the phragmoplast.; KINESIN-12B; FUNCTIONS IN: microtubule motor activity plus-end-directed microtubule motor activity; INVOLVED IN: phragmoplast assembly microgametogenesis; LOCATED IN: chloroplast; EXPRESSED IN: 16 plant structures;…	63	20	7	6	6	7	6	11	11	9	18	17	23	21	39
Sobic.004G339500	PF00225								Kinesin_motor_domain								PTHR24115.PTHR24115:SF416	KOG0242	3.6.4.4		GO:0008017.GO:0007018.GO:0005524.GO:0003777.GO:0005871	AT4G14330.1		P-loop containing nucleoside triphosphate hydrolases superfamily protein	LOC_Os02g56540.1	kinesin motor domain containing protein. putative. expressed					cell.organisation	(at4g14330 : 478.0) P-loop containing nucleoside triphosphate hydrolases superfamily protein; FUNCTIONS IN: microtubule motor activity ATP binding; INVOLVED IN: microtubule-based movement; LOCATED IN: phragmoplast; EXPRESSED IN: 13 plant structures; EXPRESSED DURING: 7 growth stages; CONTAINS InterPro DOMAIN/s: Kinesin motor domain (InterPro:IPR001752); BEST Arabidopsis thaliana protein match is:…	67	21	6	3	2	3	3	5	5	4	7	6	11	9	16
Sobic.010G008900	PF11995	PF00225							Domain_of_unknown_function_(DUF3490)	Kinesin_motor_domain							PTHR24115.PTHR24115:SF509	KOG0242	3.6.4.4	K11498	GO:0008017.GO:0007018.GO:0005524.GO:0003777.GO:0005871	AT1G18370.1	ATNACK1.HIK.NACK1	ATP binding microtubule motor family protein	LOC_Os01g33040.1	kinesin motor domain containing protein. expressed					cell.organisation	(at1g18370 : 1028.0) Encodes a kinesin HINKEL. Required for cytokinesis in pollen. Mutant has cytokinesis defects; seedling lethal.; HINKEL (HIK); FUNCTIONS IN: microtubule motor activity ATP binding; INVOLVED IN: response to cyclopentenone cellularization of the embryo sac gametophyte development pollen development cytokinesis; LOCATED IN: chloroplast; EXPRESSED IN: 22 plant structures; EXPRESSE…	71	20	5	3	3	4	3	6	6	5	9	8	13	11	22
Sobic.009G163100	PF12836	PF00225							Helix-hairpin-helix_motif	Kinesin_motor_domain							PTHR24115.PTHR24115:SF550	KOG0242	3.6.4.4	K10403	GO:0008017.GO:0007018.GO:0005524.GO:0003777.GO:0005871	AT5G02370.1		ATP binding microtubule motor family protein	LOC_Os05g38480.1	kinesin motor domain containing protein. putative. expressed					cell.organisation	(at5g02370 : 531.0) ATP binding microtubule motor family protein; FUNCTIONS IN: microtubule motor activity DNA binding ATP binding; INVOLVED IN: DNA repair microtubule-based movement; LOCATED IN: chloroplast; EXPRESSED IN: 17 plant structures; EXPRESSED DURING: 10 growth stages; CONTAINS InterPro DOMAIN/s: Kinesin motor region conserved site (InterPro:IPR019821) Helix-hairpin-helix DNA-binding mo…	35	14	5	4	3	4	3	5	5	4	7	7	9	9	14
Sobic.008G171900	PF00225								Kinesin_motor_domain								PTHR24115.PTHR24115:SF339	KOG0239	3.6.4.5	K10406	GO:0008017.GO:0007018.GO:0005524.GO:0003777.GO:0005871	AT1G72250.2		Di-glucose binding protein with Kinesin motor domain	LOC_Os12g42160.1	kinesin motor domain containing protein. putative. expressed					cell.organisation	(at1g72250 : 685.0) Di-glucose binding protein with Kinesin motor domain; FUNCTIONS IN: microtubule motor activity ATP binding; INVOLVED IN: microtubule-based movement; EXPRESSED IN: 18 plant structures; EXPRESSED DURING: 7 growth stages; CONTAINS InterPro DOMAIN/s: Kinesin motor region conserved site (InterPro:IPR019821) Malectin/receptor-like protein kinase (InterPro:IPR021720) Kinesin motor do…	28	8	2	1	1	1	1	1	1	1	2	1	2	2	3
Sobic.008G148000	PF12711	PF00225							PF12711	Kinesin_motor_domain							PTHR24115.PTHR24115:SF417	KOG4280	3.6.4.4	K10400	GO:0008017.GO:0007018.GO:0005524.GO:0003777.GO:0005871	AT3G19050.1	POK2	phragmoplast orienting kinesin 2	LOC_Os12g39980.1	kinesin motor domain containing protein. putative. expressed					cell.organisation	(at3g19050 : 729.0) PHRAGMOPLAST ORIENTING KINESIN 2 is one of the two Arabidopsis homologs isolated in yeast two-hybrid screen for interaction partners of maize gene TANGLED1 (TAN1). Based on sequence homology in their motor domains POK1 and POK2 belong to the kinesin-12 class which also includes the well-characterized group of phragmoplast-associated kinesins AtPAKRPs. Both kinesins are compose…	45	17	5	4	3	4	3	6	6	3	8	5	6	4	11
Sobic.008G000800	PF00225								Kinesin_motor_domain								PTHR24115.PTHR24115:SF517		3.6.4.4	K10398	GO:0008017.GO:0007018.GO:0005524.GO:0003777.GO:0005871	AT3G45850.1|AT3G45850.2		P-loop containing nucleoside triphosphate hydrolases superfamily protein	LOC_Os05g02670.2	kinesin motor domain containing protein. putative. expressed					cell.organisation	(at3g45850 : 980.0) P-loop containing nucleoside triphosphate hydrolases superfamily protein; FUNCTIONS IN: microtubule motor activity ATP binding; INVOLVED IN: microtubule-based movement; EXPRESSED IN: 23 plant structures; EXPRESSED DURING: 13 growth stages; CONTAINS InterPro DOMAIN/s: Kinesin motor region conserved site (InterPro:IPR019821) Kinesin motor domain (InterPro:IPR001752); BEST Arabid…	47	13	4	2	3	3	3	5	5	3	7	5	8	8	14
Sobic.001G534000	PF11721	PF00225							Malectin_domain	Kinesin_motor_domain							PTHR24115.PTHR24115:SF339	KOG0239	3.6.4.5	K10406	GO:0008017.GO:0007018.GO:0005524.GO:0003777.GO:0005871	AT2G22610.1		Di-glucose binding protein with Kinesin motor domain	LOC_Os03g02290.1	kinesin motor domain containing protein. putative. expressed					cell.organisation	(at2g22610 : 965.0) Di-glucose binding protein with Kinesin motor domain; FUNCTIONS IN: microtubule motor activity ATP binding; INVOLVED IN: microtubule-based movement; EXPRESSED IN: 20 plant structures; EXPRESSED DURING: 10 growth stages; CONTAINS InterPro DOMAIN/s: Kinesin motor region conserved site (InterPro:IPR019821) Malectin/receptor-like protein kinase (InterPro:IPR021720) Kinesin motor d…	47	17	6	3	3	4	4	6	6	5	9	9	11	10	16
Sobic.003G212800	PF00225								Kinesin_motor_domain								PTHR24115.PTHR24115:SF372	KOG0242	3.6.4.4	K10401	GO:0008017.GO:0007018.GO:0005524.GO:0003777.GO:0005871	AT1G18550.1		ATP binding microtubule motor family protein	LOC_Os01g42070.1	kinesin motor domain containing protein. putative. expressed					cell.organisation	(at1g18550 : 602.0) ATP binding microtubule motor family protein; FUNCTIONS IN: microtubule motor activity ATP binding; INVOLVED IN: microtubule-based movement; EXPRESSED IN: cultured cell; CONTAINS InterPro DOMAIN/s: Kinesin motor region conserved site (InterPro:IPR019821) Kinesin motor domain (InterPro:IPR001752); BEST Arabidopsis thaliana protein match is: P-loop containing nucleoside triphosp…	16	7	2	1	0	1	1	1	1	1	2	1	2	2	3
Sobic.003G043900	PF00307	PF00225							Calponin_homology_(CH)_domain	Kinesin_motor_domain							PTHR24115.PTHR24115:SF456	KOG0239	3.6.4.5	K10406	GO:0005515.GO:0008017.GO:0007018.GO:0005524.GO:0003777.GO:0005871	AT3G10310.1		P-loop nucleoside triphosphate hydrolases superfamily protein with CH (Calponin Homology) domain	LOC_Os11g44880.1	kinesin-4. putative. expressed					cell.organisation	(at3g10310 : 645.0) P-loop nucleoside triphosphate hydrolases superfamily protein with CH (Calponin Homology) domain; FUNCTIONS IN: microtubule motor activity ATP binding; INVOLVED IN: microtubule-based movement; EXPRESSED IN: 19 plant structures; EXPRESSED DURING: 10 growth stages; CONTAINS InterPro DOMAIN/s: Calponin-homology (InterPro:IPR016146) Calponin-like actin-binding (InterPro:IPR001715)…	21	7	3	2	2	2	2	4	4	3	5	5	5	5	9
Sobic.001G540900	PF03953	PF00091							Tubulin_C-terminal_domain	Tubulin/FtsZ_family_GTPase_domain							PTHR11588.PTHR11588:SF114		2.4.2.1	K07375	GO:0003924.GO:0007017.GO:0005874	AT5G23860.2	TUB8	tubulin beta 8	LOC_Os03g01530.1	tubulin/FtsZ domain containing protein. putative. expressed					cell.organisation.cytoskeleton.mikrotubuli	(at5g23860 : 873.0) beta-tubulin preferentially expressed in endodermal and phloem cells of primary roots and in the vascular tissues of leaves stems and flowers.; tubulin beta 8 (TUB8); CONTAINS InterPro DOMAIN/s: Beta tubulin (InterPro:IPR002453) Tubulin (InterPro:IPR000217) Tubulin/FtsZ GTPase domain (InterPro:IPR003008) Tubulin/FtsZ N-terminal (InterPro:IPR019746) Tubulin/FtsZ C-terminal (Int…	251	137	73	42	55	53	69	78	71	61	61	62	82	74	114
Sobic.003G260700	PF03999								Microtubule_associated_protein_(MAP65/ASE1_family)								PTHR19321.PTHR19321:SF8			K16732	GO:0008017.GO:0000910.GO:0000226	AT5G51600.1	ATMAP65-3.MAP65-3.PLE	Microtubule associated protein (MAP65/ASE1) family protein	LOC_Os01g49200.1	microtubule associated protein. putative. expressed					cell.organisation.cytoskeleton.mikrotubuli.MAP65	(at5g51600 : 588.0) Mutant has defective roots. Essential for giant cell ontogenesis. Role in organizing the mitotic microtubule array during both early and late mitosis in all plant organs.; PLEIADE (PLE); CONTAINS InterPro DOMAIN/s: Microtubule-associated protein MAP65/ASE1-type (InterPro:IPR007145); BEST Arabidopsis thaliana protein match is: microtubule-associated protein 65-4 (TAIR:AT3G60840…	76	24	6	3	3	4	3	6	6	4	8	7	12	10	19
Sobic.007G097000	PF04824	PF04825							Conserved_region_of_Rad21_/_Rec8_like_protein	N_terminus_of_Rad21_/_Rec8_like_protein							PTHR12585.PTHR12585:SF35	KOG1213		K06670	GO:0000228.GO:0005515	AT5G16270.1	ATRAD21.3.SYN4	sister chromatid cohesion 1 protein 4	LOC_Os08g16610.1	Rad21 / Rec8 like protein. putative. expressed					development.unspecified	(at3g59550 : 164.0) Encodes an alpha-kleisin protein that is localized primarily in the nucleolus and is essential for megagametogenesis and plays an important role in pollen development. alpha-kleisins are core components of meiotic and mitotic cohesin complexes.; SYN3; FUNCTIONS IN: molecular_function unknown; INVOLVED IN: mitosis megagametogenesis pollen development; LOCATED IN: nucleolus nucl…	19	7	2	1	2	1	2	2	2	2	4	3	5	4	6
Sobic.004G355500	PF08784								Replication_protein_A_C_terminal								PTHR13989.PTHR13989:SF16	KOG3108		K10739		AT2G24490.2	ATRPA2.ATRPA32A.ROR1.RPA2.RPA32A	replicon protein A2	LOC_Os02g58220.1	RPA2A - Putative single-stranded DNA binding complex subunit 2. expressed					DNA.repair	(at2g24490 : 164.0) Encodes a component of Replication Protein A. Component of transcriptional gene silencing which does not affect endogenous small RNA accumulation nor DNA methylation. Localized in the nucleus. Involved in DNA repair. Interacts physically with ROS1.; replicon protein A2 (RPA2); CONTAINS InterPro DOMAIN/s: Winged helix-turn-helix transcription repressor DNA-binding (InterPro:IPR…	54	28	13	7	8	7	11	12	11	8	12	12	23	32	42
Sobic.003G318900	PF12706	PF07522							Beta-lactamase_superfamily_domain	DNA_repair_metallo-beta-lactamase							PTHR23240.PTHR23240:SF9			K15341		AT1G27410.1		DNA repair metallo-beta-lactamase family protein	LOC_Os01g57440.1	DNA repair metallo-beta-lactamase. putative. expressed					DNA.repair	(at1g27410 : 365.0) DNA repair metallo-beta-lactamase family protein; CONTAINS InterPro DOMAIN/s: DNA repair metallo-beta-lactamase (InterPro:IPR011084); BEST Arabidopsis thaliana protein match is: sterile alpha motif (SAM) domain-containing protein (TAIR:AT2G45700.1); Has 810 Blast hits to 798 proteins in 218 species: Archae - 6; Bacteria - 54; Metazoa - 272; Fungi - 214; Plants - 166; Viruses -…	7	3	2	1	1	1	1	1	2	1	2	2	3	3	3
Sobic.010G105400	PF12719								Nuclear_condensing_complex_subunits_C-term_domain								PTHR14418.PTHR14418:SF5			K06678	GO:0007076.GO:0000796	AT5G37630.1	EMB2656	ARM repeat superfamily protein	LOC_Os06g14460.1	chromosome condensation protein like. putative. expressed			DNA.synthesis/chromatin structure	(at5g37630 : 827.0) EMBRYO DEFECTIVE 2656 (EMB2656); FUNCTIONS IN: binding; INVOLVED IN: mitotic chromosome condensation embryo development ending in seed dormancy; LOCATED IN: cellular_component unknown; EXPRESSED IN: 11 plant structures; EXPRESSED DURING: 6 growth stages; CONTAINS InterPro DOMAIN/s: Armadillo-type fold (InterPro:IPR016024); Has 333 Blast hits to 316 proteins in 147 species: Arc…	DNA.synthesis/chromatin structure	(at5g37630 : 827.0) EMBRYO DEFECTIVE 2656 (EMB2656); FUNCTIONS IN: binding; INVOLVED IN: mitotic chromosome condensation embryo development ending in seed dormancy; LOCATED IN: cellular_component unknown; EXPRESSED IN: 11 plant structures; EXPRESSED DURING: 6 growth stages; CONTAINS InterPro DOMAIN/s: Armadillo-type fold (InterPro:IPR016024); Has 333 Blast hits to 316 proteins in 147 species: Arc…	44	17	5	4	4	3	4	5	5	3	7	7	12	11	18
Sobic.002G310300	PF13245|PF13538	PF13538|PF00580							AAA_domain|UvrD-like_helicase_C-terminal_domain	UvrD-like_helicase_C-terminal_domain|UvrD/REP_helicase_N-terminal_domain							PTHR11070.PTHR11070:SF15	KOG2108	3.6.4.12		GO:0005524.GO:0004003.GO:0003677	AT4G25120.1	ATSRS2.SRS2	P-loop containing nucleoside triphosphate hydrolases superfamily protein	LOC_Os07g30980.1	uvrD/REP helicase family protein. putative. expressed			DNA.synthesis/chromatin structure	(loc_os07g30980.1 : 1498.0) no description available & (at4g25120 : 1080.0) Encodes a homolog of the yeast SRS2 (Suppressor of RAD Six-screen mutant 2) helicase. The Arabidopsis SRS2 is a functional 3??- to 5??-helicase. Biochemical studies show that SRS2 disrupts recombinogenic DNA intermediates and facilitates single strand annealing.; SUPPRESSOR OF RAD SIX-SCREEN MUTANT 2 (SRS2); CONTAINS Inte…	DNA.synthesis/chromatin structure	(at4g25120 : 1140.0) Encodes a homolog of the yeast SRS2 (Suppressor of RAD Six-screen mutant 2) helicase. The Arabidopsis SRS2 is a functional 3??- to 5??-helicase. Biochemical studies show that SRS2 disrupts recombinogenic DNA intermediates and facilitates single strand annealing.; SUPPRESSOR OF RAD SIX-SCREEN MUTANT 2 (SRS2); CONTAINS InterPro DOMAIN/s: DNA helicase UvrD-like C-terminal (Inter…	6	3	2	1	1	1	1	2	2	1	2	3	3	2	5
Sobic.001G366300	PF12009								Telomerase_ribonucleoprotein_complex_-_RNA_binding_domain								PTHR12066.PTHR12066:SF0	KOG1005	2.7.7.49	K11126	GO:0003964	AT5G16850.1	ATTERT.TERT	telomerase reverse transcriptase	LOC_Os12g19549.1	telomerase reverse transcriptase. putative. expressed			DNA.synthesis/chromatin structure	(loc_os12g19549.1 : 1396.0) no description available & (q8lkw0|tert_orysa : 1354.0) Telomerase reverse transcriptase (EC 2.7.7.49) (OsTERT) - Oryza sativa (Rice) & (at5g16850 : 433.0) Encodes the catalytic subunit of telomerase reverse transcriptase. Involved in telomere homeostasis. Homozygous double mutants with ATR show gross morphological defects over a period of generations. TERT shows Class…	DNA.synthesis/chromatin structure	(at5g16850 : 433.0) Encodes the catalytic subunit of telomerase reverse transcriptase. Involved in telomere homeostasis. Homozygous double mutants with ATR show gross morphological defects over a period of generations. TERT shows Class II telomerase activity in vitro indicating that it can initiate de novo telomerase synthesis on non-telomeric DNA often using a preferred position within the telom…	26	12	9	7	4	5	4	7	7	5	11	8	9	8	12
Sobic.002G290000	PF06733	PF13307							DEAD_2	Helicase_C-terminal_domain							PTHR11472.PTHR11472:SF6		3.6.4.13	K15362	GO:0005524.GO:0004003.GO:0003677.GO:0016818.GO:0008026.GO:0006139.GO:0003676	AT1G20720.1		RAD3-like DNA-binding helicase protein	LOC_Os09g37920.1	helicase. putative. expressed			DNA.synthesis/chromatin structure	(loc_os09g37920.1 : 1545.0) no description available & (at1g20720 : 813.0) RAD3-like DNA-binding helicase protein; FUNCTIONS IN: in 6 functions; INVOLVED IN: nucleobase nucleoside nucleotide and nucleic acid metabolic process; LOCATED IN: mitochondrion; EXPRESSED IN: 8 plant structures; EXPRESSED DURING: 4 anthesis F mature embryo stage petal differentiation and expansion stage E expanded cotyled…	DNA.synthesis/chromatin structure	(at1g20720 : 830.0) RAD3-like DNA-binding helicase protein; FUNCTIONS IN: in 6 functions; INVOLVED IN: nucleobase nucleoside nucleotide and nucleic acid metabolic process; LOCATED IN: mitochondrion; EXPRESSED IN: 8 plant structures; EXPRESSED DURING: 4 anthesis F mature embryo stage petal differentiation and expansion stage E expanded cotyledon stage D bilateral stage; CONTAINS InterPro DOMAIN/s:…	8	2	1	1	1	1	1	1	1	1	2	2	3	2	3
Sobic.003G183700	PF14551	PF00493							MCM_N-terminal_domain	MCM_P-loop_domain							PTHR11630.PTHR11630:SF66		3.6.4.12	K02212	GO:0006260.GO:0005524.GO:0003677	AT2G16440.1	MCM4	Minichromosome maintenance (MCM2/3/5) family protein	LOC_Os01g36390.1	MCM4 - Putative minichromosome maintenance MCM complex subunit 4. expressed			DNA.synthesis/chromatin structure	(ipr001208 : 1500.0) DNA-dependent ATPase MCM & (loc_os01g36390.1 : 1414.0) no description available & (at2g16440 : 1092.0) MINICHROMOSOME MAINTENANCE 4 (MCM4); FUNCTIONS IN: nucleoside-triphosphatase activity DNA-dependent ATPase activity DNA binding nucleotide binding ATP binding; INVOLVED IN: cell proliferation DNA-dependent DNA replication initiation DNA unwinding involved in replication; LOC…	DNA.synthesis/chromatin structure	(at2g16440 : 1092.0) MINICHROMOSOME MAINTENANCE 4 (MCM4); FUNCTIONS IN: nucleoside-triphosphatase activity DNA-dependent ATPase activity DNA binding nucleotide binding ATP binding; INVOLVED IN: cell proliferation DNA-dependent DNA replication initiation DNA unwinding involved in replication; LOCATED IN: nuclear chromatin; EXPRESSED IN: 24 plant structures; EXPRESSED DURING: 16 growth stages; CONT…	71	28	14	11	13	13	18	19	18	14	20	21	31	32	46
Sobic.002G420000	PF16124	PF00570	PF14493	PF00271	PF00270|PF09382	PF09382|			RecQ_zinc-binding	HRDC_domain	Helix-turn-helix_domain	Helicase_conserved_C-terminal_domain	DEAD/DEAH_box_helicase|RQC_domain	RQC_domain|			PTHR13710.PTHR13710:SF87	KOG0353|	3.6.4.12	K03654|	GO:0005622.GO:0003676.GO:0005524.GO:0043140.GO:0006281.GO:0006260|GO:0005622.GO:0003676.GO:0043140.GO:0006281.GO:0006260	AT1G60930.1	ATRECQ4B.RECQ4B.RECQL4B	RECQ helicase L4B	LOC_Os07g48360.1	helicase conserved C-terminal domain containing protein. expressed			DNA.synthesis/chromatin structure	(loc_os07g48360.1 : 1280.0) no description available & (gnl|cdd|30860 : 427.0) no description available & (gnl|cdd|35572 : 333.0) no description available & (chl4|512636 : 300.0) no description available & (at1g60930 : 253.0) AtRECQ4B mutant showed no sensitivity to DNA damaging agents.Involved in homologous recombination.; RECQ helicase L4B (RECQ4B); FUNCTIONS IN: in 8 functions; INVOLVED IN: DN…	DNA.synthesis/chromatin structure	(at1g60930 : 311.0) AtRECQ4B mutant showed no sensitivity to DNA damaging agents.Involved in homologous recombination.; RECQ helicase L4B (RECQ4B); FUNCTIONS IN: in 8 functions; INVOLVED IN: DNA recombination; LOCATED IN: intracellular; EXPRESSED IN: 14 plant structures; EXPRESSED DURING: 9 growth stages; CONTAINS InterPro DOMAIN/s: DNA/RNA helicase DEAD/DEAH box type N-terminal (InterPro:IPR0115…	19	6	4	3	3	4	3	5	5	4	7	9	9	7	13
Sobic.001G009700	PF00125	PF16211							Core_histone_H2A/H2B/H3/H4	C-terminus_of_histone_H2A							PTHR23430	KOG1756		K11251	GO:0003677	AT5G02560.1	HTA12	histone H2A 12	LOC_Os05g02300.1	Core histone H2A/H2B/H3/H4 domain containing protein. putative. expressed	Histone_modification__histones				DNA.synthesis/chromatin structure.histone.core.H2A	(at5g02560 : 131.0) Encodes HTA12 a histone H2A protein.; histone H2A 12 (HTA12); FUNCTIONS IN: DNA binding; INVOLVED IN: nucleosome assembly; LOCATED IN: nucleus nucleosome; EXPRESSED IN: 22 plant structures; EXPRESSED DURING: 13 growth stages; CONTAINS InterPro DOMAIN/s: Histone H2A (InterPro:IPR002119) Histone-fold (InterPro:IPR009072) Histone core (InterPro:IPR007125); BEST Arabidopsis thalia…	7	4	1	0	1	1	0	1	1	1	1	1	3	3	2
Sobic.007G149600	PF00125								Core_histone_H2A/H2B/H3/H4								PTHR23428	KOG1744		K11252	GO:0003677.GO:0000786	AT3G45980.1	H2B.HTB9	Histone superfamily protein	LOC_Os03g17084.1	Core histone H2A/H2B/H3/H4 domain containing protein. putative. expressed	Histone_modification__histones				DNA.synthesis/chromatin structure.histone.core.H2A	(at5g22880 : 140.0) Encodes a histone 2B (H2B) protein. This protein can be ubiquitinated in planta and this modification depends on the HUB1 and HUB2 E3 ubiquitin ligases.; histone B2 (HTB2); FUNCTIONS IN: DNA binding; INVOLVED IN: nucleosome assembly; LOCATED IN: nucleolus nucleus; EXPRESSED IN: 22 plant structures; EXPRESSED DURING: 13 growth stages; CONTAINS InterPro DOMAIN/s: Histone H2B (In…	196	132	21	10	11	14	14	24	30	21	17	18	56	70	62
Sobic.010G047200	PF00125								Core_histone_H2A/H2B/H3/H4								PTHR11426	KOG1745		K11253	GO:0003677.GO:0000786	AT1G09200.1		Histone superfamily protein	LOC_Os04g34240.1	histone H3. putative. expressed	Histone_modification__histones				DNA.synthesis/chromatin structure.histone.core.H3	(at4g40030 : 189.0) Histone superfamily protein; FUNCTIONS IN: DNA binding; INVOLVED IN: nucleosome assembly; LOCATED IN: nucleosome; EXPRESSED IN: 25 plant structures; EXPRESSED DURING: 16 growth stages; CONTAINS InterPro DOMAIN/s: Histone H3 (InterPro:IPR000164) Histone-fold (InterPro:IPR009072) Histone core (InterPro:IPR007125); BEST Arabidopsis thaliana protein match is: Histone superfamily p…	37	24	6	3	2	5	4	7	8	8	4	10	18	22	18
Sobic.006G126800	PF00270	PF00271							DEAD/DEAH_box_helicase	Helicase_conserved_C-terminal_domain							PTHR13710.PTHR13710:SF76	KOG0351	3.6.4.12	K10730	GO:0005524.GO:0003676	AT1G27880.1		DEAD/DEAH box RNA helicase family protein	LOC_Os04g40970.1	DEAD-box ATP-dependent RNA helicase. putative. expressed					DNA.unspecified	(at1g27880 : 746.0) DEAD/DEAH box RNA helicase family protein ; FUNCTIONS IN: helicase activity nucleic acid binding ATP-dependent helicase activity ATP binding; INVOLVED IN: DNA recombination; LOCATED IN: cellular_component unknown; EXPRESSED IN: 18 plant structures; EXPRESSED DURING: 11 growth stages; CONTAINS InterPro DOMAIN/s: DNA/RNA helicase DEAD/DEAH box type N-terminal (InterPro:IPR011545…	6	2	1	1	1	1	1	1	1	1	2	2	2	2	3
Sobic.003G203800	PF02362								B3_DNA_binding_domain								PTHR31391.PTHR31391:SF4				GO:0003677	AT3G19184.1		AP2/B3-like transcriptional factor family protein	LOC_Os06g09420.1	B3 DNA binding domain containing protein. expressed	Transcription_factors		B3 DNA binding domain containing protein	AP2/B3-like transcriptional factor	DNA.unspecified	(at3g19184 : 116.0) AP2/B3-like transcriptional factor family protein; FUNCTIONS IN: DNA binding; INVOLVED IN: regulation of transcription DNA-dependent; LOCATED IN: cellular_component unknown; EXPRESSED IN: 7 plant structures; EXPRESSED DURING: F mature embryo stage petal differentiation and expansion stage E expanded cotyledon stage D bilateral stage; CONTAINS InterPro DOMAIN/s: Transcriptional…	17	8	3	3	5	4	4	5	5	4	8	4	6	4	7
Sobic.001G403200	PF08263	PF13855	PF07714						Leucine_rich_repeat_N-terminal_domain	Leucine_rich_repeat	Protein_tyrosine_and_serine/threonine_kinase						PTHR27008.PTHR27008:SF49	KOG1187	2.7.11.1		GO:0005515.GO:0006468.GO:0004672	AT3G51740.1	IMK2	inflorescence meristem receptor-like kinase 2	LOC_Os03g18630.1	receptor-like kinase RHG1. putative. expressed			hormone metabolism.brassinosteroid.signal transduction.BRI	(at3g51740 : 737.0) encodes a leucine-repeat receptor kinase expressed in inflorescence meristem. Locus association was made from performing sequence analysis with IMK3 (MRLK) whose locus association was provided by the authors.; inflorescence meristem receptor-like kinase 2 (IMK2); FUNCTIONS IN: protein serine/threonine kinase activity protein kinase activity kinase activity ATP binding; INVOLVE…	hormone metabolism.brassinosteroid.signal transduction.BRI	(at3g51740 : 737.0) encodes a leucine-repeat receptor kinase expressed in inflorescence meristem. Locus association was made from performing sequence analysis with IMK3 (MRLK) whose locus association was provided by the authors.; inflorescence meristem receptor-like kinase 2 (IMK2); FUNCTIONS IN: protein serine/threonine kinase activity protein kinase activity kinase activity ATP binding; INVOLVE…	21	6	1	0	0	1	1	1	1	1	2	2	3	4	8
Sobic.002G201500	PF02704								Gibberellin_regulated_protein								PTHR23201.PTHR23201:SF14					AT1G74670.1		Gibberellin-regulated family protein	LOC_Os09g24840.1	GASR10 - Gibberellin-regulated GASA/GAST/Snakin family protein precursor. expressed			hormone metabolism.gibberelin.induced-regulated-responsive-activated	(at1g74670 : 100.0) Gibberellin-regulated ; FUNCTIONS IN: molecular_function unknown; INVOLVED IN: in 6 processes; LOCATED IN: endomembrane system; EXPRESSED IN: 21 plant structures; EXPRESSED DURING: 13 growth stages; CONTAINS InterPro DOMAIN/s: Gibberellin regulated protein (InterPro:IPR003854); BEST Arabidopsis thaliana protein match is: GAST1 protein homolog 4 (TAIR:AT5G15230.1); Has 479 Blas…	hormone metabolism.gibberelin.induced-regulated-responsive-activated	(at1g74670 : 100.0) Gibberellin-regulated family protein; FUNCTIONS IN: molecular_function unknown; INVOLVED IN: in 6 processes; LOCATED IN: endomembrane system; EXPRESSED IN: 21 plant structures; EXPRESSED DURING: 13 growth stages; CONTAINS InterPro DOMAIN/s: Gibberellin regulated protein (InterPro:IPR003854); BEST Arabidopsis thaliana protein match is: GAST1 protein homolog 4 (TAIR:AT5G15230.1)…	44	21	3	1	2	5	8	8	7	4	3	2	6	12	25
Sobic.003G162500	PF03982	PF12146							Diacylglycerol_acyltransferase_	Serine_aminopeptidase_S33							PTHR22753.PTHR22753:SF10				GO:0016747	AT1G54570.1		Esterase/lipase/thioesterase family protein	LOC_Os01g26000.1	expressed protein					lipid metabolism.unassigned	(at1g54570 : 559.0) Esterase/lipase/thioesterase family protein; FUNCTIONS IN: transferase activity transferring acyl groups other than amino-acyl groups catalytic activity; LOCATED IN: chloroplast plastoglobule; EXPRESSED IN: 22 plant structures; EXPRESSED DURING: 13 growth stages; CONTAINS InterPro DOMAIN/s: Diacylglycerol acyltransferase (InterPro:IPR007130); BEST Arabidopsis thaliana protein …	6	3	2	2	1	1	1	1	1	1	1	1	1	1	1
Sobic.009G210400	PF00403								Heavy-metal-associated_domain								PTHR22814.PTHR22814:SF104	KOG1603			GO:0046872.GO:0030001	AT3G24450.1		Heavy metal transport/detoxification superfamily protein	LOC_Os05g45820.1	heavy metal-associated domain containing protein. expressed					metal handling.binding chelation and storage	(at3g24450 : 117.0) Heavy metal transport/detoxification superfamily protein ; FUNCTIONS IN: copper ion binding metal ion binding; INVOLVED IN: copper ion transport metal ion transport; LOCATED IN: endomembrane system; EXPRESSED IN: 15 plant structures; EXPRESSED DURING: 8 growth stages; CONTAINS InterPro DOMAIN/s: Heavy metal transport/detoxification protein (InterPro:IPR006121); BEST Arabidopsi…	13	6	7	5	2	4	3	4	4	3	2	2	3	3	3
Sobic.009G070800	PF03767								HAD_superfamily_subfamily_IIIB_(Acid_phosphatase)								PTHR31284.PTHR31284:SF5		3.1.3.2		GO:0003993	AT4G29260.1		HAD superfamily. subfamily IIIB acid phosphatase	LOC_Os05g10210.1|LOC_Os05g10310.2	HAD superfamily phosphatase. putative. expressed|acid phosphatase. putative. expressed					misc.acid and other phosphatases	(at4g25150 : 195.0) HAD superfamily subfamily IIIB acid phosphatase ; FUNCTIONS IN: acid phosphatase activity; INVOLVED IN: biological_process unknown; LOCATED IN: endomembrane system; EXPRESSED IN: 21 plant structures; EXPRESSED DURING: 9 growth stages; CONTAINS InterPro DOMAIN/s: Acid phosphatase (Class B) (InterPro:IPR005519) Vegetative storage protein/acid phosphatase (InterPro:IPR014403) Aci…	19	9	2	2	2	2	1	4	4	4	9	3	10	15	22
Sobic.003G294500	PF00350								Dynamin_family								PTHR11566.PTHR11566:SF44	KOG0446	3.6.5.5			AT1G53140.1	DRP5A	Dynamin related protein 5A	LOC_Os01g54420.1	dynamin family protein. putative. expressed					misc.dynamin	(at1g53140 : 1043.0) Encodes DRP5A a dynamin protein involved in cytokinesis in Arabidopsis.; Dynamin related protein 5A (DRP5A); FUNCTIONS IN: GTP binding GTPase activity; INVOLVED IN: cytokinesis; EXPRESSED IN: 18 plant structures; EXPRESSED DURING: 6 growth stages; CONTAINS InterPro DOMAIN/s: Dynamin GTPase domain (InterPro:IPR001401); BEST Arabidopsis thaliana protein match is: P-loop contain…	44	14	3	1	1	2	1	3	3	2	4	3	6	6	10
Sobic.004G248100	PF00759								Glycosyl_hydrolase_family_9								PTHR22298.PTHR22298:SF58		3.2.1.4		GO:0005975.GO:0004553	AT1G70710.1	ATGH9B1.CEL1.GH9B1	glycosyl hydrolase 9B1	LOC_Os06g14540.1	endoglucanase. putative. expressed	Cell_wall		endoglucanase	glycosyl hydrolase 9B1	misc.gluco- galacto- and mannosidases.endoglucanase	(at1g70710 : 694.0) endo-14-beta-glucanase. Involved in cell elongation.; glycosyl hydrolase 9B1 (GH9B1); FUNCTIONS IN: cellulase activity hydrolase activity hydrolyzing O-glycosyl compounds; INVOLVED IN: response to cyclopentenone cell wall modification involved in multidimensional cell growth; LOCATED IN: chloroplast; EXPRESSED IN: 20 plant structures; EXPRESSED DURING: 12 growth stages; CONTAI…	21	7	3	1	1	2	1	2	2	2	3	2	3	2	1
Sobic.004G152300	PF07983								X8_domain								PTHR32227					AT4G13600.1		Carbohydrate-binding X8 domain superfamily protein	LOC_Os02g29980.1	X8 domain containing protein. expressed					not assigned.no ontology	(at4g13600 : 107.0) Carbohydrate-binding X8 domain superfamily protein; CONTAINS InterPro DOMAIN/s: X8 (InterPro:IPR012946); BEST Arabidopsis thaliana protein match is: plasmodesmata callose-binding protein 3 (TAIR:AT1G18650.1); Has 487 Blast hits to 485 proteins in 21 species: Archae - 0; Bacteria - 4; Metazoa - 1; Fungi - 8; Plants - 474; Viruses - 0; Other Eukaryotes - 0 (source: NCBI BLink). …	7	4	3	2	2	2	2	1	2	2	2	3	3	3	2
Sobic.004G077100	PF08311								Mad3/BUB1_homology_region_1								PTHR14030			K02178	GO:0007094	AT2G33560.2	BUBR1	BUB1-related (BUB1: budding uninhibited by benzymidazol 1)	LOC_Os02g10020.1	Mad3/BUB1 homology region 1 domain containing protein. expressed					not assigned.no ontology	(at2g33560 : 326.0) Encodes BUBR1. May have the spindle assembly checkpoint protein functions conserved from yeast to humans.; BUB1-related (BUB1: budding uninhibited by benzymidazol 1) (BUBR1); FUNCTIONS IN: molecular_function unknown; INVOLVED IN: mitotic cell cycle spindle assembly checkpoint; LOCATED IN: chromocenter kinetochore; EXPRESSED IN: 13 plant structures; EXPRESSED DURING: 6 growth s…	29	9	2	1	1	1	1	2	2	2	3	2	5	5	8
Sobic.001G439400	PF00331								Glycosyl_hydrolase_family_10								PTHR31490.PTHR31490:SF3		3.2.1.8		GO:0005975.GO:0004553	AT4G38650.1		Glycosyl hydrolase family 10 protein	LOC_Os03g14010.2|LOC_Os03g14010.3	glycosyl hydrolase family 10 protein. putative. expressed					not assigned.no ontology	(at4g38650 : 615.0) Glycosyl hydrolase family 10 protein; FUNCTIONS IN: cation binding hydrolase activity hydrolyzing O-glycosyl compounds catalytic activity; INVOLVED IN: carbohydrate metabolic process; LOCATED IN: endomembrane system; CONTAINS InterPro DOMAIN/s: Glycoside hydrolase family 10 (InterPro:IPR001000) Glycoside hydrolase catalytic core (InterPro:IPR017853) Glycoside hydrolase subgrou…	143	83	83	45	30	52	23	42	44	55	67	81	73	65	63
Sobic.002G390700	PF12330								Haspin_like_kinase_domain								PTHR24419.PTHR24419:SF18	KOG2464	2.7.11.1	K16315		AT1G09450.1		Protein kinase superfamily protein	LOC_Os07g44360.1	serine/threonine-protein kinase Haspin. putative. expressed					not assigned.no ontology	(at1g09450 : 404.0) Protein kinase superfamily protein; FUNCTIONS IN: protein kinase activity ATP binding; INVOLVED IN: protein amino acid phosphorylation N-terminal protein myristoylation; LOCATED IN: cellular_component unknown; EXPRESSED IN: 17 plant structures; EXPRESSED DURING: 11 growth stages; CONTAINS InterPro DOMAIN/s: Protein kinase catalytic domain (InterPro:IPR000719); Has 302 Blast hi…	16	7	3	2	2	2	2	2	2	2	3	3	4	4	6
Sobic.007G068300	PF12142	PF12143	PF00264						Polyphenol_oxidase_middle_domain	Protein_of_unknown_function_(DUF_B2219)	Common_central_domain_of_tyrosinase						PTHR11474.PTHR11474:SF16		1.10.3.1	K00422	GO:0055114.GO:0004097.GO:0016491.GO:0008152				LOC_Os01g58100.1	polyphenol oxidase. putative. expressed					not assigned.unknown	no hits & (original description: pacid=32751488 transcript=Sobic.007G068300.1 locus=Sobic.007G068300 ID=Sobic.007G068300.1.v3.1 annot-version=v3.1)	451	342	118	84	128	78	84	186	141	69	219	79	160	241	421
Sobic.007G063100																	PTHR37371.PTHR37371:SF2								LOC_Os08g08230.1	kinesin-like protein. identical. putative. expressed					not assigned.unknown	no hits & (original description: pacid=32752061 transcript=Sobic.007G063100.1 locus=Sobic.007G063100 ID=Sobic.007G063100.1.v3.1 annot-version=v3.1)	4	1	0	0	0	0	0	0	1	0	1	0	1	1	1
Sobic.006G147900																	PTHR33210.PTHR33210:SF5					AT2G20515.1			LOC_Os04g43670.1	expressed protein					not assigned.unknown	(at2g20515 : 103.0) unknown protein; FUNCTIONS IN: molecular_function unknown; INVOLVED IN: biological_process unknown; LOCATED IN: endomembrane system; EXPRESSED IN: 16 plant structures; EXPRESSED DURING: 7 growth stages; Has 71 Blast hits to 71 proteins in 14 species: Archae - 0; Bacteria - 0; Metazoa - 0; Fungi - 0; Plants - 71; Viruses - 0; Other Eukaryotes - 0 (source: NCBI BLink). & (reliab…	101	44	20	11	9	11	8	13	12	17	13	18	33	43	49
Sobic.006G138900																	PTHR34287.PTHR34287:SF4					AT4G15140.1			LOC_Os04g42540.1	expressed protein					not assigned.unknown	no hits & (original description: pacid=32762604 transcript=Sobic.006G138900.2 locus=Sobic.006G138900 ID=Sobic.006G138900.2.v3.1 annot-version=v3.1)	12	6	2	1	1	1	1	1	1	1	2	1	3	4	5
Sobic.006G031400																	PTHR31016.PTHR31016:SF2					AT4G02800.1			LOC_Os04g15800.1	expressed protein					not assigned.unknown	(at4g02800 : 179.0) unknown protein; FUNCTIONS IN: molecular_function unknown; INVOLVED IN: biological_process unknown; LOCATED IN: chloroplast; EXPRESSED IN: 16 plant structures; EXPRESSED DURING: 9 growth stages; BEST Arabidopsis thaliana protein match is: unknown protein (TAIR:AT5G01970.1); Has 3209 Blast hits to 2720 proteins in 308 species: Archae - 13; Bacteria - 213; Metazoa - 1207; Fungi …	48	16	4	3	3	3	4	5	5	6	7	8	15	15	20
Sobic.005G125300																	PTHR33699.PTHR33699:SF5								LOC_Os11g22960.1	expressed protein					not assigned.unknown	no hits & (original description: pacid=32741054 transcript=Sobic.005G125300.1 locus=Sobic.005G125300 ID=Sobic.005G125300.1.v3.1 annot-version=v3.1)| no hits & (original description: pacid=32741055 transcript=Sobic.005G125300.2 locus=Sobic.005G125300 ID=Sobic.005G125300.2.v3.1 annot-version=v3.1)	9	2	1	1	1	3	1	2	2	3	3	3	4	5	3
Sobic.005G016300	PF06075								Plant_protein_of_unknown_function_(DUF936)								PTHR31928.PTHR31928:SF3					AT4G13370.1		Plant protein of unknown function (DUF936)	LOC_Os11g02740.1	expressed protein					not assigned.unknown	(at4g13370 : 302.0) Plant protein of unknown function (DUF936); CONTAINS InterPro DOMAIN/s: Protein of unknown function DUF936 plant (InterPro:IPR010341); BEST Arabidopsis thaliana protein match is: Plant protein of unknown function (DUF936) (TAIR:AT3G14170.1); Has 492 Blast hits to 349 proteins in 79 species: Archae - 0; Bacteria - 30; Metazoa - 82; Fungi - 18; Plants - 260; Viruses - 6; Other E…	29	8	2	1	1	2	1	2	2	2	3	2	4	4	7
Sobic.004G357033																															not assigned.unknown	no hits & (original description: pacid=32745176 transcript=Sobic.004G357033.1 locus=Sobic.004G357033 ID=Sobic.004G357033.1.v3.1 annot-version=v3.1)	35	13	9	6	6	6	7	10	9	7	12	7	7	3	12
Sobic.004G227000																	PTHR34367.PTHR34367:SF1					AT1G65710.1			LOC_Os04g44640.1	ulp1 protease family. C-terminal catalytic domain containing protein. expressed					not assigned.unknown	no hits & (original description: pacid=32744099 transcript=Sobic.004G227000.1 locus=Sobic.004G227000 ID=Sobic.004G227000.1.v3.1 annot-version=v3.1)	6	4	1	0	0	0	0	1	1	1	1	1	1	2	3
Sobic.004G179800																	PTHR31358.PTHR31358:SF1					AT1G70950.1		TPX2 (targeting protein for Xklp2) protein family	LOC_Os02g35230.1	expressed protein					not assigned.unknown	no hits & (original description: pacid=32746750 transcript=Sobic.004G179800.1 locus=Sobic.004G179800 ID=Sobic.004G179800.1.v3.1 annot-version=v3.1)	36	16	8	7	6	6	5	6	6	6	9	8	10	8	12
Sobic.004G095200	PF03568								Peptidase_family_C50								PTHR12792		3.4.22.49	K02365	GO:0008233.GO:0006508.GO:0005634	AT4G22970.1	AESP.ESP.RSW4	homolog of separase	LOC_Os02g53120.1	Peptidase family C50. putative. expressed					not assigned.unknown	(at4g22970 : 911.0) Encodes a separase (ESP) homologous to human and mouse separase protein. Separase is a capase family protease required for the release of sister chromatid cohesion during meiosis and mitosis. Arabidopsis separase contains a predicted 2Fe2S-ferredoxin domain that is not present in the proteins of other organisms. Also contains a putative EF-hand calcium binding domain. Mutant s…	13	5	3	2	2	2	2	2	3	1	4	2	3	2	4
Sobic.007G129300																	PTHR11439.PTHR11439:SF161					AT4G00980.1		zinc knuckle (CCHC-type) family protein	LOC_Os08g32560.1	expressed protein					not assigned.unknown	no hits & (original description: pacid=32751557 transcript=Sobic.007G129300.1 locus=Sobic.007G129300 ID=Sobic.007G129300.1.v3.1 annot-version=v3.1)| no hits & (original description: pacid=32751556 transcript=Sobic.007G129300.2 locus=Sobic.007G129300 ID=Sobic.007G129300.2.v3.1 annot-version=v3.1)| no hits & (original description: pacid=32751558 transcript=Sobic.007G129300.3 locus=Sobic.007G129300 …	5	2	0	0	0	1	0	1	1	1	1	1	2	2	2
Sobic.010G237200	PF03398								Regulator_of_Vps4_activity_in_the_MVB_pathway								PTHR12161.PTHR12161:SF14					AT4G32350.1		Regulator of Vps4 activity in the MVB pathway protein	LOC_Os06g47250.1	DUF292 domain containing protein. expressed					not assigned.unknown	(at1g79910 : 160.0) Regulator of Vps4 activity in the MVB pathway protein; CONTAINS InterPro DOMAIN/s: Protein of unknown function DUF292 eukaryotic (InterPro:IPR005061); BEST Arabidopsis thaliana protein match is: Regulator of Vps4 activity in the MVB pathway protein (TAIR:AT1G52315.1); Has 35333 Blast hits to 34131 proteins in 2444 species: Archae - 798; Bacteria - 22429; Metazoa - 974; Fungi -…	15	6	4	3	3	3	2	4	3	3	5	5	6	5	6
Sobic.010G078800																									LOC_Os06g10610.1	expressed protein					not assigned.unknown	no hits & (original description: pacid=32724128 transcript=Sobic.010G078800.1 locus=Sobic.010G078800 ID=Sobic.010G078800.1.v3.1 annot-version=v3.1)	3	1	0	0	0	0	0	0	0	0	0	0	1	1	2
Sobic.009G131200																									LOC_Os02g39390.2|LOC_Os02g39390.1	expressed protein					not assigned.unknown	no hits & (original description: pacid=32736006 transcript=Sobic.009G131200.1 locus=Sobic.009G131200 ID=Sobic.009G131200.1.v3.1 annot-version=v3.1)| no hits & (original description: pacid=32736007 transcript=Sobic.009G131200.2 locus=Sobic.009G131200 ID=Sobic.009G131200.2.v3.1 annot-version=v3.1)	29	11	6	4	4	4	5	7	7	9	11	13	14	14	16
Sobic.009G110100																						AT5G49170.1			LOC_Os05g29080.1	expressed protein					not assigned.unknown	no hits & (original description: pacid=32735667 transcript=Sobic.009G110100.1 locus=Sobic.009G110100 ID=Sobic.009G110100.1.v3.1 annot-version=v3.1)| no hits & (original description: pacid=32735668 transcript=Sobic.009G110100.2 locus=Sobic.009G110100 ID=Sobic.009G110100.2.v3.1 annot-version=v3.1)| no hits & (original description: pacid=32735666 transcript=Sobic.009G110100.3 locus=Sobic.009G110100 …	10	4	1	1	0	1	0	1	1	0	1	1	1	1	1
Sobic.008G127300																	PTHR31264.PTHR31264:SF11								LOC_Os07g36870.1	OsFBX252 - F-box domain containing protein. expressed					not assigned.unknown	no hits & (original description: pacid=32742585 transcript=Sobic.008G127300.2 locus=Sobic.008G127300 ID=Sobic.008G127300.2.v3.1 annot-version=v3.1)	10	4	1	1	1	1	1	2	2	2	3	3	5	6	10
Sobic.008G093700																									LOC_Os12g17530.1	expressed protein					not assigned.unknown	no hits & (original description: pacid=32743881 transcript=Sobic.008G093700.1 locus=Sobic.008G093700 ID=Sobic.008G093700.1.v3.1 annot-version=v3.1)	8	4	1	0	0	0	0	0	0	0	1	0	1	1	1
Sobic.007G219400																	PTHR33287.PTHR33287:SF3					AT5G56120.1			LOC_Os08g38790.1	expressed protein					not assigned.unknown	(at5g56120 : 94.4) unknown protein; BEST Arabidopsis thaliana protein match is: unknown protein (TAIR:AT3G12870.1); Has 77 Blast hits to 75 proteins in 12 species: Archae - 0; Bacteria - 0; Metazoa - 0; Fungi - 0; Plants - 77; Viruses - 0; Other Eukaryotes - 0 (source: NCBI BLink). & (reliability: 188.8) & (original description: pacid=32749738 transcript=Sobic.007G219400.1 locus=Sobic.007G219400 …	6	2	1	0	0	0	1	0	0	1	1	1	2	2	2
Sobic.004G053900																	PTHR33318.PTHR33318:SF7					AT1G06660.1			LOC_Os02g07180.1	expressed protein					not assigned.unknown	(at1g06660 : 96.3) unknown protein; BEST Arabidopsis thaliana protein match is: unknown protein (TAIR:AT2G30820.2); Has 166 Blast hits to 144 proteins in 35 species: Archae - 0; Bacteria - 17; Metazoa - 13; Fungi - 20; Plants - 104; Viruses - 0; Other Eukaryotes - 12 (source: NCBI BLink). & (reliability: 192.6) & (original description: pacid=32747394 transcript=Sobic.004G053900.1 locus=Sobic.004G…	28	10	3	2	1	2	2	3	3	2	3	3	6	6	14
Sobic.001G080600																	PTHR33167.PTHR33167:SF8					AT5G67390.1			LOC_Os03g55400.1	expressed protein					not assigned.unknown	no hits & (original description: pacid=32758198 transcript=Sobic.001G080600.1 locus=Sobic.001G080600 ID=Sobic.001G080600.1.v3.1 annot-version=v3.1)| no hits & (original description: pacid=32758199 transcript=Sobic.001G080600.2 locus=Sobic.001G080600 ID=Sobic.001G080600.2.v3.1 annot-version=v3.1)	36	20	2	2	4	4	4	6	6	4	6	6	10	16	10
Sobic.001G449500	PF14389	PF04784							Leucine-zipper_of_ternary_complex_factor_MIP1	Protein_of_unknown_function_DUF547							PTHR23054.PTHR23054:SF31					AT2G23700.1		Protein of unknown function. DUF547	LOC_Os03g13130.3	ternary complex factor MIP1. putative. expressed					not assigned.unknown	(at5g66600 : 349.0) Protein of unknown function DUF547; FUNCTIONS IN: molecular_function unknown; INVOLVED IN: biological_process unknown; LOCATED IN: cellular_component unknown; CONTAINS InterPro DOMAIN/s: Protein of unknown function DUF547 (InterPro:IPR006869); BEST Arabidopsis thaliana protein match is: Protein of unknown function DUF547 (TAIR:AT2G23700.1). & (reliability: 698.0) & (original d…	59	45	28	20	18	13	10	14	14	13	21	18	22	16	19
Sobic.002G286100	PF03398								Regulator_of_Vps4_activity_in_the_MVB_pathway								PTHR12161.PTHR12161:SF19					AT4G35730.1		Regulator of Vps4 activity in the MVB pathway protein	LOC_Os09g37510.1	DUF292 domain containing protein. expressed					not assigned.unknown	(at4g35730 : 277.0) Regulator of Vps4 activity in the MVB pathway protein; CONTAINS InterPro DOMAIN/s: Protein of unknown function DUF292 eukaryotic (InterPro:IPR005061); BEST Arabidopsis thaliana protein match is: Regulator of Vps4 activity in the MVB pathway protein (TAIR:AT1G34220.2); Has 794 Blast hits to 754 proteins in 186 species: Archae - 0; Bacteria - 4; Metazoa - 200; Fungi - 205; Plant…	83	35	17	12	10	11	12	14	15	18	24	27	36	32	35
Sobic.002G246900																	PTHR35507					AT5G12930.1			LOC_Os09g31350.1	expressed protein					not assigned.unknown	(at5g12930 : 132.0) unknown protein; Has 1807 Blast hits to 1807 proteins in 277 species: Archae - 0; Bacteria - 0; Metazoa - 736; Fungi - 347; Plants - 385; Viruses - 0; Other Eukaryotes - 339 (source: NCBI BLink). & (reliability: 264.0) & (original description: pacid=32770290 transcript=Sobic.002G246900.1 locus=Sobic.002G246900 ID=Sobic.002G246900.1.v3.1 annot-version=v3.1)	24	7	3	2	2	3	3	4	5	4	7	6	13	13	19
Sobic.001G458900	PF06886								Targeting_protein_for_Xklp2_(TPX2)_domain								PTHR14326				GO:0060236.GO:0032147.GO:0005874.GO:0005819	AT5G15510.1		TPX2 (targeting protein for Xklp2) protein family	LOC_Os03g11400.1|LOC_Os03g11400.2	targeting protein-related. putative. expressed					not assigned.unknown	(at5g15510 : 186.0) TPX2 (targeting protein for Xklp2) protein family; FUNCTIONS IN: molecular_function unknown; INVOLVED IN: biological_process unknown; EXPRESSED IN: 17 plant structures; EXPRESSED DURING: 7 growth stages; CONTAINS InterPro DOMAIN/s: Xklp2 targeting protein (InterPro:IPR009675); BEST Arabidopsis thaliana protein match is: TPX2 (targeting protein for Xklp2) protein family (TAIR:A…	37	13	4	3	2	3	3	4	4	4	5	5	9	6	10
Sobic.001G398400	PF14383	PF14309							DUF761-associated_sequence_motif	Domain_of_unknown_function_(DUF4378)							PTHR21726.PTHR21726:SF29					AT3G58650.1			LOC_Os03g19080.3	expressed protein					not assigned.unknown	(at3g58650 : 150.0) unknown protein; FUNCTIONS IN: molecular_function unknown; INVOLVED IN: biological_process unknown; LOCATED IN: plasma membrane; EXPRESSED IN: 14 plant structures; EXPRESSED DURING: 8 growth stages; BEST Arabidopsis thaliana protein match is: unknown protein (TAIR:AT5G26910.1); Has 2350 Blast hits to 1412 proteins in 248 species: Archae - 0; Bacteria - 487; Metazoa - 577; Fung…	70	26	10	8	9	11	11	13	13	9	17	14	20	16	28
Sobic.001G230300	PF07557								Shugoshin_C_terminus								PTHR34373.PTHR34373:SF1				GO:0045132.GO:0005634.GO:0000775	AT5G04320.2		Shugoshin C terminus	LOC_Os10g31930.1	shugoshin-1. putative. expressed					not assigned.unknown	no hits & (original description: pacid=32753926 transcript=Sobic.001G230300.1 locus=Sobic.001G230300 ID=Sobic.001G230300.1.v3.1 annot-version=v3.1)	47	16	4	2	2	2	2	4	4	5	5	8	11	10	13
Sobic.001G158000																	PTHR33638.PTHR33638:SF1					AT4G31360.1		selenium binding	LOC_Os11g47770.1	selT/selW/selH selenoprotein domain containing protein. expressed					not assigned.unknown	(at2g24440 : 98.2) selenium binding; FUNCTIONS IN: selenium binding; INVOLVED IN: cell redox homeostasis; LOCATED IN: cellular_component unknown; EXPRESSED IN: 23 plant structures; EXPRESSED DURING: 13 growth stages; CONTAINS InterPro DOMAIN/s: Selenoprotein Rdx type (InterPro:IPR011893); BEST Arabidopsis thaliana protein match is: selenium binding (TAIR:AT4G31360.1); Has 1421 Blast hits to 981 p…	41	24	11	7	5	6	6	9	12	9	10	12	26	32	32
Sobic.001G112800																															not assigned.unknown	no hits & (original description: pacid=32753875 transcript=Sobic.001G112800.2 locus=Sobic.001G112800 ID=Sobic.001G112800.2.v3.1 annot-version=v3.1)| no hits & (original description: pacid=32753874 transcript=Sobic.001G112800.3 locus=Sobic.001G112800 ID=Sobic.001G112800.3.v3.1 annot-version=v3.1)	12	4	1	2	1	2	1	2	2	2	2	3	6	7	9
Sobic.003G443800	PF08137								DVL_family								PTHR33102.PTHR33102:SF4					AT2G39705.1	DVL11.RTFL8	ROTUNDIFOLIA like 8	LOC_Os03g16600.1	expressed protein					not assigned.unknown	no hits & (original description: pacid=32728541 transcript=Sobic.003G443800.1 locus=Sobic.003G443800 ID=Sobic.003G443800.1.v3.1 annot-version=v3.1)	6	2	0	0	0	0	0	0	0	0	0	0	0	0	0
Sobic.003G406500																	PTHR35132.PTHR35132:SF2					AT4G22190.1			LOC_Os01g69290.1	antifreeze glycoprotein. putative. expressed					not assigned.unknown	no hits & (original description: pacid=32728871 transcript=Sobic.003G406500.1 locus=Sobic.003G406500 ID=Sobic.003G406500.1.v3.1 annot-version=v3.1)	14	8	4	3	1	3	1	2	2	2	1	2	2	3	4
Sobic.003G367401																															not assigned.unknown	no hits & (original description: pacid=32728496 transcript=Sobic.003G367401.1 locus=Sobic.003G367401 ID=Sobic.003G367401.1.v3.1 annot-version=v3.1)	146	110	18	9	11	13	12	23	26	15	23	20	64	88	66
Sobic.003G318500																															not assigned.unknown	no hits & (original description: pacid=32733124 transcript=Sobic.003G318500.1 locus=Sobic.003G318500 ID=Sobic.003G318500.1.v3.1 annot-version=v3.1)	9	3	1	0	0	0	0	0	0	0	0	1	1	2	4
Sobic.002G360500	PF04788								Protein_of_unknown_function_(DUF620)								PTHR31300.PTHR31300:SF5					AT3G19540.1		Protein of unknown function (DUF620)	LOC_Os07g40150.1	expressed protein					not assigned.unknown	(at3g19540 : 556.0) Protein of unknown function (DUF620); FUNCTIONS IN: molecular_function unknown; INVOLVED IN: biological_process unknown; LOCATED IN: plasma membrane; EXPRESSED IN: 21 plant structures; EXPRESSED DURING: 13 growth stages; CONTAINS InterPro DOMAIN/s: Protein of unknown function DUF620 (InterPro:IPR006873); BEST Arabidopsis thaliana protein match is: Protein of unknown function (…	32	20	14	9	7	9	6	8	9	11	6	9	10	10	12
Sobic.003G102000	PF06075								Plant_protein_of_unknown_function_(DUF936)								PTHR31928.PTHR31928:SF6					AT1G70340.1		Plant protein of unknown function (DUF936)	LOC_Os01g01890.1	expressed protein					not assigned.unknown	(at1g23790 : 286.0) Plant protein of unknown function (DUF936); CONTAINS InterPro DOMAIN/s: Protein of unknown function DUF936 plant (InterPro:IPR010341); BEST Arabidopsis thaliana protein match is: Plant protein of unknown function (DUF936) (TAIR:AT1G70340.1); Has 265 Blast hits to 216 proteins in 30 species: Archae - 0; Bacteria - 7; Metazoa - 9; Fungi - 7; Plants - 237; Viruses - 0; Other Euka…	16	7	2	1	1	1	1	1	1	1	2	2	3	3	4
Sobic.003G084100	PF05553								Cotton_fibre_expressed_protein													AT5G38700.1			LOC_Os01g04170.1	expressed protein					not assigned.unknown	no hits & (original description: pacid=32732510 transcript=Sobic.003G084100.1 locus=Sobic.003G084100 ID=Sobic.003G084100.1.v3.1 annot-version=v3.1)	71	27	4	2	1	3	2	5	4	3	5	5	9	15	15
Sobic.003G047200																	PTHR33427.PTHR33427:SF2					AT3G15550.1			LOC_Os01g08150.1	expressed protein					not assigned.unknown	(at3g15550 : 446.0) unknown protein; Has 25732 Blast hits to 16979 proteins in 961 species: Archae - 144; Bacteria - 1801; Metazoa - 12681; Fungi - 1868; Plants - 912; Viruses - 94; Other Eukaryotes - 8232 (source: NCBI BLink). & (reliability: 892.0) & (original description: pacid=32734024 transcript=Sobic.003G047200.1 locus=Sobic.003G047200 ID=Sobic.003G047200.1.v3.1 annot-version=v3.1)	72	24	5	2	2	3	3	5	5	6	9	7	15	13	22
Sobic.004G071700																	PTHR14942.PTHR14942:SF1					AT1G80060.1		Ubiquitin-like superfamily protein	LOC_Os02g09530.1	expressed protein					not assigned.unknown|transport.NDP-sugars at the ER	(at1g80060 : 119.0) Ubiquitin-like superfamily protein; CONTAINS InterPro DOMAIN/s: Ubiquitin (InterPro:IPR000626); BEST Arabidopsis thaliana protein match is: Ubiquitin-like superfamily protein (TAIR:AT4G32270.1); Has 129 Blast hits to 129 proteins in 44 species: Archae - 0; Bacteria - 0; Metazoa - 62; Fungi - 0; Plants - 64; Viruses - 0; Other Eukaryotes - 3 (source: NCBI BLink). & (reliability…	10	5	3	3	2	2	1	2	2	3	2	3	4	5	6
Sobic.003G127600	PF00179								Ubiquitin-conjugating_enzyme								PTHR24067.PTHR24067:SF44	KOG0421	6.3.2.19	K06688		AT3G20060.1	UBC19	ubiquitin-conjugating enzyme19	LOC_Os01g16650.1	ubiquitin-conjugating enzyme. putative. expressed					protein.degradation.ubiquitin.E2	(at3g20060 : 238.0) Encodes one of two ubiquitin-conjugating enzymes belonging to the E2-C gene family (the other being UBC19). Transcript is always found in dividing cells but also in other non-dividing cells. Protein is localized to the cytoplasm as well as to the nucleus.; ubiquitin-conjugating enzyme19 (UBC19); CONTAINS InterPro DOMAIN/s: Ubiquitin-conjugating enzyme/RWD-like (InterPro:IPR016…	67	27	7	2	3	5	3	6	7	10	8	9	24	32	32
Sobic.004G217450	PF17123	PF14624	PF00092						RING-like_zinc_finger	VWA_/_Hh__protein_intein-like	von_Willebrand_factor_type_A_domain						PTHR10579.PTHR10579:SF49	KOG1493				AT5G60710.1		Zinc finger (C3HC4-type RING finger) family protein	LOC_Os02g40664.1	zinc finger family protein. putative. expressed					protein.degradation.ubiquitin.E3.RING	(at5g60710 : 575.0) Zinc finger (C3HC4-type RING finger) family protein; FUNCTIONS IN: ubiquitin-protein ligase activity zinc ion binding; INVOLVED IN: N-terminal protein myristoylation; LOCATED IN: plasma membrane; EXPRESSED IN: 24 plant structures; EXPRESSED DURING: 15 growth stages; CONTAINS InterPro DOMAIN/s: Zinc finger RING-type (InterPro:IPR001841) Zinc finger C3HC4 RING-type (InterPro:IPR…	45	31	24	12	13	8	11	12	10	7	14	11	10	7	8
Sobic.009G192700	PF13920	PF13771	PF00533						Zinc_finger_C3HC4_type_(RING_finger)	PHD-like_zinc-binding_domain	BRCA1_C_Terminus_(BRCT)_domain						PTHR13763.PTHR13763:SF1		6.3.2.19	K10683		AT4G21070.1	ATBRCA1.BRCA1	breast cancer susceptibility1	LOC_Os05g43610.1	ATBARD1/BARD1. putative. expressed					protein.degradation.ubiquitin.E3.RING	(at4g21070 : 386.0) Encodes AtBRCA1 an ortholog of the human breast cancer susceptibility gene 1. Contains one N-terminal RING finger two C-terminal BRCT and the p300/CBP interacting domain. Strongly induced by gamma rays consistent with a putative role in DNA repair and in cell cycle control.; breast cancer susceptibility1 (BRCA1); FUNCTIONS IN: ubiquitin-protein ligase activity; INVOLVED IN: DN…	19	7	2	2	2	2	3	3	3	1	5	5	7	5	7
Sobic.002G426800	PF00097								Zinc_finger_C3HC4_type_(RING_finger)								PTHR23328	KOG0823	6.3.2.19		GO:0046872	AT3G27330.1		zinc finger (C3HC4-type RING finger) family protein	LOC_Os12g16690.1	zinc finger. C3HC4 type domain containing protein. expressed					protein.degradation.ubiquitin.E3.RING	(at3g27330 : 172.0) zinc finger (C3HC4-type RING finger) family protein; FUNCTIONS IN: zinc ion binding; EXPRESSED IN: 18 plant structures; EXPRESSED DURING: 8 growth stages; CONTAINS InterPro DOMAIN/s: Zinc finger RING-type conserved site (InterPro:IPR017907) Zinc finger RING-type (InterPro:IPR001841) Protein of unknown function DUF23 (InterPro:IPR008166); BEST Arabidopsis thaliana protein match…	22	9	2	1	1	2	3	3	2	3	5	4	6	7	9
Sobic.004G274900	PF13423								Ubiquitin_carboxyl-terminal_hydrolase								PTHR24006.PTHR24006:SF468	KOG1871	3.4.19.12	K11855|		AT5G46740.1	UBP21	ubiquitin-specific protease 21	LOC_Os02g46650.1	ubiquitin carboxyl-terminal hydrolase domain containing protein. expressed					protein.degradation.ubiquitin.ubiquitin protease	(at5g46740 : 282.0) Encodes a ubiquitin-specific protease.; ubiquitin-specific protease 21 (UBP21); FUNCTIONS IN: ubiquitin-specific protease activity ubiquitin thiolesterase activity; INVOLVED IN: ubiquitin-dependent protein catabolic process; LOCATED IN: chloroplast; EXPRESSED IN: 10 plant structures; EXPRESSED DURING: 6 growth stages; CONTAINS InterPro DOMAIN/s: Peptidase C19 ubiquitin carboxy…	22	10	5	4	4	3	4	5	5	3	8	7	9	7	11
Sobic.005G020600	PF08311								Mad3/BUB1_homology_region_1								PTHR14030.PTHR14030:SF2				GO:0007094	AT5G05510.1		Mad3/BUB1 homology region 1	LOC_Os12g03180.1	Mad3/BUB1 homology region 1 domain containing protein. expressed					protein.postranslational modification	(at5g05510 : 271.0) Mad3/BUB1 homology region 1; CONTAINS InterPro DOMAIN/s: Mitotic checkpoint serine/threonine protein kinase Bub1 (InterPro:IPR015661) Mad3/BUB1 homology region 1 (InterPro:IPR013212); BEST Arabidopsis thaliana protein match is: BUB1-related (BUB1: budding uninhibited by benzymidazol 1) (TAIR:AT2G33560.2); Has 1807 Blast hits to 1807 proteins in 277 species: Archae - 0; Bacteri…	18	6	1	1	2	2	2	4	4	2	5	5	7	8	14
Sobic.002G191000	PF00069								Protein_kinase_domain								PTHR24361.PTHR24361:SF315	KOG0198	2.7.11.25		GO:0006468.GO:0005524.GO:0004672	AT1G09000.1	ANP1.MAPKKK1.NP1	NPK1-related protein kinase 1	LOC_Os09g21510.1	STE_MEKK_ste11_MAP3K.2 - STE kinases include homologs to sterile 7. sterile 11 and sterile 20 from yeast. expressed					protein.postranslational modification	(at3g06030 : 478.0) NPK1-related protein kinase 3; NPK1-related protein kinase 3 (NP3); FUNCTIONS IN: protein serine/threonine kinase activity protein kinase activity kinase activity ATP binding; INVOLVED IN: cortical microtubule organization; LOCATED IN: apoplast; EXPRESSED IN: 21 plant structures; EXPRESSED DURING: 12 growth stages; CONTAINS InterPro DOMAIN/s: Mitogen activated protein kinase k…	41	15	5	4	5	4	5	6	5	5	7	7	10	8	14
Sobic.003G118100	PF00069								Protein_kinase_domain								PTHR22983.PTHR22983:SF15		2.7.11.1	K17545	GO:0006468.GO:0005524.GO:0004672	AT5G18700.1	EMB3013.RUK	Protein kinase family protein with ARM repeat domain	LOC_Os01g15480.1	EMB3013. putative. expressed					protein.postranslational modification	(at5g18700 : 1542.0) Encodes a microtubule-associated kinase-like protein RUNKEL (RUK). Contains a putative serine/threonine kinase domain and a microtubule-binding domain. RUK directly binds to microtubules in vitro and colocalizes with mitotic preprophase band spindle and phragmoplast in vivo. Required for cell plate expansion in cytokinesis.; Protein kinase family protein with ARM repeat domai…	50	18	6	5	5	4	5	8	8	4	11	9	14	12	21
Sobic.003G024400	PF14531	PF03822							Kinase-like	NAF_domain							PTHR24347.PTHR24347:SF212	KOG0583	2.7.11.1		GO:0007165	AT5G45820.1	CIPK20.PKS18.SnRK3.6	CBL-interacting protein kinase 20	LOC_Os01g10890.1	CAMK_KIN1/SNF1/Nim1_like.8 - CAMK includes calcium/calmodulin depedent protein kinases. expressed					protein.postranslational modification	(at5g45820 : 573.0) Encodes a CBL-interacting serine/threonine protein kinase comprised of an N-terminal kinase catalytic domain similar to SNF1/AMPK and a unique C-terminal regulatory domain.; CBL-interacting protein kinase 20 (CIPK20); CONTAINS InterPro DOMAIN/s: Protein kinase ATP binding site (InterPro:IPR017441) Serine/threonine-protein kinase domain (InterPro:IPR002290) NAF/FISL domain (Int…	10	6	1	2	2	1	1	2	1	1	3	1	1	1	1
Sobic.010G171800	PF07732|PF07731	PF07731|PF00394	PF00394|						Multicopper_oxidase	Multicopper_oxidase	Multicopper_oxidase|						PTHR11709.PTHR11709:SF97	KOG1263|	1.10.3.3	K00423|	GO:0005507.GO:0055114.GO:0016491|GO:0055114.GO:0016491.GO:0005507	AT5G21105.1|AT5G21105.2		Plant L-ascorbate oxidase	LOC_Os06g37080.1	L-ascorbate oxidase precursor. putative. expressed					redox.ascorbate and glutathione.ascorbate	(at5g21105 : 711.0) Plant L-ascorbate oxidase; FUNCTIONS IN: oxidoreductase activity L-ascorbate oxidase activity copper ion binding; INVOLVED IN: oxidation reduction; EXPRESSED IN: 23 plant structures; EXPRESSED DURING: 13 growth stages; CONTAINS InterPro DOMAIN/s: Multicopper oxidase type 2 (InterPro:IPR011706) Multicopper oxidase type 3 (InterPro:IPR011707) Cupredoxin (InterPro:IPR008972) L-as…	27	21	9	7	6	6	4	7	6	5	9	5	7	7	7
Sobic.009G002900	PF13456								Reverse_transcriptase-like								PTHR33033.PTHR33033:SF11		3.1.26.4			AT1G24090.1		RNase H family protein	ChrSy.fgenesh.mRNA.22	expressed protein					RNA.processing.ribonucleases	(at1g24090 : 253.0) RNase H family protein; FUNCTIONS IN: ribonuclease H activity nucleic acid binding; INVOLVED IN: biological_process unknown; EXPRESSED IN: 11 plant structures; EXPRESSED DURING: 6 growth stages; CONTAINS InterPro DOMAIN/s: Ribosomal protein L9/RNase H1 N-terminal (InterPro:IPR009027) Polynucleotidyl transferase ribonuclease H fold (InterPro:IPR012337) Ribonuclease H (InterPro:…	19	8	7	5	4	5	3	5	5	5	7	8	9	7	10
Sobic.004G047100	PF12763	PF00350	PF16880						Cytoskeletal-regulatory_complex_EF_hand	Dynamin_family	N-terminal_EH-domain_containing_protein						PTHR11216.PTHR11216:SF83			K12483		AT3G20290.1	ATEHD1.EHD1	EPS15 homology domain 1	LOC_Os02g06340.1	EH domain-containing protein 1. putative. expressed					signalling.calcium	(at3g20290 : 877.0) Encodes AtEHD1 one of the Arabidopsis Eps15 homology domain proteins involved in endocytosis (AtEHD2 At4g05520).; EPS15 homology domain 1 (EHD1); FUNCTIONS IN: GTP binding GTPase activity calcium ion binding; INVOLVED IN: endocytosis; LOCATED IN: endosome microsome membrane cytoplasm; EXPRESSED IN: 24 plant structures; EXPRESSED DURING: 15 growth stages; CONTAINS InterPro DOMA…	75	25	6	4	4	5	5	9	9	6	13	13	22	23	46
Sobic.003G032200	PF00612								IQ_calmodulin-binding_motif								PTHR32295.PTHR32295:SF6				GO:0005515	AT2G26180.1	IQD6	IQ-domain 6	LOC_Os01g09790.1	IQ calmodulin-binding motif domain containing protein. expressed					signalling.calcium	(at2g26180 : 184.0) IQ-domain 6 (IQD6); CONTAINS InterPro DOMAIN/s: IQ calmodulin-binding region (InterPro:IPR000048); BEST Arabidopsis thaliana protein match is: IQ-domain 8 (TAIR:AT1G72670.1); Has 885 Blast hits to 872 proteins in 51 species: Archae - 0; Bacteria - 0; Metazoa - 22; Fungi - 10; Plants - 828; Viruses - 0; Other Eukaryotes - 25 (source: NCBI BLink). & (reliability: 368.0) & (origi…	52	26	18	10	9	9	7	9	10	10	12	16	21	19	27
Sobic.009G229900	PF03759								PRONE_(Plant-specific_Rop_nucleotide_exchanger)								PTHR33101.PTHR33101:SF3				GO:0005089	AT3G24620.1	ATROPGEF8.ROPGEF8	RHO guanyl-nucleotide exchange factor 8	LOC_Os05g48640.1	ATROPGEF7/ROPGEF7. putative. expressed					signalling.G-proteins	(at3g24620 : 486.0) Encodes a member of KPP-like gene family homolog of KPP (kinase partner protein) gene in tomato. Also a member of the RopGEF (guanine nucleotide exchange factor) family containing the novel PRONE domain (plant-specific Rop nucleotide exchanger) which is exclusively active towards members of the Rop subfamily.; RHO guanyl-nucleotide exchange factor 8 (ROPGEF8); CONTAINS InterPr…	6	2	1	1	0	1	0	1	1	1	1	1	1	1	1
Sobic.002G113600	PF00786	PF00620							P21-Rho-binding_domain	RhoGAP_domain							PTHR23177.PTHR23177:SF17				GO:0007165	AT4G03100.1		Rho GTPase activating protein with PAK-box/P21-Rho-binding domain	LOC_Os07g22580.1	rhoGAP domain containing protein. expressed					signalling.G-proteins	(at4g03100 : 381.0) Rho GTPase activating protein with PAK-box/P21-Rho-binding domain; FUNCTIONS IN: Rac GTPase activator activity; INVOLVED IN: signal transduction; LOCATED IN: intracellular; EXPRESSED IN: 12 plant structures; EXPRESSED DURING: 6 growth stages; CONTAINS InterPro DOMAIN/s: PAK-box/P21-Rho-binding (InterPro:IPR000095) Rho GTPase activation protein (InterPro:IPR008936) RhoGAP (Inte…	74	24	6	3	3	3	3	5	5	6	8	6	13	13	17
Sobic.001G464000	PF00651	PF03000							BTB/POZ_domain	NPH3_family							PTHR32370.PTHR32370:SF34				GO:0005515	AT2G14820.1	NPY2	Phototropic-responsive NPH3 family protein	LOC_Os03g10800.2|LOC_Os03g10800.3	BTBN4 - Bric-a-Brac. Tramtrack. Broad Complex BTB domain with non-phototropic hypocotyl 3 NPH3 domain. expressed					signalling.light	(at2g14820 : 561.0) A member of the NPY gene family (NPY1/AT4G31820 NPY2/AT2G14820 NPY3/AT5G67440 NPY4/AT2G23050 NPY5/AT4G37590). Involved in auxin-mediated organogenesis.; NAKED PINS IN YUC MUTANTS 2 (NPY2); FUNCTIONS IN: signal transducer activity; INVOLVED IN: response to light stimulus; LOCATED IN: cellular_component unknown; EXPRESSED IN: hypophysis root meristem; CONTAINS InterPro DOMAIN/s:…	111	59	43	35	24	25	19	26	23	32	41	56	49	37	46
Sobic.002G032500	PF08263	PF07714	PF13855						Leucine_rich_repeat_N-terminal_domain	Protein_tyrosine_and_serine/threonine_kinase	Leucine_rich_repeat						PTHR27000.PTHR27000:SF160	KOG1187	2.7.11.1		GO:0006468.GO:0004672.GO:0005515	AT4G20940.1		Leucine-rich receptor-like protein kinase family protein	LOC_Os07g05190.1	leucine-rich repeat family protein. putative. expressed					signalling.receptor kinases.leucine rich repeat III	(at4g20940 : 777.0) Leucine-rich receptor-like protein kinase family protein; FUNCTIONS IN: protein serine/threonine kinase activity protein kinase activity ATP binding; INVOLVED IN: signal transduction N-terminal protein myristoylation; LOCATED IN: plasma membrane; CONTAINS InterPro DOMAIN/s: Serine/threonine-protein kinase domain (InterPro:IPR002290) Leucine-rich repeat-containing N-terminal do…	109	53	55	33	19	21	15	18	18	16	25	30	29	21	31
Sobic.001G381100	PF08263	PF07714	PF13855						Leucine_rich_repeat_N-terminal_domain	Protein_tyrosine_and_serine/threonine_kinase	Leucine_rich_repeat						PTHR27000.PTHR27000:SF197	KOG1187	2.7.11.1		GO:0006468.GO:0004672.GO:0005515	AT3G56370.1		Leucine-rich repeat protein kinase family protein	LOC_Os03g21730.1	receptor-like protein kinase precursor. putative. expressed					signalling.receptor kinases.leucine rich repeat VII	(at3g56370 : 913.0) Leucine-rich repeat protein kinase family protein; FUNCTIONS IN: protein serine/threonine kinase activity kinase activity ATP binding; INVOLVED IN: transmembrane receptor protein tyrosine kinase signaling pathway protein amino acid phosphorylation; LOCATED IN: endomembrane system; EXPRESSED IN: 22 plant structures; EXPRESSED DURING: 13 growth stages; CONTAINS InterPro DOMAIN/s…	138	70	56	36	24	30	21	29	27	31	37	54	40	29	31
Sobic.007G144501	PF08263	PF00560	PF13855						Leucine_rich_repeat_N-terminal_domain	Leucine_Rich_Repeat	Leucine_rich_repeat						PTHR27000.PTHR27000:SF76		2.7.11.1		GO:0005515	AT1G73066.1		Leucine-rich repeat family protein	LOC_Os08g34640.1	receptor-like protein kinase precursor. putative. expressed					signalling.receptor kinases.leucine rich repeat XI	(at1g73066 : 130.0) Leucine-rich repeat family protein; INVOLVED IN: biological_process unknown; LOCATED IN: endomembrane system; EXPRESSED IN: embryo pedicel carpel stamen; EXPRESSED DURING: 4 anthesis C globular stage petal differentiation and expansion stage; CONTAINS InterPro DOMAIN/s: Leucine-rich repeat-containing N-terminal domain type 2 (InterPro:IPR013210) Leucine-rich repeat (InterPro:I…	10	4	1	1	0	1	1	1	1	0	2	1	2	2	3
Sobic.009G254500	PF07714								Protein_tyrosine_and_serine/threonine_kinase								PTHR27001.PTHR27001:SF152	KOG1187	2.7.11.1		GO:0006468.GO:0004672	AT3G13690.1		Protein kinase protein with adenine nucleotide alpha hydrolases-like domain	LOC_Os01g41870.2	protein kinase. putative. expressed					signalling.receptor kinases.proline extensin like	(at3g13690 : 858.0) Protein kinase protein with adenine nucleotide alpha hydrolases-like domain; FUNCTIONS IN: protein tyrosine kinase activity protein kinase activity kinase activity ATP binding; INVOLVED IN: protein amino acid phosphorylation; LOCATED IN: cellular_component unknown; EXPRESSED IN: 23 plant structures; EXPRESSED DURING: 13 growth stages; CONTAINS InterPro DOMAIN/s: Protein kinase…	25	8	5	4	3	4	4	5	4	6	6	7	5	4	4
Sobic.003G303000	PF00860								Permease_family								PTHR11119.PTHR11119:SF47			K14611	GO:0055085.GO:0016020.GO:0006810.GO:0005215	AT2G34190.1		Xanthine/uracil permease family protein	LOC_Os01g55500.1	nucleobase-ascorbate transporter. putative. expressed					transport.misc	(at2g34190 : 804.0) Xanthine/uracil permease family protein; FUNCTIONS IN: transmembrane transporter activity; INVOLVED IN: transport transmembrane transport; LOCATED IN: membrane; EXPRESSED IN: 18 plant structures; EXPRESSED DURING: 11 growth stages; CONTAINS InterPro DOMAIN/s: Xanthine/uracil/vitamin C permease (InterPro:IPR006043); BEST Arabidopsis thaliana protein match is: Xanthine/uracil pe…	103	74	58	30	28	16	14	17	16	17	22	21	27	19	21
