# Supplementary material for: Bioenergy sorghum nodal root bud development: morphometric, transcriptomic and gene regulatory network analysis
Source: Front Plant Sci. 2024 Oct 21;15:1456627. doi: 10.3389/fpls.2024.1456627 (PMC11532172; doi:10.3389/fpls.2024.1456627)
Supplement: Supplementary Data Sheet 3 — Analysis of first tier neighbors of NRB gene regulatory network (GRN) TFs with high expression early in NRB development. TFs that are connected to and could therefore regulate TFs expressed early in NRB development are listed in files labeled ‘activators first neighbors’. Genes that are connected to that could be regulated by TFs expressed early in development are listed in files labeled ‘activated first neighbors’. [file DataSheet3.zip › S-File3-NRB_network_early TFs/NAC057_Sobic.002G290800_activated_first_neighbors.xlsx]

## Sheet: Sheet1
GeneIDV3	Pfam1	Pfam2	Pfam3	Pfam4	Pfam5	Pfam6	Pfam7	Pfam8	Pfam1_domain	Pfam2_domain	Pfam3_domain	Pfam4_domain	Pfam5_domain	Pfam6_domain	Pfam7_domain	Pfam8_domain	Panther	KOG	KEGG_ec	KO	GO	Best_hit_arabi_name	arabi_symbol	arabi_defline	Best_hit_rice_name	rice_defline	Functional_category	misc_annotation	Rice_Annotation	Arabidopsis_Annotation	MapmanProcess	ArabidopsisID_description	TX08001_Nodal_Root_Bud_Node_Phy_7_TPMmean	TX08001_Nodal_Root_Bud_Node_Phy_8_TPMmean	TX08001_Nodal_Root_Bud_Node_Phy_9_TPMmean	TX08001_Nodal_Root_Bud_Node_Phy_10_TPMmean	TX08001_Nodal_Root_Bud_Node_Phy_11_TPMmean	TX08001_Nodal_Root_Bud_Node_Phy_12_TPMmean	TX08001_Nodal_Root_Bud_Node_Phy_13_TPMmean	TX08001_Nodal_Root_Bud_Node_Phy_14_TPMmean	TX08001_Nodal_Root_Bud_Node_Phy_15_TPMmean	TX08001_Nodal_Root_Bud_Node_Phy_16_TPMmean	TX08001_Nodal_Root_Bud_Node_Phy_17_TPMmean	TX08001_Nodal_Root_Bud_Node_Phy_18_TPMmean	TX08001_Nodal_Root_Bud_Node_Phy_19_TPMmean	TX08001_Nodal_Root_Bud_Node_Phy_20_TPMmean	TX08001_Nodal_Root_Bud_Node_Phy_21_TPMmean
Sobic.002G290800	PF02365								No_apical_meristem_(NAM)_protein								PTHR31989.PTHR31989:SF8				GO:0006355.GO:0003677	AT3G17730.1	anac057.NAC057	NAC domain containing protein 57	LOC_Os09g38000.1	no apical meristem protein. putative. expressed	Transcription_factors		no apical meristem protein	NAC domain containing protein 57	development.unspecified	(at3g17730 : 328.0) NAC domain containing protein 57 (NAC057); FUNCTIONS IN: sequence-specific DNA binding transcription factor activity; INVOLVED IN: multicellular organismal development regulation of transcription; CONTAINS InterPro DOMAIN/s: No apical meristem (NAM) protein (InterPro:IPR003441); BEST Arabidopsis thaliana protein match is: NAC domain containing protein 28 (TAIR:AT1G65910.1); Ha…	7	8	4	3	3	2	2	2	2	2	1	1	1	1	1
Sobic.007G222600	PF02469								Fasciclin_domain								PTHR32382.PTHR32382:SF12					AT5G55730.1	FLA1	FASCICLIN-like arabinogalactan 1	LOC_Os08g38270.1	fasciclin domain containing protein. expressed	Cell_wall		cell wall.cell wall proteins.AGPs.AGP	(at5g55730 : 149.0) fasciclin-like arabinogalactan-protein 1 (Fla1); FASCICLIN-like arabinogalactan 1 (FLA1); CONTAINS InterPro DOMAIN/s: FAS1 domain (InterPro:IPR000782); BEST Arabidopsis thaliana protein match is: FASCICLIN-like arabinogalactan 2 (TAIR:AT4G12730.1). & (reliability: 298.0) & (original description: polypeptide=Sobic.007G222600.1.p locus=Sobic.007G222600 ID=Sobic.007G222600.1.v3.1…	cell wall.cell wall proteins.AGPs.AGP	(at5g55730 : 149.0) fasciclin-like arabinogalactan-protein 1 (Fla1); FASCICLIN-like arabinogalactan 1 (FLA1); CONTAINS InterPro DOMAIN/s: FAS1 domain (InterPro:IPR000782); BEST Arabidopsis thaliana protein match is: FASCICLIN-like arabinogalactan 2 (TAIR:AT4G12730.1). & (reliability: 298.0) & (original description: pacid=32751059 transcript=Sobic.007G222600.1 locus=Sobic.007G222600 ID=Sobic.007G2…	12	14	9	5	3	4	4	4	4	3	2	2	3	5	4
Sobic.009G070500	PF08263	PF13855							Leucine_rich_repeat_N-terminal_domain	Leucine_rich_repeat							PTHR27000.PTHR27000:SF4	KOG4579			GO:0005515	AT4G29240.1		Leucine-rich repeat (LRR) family protein	LOC_Os05g09640.1	uncharacterized protein At4g06744 precursor. putative. expressed	Cell_wall		cell wall.cell wall proteins.LRR	(at4g29240 : 367.0) Leucine-rich repeat (LRR) ; INVOLVED IN: biological_process unknown; LOCATED IN: endomembrane system; EXPRESSED IN: 19 plant structures; EXPRESSED DURING: 13 growth stages; CONTAINS InterPro DOMAIN/s: Leucine-rich repeat-containing N-terminal domain type 2 (InterPro:IPR013210) Leucine-rich repeat (InterPro:IPR001611); BEST Arabidopsis thaliana protein match is: Leucine-rich re…	cell wall.cell wall proteins.LRR	(at4g29240 : 367.0) Leucine-rich repeat (LRR) family protein; INVOLVED IN: biological_process unknown; LOCATED IN: endomembrane system; EXPRESSED IN: 19 plant structures; EXPRESSED DURING: 13 growth stages; CONTAINS InterPro DOMAIN/s: Leucine-rich repeat-containing N-terminal domain type 2 (InterPro:IPR013210) Leucine-rich repeat (InterPro:IPR001611); BEST Arabidopsis thaliana protein match is: L…	30	24	11	5	4	5	4	5	4	4	2	3	4	5	5
Sobic.004G215000																	PTHR27000.PTHR27000:SF203					AT4G06744.1		Leucine-rich repeat (LRR) family protein	LOC_Os02g40260.1	uncharacterized protein At4g06744 precursor. putative. expressed	Cell_wall		cell wall.cell wall proteins.LRR	(at4g06744 : 285.0) Leucine-rich repeat (LRR) ; BEST Arabidopsis thaliana protein match is: Leucine-rich repeat (LRR) (TAIR:AT3G19320.1); Has 45026 Blast hits to 12967 proteins in 516 species: Archae - 11; Bacteria - 711; Metazoa - 1155; Fungi - 115; Plants - 40928; Viruses - 0; Other Eukaryotes - 2106 (source: NCBI BLink). & (reliability: 570.0) & (original description: polypeptide=Sobic.004G215…	cell wall.cell wall proteins.LRR	(at4g06744 : 285.0) Leucine-rich repeat (LRR) family protein; BEST Arabidopsis thaliana protein match is: Leucine-rich repeat (LRR) family protein (TAIR:AT3G19320.1); Has 45026 Blast hits to 12967 proteins in 516 species: Archae - 11; Bacteria - 711; Metazoa - 1155; Fungi - 115; Plants - 40928; Viruses - 0; Other Eukaryotes - 2106 (source: NCBI BLink). & (reliability: 570.0) & (original descripti…	354	336	246	93	70	50	49	50	60	54	36	42	72	66	79
Sobic.004G035800	PF13855								Leucine_rich_repeat								PTHR32093.PTHR32093:SF36				GO:0005515	AT1G12040.1	LRX1	leucine-rich repeat/extensin 1	LOC_Os06g49100.1	retrotransposon protein. putative. unclassified. expressed	Cell_wall		uncharacterized protein At4g06744	leucine-rich repeat/extensin 1	cell wall.cell wall proteins.LRR	(at1g62440 : 396.0) encodes a paralog of LRX1 (LEUCINE-RICH REPEAT/EXTENSIN 1) which acts synergistically with LRX1 in root hair cell morphogenesis.; leucine-rich repeat/extensin 2 (LRX2); CONTAINS InterPro DOMAIN/s: Leucine-rich repeat-containing N-terminal domain type 2 (InterPro:IPR013210) Leucine-rich repeat (InterPro:IPR001611); BEST Arabidopsis thaliana protein match is: leucine-rich repeat…	26	32	20	7	4	7	4	5	4	1	2	3	3	2	5
Sobic.005G110460	PF14310	PF00933	PF01915						Fibronectin_type_III-like_domain	Glycosyl_hydrolase_family_3_N_terminal_domain	Glycosyl_hydrolase_family_3_C-terminal_domain						PTHR30620.PTHR30620:SF45		3.2.1.37		GO:0005975.GO:0004553	AT1G78060.1		Glycosyl hydrolase family protein	LOC_Os11g19210.1	beta-D-xylosidase. putative. expressed	Cell_wall		cell wall.degradation.mannan-xylose-arabinose-fucose	(at1g78060 : 813.0) Glycosyl hydrolase ; FUNCTIONS IN: hydrolase activity hydrolyzing O-glycosyl compounds; INVOLVED IN: carbohydrate metabolic process; LOCATED IN: apoplast cell wall chloroplast plant-type cell wall; EXPRESSED IN: 22 plant structures; EXPRESSED DURING: 13 growth stages; CONTAINS InterPro DOMAIN/s: Glycoside hydrolase family 3 N-terminal (InterPro:IPR001764) Glycoside hydrolase f…	cell wall.degradation.mannan-xylose-arabinose-fucose	(at1g78060 : 813.0) Glycosyl hydrolase family protein; FUNCTIONS IN: hydrolase activity hydrolyzing O-glycosyl compounds; INVOLVED IN: carbohydrate metabolic process; LOCATED IN: apoplast cell wall chloroplast plant-type cell wall; EXPRESSED IN: 22 plant structures; EXPRESSED DURING: 13 growth stages; CONTAINS InterPro DOMAIN/s: Glycoside hydrolase family 3 N-terminal (InterPro:IPR001764) Glycosi…	2	4	3	2	2	1	1	1	1	1	1	0	1	1	1
Sobic.007G116800	PF03181								BURP_domain								PTHR31458.PTHR31458:SF2					AT1G70370.1	PG2	polygalacturonase 2	LOC_Os08g29200.1	BURP domain containing protein. expressed	Cell_wall		cell wall.degradation.pectate lyases and polygalacturonases	(at1g70370 : 508.0) polygalacturonase 2 (PG2); FUNCTIONS IN: polygalacturonase activity; INVOLVED IN: biological_process unknown; LOCATED IN: endomembrane system; EXPRESSED IN: 23 plant structures; EXPRESSED DURING: 13 growth stages; CONTAINS InterPro DOMAIN/s: BURP (InterPro:IPR004873); BEST Arabidopsis thaliana protein match is: BURP domain-containing protein (TAIR:AT1G23760.1). & (reliability:…	cell wall.degradation.pectate lyases and polygalacturonases	(at1g70370 : 508.0) polygalacturonase 2 (PG2); FUNCTIONS IN: polygalacturonase activity; INVOLVED IN: biological_process unknown; LOCATED IN: endomembrane system; EXPRESSED IN: 23 plant structures; EXPRESSED DURING: 13 growth stages; CONTAINS InterPro DOMAIN/s: BURP (InterPro:IPR004873); BEST Arabidopsis thaliana protein match is: BURP domain-containing protein (TAIR:AT1G23760.1). & (reliability:…	22	25	21	10	5	9	6	8	7	7	3	5	6	4	6
Sobic.001G199400	PF07731	PF07732	PF00394						Multicopper_oxidase	Multicopper_oxidase	Multicopper_oxidase						PTHR11709.PTHR11709:SF63		1.10.3.3		GO:0055114.GO:0016491.GO:0005507	AT4G12420.1	SKU5	Cupredoxin superfamily protein	LOC_Os10g36390.1	monocopper oxidase. putative. expressed	Cell_wall		cell wall.pectin*esterases.misc	(at4g12420 : 803.0) Encodes a protein of unknown function involved in directed root tip growth. It is a member of 19-member gene family and is distantly related structurally to the multiple-copper oxidases ascorbate oxidase and laccase though it lacks the copper-binding domains. The protein is glycosylated and GPI-anchored. It is localized to the plasma membrane and the cell wall. The gene is exp…	cell wall.pectin*esterases.misc	(at4g12420 : 803.0) Encodes a protein of unknown function involved in directed root tip growth. It is a member of 19-member gene family and is distantly related structurally to the multiple-copper oxidases ascorbate oxidase and laccase though it lacks the copper-binding domains. The protein is glycosylated and GPI-anchored. It is localized to the plasma membrane and the cell wall. The gene is exp…	44	59	22	9	17	11	16	10	8	8	4	3	3	3	3
Sobic.003G116100	PF04043	PF01095							Plant_invertase/pectin_methylesterase_inhibitor	Pectinesterase							PTHR31707.PTHR31707:SF34		3.1.1.11	K01051	GO:0004857.GO:0042545.GO:0030599.GO:0005618	AT3G05620.1		Plant invertase/pectin methylesterase inhibitor superfamily	LOC_Os01g15039.1	pectinesterase. putative. expressed	Cell_wall		pectinesterase	Plant invertase/pectin methylesterase inhibitor superfamily	cell wall.pectin*esterases.PME	(at3g05620 : 452.0) Plant invertase/pectin methylesterase inhibitor superfamily; FUNCTIONS IN: enzyme inhibitor activity pectinesterase activity; INVOLVED IN: cell wall modification; LOCATED IN: endomembrane system cell wall plant-type cell wall; EXPRESSED IN: shoot leaf apex hypocotyl flower pollen tube; EXPRESSED DURING: petal differentiation and expansion stage; CONTAINS InterPro DOMAIN/s: Pec…	2	4	2	1	1	1	1	0	0	0	0	0	0	0	0
Sobic.002G314800	PF07731	PF07732	PF00394						Multicopper_oxidase	Multicopper_oxidase	Multicopper_oxidase						PTHR11709.PTHR11709:SF11		1.10.3.3		GO:0055114.GO:0016491.GO:0005507	AT1G76160.1	sks5	SKU5 similar 5	LOC_Os07g32660.1	monocopper oxidase. putative. expressed	Cell_wall		cell wall.pectin*esterases.PME	(at1g76160 : 776.0) SKU5 similar 5 (sks5); FUNCTIONS IN: oxidoreductase activity copper ion binding; INVOLVED IN: oxidation reduction; LOCATED IN: apoplast cell wall plant-type cell wall; EXPRESSED IN: 24 plant structures; EXPRESSED DURING: 13 growth stages; CONTAINS InterPro DOMAIN/s: Multicopper oxidase type 3 (InterPro:IPR011707) Cupredoxin (InterPro:IPR008972) Multicopper oxidase type 2 (Inte…	cell wall.pectin*esterases.PME	(at1g76160 : 776.0) SKU5 similar 5 (sks5); FUNCTIONS IN: oxidoreductase activity copper ion binding; INVOLVED IN: oxidation reduction; LOCATED IN: apoplast cell wall plant-type cell wall; EXPRESSED IN: 24 plant structures; EXPRESSED DURING: 13 growth stages; CONTAINS InterPro DOMAIN/s: Multicopper oxidase type 3 (InterPro:IPR011707) Cupredoxin (InterPro:IPR008972) Multicopper oxidase type 2 (Inte…	30	41	30	13	17	9	14	14	15	9	12	10	15	14	16
Sobic.004G132700	PF13962	PF13637	PF12796						Domain_of_unknown_function	Ankyrin_repeats_(many_copies)	Ankyrin_repeats_(3_copies)						PTHR24177.PTHR24177:SF20	KOG0508.KOG4412				AT4G03500.1		Ankyrin repeat family protein	LOC_Os09g16160.1	ankyrin repeat family protein. putative. expressed					cell.organisation	(at4g03500 : 134.0) Ankyrin repeat family protein; CONTAINS InterPro DOMAIN/s: Ankyrin repeat-containing domain (InterPro:IPR020683) Ankyrin repeat (InterPro:IPR002110); BEST Arabidopsis thaliana protein match is: Ankyrin repeat family protein (TAIR:AT4G03460.1); Has 38634 Blast hits to 17459 proteins in 653 species: Archae - 49; Bacteria - 2374; Metazoa - 20314; Fungi - 3164; Plants - 3215; Viru…	6	6	4	3	2	1	1	1	0	0	0	0	0	0	0
Sobic.001G197400	PF00022								Actin								PTHR11937.PTHR11937:SF252			K10355		AT5G09810.1	ACT7	actin 7	LOC_Os10g36650.1	actin. putative. expressed					cell.organisation.cytoskeleton.actin.Actin	(at5g09810 : 759.0) Member of Actin gene family.Mutants are defective in germination and root growth.; actin 7 (ACT7); FUNCTIONS IN: protein binding structural constituent of cytoskeleton; INVOLVED IN: in 9 processes; LOCATED IN: mitochondrion nucleolus cell wall cytoskeleton plasma membrane; EXPRESSED IN: 29 plant structures; EXPRESSED DURING: 14 growth stages; CONTAINS InterPro DOMAIN/s: Actin …	342	422	246	157	163	135	172	139	103	92	66	85	79	59	63
Sobic.001G366700	PF02209	PF00626							Villin_headpiece_domain	Gelsolin_repeat							PTHR11977.PTHR11977:SF40				GO:0007010.GO:0003779	AT2G41740.1	ATVLN2.VLN2	villin 2	LOC_Os03g24220.1	villin protein. putative. expressed					cell.organisation.cytoskeleton.actin.actin binding	(at2g41740 : 1124.0) Encodes a protein with high homology to animal villin.; villin 2 (VLN2); FUNCTIONS IN: actin binding protein binding; INVOLVED IN: cytoskeleton organization; LOCATED IN: cellular_component unknown; EXPRESSED IN: 24 plant structures; EXPRESSED DURING: 15 growth stages; CONTAINS InterPro DOMAIN/s: Gelsolin (InterPro:IPR007122) Villin headpiece (InterPro:IPR003128) Gelsolin doma…	339	255	128	67	70	60	65	81	91	26	47	38	53	45	109
Sobic.007G191200	PF03083								Sugar_efflux_transporter_for_intercellular_exchange								PTHR10791.PTHR10791:SF63	KOG1623		K15382		AT5G13170.1	SAG29	senescence-associated gene 29	LOC_Os08g42350.1	nodulin MtN3 family protein. putative. expressed	Sugar_transport		nodulin MtN3	senescence-associated gene 29	development.unspecified	(at3g48740 : 169.0) Nodulin MtN3 family protein; INVOLVED IN: biological_process unknown; LOCATED IN: endomembrane system integral to membrane membrane; EXPRESSED IN: 22 plant structures; EXPRESSED DURING: 13 growth stages; CONTAINS InterPro DOMAIN/s: MtN3/saliva-related transmembrane protein conserved region (InterPro:IPR018169) RAG1-activating protein 1 homologue (InterPro:IPR018179) RAG1-activ…	23	31	7	0	1	0	0	0	0	0	0	0	0	0	0
Sobic.003G282500																	PTHR33210.PTHR33210:SF3					AT2G42840.1	PDF1	protodermal factor 1	LOC_Os01g52690.1	retrotransposon protein. putative. unclassified. expressed					development.unspecified	(at2g42840 : 82.8) Encodes a putative extracellular proline-rich protein is exclusively expressed in the L1 layer of vegetative inflorescence and floral meristems and the protoderm of organ primordia.; protodermal factor 1 (PDF1); Has 74620 Blast hits to 36810 proteins in 1713 species: Archae - 153; Bacteria - 12776; Metazoa - 27126; Fungi - 11565; Plants - 10582; Viruses - 2385; Other Eukaryotes…	12	17	18	7	9	2	2	2	1	1	1	0	1	1	1
Sobic.002G285600	PF02519								Auxin_responsive_protein								PTHR31175.PTHR31175:SF6				GO:0009733	AT1G29500.1		SAUR-like auxin-responsive protein family	LOC_Os09g37400.1	OsSAUR45 - Auxin-responsive SAUR gene family member. expressed	Auxin		hormone metabolism.auxin.induced-regulated-responsive-activated	(at1g29500 : 95.9) SAUR-like auxin-responsive protein family ; CONTAINS InterPro DOMAIN/s: Auxin responsive SAUR protein (InterPro:IPR003676); BEST Arabidopsis thaliana protein match is: SAUR-like auxin-responsive protein family (TAIR:AT1G29450.1); Has 853 Blast hits to 839 proteins in 22 species: Archae - 0; Bacteria - 0; Metazoa - 0; Fungi - 0; Plants - 853; Viruses - 0; Other Eukaryotes - 0 (s…	hormone metabolism.auxin.induced-regulated-responsive-activated	(at1g29500 : 95.9) SAUR-like auxin-responsive protein family ; CONTAINS InterPro DOMAIN/s: Auxin responsive SAUR protein (InterPro:IPR003676); BEST Arabidopsis thaliana protein match is: SAUR-like auxin-responsive protein family (TAIR:AT1G29450.1); Has 853 Blast hits to 839 proteins in 22 species: Archae - 0; Bacteria - 0; Metazoa - 0; Fungi - 0; Plants - 853; Viruses - 0; Other Eukaryotes - 0 (s…	72	103	49	36	22	21	40	20	13	6	4	6	5	3	1
Sobic.005G052500	PF01490								Transmembrane_amino_acid_transporter_protein								PTHR22950.PTHR22950:SF3	KOG1303		K13946		AT2G21050.1	LAX2	like AUXIN RESISTANT 2	LOC_Os11g06820.1	transmembrane amino acid transporter protein. putative. expressed	Auxin		transport.amino acids		hormone metabolism.auxin.signal transduction	(at1g77690 : 695.0) Encodes an auxin influx carrier LAX3 (Like Aux1) that promotes lateral root emergence. Auxin-induced expression of LAX3 in turn induces a selection of cell-wall-remodelling enzymes which are likely to promote cell separation in advance of developing lateral root primordia.; like AUX1 3 (LAX3); CONTAINS InterPro DOMAIN/s: Amino acid transporter transmembrane (InterPro:IPR013057…	9	18	5	0	1	0	0	0	0	0	0	0	0	0	0
Sobic.002G179700	PF08541	PF08392							3-Oxoacyl-[acyl-carrier-protein_(ACP)]_synthase_III_C_terminal	FAE1/Type_III_polyketide_synthase-like_protein							PTHR31561.PTHR31561:SF29			K15397	GO:0016747.GO:0008610.GO:0016020.GO:0006633	AT4G34510.1	KCS17	3-ketoacyl-CoA synthase 17	LOC_Os09g19650.1	3-ketoacyl-CoA synthase precursor. putative. expressed	Wax_genes_(stem)				lipid metabolism.FA synthesis and FA elongation.beta ketoacyl CoA synthase	(at4g34510 : 378.0) Encodes KCS17 a member of the 3-ketoacyl-CoA synthase family involved in the biosynthesis of VLCFA (very long chain fatty acids).; 3-ketoacyl-CoA synthase 17 (KCS17); FUNCTIONS IN: transferase activity transferring acyl groups other than amino-acyl groups catalytic activity acyltransferase activity; INVOLVED IN: fatty acid elongation very long-chain fatty acid metabolic proces…	2	3	2	1	2	0	0	0	0	0	0	0	0	0	0
Sobic.001G493100	PF14368								Probable_lipid_transfer								PTHR33044.PTHR33044:SF28					AT2G44300.1		Bifunctional inhibitor/lipid-transfer protein/seed storage 2S albumin superfamily protein	LOC_Os03g07100.1	LTPL82 - Protease inhibitor/seed storage/LTP family protein precursor. expressed			misc.protease inhibitor/seed storage/lipid transfer protein (LTP)		lipid metabolism.lipid transfer proteins etc	(at2g44300 : 127.0) Bifunctional inhibitor/lipid-transfer protein/seed storage 2S albumin superfamily protein; FUNCTIONS IN: lipid binding; INVOLVED IN: lipid transport; LOCATED IN: plasma membrane anchored to membrane; EXPRESSED IN: 21 plant structures; EXPRESSED DURING: 13 growth stages; CONTAINS InterPro DOMAIN/s: Bifunctional inhibitor/plant lipid transfer protein/seed storage (InterPro:IPR01…	20	16	9	2	4	0	0	0	0	0	0	0	0	0	0
Sobic.003G338700	PF00234								Protease_inhibitor/seed_storage/LTP_family								PTHR33076.PTHR33076:SF1					AT5G01870.1		Bifunctional inhibitor/lipid-transfer protein/seed storage 2S albumin superfamily protein	LOC_Os01g60740.1	LTPL16 - Protease inhibitor/seed storage/LTP family protein precursor. expressed					lipid metabolism.lipid transfer proteins etc	(at5g01870 : 81.6) Predicted to encode a PR (pathogenesis-related) protein. Belongs to the lipid transfer protein (PR-14) family with the following members: At2g38540/LTP1 At2g38530/LTP2 At5g59320/LTP3 At5g59310/LTP4 At3g51600/LTP5 At3g08770/LTP6 At2g15050/LTP7 At2g18370/LTP8 At2g15325/LTP9 At5g01870/LTP10 At4g33355/LTP11 At3g51590/LTP12 At5g44265/LTP13 At5g62065/LTP14 At4g08530/LTP15.; Bifunctio…	114	112	78	40	38	21	20	17	14	13	14	10	26	33	20
Sobic.004G357600	PF00534	PF00862							Glycosyl_transferases_group_1	Sucrose_synthase							PTHR12526.PTHR12526:SF296	KOG0853	2.4.1.13	K00695	GO:0016157.GO:0005985	AT1G73370.1	ATSUS6.SUS6	sucrose synthase 6	LOC_Os02g58480.1	sucrose synthase. putative. expressed					major CHO metabolism.degradation.sucrose.Susy	(at1g73370 : 1005.0) Encodes a protein with sucrose synthase activity (SUS6).; sucrose synthase 6 (SUS6); CONTAINS InterPro DOMAIN/s: Sucrose synthase plant/cyanobacteria (InterPro:IPR012820) Sucrose synthase (InterPro:IPR000368) Glycosyl transferase group 1 (InterPro:IPR001296); BEST Arabidopsis thaliana protein match is: sucrose synthase 5 (TAIR:AT5G37180.1). & (reliability: 2010.0) & (original…	19	24	20	10	7	3	3	3	3	2	3	1	1	1	1
Sobic.006G271100	PF07983	PF00332							X8_domain	Glycosyl_hydrolases_family_17							PTHR32227.PTHR32227:SF62		3.2.1.39		GO:0005975.GO:0004553	AT5G24318.1		O-Glycosyl hydrolases family 17 protein	LOC_Os11g47820.1	glucan endo-1.3-beta-glucosidase precursor. putative. expressed	Cell_wall		glucan endo-13-beta-glucosidase	O-Glycosyl hydrolases family 17 protein	misc.beta 13 glucan hydrolases.glucan endo-13-beta-glucosidase	(at5g24318 : 502.0) O-Glycosyl hydrolases family 17 protein; FUNCTIONS IN: cation binding hydrolase activity hydrolyzing O-glycosyl compounds catalytic activity; INVOLVED IN: carbohydrate metabolic process; LOCATED IN: endomembrane system; CONTAINS InterPro DOMAIN/s: X8 (InterPro:IPR012946) Glycoside hydrolase family 17 (InterPro:IPR000490) Glycoside hydrolase catalytic core (InterPro:IPR017853) …	4	5	3	2	2	1	1	1	1	1	1	0	0	0	0
Sobic.004G344100	PF00657								GDSL-like_Lipase/Acylhydrolase								PTHR22835.PTHR22835:SF171		3.1.1.3		GO:0016788	AT5G33370.1		GDSL-like Lipase/Acylhydrolase superfamily protein	LOC_Os02g57110.1	GDSL-like lipase/acylhydrolase. putative. expressed					misc.GDSL-motif lipase	(at5g33370 : 468.0) GDSL-like Lipase/Acylhydrolase superfamily protein; FUNCTIONS IN: hydrolase activity acting on ester bonds carboxylesterase activity; INVOLVED IN: lipid metabolic process; LOCATED IN: endomembrane system; EXPRESSED IN: 15 plant structures; EXPRESSED DURING: 7 growth stages; CONTAINS InterPro DOMAIN/s: Lipase GDSL (InterPro:IPR001087); BEST Arabidopsis thaliana protein match is…	67	139	145	46	43	7	3	4	4	3	2	4	6	9	9
Sobic.004G215500	PF00657								GDSL-like_Lipase/Acylhydrolase								PTHR22835.PTHR22835:SF248		3.1.1.3		GO:0016788	AT3G04290.1	ATLTL1.LTL1	Li-tolerant lipase 1	LOC_Os02g40440.1	GDSL-like lipase/acylhydrolase. putative. expressed	Wax_genes_(general)				misc.GDSL-motif lipase	(at3g04290 : 516.0) Li-tolerant lipase 1 (LTL1); FUNCTIONS IN: hydrolase activity acting on ester bonds carboxylesterase activity; INVOLVED IN: lipid metabolic process; LOCATED IN: endomembrane system; EXPRESSED IN: 19 plant structures; EXPRESSED DURING: 12 growth stages; CONTAINS InterPro DOMAIN/s: Lipase GDSL (InterPro:IPR001087) Esterase SGNH hydrolase-type (InterPro:IPR013830); BEST Arabidops…	53	51	18	2	7	1	0	0	0	0	0	0	0	0	0
Sobic.010G168700	PF00657								GDSL-like_Lipase/Acylhydrolase								PTHR22835.PTHR22835:SF230		3.1.1.3		GO:0016788	AT1G29670.1		GDSL-like Lipase/Acylhydrolase superfamily protein	LOC_Os06g36520.1	GDSL-like lipase/acylhydrolase. putative. expressed					misc.GDSL-motif lipase	(at1g29670 : 212.0) GDSL-like Lipase/Acylhydrolase superfamily protein; FUNCTIONS IN: hydrolase activity acting on ester bonds carboxylesterase activity; INVOLVED IN: lipid metabolic process; LOCATED IN: apoplast cell wall chloroplast; EXPRESSED IN: 23 plant structures; EXPRESSED DURING: 14 growth stages; CONTAINS InterPro DOMAIN/s: Lipase GDSL (InterPro:IPR001087); BEST Arabidopsis thaliana prot…	12	13	8	6	6	2	3	2	3	1	2	1	1	1	1
Sobic.002G273500	PF00759								Glycosyl_hydrolase_family_9								PTHR22298.PTHR22298:SF29		3.2.1.4	K01179	GO:0005975.GO:0004553	AT4G39010.1	AtGH9B18.GH9B18	glycosyl hydrolase 9B18	LOC_Os09g36060.1	endoglucanase. putative. expressed	Cell_wall		endoglucanase	glycosyl hydrolase 9B18	misc.gluco- galacto- and mannosidases.endoglucanase	(at4g39010 : 603.0) glycosyl hydrolase 9B18 (GH9B18); FUNCTIONS IN: hydrolase activity hydrolyzing O-glycosyl compounds catalytic activity; INVOLVED IN: carbohydrate metabolic process; LOCATED IN: endomembrane system; EXPRESSED IN: 16 plant structures; EXPRESSED DURING: 8 growth stages; CONTAINS InterPro DOMAIN/s: Six-hairpin glycosidase (InterPro:IPR012341) Glycoside hydrolase family 9 active si…	32	23	15	10	5	4	4	4	4	5	6	6	6	4	4
Sobic.001G514400	PF02798	PF00043							Glutathione_S-transferase_N-terminal_domain	Glutathione_S-transferase_C-terminal_domain							PTHR11260.PTHR11260:SF287	KOG0867	2.5.1.18	K00799	GO:0005515	AT3G03190.1	ATGSTF11.ATGSTF6.GSTF11	glutathione S-transferase F11	LOC_Os03g04220.1	glutathione S-transferase. putative. expressed					misc.glutathione S transferases	(at3g03190 : 135.0) Encodes glutathione transferase belonging to the phi class of GSTs. Naming convention according to Wagner et al. (2002).; glutathione S-transferase F11 (GSTF11); CONTAINS InterPro DOMAIN/s: Thioredoxin fold (InterPro:IPR012335) Glutathione S-transferase C-terminal (InterPro:IPR004046) Glutathione S-transferase C-terminal-like (InterPro:IPR010987) Glutathione S-transferase/chlo…	187	183	86	57	57	47	35	42	37	47	20	24	25	25	27
Sobic.001G514300	PF13417	PF00043							Glutathione_S-transferase_N-terminal_domain	Glutathione_S-transferase_C-terminal_domain							PTHR11260.PTHR11260:SF209	KOG0867	2.5.1.18	K00799	GO:0005515	AT2G47730.1	ATGSTF5.ATGSTF8.GST6.GSTF8	glutathione S-transferase phi 8	LOC_Os03g04240.1	glutathione S-transferase. putative. expressed					misc.glutathione S transferases	(at2g47730 : 149.0) Encodes glutathione transferase belonging to the phi class of GSTs. Naming convention according to Wagner et al. (2002).; glutathione S-transferase phi 8 (GSTF8); FUNCTIONS IN: glutathione transferase activity glutathione binding; INVOLVED IN: in 8 processes; LOCATED IN: in 7 components; EXPRESSED IN: 25 plant structures; EXPRESSED DURING: 16 growth stages; CONTAINS InterPro D…	200	189	87	44	36	15	15	14	10	6	6	6	8	5	7
Sobic.001G310300	PF02798	PF00043							Glutathione_S-transferase_N-terminal_domain	Glutathione_S-transferase_C-terminal_domain							PTHR11260.PTHR11260:SF300	KOG0867	2.5.1.18	K00799	GO:0005515	AT3G03190.1	ATGSTF11.ATGSTF6.GSTF11	glutathione S-transferase F11	LOC_Os10g39740.1	glutathione S-transferase. putative. expressed					misc.glutathione S transferases	(at3g03190 : 139.0) Encodes glutathione transferase belonging to the phi class of GSTs. Naming convention according to Wagner et al. (2002).; glutathione S-transferase F11 (GSTF11); CONTAINS InterPro DOMAIN/s: Thioredoxin fold (InterPro:IPR012335) Glutathione S-transferase C-terminal (InterPro:IPR004046) Glutathione S-transferase C-terminal-like (InterPro:IPR010987) Glutathione S-transferase/chlo…	53	96	35	12	10	4	5	6	5	3	2	2	2	2	2
Sobic.003G121000	PF00141								Peroxidase								PTHR31388.PTHR31388:SF3		1.11.1.7	K00430	GO:0055114.GO:0020037.GO:0006979.GO:0004601	AT5G66390.1		Peroxidase superfamily protein	LOC_Os01g15830.1	peroxidase precursor. putative. expressed			peroxidase	Peroxidase super	misc.peroxidases	(at5g66390 : 453.0) Peroxidase superfamily protein; FUNCTIONS IN: peroxidase activity heme binding; INVOLVED IN: response to oxidative stress oxidation reduction; LOCATED IN: endomembrane system; EXPRESSED IN: leaf apex hypocotyl root flower; EXPRESSED DURING: 4 anthesis petal differentiation and expansion stage; CONTAINS InterPro DOMAIN/s: Haem peroxidase (InterPro:IPR010255) Plant peroxidase (I…	10	16	9	6	3	4	2	3	3	5	3	3	5	7	5
Sobic.001G046800	PF02298								Plastocyanin-like_domain								PTHR33021.PTHR33021:SF67				GO:0009055	AT5G26330.1		Cupredoxin superfamily protein	LOC_Os03g59280.1	plastocyanin-like domain containing protein. putative. expressed	Photosynthesis		plastocyanin-like domain containing protein	Cupredoxin super	misc.plastocyanin-like	(at5g26330 : 127.0) Cupredoxin superfamily protein; FUNCTIONS IN: electron carrier activity copper ion binding; LOCATED IN: anchored to membrane; EXPRESSED IN: 16 plant structures; EXPRESSED DURING: 10 growth stages; CONTAINS InterPro DOMAIN/s: Plastocyanin-like (InterPro:IPR003245) Cupredoxin (InterPro:IPR008972); BEST Arabidopsis thaliana protein match is: Cupredoxin superfamily protein (TAIR:A…	39	78	62	56	36	13	14	15	13	8	8	7	6	5	4
Sobic.004G050700	PF02298								Plastocyanin-like_domain								PTHR33021.PTHR33021:SF59				GO:0009055	AT5G53870.1	AtENODL1.ENODL1	early nodulin-like protein 1	LOC_Os02g06690.1	plastocyanin-like domain containing protein. putative. expressed	Photosynthesis		plastocyanin-like domain containing protein	early nodulin-like protein 9	misc.plastocyanin-like	(at3g20570 : 120.0) early nodulin-like protein 9 (ENODL9); FUNCTIONS IN: electron carrier activity copper ion binding; LOCATED IN: anchored to membrane; EXPRESSED IN: 22 plant structures; EXPRESSED DURING: 13 growth stages; CONTAINS InterPro DOMAIN/s: Plastocyanin-like (InterPro:IPR003245) Cupredoxin (InterPro:IPR008972); BEST Arabidopsis thaliana protein match is: early nodulin-like protein 14 (…	5	8	3	1	1	0	0	0	0	0	0	0	0	0	0
Sobic.003G321400	PF02298								Plastocyanin-like_domain								PTHR33021.PTHR33021:SF51				GO:0009055	AT3G20570.1	AtENODL9.ENODL9	early nodulin-like protein 9	LOC_Os01g57880.1	plastocyanin-like domain containing protein. putative. expressed	Photosynthesis		plastocyanin-like domain containing protein	early nodulin-like protein 9	misc.plastocyanin-like	(at3g20570 : 105.0) early nodulin-like protein 9 (ENODL9); FUNCTIONS IN: electron carrier activity copper ion binding; LOCATED IN: anchored to membrane; EXPRESSED IN: 22 plant structures; EXPRESSED DURING: 13 growth stages; CONTAINS InterPro DOMAIN/s: Plastocyanin-like (InterPro:IPR003245) Cupredoxin (InterPro:IPR008972); BEST Arabidopsis thaliana protein match is: early nodulin-like protein 14 (…	31	66	43	23	19	11	9	10	9	7	4	4	4	3	3
Sobic.006G172700	PF14547								Hydrophobic_seed_protein								PTHR31731.PTHR31731:SF24					AT4G12520.1		Bifunctional inhibitor/lipid-transfer protein/seed storage 2S albumin superfamily protein	LOC_Os04g46830.1	LTPL122 - Protease inhibitor/seed storage/LTP family protein precursor. expressed			misc.protease inhibitor/seed storage/lipid transfer protein (LTP)		misc.protease inhibitor/seed storage/lipid transfer protein (LTP) family protein	(at4g12480 : 81.6) a putative lipid transfer protein vernalization-responsive and cold-induced; pEARLI 1; FUNCTIONS IN: lipid binding; INVOLVED IN: defense response to fungus lipid transport; LOCATED IN: endomembrane system; EXPRESSED IN: 6 plant structures; EXPRESSED DURING: LP.06 six leaves visible LP.04 four leaves visible 4 anthesis LP.02 two leaves visible LP.08 eight leaves visible; CONTAIN…	959	1043	585	186	170	67	79	73	44	25	68	32	19	14	8
Sobic.007G180200	PF04970								Lecithin_retinol_acyltransferase								PTHR13943.PTHR13943:SF43					AT1G01225.1		NC domain-containing protein-related	LOC_Os08g43350.1	NC domain-containing protein. putative. expressed					not assigned.no ontology	(at1g01225 : 277.0) NC domain-containing protein-related; CONTAINS InterPro DOMAIN/s: NC (InterPro:IPR007053); BEST Arabidopsis thaliana protein match is: NC domain-containing protein-related (TAIR:AT4G00905.1); Has 173 Blast hits to 172 proteins in 34 species: Archae - 0; Bacteria - 24; Metazoa - 5; Fungi - 0; Plants - 139; Viruses - 0; Other Eukaryotes - 5 (source: NCBI BLink). & (reliability: …	39	49	18	10	13	10	12	13	13	10	8	6	8	10	9
Sobic.003G231600	PF00571								CBS_domain								PTHR11911.PTHR11911:SF94					AT5G10860.1		Cystathionine beta-synthase (CBS) family protein	LOC_Os01g44360.1	CBS domain containing membrane protein. putative. expressed					not assigned.no ontology	(at5g10860 : 182.0) Cystathionine beta-synthase (CBS) family protein; FUNCTIONS IN: cobalt ion binding; INVOLVED IN: response to salt stress; LOCATED IN: mitochondrion; EXPRESSED IN: 24 plant structures; EXPRESSED DURING: 15 growth stages; CONTAINS InterPro DOMAIN/s: Cystathionine beta-synthase core (InterPro:IPR000644); BEST Arabidopsis thaliana protein match is: Cystathionine beta-synthase (CBS…	8	13	7	3	4	0	1	1	1	1	0	0	0	0	0
Sobic.002G325200	PF03168								Late_embryogenesis_abundant_protein								PTHR31415.PTHR31415:SF5					AT4G05220.1		Late embryogenesis abundant (LEA) hydroxyproline-rich glycoprotein family	LOC_Os07g34720.1	harpin-induced protein 1 domain containing protein. expressed					not assigned.no ontology	(at4g05220 : 148.0) Late embryogenesis abundant (LEA) hydroxyproline-rich glycoprotein family; CONTAINS InterPro DOMAIN/s: Late embryogenesis abundant protein group 2 (InterPro:IPR004864); BEST Arabidopsis thaliana protein match is: Late embryogenesis abundant (LEA) hydroxyproline-rich glycoprotein family (TAIR:AT1G61760.1); Has 847 Blast hits to 847 proteins in 27 species: Archae - 0; Bacteria -…	7	13	8	4	3	1	1	2	1	1	1	1	1	0	1
Sobic.010G192500	PF06398	PF00168							Integral_peroxisomal_membrane_peroxin	C2_domain							PTHR10024.PTHR10024:SF243				GO:0005515	AT3G57880.1		Calcium-dependent lipid-binding (CaLB domain) plant phosphoribosyltransferase family protein	LOC_Os05g30750.4	anthranilate phosphoribosyltransferase. putative. expressed					not assigned.no ontology.C2 domain-containing protein	(at3g57880 : 1318.0) Calcium-dependent lipid-binding (CaLB domain) plant phosphoribosyltransferase family protein; FUNCTIONS IN: molecular_function unknown; INVOLVED IN: tryptophan biosynthetic process; LOCATED IN: endoplasmic reticulum cell wall; EXPRESSED IN: 24 plant structures; EXPRESSED DURING: 13 growth stages; CONTAINS InterPro DOMAIN/s: C2 membrane targeting protein (InterPro:IPR018029) C…	413	259	199	137	102	78	73	83	75	75	74	106	82	56	77
Sobic.001G203700	PF02181								Formin_Homology_2_Domain								PTHR23213.PTHR23213:SF238					AT5G67470.1	ATFH6.FH6	formin homolog 6	LOC_Os10g20710.1	formin-like protein 6 precursor. putative. expressed					not assigned.no ontology.formin homology 2 domain-containing protein	(at5g67470 : 506.0) formin homolog 6 (FH6); FUNCTIONS IN: actin binding; INVOLVED IN: cellular component organization actin cytoskeleton organization; LOCATED IN: in 7 components; EXPRESSED IN: 23 plant structures; EXPRESSED DURING: 13 growth stages; CONTAINS InterPro DOMAIN/s: Actin-binding FH2/DRF autoregulatory (InterPro:IPR003104) Actin-binding FH2 (InterPro:IPR015425); BEST Arabidopsis thali…	15	14	13	11	7	6	4	4	4	4	3	3	3	2	2
Sobic.001G001000																	PTHR33698.PTHR33698:SF1					AT5G41470.1		Nuclear transport factor 2 (NTF2) family protein	LOC_Os03g64380.1	expressed protein					not assigned.unknown	(at5g41470 : 115.0) Nuclear transport factor 2 (NTF2) family protein; FUNCTIONS IN: molecular_function unknown; INVOLVED IN: biological_process unknown; EXPRESSED IN: cultured cell; BEST Arabidopsis thaliana protein match is: Nuclear transport factor 2 (NTF2) family protein (TAIR:AT1G71480.1); Has 94 Blast hits to 92 proteins in 28 species: Archae - 0; Bacteria - 14; Metazoa - 0; Fungi - 0; Plant…	6	8	6	3	2	1	1	0	0	0	0	0	0	0	0
Sobic.005G121700																	PTHR33184.PTHR33184:SF1					AT1G05835.1		PHD finger protein	LOC_Os11g28940.1	expressed protein					not assigned.unknown	no hits & (original description: pacid=32738984 transcript=Sobic.005G121700.1 locus=Sobic.005G121700 ID=Sobic.005G121700.1.v3.1 annot-version=v3.1)	89	95	40	30	33	20	20	17	15	21	17	22	18	18	10
Sobic.006G068200																	PTHR33601.PTHR33601:SF5					AT3G52770.1	ZPR3	protein binding	LOC_Os04g33560.1	expressed protein					not assigned.unknown	no hits & (original description: pacid=32763061 transcript=Sobic.006G068200.1 locus=Sobic.006G068200 ID=Sobic.006G068200.1.v3.1 annot-version=v3.1)	10	6	6	2	1	2	0	1	0	1	0	1	1	2	2
Sobic.006G017400																	PTHR23155.PTHR23155:SF498					AT5G51630.1		Disease resistance protein (TIR-NBS-LRR class) family	LOC_Os04g08390.1	Leucine Rich Repeat family protein. expressed					not assigned.unknown	no hits & (original description: pacid=32761486 transcript=Sobic.006G017400.1 locus=Sobic.006G017400 ID=Sobic.006G017400.1.v3.1 annot-version=v3.1)	15	21	19	12	12	7	6	6	5	3	4	3	2	1	2
Sobic.006G003000																	PTHR33472.PTHR33472:SF4					AT1G63310.1			LOC_Os04g01500.1	expressed protein					not assigned.unknown	no hits & (original description: pacid=32764032 transcript=Sobic.006G003000.1 locus=Sobic.006G003000 ID=Sobic.006G003000.1.v3.1 annot-version=v3.1)	42	74	41	24	25	12	13	14	11	6	5	6	5	6	3
Sobic.006G001600																	PTHR23155.PTHR23155:SF442					AT4G27190.1		NB-ARC domain-containing disease resistance protein	LOC_Os04g02520.1	Leucine Rich Repeat family protein. expressed					not assigned.unknown	no hits & (original description: pacid=32760614 transcript=Sobic.006G001600.1 locus=Sobic.006G001600 ID=Sobic.006G001600.1.v3.1 annot-version=v3.1)	26	24	15	12	12	8	6	7	6	7	7	8	5	2	2
Sobic.005G227101																	PTHR36480.PTHR36480:SF3								LOC_Os06g03070.1	expressed protein					not assigned.unknown	no hits & (original description: pacid=32739619 transcript=Sobic.005G227101.1 locus=Sobic.005G227101 ID=Sobic.005G227101.1.v3.1 annot-version=v3.1)	3	5	2	1	0	0	0	0	0	0	0	0	0	0	0
Sobic.005G226900	PF04578	PF13968							Protein_of_unknown_function_DUF594	Domain_of_unknown_function_(DUF4220)							PTHR31325.PTHR31325:SF34								LOC_Os06g02960.1	expressed protein					not assigned.unknown	no hits & (original description: pacid=32740134 transcript=Sobic.005G226900.1 locus=Sobic.005G226900 ID=Sobic.005G226900.1.v3.1 annot-version=v3.1)	25	21	9	5	4	3	2	2	2	2	1	1	1	0	0
Sobic.005G188500	PF04578	PF13968							Protein_of_unknown_function_DUF594	Domain_of_unknown_function_(DUF4220)							PTHR31325.PTHR31325:SF15					AT5G45530.1		Protein of unknown function (DUF594)	LOC_Os05g46690.1	expressed protein					not assigned.unknown	(at5g45540 : 95.1) Protein of unknown function (DUF594); CONTAINS InterPro DOMAIN/s: Protein of unknown function DUF594 (InterPro:IPR007658); BEST Arabidopsis thaliana protein match is: Protein of unknown function (DUF594) (TAIR:AT5G45480.1); Has 1285 Blast hits to 857 proteins in 12 species: Archae - 0; Bacteria - 0; Metazoa - 0; Fungi - 0; Plants - 1285; Viruses - 0; Other Eukaryotes - 0 (sourc…	7	5	2	1	0	0	0	0	0	0	0	0	0	0	0
Sobic.005G161000	PF04578	PF13968							Protein_of_unknown_function_DUF594	Domain_of_unknown_function_(DUF4220)							PTHR31325.PTHR31325:SF39	KOG4848				AT5G45530.1		Protein of unknown function (DUF594)	LOC_Os10g05410.1	expressed protein					not assigned.unknown	(at5g45540 : 118.0) Protein of unknown function (DUF594); CONTAINS InterPro DOMAIN/s: Protein of unknown function DUF594 (InterPro:IPR007658); BEST Arabidopsis thaliana protein match is: Protein of unknown function (DUF594) (TAIR:AT5G45480.1); Has 1285 Blast hits to 857 proteins in 12 species: Archae - 0; Bacteria - 0; Metazoa - 0; Fungi - 0; Plants - 1285; Viruses - 0; Other Eukaryotes - 0 (sour…	11	15	9	4	3	1	1	1	1	1	1	0	0	0	0
Sobic.005G142600	PF03140								Plant_protein_of_unknown_function								PTHR31549.PTHR31549:SF19					AT3G50170.1		Plant protein of unknown function (DUF247)	LOC_Os11g34090.1	plant protein of unknown function domain containing protein. expressed					not assigned.unknown	(at3g50150 : 263.0) Plant protein of unknown function (DUF247); INVOLVED IN: biological_process unknown; LOCATED IN: mitochondrion; CONTAINS InterPro DOMAIN/s: Protein of unknown function DUF247 plant (InterPro:IPR004158); BEST Arabidopsis thaliana protein match is: Plant protein of unknown function (DUF247) (TAIR:AT3G50170.1); Has 1158 Blast hits to 1035 proteins in 18 species: Archae - 0; Bacte…	7	10	2	0	0	0	0	0	0	0	0	0	0	0	0
Sobic.005G130600																	PTHR36480.PTHR36480:SF1								LOC_Os06g02840.1	expressed protein					not assigned.unknown	no hits & (original description: pacid=32741035 transcript=Sobic.005G130600.1 locus=Sobic.005G130600 ID=Sobic.005G130600.1.v3.1 annot-version=v3.1)	13	26	14	7	3	2	2	3	2	1	0	0	0	0	0
Sobic.005G118700																									LOC_Os05g44120.1	expressed protein					not assigned.unknown	no hits & (original description: pacid=32741030 transcript=Sobic.005G118700.1 locus=Sobic.005G118700 ID=Sobic.005G118700.1.v3.1 annot-version=v3.1)	100	98	50	30	31	15	15	10	6	6	2	2	3	3	2
Sobic.006G237700																	PTHR31414.PTHR31414:SF10					AT2G12400.1			LOC_Os04g55110.1	expressed protein					not assigned.unknown	(at2g12400 : 423.0) unknown protein; FUNCTIONS IN: molecular_function unknown; INVOLVED IN: biological_process unknown; LOCATED IN: endomembrane system; EXPRESSED IN: 25 plant structures; EXPRESSED DURING: 13 growth stages; BEST Arabidopsis thaliana protein match is: unknown protein (TAIR:AT2G25270.1); Has 177 Blast hits to 172 proteins in 23 species: Archae - 0; Bacteria - 2; Metazoa - 3; Fungi …	8	7	6	2	2	1	0	0	0	0	1	0	1	1	1
Sobic.005G110900																	PTHR36760.PTHR36760:SF1					AT3G25130.1			LOC_Os11g26990.1	expressed protein					not assigned.unknown	no hits & (original description: pacid=32740405 transcript=Sobic.005G110900.1 locus=Sobic.005G110900 ID=Sobic.005G110900.1.v3.1 annot-version=v3.1)	262	246	223	153	109	138	92	104	104	98	74	87	72	51	49
Sobic.005G057100																															not assigned.unknown	no hits & (original description: pacid=32740392 transcript=Sobic.005G057100.1 locus=Sobic.005G057100 ID=Sobic.005G057100.1.v3.1 annot-version=v3.1)	3	3	2	1	2	1	1	1	1	0	1	0	0	0	0
Sobic.005G010300	PF00011								Hsp20/alpha_crystallin_family																LOC_Os09g17660.1	expressed protein					not assigned.unknown	no hits & (original description: pacid=32741004 transcript=Sobic.005G010300.1 locus=Sobic.005G010300 ID=Sobic.005G010300.1.v3.1 annot-version=v3.1)	67	84	60	45	39	31	23	24	19	19	12	14	13	12	8
Sobic.004G288400	PF03168								Late_embryogenesis_abundant_protein								PTHR31852.PTHR31852:SF12					AT5G22870.1		Late embryogenesis abundant (LEA) hydroxyproline-rich glycoprotein family	LOC_Os02g44670.1	harpin-induced protein 1 domain containing protein. expressed					not assigned.unknown	no hits & (original description: pacid=32748350 transcript=Sobic.004G288400.1 locus=Sobic.004G288400 ID=Sobic.004G288400.1.v3.1 annot-version=v3.1)	5	11	4	1	2	0	1	0	0	1	0	0	0	0	0
Sobic.004G154600																	PTHR34946					AT3G48550.1			LOC_Os02g30380.1	expressed protein					not assigned.unknown	no hits & (original description: pacid=32744625 transcript=Sobic.004G154600.1 locus=Sobic.004G154600 ID=Sobic.004G154600.1.v3.1 annot-version=v3.1)	6	8	2	2	3	2	3	2	3	1	1	0	1	1	0
Sobic.009G120000																															not assigned.unknown	no hits & (original description: pacid=32735397 transcript=Sobic.009G120000.1 locus=Sobic.009G120000 ID=Sobic.009G120000.1.v3.1 annot-version=v3.1)	50	68	35	21	29	16	18	16	14	13	11	11	14	15	12
Sobic.010G116100	PF04578	PF13968							Protein_of_unknown_function_DUF594	Domain_of_unknown_function_(DUF4220)							PTHR31325.PTHR31325:SF20					AT5G45540.1		Protein of unknown function (DUF594)	LOC_Os07g12100.1	expressed protein					not assigned.unknown	no hits & (original description: pacid=32727442 transcript=Sobic.010G116100.1 locus=Sobic.010G116100 ID=Sobic.010G116100.1.v3.1 annot-version=v3.1)	5	5	2	1	1	0	0	0	0	0	0	0	0	0	0
Sobic.010G081300																	PTHR22880.PTHR22880:SF134					AT3G27260.1	GTE8	global transcription factor group E8	LOC_Os05g25860.1	expressed protein					not assigned.unknown	no hits & (original description: pacid=32724403 transcript=Sobic.010G081300.1 locus=Sobic.010G081300 ID=Sobic.010G081300.1.v3.1 annot-version=v3.1)	6	5	4	2	2	1	2	1	1	1	1	1	1	1	1
Sobic.010G014400																															not assigned.unknown	no hits & (original description: pacid=32725536 transcript=Sobic.010G014400.1 locus=Sobic.010G014400 ID=Sobic.010G014400.1.v3.1 annot-version=v3.1)	21	26	10	6	7	3	3	4	3	2	3	2	1	2	2
Sobic.010G014300																	PTHR36480.PTHR36480:SF1								LOC_Os06g03240.1	expressed protein					not assigned.unknown	no hits & (original description: pacid=32726670 transcript=Sobic.010G014300.1 locus=Sobic.010G014300 ID=Sobic.010G014300.1.v3.1 annot-version=v3.1)	13	15	4	2	2	0	1	1	1	0	0	0	0	0	0
Sobic.010G014200	PF04578	PF13968							Protein_of_unknown_function_DUF594	Domain_of_unknown_function_(DUF4220)							PTHR31325.PTHR31325:SF7					AT4G19090.1		Protein of unknown function (DUF594)	LOC_Os06g02960.1	expressed protein					not assigned.unknown	no hits & (original description: pacid=32725130 transcript=Sobic.010G014200.1 locus=Sobic.010G014200 ID=Sobic.010G014200.1.v3.1 annot-version=v3.1)	9	10	4	2	3	2	2	3	2	1	2	1	1	1	2
Sobic.010G007000																	PTHR23155.PTHR23155:SF442					AT4G26090.1	RPS2	NB-ARC domain-containing disease resistance protein	LOC_Os04g02520.1	Leucine Rich Repeat family protein. expressed					not assigned.unknown	no hits & (original description: pacid=32727223 transcript=Sobic.010G007000.1 locus=Sobic.010G007000 ID=Sobic.010G007000.1.v3.1 annot-version=v3.1)	3	4	3	2	1	0	0	0	0	0	0	0	0	0	0
Sobic.009G123000																	PTHR37216.PTHR37216:SF2					AT2G41200.1			LOC_Os05g32130.1	expressed protein					not assigned.unknown	no hits & (original description: pacid=32735360 transcript=Sobic.009G123000.1 locus=Sobic.009G123000 ID=Sobic.009G123000.1.v3.1 annot-version=v3.1)	109	151	86	45	39	17	18	17	14	11	7	9	8	6	7
Sobic.008G114200																	PTHR13140.PTHR13140:SF440								LOC_Os04g07280.1	AGAP002737-PA. putative. expressed					not assigned.unknown	no hits & (original description: pacid=32743083 transcript=Sobic.008G114200.1 locus=Sobic.008G114200 ID=Sobic.008G114200.1.v3.1 annot-version=v3.1)	18	30	33	18	14	4	4	4	2	2	1	1	1	1	1
Sobic.008G114000																									LOC_Os04g07130.1	expressed protein					not assigned.unknown	no hits & (original description: pacid=32742259 transcript=Sobic.008G114000.1 locus=Sobic.008G114000 ID=Sobic.008G114000.1.v3.1 annot-version=v3.1)	12	18	19	8	7	3	3	3	2	1	1	1	1	1	0
Sobic.007G213500																	PTHR33698.PTHR33698:SF2								LOC_Os08g39320.1	expressed protein					not assigned.unknown	no hits & (original description: pacid=32752417 transcript=Sobic.007G213500.1 locus=Sobic.007G213500 ID=Sobic.007G213500.1.v3.1 annot-version=v3.1)	5	7	6	2	2	1	1	1	1	1	0	0	0	0	0
Sobic.007G125400	PF01476								LysM_domain								PTHR34997.PTHR34997:SF1		3.2.1.14						LOC_Os01g57400.1	lysM domain containing protein. putative					not assigned.unknown	no hits & (original description: pacid=32749450 transcript=Sobic.007G125400.1 locus=Sobic.007G125400 ID=Sobic.007G125400.1.v3.1 annot-version=v3.1)	58	114	81	17	5	3	0	1	1	1	0	1	2	4	6
Sobic.007G103800																	PTHR23155.PTHR23155:SF498					AT4G26090.1	RPS2	NB-ARC domain-containing disease resistance protein	LOC_Os04g08390.1	Leucine Rich Repeat family protein. expressed					not assigned.unknown	no hits & (original description: pacid=32751058 transcript=Sobic.007G103800.1 locus=Sobic.007G103800 ID=Sobic.007G103800.1.v3.1 annot-version=v3.1)	3	4	4	3	2	1	1	1	1	1	1	1	0	0	1
Sobic.002G149200	PF13962								Domain_of_unknown_function								PTHR24177.PTHR24177:SF22					AT4G11000.1		Ankyrin repeat family protein	LOC_Os06g18990.1	embryogenesis transmembrane protein. putative. expressed					not assigned.unknown	no hits & (original description: pacid=32764849 transcript=Sobic.002G149200.1 locus=Sobic.002G149200 ID=Sobic.002G149200.1.v3.1 annot-version=v3.1)	14	17	10	7	6	3	3	3	2	2	2	2	2	1	2
Sobic.002G092600	PF03168								Late_embryogenesis_abundant_protein								PTHR31415.PTHR31415:SF6					AT2G35980.1	ATNHL10.NHL10.YLS9	Late embryogenesis abundant (LEA) hydroxyproline-rich glycoprotein family	LOC_Os07g14660.1	harpin-induced protein 1 domain containing protein. expressed					not assigned.unknown	no hits & (original description: pacid=32769980 transcript=Sobic.002G092600.3 locus=Sobic.002G092600 ID=Sobic.002G092600.3.v3.1 annot-version=v3.1)	6	9	3	1	1	0	0	0	0	0	0	0	0	0	0
Sobic.002G068400																															not assigned.unknown	no hits & (original description: pacid=32767018 transcript=Sobic.002G068400.1 locus=Sobic.002G068400 ID=Sobic.002G068400.1.v3.1 annot-version=v3.1)	3	6	1	1	1	1	0	0	0	0	0	0	0	0	0
Sobic.002G004500	PF00931								NB-ARC_domain								PTHR23155.PTHR23155:SF411				GO:0043531	AT5G45490.2		P-loop containing nucleoside triphosphate hydrolases superfamily protein	LOC_Os07g01530.1	expressed protein					not assigned.unknown	no hits & (original description: pacid=32765868 transcript=Sobic.002G004500.1 locus=Sobic.002G004500 ID=Sobic.002G004500.1.v3.1 annot-version=v3.1)	38	39	18	11	12	5	6	6	5	5	4	2	3	2	2
Sobic.002G004300	PF04578	PF13968							Protein_of_unknown_function_DUF594	Domain_of_unknown_function_(DUF4220)							PTHR31325.PTHR31325:SF32					AT5G45540.1		Protein of unknown function (DUF594)	LOC_Os07g01520.1	expressed protein					not assigned.unknown	(at5g45540 : 356.0) Protein of unknown function (DUF594); CONTAINS InterPro DOMAIN/s: Protein of unknown function DUF594 (InterPro:IPR007658); BEST Arabidopsis thaliana protein match is: Protein of unknown function (DUF594) (TAIR:AT5G45480.1); Has 1285 Blast hits to 857 proteins in 12 species: Archae - 0; Bacteria - 0; Metazoa - 0; Fungi - 0; Plants - 1285; Viruses - 0; Other Eukaryotes - 0 (sour…	2	3	1	1	1	1	1	1	1	0	0	0	0	0	0
Sobic.001G503600																	PTHR36357.PTHR36357:SF1					AT2G46000.1			LOC_Os03g05450.1	expressed protein					not assigned.unknown	(at2g46000 : 112.0) FUNCTIONS IN: molecular_function unknown; INVOLVED IN: biological_process unknown; LOCATED IN: endomembrane system; EXPRESSED IN: 24 plant structures; EXPRESSED DURING: 15 growth stages; CONTAINS InterPro DOMAIN/s: Mesoderm development candidate 2 (InterPro:IPR019330); Has 31 Blast hits to 31 proteins in 13 species: Archae - 0; Bacteria - 0; Metazoa - 5; Fungi - 0; Plants - 26…	5	4	3	1	2	1	1	1	1	1	1	1	1	1	1
Sobic.001G265800	PF00011								Hsp20/alpha_crystallin_family								PTHR11527.PTHR11527:SF124	KOG3591							LOC_Os09g17660.1	expressed protein					not assigned.unknown	no hits & (original description: pacid=32759740 transcript=Sobic.001G265800.1 locus=Sobic.001G265800 ID=Sobic.001G265800.1.v3.1 annot-version=v3.1)	121	111	68	41	39	17	18	17	13	13	11	10	11	7	7
Sobic.001G264400	PF00011								Hsp20/alpha_crystallin_family								PTHR11527.PTHR11527:SF154					AT4G27670.1	HSP21	heat shock protein 21	LOC_Os10g07200.1	hsp20/alpha crystallin family protein. putative. expressed					not assigned.unknown	no hits & (original description: pacid=32754490 transcript=Sobic.001G264400.1 locus=Sobic.001G264400 ID=Sobic.001G264400.1.v3.1 annot-version=v3.1)	120	132	65	38	33	16	17	16	14	13	10	9	9	9	8
Sobic.001G239000																	PTHR35097.PTHR35097:SF2					AT1G11320.1			LOC_Os10g30210.1	expressed protein					not assigned.unknown	(at1g11320 : 197.0) unknown protein; FUNCTIONS IN: molecular_function unknown; INVOLVED IN: biological_process unknown; LOCATED IN: mitochondrion plastid; EXPRESSED IN: 7 plant structures; EXPRESSED DURING: C globular stage F mature embryo stage petal differentiation and expansion stage E expanded cotyledon stage D bilateral stage; Has 46 Blast hits to 46 proteins in 14 species: Archae - 0; Bacte…	6	7	6	4	3	2	2	2	1	2	2	2	2	1	1
Sobic.003G430800																	PTHR37216.PTHR37216:SF1					AT2G41200.1			LOC_Os01g72560.1	expressed protein					not assigned.unknown	no hits & (original description: pacid=32729575 transcript=Sobic.003G430800.1 locus=Sobic.003G430800 ID=Sobic.003G430800.1.v3.1 annot-version=v3.1)	11	19	7	2	2	1	0	0	0	0	1	0	0	0	0
Sobic.003G407001	PF11820								Protein_of_unknown_function_(DUF3339)								PTHR33128.PTHR33128:SF8					AT3G27027.1		Protein of unknown function (DUF 3339)	LOC_Os01g69890.1	expressed protein					not assigned.unknown	(at3g27027 : 114.0) Protein of unknown function (DUF 3339); FUNCTIONS IN: molecular_function unknown; INVOLVED IN: biological_process unknown; LOCATED IN: endomembrane system; CONTAINS InterPro DOMAIN/s: Protein of unknown function DUF3339 (InterPro:IPR021775); BEST Arabidopsis thaliana protein match is: Protein of unknown function (DUF 3339) (TAIR:AT5G40980.1); Has 30201 Blast hits to 17322 prot…	14	24	12	5	7	6	4	4	4	4	4	4	3	2	2
Sobic.003G401900																	PTHR33786.PTHR33786:SF2					AT1G65295.1			LOC_Os01g68840.1	CRP6 - Cysteine-rich family protein precursor. expressed					not assigned.unknown	(at1g65295 : 88.2) unknown protein; LOCATED IN: endomembrane system; EXPRESSED IN: 22 plant structures; EXPRESSED DURING: 13 growth stages; BEST Arabidopsis thaliana protein match is: unknown protein (TAIR:AT5G01015.1); Has 90 Blast hits to 90 proteins in 15 species: Archae - 0; Bacteria - 0; Metazoa - 0; Fungi - 0; Plants - 90; Viruses - 0; Other Eukaryotes - 0 (source: NCBI BLink). & (reliabili…	10	11	6	3	5	3	4	4	3	3	3	2	2	2	3
Sobic.003G201300	PF00011								Hsp20/alpha_crystallin_family								PTHR11527.PTHR11527:SF169					AT1G54400.1		HSP20-like chaperones superfamily protein	LOC_Os05g51440.1	hsp20/alpha crystallin family protein. putative. expressed					not assigned.unknown	no hits & (original description: pacid=32727709 transcript=Sobic.003G201300.1 locus=Sobic.003G201300 ID=Sobic.003G201300.1.v3.1 annot-version=v3.1)	2	4	2	1	1	0	0	0	0	0	0	0	0	0	0
Sobic.003G115200	PF06749								Protein_of_unknown_function_(DUF1218)								PTHR31769.PTHR31769:SF2					AT5G49320.1		Protein of unknown function (DUF1218)	LOC_Os01g14960.1	expressed protein					not assigned.unknown	(at5g49320 : 108.0) Protein of unknown function (DUF1218); CONTAINS InterPro DOMAIN/s: Protein of unknown function DUF1218 (InterPro:IPR009606); Has 1807 Blast hits to 1807 proteins in 277 species: Archae - 0; Bacteria - 0; Metazoa - 736; Fungi - 347; Plants - 385; Viruses - 0; Other Eukaryotes - 339 (source: NCBI BLink). & (reliability: 216.0) & (original description: pacid=32733068 transcript=S…	6	8	6	3	3	2	2	2	2	2	2	1	1	1	1
Sobic.003G104200																	PTHR33472.PTHR33472:SF3					AT2G46630.1			LOC_Os01g01680.1	expressed protein					not assigned.unknown	no hits & (original description: pacid=32733029 transcript=Sobic.003G104200.1 locus=Sobic.003G104200 ID=Sobic.003G104200.1.v3.1 annot-version=v3.1)	10	14	8	4	3	1	1	1	1	1	0	1	1	0	0
Sobic.003G022500																									LOC_Os01g11210.1	expressed protein					not assigned.unknown	no hits & (original description: pacid=32733581 transcript=Sobic.003G022500.1 locus=Sobic.003G022500 ID=Sobic.003G022500.1.v3.1 annot-version=v3.1)	13	15	10	9	6	5	4	3	3	3	2	2	2	1	1
Sobic.002G360900	PF02704								Gibberellin_regulated_protein								PTHR23201.PTHR23201:SF5					AT5G59845.1		Gibberellin-regulated family protein	LOC_Os07g40240.1	GASR9 - Gibberellin-regulated GASA/GAST/Snakin family protein precursor. expressed					not assigned.unknown	no hits & (original description: pacid=32768689 transcript=Sobic.002G360900.1 locus=Sobic.002G360900 ID=Sobic.002G360900.1.v3.1 annot-version=v3.1)	65	47	48	20	12	15	8	11	9	15	9	10	13	11	7
Sobic.010G259200																	PTHR31852.PTHR31852:SF9					AT5G45320.1			LOC_Os06g49650.1	harpin-induced protein 1 domain containing protein. expressed					not assigned.unknown	(at5g45320 : 83.2) FUNCTIONS IN: molecular_function unknown; INVOLVED IN: biological_process unknown; LOCATED IN: endomembrane system; EXPRESSED IN: inflorescence meristem root flower; EXPRESSED DURING: petal differentiation and expansion stage; CONTAINS InterPro DOMAIN/s: Late embryogenesis abundant protein group 2 (InterPro:IPR004864); BEST Arabidopsis thaliana protein match is: unknown protein…	4	4	2	2	1	1	0	1	1	0	0	1	0	0	0
Sobic.002G206100	PF00026								Eukaryotic_aspartyl_protease								PTHR13683.PTHR13683:SF263	KOG1339	3.4.23.12		GO:0006508.GO:0004190	AT1G79720.1		Eukaryotic aspartyl protease family protein	LOC_Os09g25570.1	aspartic proteinase. putative. expressed					protein.degradation.aspartate protease	(at1g79720 : 320.0) Eukaryotic aspartyl protease family protein; FUNCTIONS IN: aspartic-type endopeptidase activity; INVOLVED IN: proteolysis; LOCATED IN: apoplast; EXPRESSED IN: 22 plant structures; EXPRESSED DURING: 13 growth stages; CONTAINS InterPro DOMAIN/s: Peptidase aspartic (InterPro:IPR021109) Peptidase aspartic catalytic (InterPro:IPR009007) Peptidase A1 (InterPro:IPR001461) Peptidase a…	37	44	17	6	6	6	5	6	7	8	4	5	8	10	11
Sobic.004G266500	PF00070								Pyridine_nucleotide-disulphide_oxidoreductase								PTHR22912.PTHR22912:SF161	KOG1336	1.6.5.4	K08232	GO:0055114.GO:0016491	AT3G27820.1	ATMDAR4.MDAR4	monodehydroascorbate reductase 4	LOC_Os02g47800.1	monodehydroascorbate reductase. putative. expressed					redox.ascorbate and glutathione.ascorbate	(at3g27820 : 512.0) Encodes a peroxisome membrane-bound monodehydroascorbate reductase involved in the ascorbate-glutathione cycle which removes toxic H2O2; monodehydroascorbate reductase 4 (MDAR4); FUNCTIONS IN: monodehydroascorbate reductase (NADH) activity; INVOLVED IN: hydrogen peroxide catabolic process; LOCATED IN: peroxisomal membrane chloroplast envelope; EXPRESSED IN: 22 plant structures…	4	5	2	0	0	0	0	0	0	0	0	0	0	0	0
Sobic.004G019700	PF01909	PF03828							Nucleotidyltransferase_domain	Cid1_family_poly_A_polymerase							PTHR12271.PTHR12271:SF53		2.7.7.52		GO:0016779	AT2G45620.1		Nucleotidyltransferase family protein	LOC_Os02g02970.1	expressed protein					RNA.processing	(at2g45620 : 444.0) Nucleotidyltransferase family protein; FUNCTIONS IN: nucleotidyltransferase activity; INVOLVED IN: biological_process unknown; LOCATED IN: cellular_component unknown; EXPRESSED IN: 23 plant structures; EXPRESSED DURING: 14 growth stages; CONTAINS InterPro DOMAIN/s: Nucleotidyl transferase domain (InterPro:IPR002934) PAP/25A-associated (InterPro:IPR002058); BEST Arabidopsis tha…	6	7	6	3	3	1	1	1	1	1	2	1	1	1	1
Sobic.002G260600	PF00010								Helix-loop-helix_DNA-binding_domain								PTHR12565.PTHR12565:SF88				GO:0046983	AT5G50915.1		basic helix-loop-helix (bHLH) DNA-binding superfamily protein	LOC_Os09g33580.2	BEE 1. putative. expressed	Transcription_factors		BEE 1	basic helix-loop-helix (bHLH) DNA-binding super	RNA.regulation of transcription.bHLHBasic Helix-Loop-Helix family	(at5g50915 : 124.0) basic helix-loop-helix (bHLH) DNA-binding superfamily protein; FUNCTIONS IN: DNA binding sequence-specific DNA binding transcription factor activity; INVOLVED IN: response to gibberellin stimulus; LOCATED IN: nucleus; EXPRESSED IN: 23 plant structures; EXPRESSED DURING: 13 growth stages; CONTAINS InterPro DOMAIN/s: Helix-loop-helix DNA-binding domain (InterPro:IPR001092) Helix…	58	97	58	35	17	13	6	5	8	3	2	3	4	2	2
Sobic.001G299600	PF00320								GATA_zinc_finger								PTHR10071.PTHR10071:SF172	KOG1601			GO:0043565.GO:0008270.GO:0006355.GO:0003700	AT3G60530.1	GATA4	GATA transcription factor 4	LOC_Os10g40810.1	GATA zinc finger domain containing protein. expressed	Transcription_factors		GATA zinc finger domain containing protein	GATA transcription factor 4	RNA.regulation of transcription.C2C2(Zn) GATA transcription factor family	(at3g60530 : 135.0) Encodes a member of the GATA factor family of zinc finger transcription factors.; GATA transcription factor 4 (GATA4); CONTAINS InterPro DOMAIN/s: Zinc finger NHR/GATA-type (InterPro:IPR013088) Transcription factor GATA plant (InterPro:IPR016679) Zinc finger GATA-type (InterPro:IPR000679); BEST Arabidopsis thaliana protein match is: GATA transcription factor 2 (TAIR:AT2G45050.…	18	17	8	5	4	4	3	3	2	2	2	3	2	2	3
Sobic.001G488900	PF02183	PF00046							Homeobox_associated_leucine_zipper	Homeodomain							PTHR24326.PTHR24326:SF176	KOG0483		K09338	GO:0043565.GO:0006355.GO:0003700.GO:0003677	AT1G69780.1	ATHB13	Homeobox-leucine zipper protein family	LOC_Os03g07450.1	homeobox associated leucine zipper. putative. expressed	Transcription_factors		homeobox associated leucine zipper	Homeobox-leucine zipper protein family	RNA.regulation of transcription.HBHomeobox transcription factor family	(at1g69780 : 215.0) Encodes a homeodomain leucine zipper class I (HD-Zip I) protein.; ATHB13; FUNCTIONS IN: sequence-specific DNA binding DNA binding sequence-specific DNA binding transcription factor activity; INVOLVED IN: cotyledon morphogenesis regulation of transcription DNA-dependent response to sucrose stimulus leaf morphogenesis; LOCATED IN: nucleus; EXPRESSED IN: 22 plant structures; EXPR…	121	91	62	48	47	50	50	40	34	26	13	18	13	9	7
Sobic.003G274000	PF00249								Myb-like_DNA-binding_domain								PTHR10641.PTHR10641:SF656			K09422|		AT3G13890.2|AT3G13890.1	ATMYB26.MS35.MYB26	myb domain protein 26	LOC_Os01g51260.1	MYB family transcription factor. putative. expressed	Transcription_factors		MYB family transcription factor	myb domain protein 26	RNA.regulation of transcription.MYB domain transcription factor family	(at3g13890 : 233.0) Encodes a putative transcription factor (MYB26).; myb domain protein 26 (MYB26); CONTAINS InterPro DOMAIN/s: SANT DNA-binding (InterPro:IPR001005) Homeodomain-like (InterPro:IPR009057) Myb DNA-binding (InterPro:IPR014778) HTH transcriptional regulator Myb-type DNA-binding (InterPro:IPR017930) Homeodomain-related (InterPro:IPR012287) Myb transcription factor (InterPro:IPR015495…	3	6	4	1	2	0	0	0	0	0	0	0	0	0	0
Sobic.001G305300	PF03759								PRONE_(Plant-specific_Rop_nucleotide_exchanger)								PTHR33101.PTHR33101:SF9				GO:0005089	AT4G00460.2	ATROPGEF3.ROPGEF3	RHO guanyl-nucleotide exchange factor 3	LOC_Os10g40270.1	ATROPGEF7/ROPGEF7. putative. expressed					signalling.G-proteins	(at4g00460 : 473.0) Encodes a member of KPP-like gene family homolog of KPP (kinase partner protein) gene in tomato. Also a member of the RopGEF (guanine nucleotide exchange factor) family containing the novel PRONE domain (plant-specific Rop nucleotide exchanger) which is exclusively active towards members of the Rop subfamily.; RHO guanyl-nucleotide exchange factor 3 (ROPGEF3); CONTAINS InterPr…	4	6	4	3	2	3	2	2	2	1	1	1	1	1	1
Sobic.004G128600	PF05558								DREPP_plasma_membrane_polypeptide								PTHR38522.PTHR38522:SF2				GO:0051716.GO:0046658	AT4G20260.2	ATPCAP1.PCAP1	plasma-membrane associated cation-binding protein 1	LOC_Os02g18410.1	salt stress root protein RS1. putative. expressed					signalling.phosphinositides	(at4g20260 : 100.0) Encodes a Ca2+ and Cu2+ binding protein. N-terminal myristylation on glycine 2 appears to enable it to associate tightly with the plasma membrane. Recombinant PCaP1 interacts strongly with phosphatidylinositol 35-bisphosphate (PtdIns(35)P2) and PtdIns (345)P3 and weakly with PtdIns(35)P2 and PtdIns(45). It also interacts with calmodulin (CaM) in a calcium-dependent manner. CaM…	650	778	391	184	169	151	162	144	117	95	86	132	157	167	141
Sobic.009G204900	PF13855	PF07714	PF12819						Leucine_rich_repeat	Protein_tyrosine_and_serine/threonine_kinase	Malectin-like_domain						PTHR27003.PTHR27003:SF58	KOG1187	2.7.11.1		GO:0005515.GO:0006468.GO:0004672	AT4G29990.1		Leucine-rich repeat transmembrane protein kinase protein	LOC_Os05g44930.1	receptor-like protein kinase. putative. expressed					signalling.receptor kinases.leucine rich repeat I	(at4g29990 : 648.0) Leucine-rich repeat transmembrane protein kinase protein; FUNCTIONS IN: protein serine/threonine kinase activity protein kinase activity ATP binding; INVOLVED IN: protein amino acid phosphorylation; LOCATED IN: endomembrane system; EXPRESSED IN: embryo leaf whorl root; EXPRESSED DURING: D bilateral stage; CONTAINS InterPro DOMAIN/s: Protein kinase ATP binding site (InterPro:IP…	36	53	40	18	19	12	10	10	9	10	13	15	12	7	3
Sobic.002G176700	PF13855	PF11721	PF07714						Leucine_rich_repeat	Malectin_domain	Protein_tyrosine_and_serine/threonine_kinase						PTHR27006.PTHR27006:SF14	KOG1187	2.7.11.1		GO:0005515.GO:0006468.GO:0004672	AT1G07650.1		Leucine-rich repeat transmembrane protein kinase	LOC_Os09g17630.1	receptor-like protein kinase 2. putative. expressed					signalling.receptor kinases.leucine rich repeat VIII.VIII-2	(at1g07650 : 1039.0) Leucine-rich repeat transmembrane protein kinase; FUNCTIONS IN: protein serine/threonine kinase activity kinase activity ATP binding; INVOLVED IN: transmembrane receptor protein tyrosine kinase signaling pathway protein amino acid phosphorylation; LOCATED IN: endomembrane system; EXPRESSED IN: 22 plant structures; EXPRESSED DURING: 13 growth stages; CONTAINS InterPro DOMAIN/s…	21	15	14	8	9	5	4	5	4	3	4	3	3	2	3
Sobic.009G061400	PF08263	PF00560	PF13855						Leucine_rich_repeat_N-terminal_domain	Leucine_Rich_Repeat	Leucine_rich_repeat						PTHR27000.PTHR27000:SF111	KOG0472	2.7.11.1		GO:0005515	AT4G20140.1	GSO1	Leucine-rich repeat transmembrane protein kinase	LOC_Os05g07820.1	leucine-rich repeat receptor protein kinase EXS precursor. putative. expressed					signalling.receptor kinases.leucine rich repeat XI	(at4g20140 : 676.0) Encodes GASSHO1 (GSO1) a putative leucine-rich repeat transmembrane-type receptor kinase. GSO1 and a homolog GSO2 (At5g44700) are required for the formation of a normal epidermal surface during embryogenesis.; GASSHO1 (GSO1); FUNCTIONS IN: protein serine/threonine kinase activity protein kinase activity ATP binding; INVOLVED IN: protein amino acid phosphorylation transmembrane…	20	16	7	4	5	4	4	4	4	2	2	2	1	2	2
Sobic.007G038000	PF08263	PF00069	PF13855						Leucine_rich_repeat_N-terminal_domain	Protein_kinase_domain	Leucine_rich_repeat						PTHR27000.PTHR27000:SF161	KOG1187	2.7.11.1		GO:0006468.GO:0005524.GO:0004672.GO:0005515	AT5G61480.1	PXY	Leucine-rich repeat protein kinase family protein	LOC_Os08g05290.1	receptor-like protein kinase 5 precursor. putative. expressed					signalling.receptor kinases.leucine rich repeat XI	(at5g61480 : 798.0) PHLOEM INTERCALATED WITH XYLEM (PXY); FUNCTIONS IN: protein serine/threonine kinase activity protein kinase activity ATP binding; INVOLVED IN: protein amino acid phosphorylation; LOCATED IN: plasma membrane; EXPRESSED IN: 20 plant structures; EXPRESSED DURING: 13 growth stages; CONTAINS InterPro DOMAIN/s: Protein kinase ATP binding site (InterPro:IPR017441) Protein kinase cata…	4	3	1	1	1	1	1	1	1	1	1	1	1	1	1
Sobic.002G003700	PF00141								Peroxidase								PTHR31235.PTHR31235:SF41		1.11.1.7	K00430	GO:0055114.GO:0020037.GO:0006979.GO:0004601	AT1G05260.1	RCI3.RCI3A	Peroxidase superfamily protein	LOC_Os07g01420.1	peroxidase precursor. putative. expressed			peroxidase	Peroxidase super	stress.abiotic.cold	(at1g05260 : 274.0) Encodes a cold-inducible cationic peroxidase that is involved in the stress response. In response to low temperature RCI3 transcripts accumulate in the aerial part and in roots of etiolated seedlings but only in roots of light-grown seedlings.; RARE COLD INDUCIBLE GENE 3 (RCI3); FUNCTIONS IN: peroxidase activity; INVOLVED IN: response to desiccation response to cold hyperosmot…	5	4	2	1	1	0	1	1	1	0	0	0	0	0	0
Sobic.001G425600	PF00011								Hsp20/alpha_crystallin_family								PTHR11527.PTHR11527:SF152	KOG0710		K13993		AT1G53540.1		HSP20-like chaperones superfamily protein	LOC_Os03g16040.1	hsp20/alpha crystallin family protein. putative. expressed					stress.abiotic.heat	(at3g46230 : 169.0) member of the class I small heat-shock protein (sHSP) family which accounts for the majority of sHSPs in maturing seeds; heat shock protein 17.4 (HSP17.4); INVOLVED IN: response to heat; LOCATED IN: cellular_component unknown; EXPRESSED IN: 15 plant structures; EXPRESSED DURING: M germinated pollen stage LP.04 four leaves visible 4 anthesis C globular stage petal differentiati…	5	7	4	2	3	2	1	1	1	1	1	1	1	1	1
Sobic.001G148600	PF00011								Hsp20/alpha_crystallin_family								PTHR11527.PTHR11527:SF151					AT2G27140.1		HSP20-like chaperones superfamily protein	LOC_Os03g45340.1	hsp20/alpha crystallin family protein. putative. expressed					stress.abiotic.heat	(at5g20970 : 80.5) HSP20-like chaperones superfamily protein; CONTAINS InterPro DOMAIN/s: Heat shock protein Hsp20 (InterPro:IPR002068) HSP20-like chaperone (InterPro:IPR008978); BEST Arabidopsis thaliana protein match is: HSP20-like chaperones superfamily protein (TAIR:AT2G27140.1); Has 958 Blast hits to 958 proteins in 129 species: Archae - 8; Bacteria - 64; Metazoa - 1; Fungi - 0; Plants - 877…	40	65	31	11	10	4	5	5	5	3	2	2	3	2	2
Sobic.005G110600	PF00704								Glycosyl_hydrolases_family_18								PTHR11177.PTHR11177:SF180	KOG2806	3.2.1.14	K01183	GO:0005975.GO:0004553	AT4G19810.1		Glycosyl hydrolase family protein with chitinase insertion domain	LOC_Os11g27400.1	glycosyl hydrolase. putative. expressed	Cell_wall		glycosyl hydrolase	Glycosyl hydrolase with chitinase insertion domain	stress.biotic	(at4g19760 : 186.0) Glycosyl hydrolase family protein with chitinase insertion domain; FUNCTIONS IN: cation binding chitinase activity hydrolase activity hydrolyzing O-glycosyl compounds catalytic activity; INVOLVED IN: carbohydrate metabolic process; LOCATED IN: cellular_component unknown; CONTAINS InterPro DOMAIN/s: Glycoside hydrolase family 18 catalytic domain (InterPro:IPR001223) Chitinase I…	63	50	36	18	16	17	15	18	16	9	11	17	16	13	15
Sobic.007G014500	PF00931								NB-ARC_domain								PTHR23155.PTHR23155:SF542	KOG4658			GO:0043531	AT3G46710.1		NB-ARC domain-containing disease resistance protein	LOC_Os11g17014.1	NB-ARC domain containing protein. expressed					stress.biotic	(at1g50180 : 180.0) NB-ARC domain-containing disease resistance protein; FUNCTIONS IN: ATP binding; INVOLVED IN: apoptosis defense response; LOCATED IN: cellular_component unknown; EXPRESSED IN: shoot; CONTAINS InterPro DOMAIN/s: NB-ARC (InterPro:IPR002182) Disease resistance protein (InterPro:IPR000767); BEST Arabidopsis thaliana protein match is: Disease resistance protein (CC-NBS-LRR class) fa…	2	4	3	2	1	0	0	0	0	0	0	0	0	0	0
Sobic.003G078900	PF02453								Reticulon								PTHR10994.PTHR10994:SF74	KOG1792				AT3G18260.1		Reticulon family protein	LOC_Os01g04640.1	reticulon domain containing protein. putative. expressed					stress.biotic	(at3g18260 : 166.0) Reticulon family protein; FUNCTIONS IN: molecular_function unknown; INVOLVED IN: biological_process unknown; LOCATED IN: endoplasmic reticulum; EXPRESSED IN: 13 plant structures; EXPRESSED DURING: LP.06 six leaves visible LP.04 four leaves visible 4 anthesis petal differentiation and expansion stage LP.12 twelve leaves visible; CONTAINS InterPro DOMAIN/s: Reticulon (InterPro:I…	13	21	11	5	4	2	2	2	2	1	1	1	1	1	1
Sobic.009G130300	PF05512								AWPM-19-like_family								PTHR33294.PTHR33294:SF3					AT5G18970.1		AWPM-19-like family protein	LOC_Os05g33220.1	AWPM-19-like membrane family protein. putative. expressed					transport.misc	(at5g18970 : 142.0) AWPM-19-like family protein; FUNCTIONS IN: molecular_function unknown; INVOLVED IN: biological_process unknown; LOCATED IN: endomembrane system membrane; EXPRESSED IN: 22 plant structures; EXPRESSED DURING: 13 growth stages; CONTAINS InterPro DOMAIN/s: AWPM-19-like (InterPro:IPR008390); BEST Arabidopsis thaliana protein match is: AWPM-19-like family protein (TAIR:AT5G46530.1);…	13	26	14	6	5	3	3	3	3	4	2	1	2	2	1
