# Supplementary material for: Bioenergy sorghum nodal root bud development: morphometric, transcriptomic and gene regulatory network analysis
Source: Front Plant Sci. 2024 Oct 21;15:1456627. doi: 10.3389/fpls.2024.1456627 (PMC11532172; doi:10.3389/fpls.2024.1456627)
Supplement: Supplementary Data Sheet 3 — Analysis of first tier neighbors of NRB gene regulatory network (GRN) TFs with high expression early in NRB development. TFs that are connected to and could therefore regulate TFs expressed early in NRB development are listed in files labeled ‘activators first neighbors’. Genes that are connected to that could be regulated by TFs expressed early in development are listed in files labeled ‘activated first neighbors’. [file DataSheet3.zip › S-File3-NRB_network_early TFs/NAC057_Sobic.002G290900_activated_first_neighbors.xlsx]

## Sheet: Sheet1
GeneIDV3	Pfam1	Pfam2	Pfam3	Pfam4	Pfam5	Pfam6	Pfam7	Pfam8	Pfam1_domain	Pfam2_domain	Pfam3_domain	Pfam4_domain	Pfam5_domain	Pfam6_domain	Pfam7_domain	Pfam8_domain	Panther	KOG	KEGG_ec	KO	GO	Best_hit_arabi_name	arabi_symbol	arabi_defline	Best_hit_rice_name	rice_defline	Functional_category	misc_annotation	Rice_Annotation	Arabidopsis_Annotation	MapmanProcess	ArabidopsisID_description	TX08001_Nodal_Root_Bud_Node_Phy_7_TPMmean	TX08001_Nodal_Root_Bud_Node_Phy_8_TPMmean	TX08001_Nodal_Root_Bud_Node_Phy_9_TPMmean	TX08001_Nodal_Root_Bud_Node_Phy_10_TPMmean	TX08001_Nodal_Root_Bud_Node_Phy_11_TPMmean	TX08001_Nodal_Root_Bud_Node_Phy_12_TPMmean	TX08001_Nodal_Root_Bud_Node_Phy_13_TPMmean	TX08001_Nodal_Root_Bud_Node_Phy_14_TPMmean	TX08001_Nodal_Root_Bud_Node_Phy_15_TPMmean	TX08001_Nodal_Root_Bud_Node_Phy_16_TPMmean	TX08001_Nodal_Root_Bud_Node_Phy_17_TPMmean	TX08001_Nodal_Root_Bud_Node_Phy_18_TPMmean	TX08001_Nodal_Root_Bud_Node_Phy_19_TPMmean	TX08001_Nodal_Root_Bud_Node_Phy_20_TPMmean	TX08001_Nodal_Root_Bud_Node_Phy_21_TPMmean
Sobic.002G290900	PF02365								No_apical_meristem_(NAM)_protein								PTHR31989.PTHR31989:SF50				GO:0006355.GO:0003677	AT3G17730.1	anac057.NAC057	NAC domain containing protein 57	LOC_Os09g38010.1	no apical meristem protein. putative. expressed	Transcription_factors		no apical meristem protein	NAC domain containing protein 57	development.unspecified	(at3g17730 : 303.0) NAC domain containing protein 57 (NAC057); FUNCTIONS IN: sequence-specific DNA binding transcription factor activity; INVOLVED IN: multicellular organismal development regulation of transcription; CONTAINS InterPro DOMAIN/s: No apical meristem (NAM) protein (InterPro:IPR003441); BEST Arabidopsis thaliana protein match is: NAC domain containing protein 28 (TAIR:AT1G65910.1); Ha…	5	6	6	3	5	2	3	2	2	2	2	1	1	1	1
Sobic.001G001000																	PTHR33698.PTHR33698:SF1					AT5G41470.1		Nuclear transport factor 2 (NTF2) family protein	LOC_Os03g64380.1	expressed protein					not assigned.unknown	(at5g41470 : 115.0) Nuclear transport factor 2 (NTF2) family protein; FUNCTIONS IN: molecular_function unknown; INVOLVED IN: biological_process unknown; EXPRESSED IN: cultured cell; BEST Arabidopsis thaliana protein match is: Nuclear transport factor 2 (NTF2) family protein (TAIR:AT1G71480.1); Has 94 Blast hits to 92 proteins in 28 species: Archae - 0; Bacteria - 14; Metazoa - 0; Fungi - 0; Plant…	6	8	6	3	2	1	1	0	0	0	0	0	0	0	0
Sobic.004G132700	PF13962	PF13637	PF12796						Domain_of_unknown_function	Ankyrin_repeats_(many_copies)	Ankyrin_repeats_(3_copies)						PTHR24177.PTHR24177:SF20	KOG0508.KOG4412				AT4G03500.1		Ankyrin repeat family protein	LOC_Os09g16160.1	ankyrin repeat family protein. putative. expressed					cell.organisation	(at4g03500 : 134.0) Ankyrin repeat family protein; CONTAINS InterPro DOMAIN/s: Ankyrin repeat-containing domain (InterPro:IPR020683) Ankyrin repeat (InterPro:IPR002110); BEST Arabidopsis thaliana protein match is: Ankyrin repeat family protein (TAIR:AT4G03460.1); Has 38634 Blast hits to 17459 proteins in 653 species: Archae - 49; Bacteria - 2374; Metazoa - 20314; Fungi - 3164; Plants - 3215; Viru…	6	6	4	3	2	1	1	1	0	0	0	0	0	0	0
Sobic.010G007000																	PTHR23155.PTHR23155:SF442					AT4G26090.1	RPS2	NB-ARC domain-containing disease resistance protein	LOC_Os04g02520.1	Leucine Rich Repeat family protein. expressed					not assigned.unknown	no hits & (original description: pacid=32727223 transcript=Sobic.010G007000.1 locus=Sobic.010G007000 ID=Sobic.010G007000.1.v3.1 annot-version=v3.1)	3	4	3	2	1	0	0	0	0	0	0	0	0	0	0
Sobic.009G123000																	PTHR37216.PTHR37216:SF2					AT2G41200.1			LOC_Os05g32130.1	expressed protein					not assigned.unknown	no hits & (original description: pacid=32735360 transcript=Sobic.009G123000.1 locus=Sobic.009G123000 ID=Sobic.009G123000.1.v3.1 annot-version=v3.1)	109	151	86	45	39	17	18	17	14	11	7	9	8	6	7
Sobic.008G114200																	PTHR13140.PTHR13140:SF440								LOC_Os04g07280.1	AGAP002737-PA. putative. expressed					not assigned.unknown	no hits & (original description: pacid=32743083 transcript=Sobic.008G114200.1 locus=Sobic.008G114200 ID=Sobic.008G114200.1.v3.1 annot-version=v3.1)	18	30	33	18	14	4	4	4	2	2	1	1	1	1	1
Sobic.008G114000																									LOC_Os04g07130.1	expressed protein					not assigned.unknown	no hits & (original description: pacid=32742259 transcript=Sobic.008G114000.1 locus=Sobic.008G114000 ID=Sobic.008G114000.1.v3.1 annot-version=v3.1)	12	18	19	8	7	3	3	3	2	1	1	1	1	1	0
Sobic.007G213500																	PTHR33698.PTHR33698:SF2								LOC_Os08g39320.1	expressed protein					not assigned.unknown	no hits & (original description: pacid=32752417 transcript=Sobic.007G213500.1 locus=Sobic.007G213500 ID=Sobic.007G213500.1.v3.1 annot-version=v3.1)	5	7	6	2	2	1	1	1	1	1	0	0	0	0	0
Sobic.007G014500	PF00931								NB-ARC_domain								PTHR23155.PTHR23155:SF542	KOG4658			GO:0043531	AT3G46710.1		NB-ARC domain-containing disease resistance protein	LOC_Os11g17014.1	NB-ARC domain containing protein. expressed					stress.biotic	(at1g50180 : 180.0) NB-ARC domain-containing disease resistance protein; FUNCTIONS IN: ATP binding; INVOLVED IN: apoptosis defense response; LOCATED IN: cellular_component unknown; EXPRESSED IN: shoot; CONTAINS InterPro DOMAIN/s: NB-ARC (InterPro:IPR002182) Disease resistance protein (InterPro:IPR000767); BEST Arabidopsis thaliana protein match is: Disease resistance protein (CC-NBS-LRR class) fa…	2	4	3	2	1	0	0	0	0	0	0	0	0	0	0
Sobic.006G271100	PF07983	PF00332							X8_domain	Glycosyl_hydrolases_family_17							PTHR32227.PTHR32227:SF62		3.2.1.39		GO:0005975.GO:0004553	AT5G24318.1		O-Glycosyl hydrolases family 17 protein	LOC_Os11g47820.1	glucan endo-1.3-beta-glucosidase precursor. putative. expressed	Cell_wall		glucan endo-13-beta-glucosidase	O-Glycosyl hydrolases family 17 protein	misc.beta 13 glucan hydrolases.glucan endo-13-beta-glucosidase	(at5g24318 : 502.0) O-Glycosyl hydrolases family 17 protein; FUNCTIONS IN: cation binding hydrolase activity hydrolyzing O-glycosyl compounds catalytic activity; INVOLVED IN: carbohydrate metabolic process; LOCATED IN: endomembrane system; CONTAINS InterPro DOMAIN/s: X8 (InterPro:IPR012946) Glycoside hydrolase family 17 (InterPro:IPR000490) Glycoside hydrolase catalytic core (InterPro:IPR017853) …	4	5	3	2	2	1	1	1	1	1	1	0	0	0	0
Sobic.006G172700	PF14547								Hydrophobic_seed_protein								PTHR31731.PTHR31731:SF24					AT4G12520.1		Bifunctional inhibitor/lipid-transfer protein/seed storage 2S albumin superfamily protein	LOC_Os04g46830.1	LTPL122 - Protease inhibitor/seed storage/LTP family protein precursor. expressed			misc.protease inhibitor/seed storage/lipid transfer protein (LTP)		misc.protease inhibitor/seed storage/lipid transfer protein (LTP) family protein	(at4g12480 : 81.6) a putative lipid transfer protein vernalization-responsive and cold-induced; pEARLI 1; FUNCTIONS IN: lipid binding; INVOLVED IN: defense response to fungus lipid transport; LOCATED IN: endomembrane system; EXPRESSED IN: 6 plant structures; EXPRESSED DURING: LP.06 six leaves visible LP.04 four leaves visible 4 anthesis LP.02 two leaves visible LP.08 eight leaves visible; CONTAIN…	959	1043	585	186	170	67	79	73	44	25	68	32	19	14	8
Sobic.006G003000																	PTHR33472.PTHR33472:SF4					AT1G63310.1			LOC_Os04g01500.1	expressed protein					not assigned.unknown	no hits & (original description: pacid=32764032 transcript=Sobic.006G003000.1 locus=Sobic.006G003000 ID=Sobic.006G003000.1.v3.1 annot-version=v3.1)	42	74	41	24	25	12	13	14	11	6	5	6	5	6	3
Sobic.005G161000	PF04578	PF13968							Protein_of_unknown_function_DUF594	Domain_of_unknown_function_(DUF4220)							PTHR31325.PTHR31325:SF39	KOG4848				AT5G45530.1		Protein of unknown function (DUF594)	LOC_Os10g05410.1	expressed protein					not assigned.unknown	(at5g45540 : 118.0) Protein of unknown function (DUF594); CONTAINS InterPro DOMAIN/s: Protein of unknown function DUF594 (InterPro:IPR007658); BEST Arabidopsis thaliana protein match is: Protein of unknown function (DUF594) (TAIR:AT5G45480.1); Has 1285 Blast hits to 857 proteins in 12 species: Archae - 0; Bacteria - 0; Metazoa - 0; Fungi - 0; Plants - 1285; Viruses - 0; Other Eukaryotes - 0 (sour…	11	15	9	4	3	1	1	1	1	1	1	0	0	0	0
Sobic.005G130600																	PTHR36480.PTHR36480:SF1								LOC_Os06g02840.1	expressed protein					not assigned.unknown	no hits & (original description: pacid=32741035 transcript=Sobic.005G130600.1 locus=Sobic.005G130600 ID=Sobic.005G130600.1.v3.1 annot-version=v3.1)	13	26	14	7	3	2	2	3	2	1	0	0	0	0	0
Sobic.005G010300	PF00011								Hsp20/alpha_crystallin_family																LOC_Os09g17660.1	expressed protein					not assigned.unknown	no hits & (original description: pacid=32741004 transcript=Sobic.005G010300.1 locus=Sobic.005G010300 ID=Sobic.005G010300.1.v3.1 annot-version=v3.1)	67	84	60	45	39	31	23	24	19	19	12	14	13	12	8
Sobic.004G357600	PF00534	PF00862							Glycosyl_transferases_group_1	Sucrose_synthase							PTHR12526.PTHR12526:SF296	KOG0853	2.4.1.13	K00695	GO:0016157.GO:0005985	AT1G73370.1	ATSUS6.SUS6	sucrose synthase 6	LOC_Os02g58480.1	sucrose synthase. putative. expressed					major CHO metabolism.degradation.sucrose.Susy	(at1g73370 : 1005.0) Encodes a protein with sucrose synthase activity (SUS6).; sucrose synthase 6 (SUS6); CONTAINS InterPro DOMAIN/s: Sucrose synthase plant/cyanobacteria (InterPro:IPR012820) Sucrose synthase (InterPro:IPR000368) Glycosyl transferase group 1 (InterPro:IPR001296); BEST Arabidopsis thaliana protein match is: sucrose synthase 5 (TAIR:AT5G37180.1). & (reliability: 2010.0) & (original…	19	24	20	10	7	3	3	3	3	2	3	1	1	1	1
Sobic.003G321400	PF02298								Plastocyanin-like_domain								PTHR33021.PTHR33021:SF51				GO:0009055	AT3G20570.1	AtENODL9.ENODL9	early nodulin-like protein 9	LOC_Os01g57880.1	plastocyanin-like domain containing protein. putative. expressed	Photosynthesis		plastocyanin-like domain containing protein	early nodulin-like protein 9	misc.plastocyanin-like	(at3g20570 : 105.0) early nodulin-like protein 9 (ENODL9); FUNCTIONS IN: electron carrier activity copper ion binding; LOCATED IN: anchored to membrane; EXPRESSED IN: 22 plant structures; EXPRESSED DURING: 13 growth stages; CONTAINS InterPro DOMAIN/s: Plastocyanin-like (InterPro:IPR003245) Cupredoxin (InterPro:IPR008972); BEST Arabidopsis thaliana protein match is: early nodulin-like protein 14 (…	31	66	43	23	19	11	9	10	9	7	4	4	4	3	3
Sobic.001G046800	PF02298								Plastocyanin-like_domain								PTHR33021.PTHR33021:SF67				GO:0009055	AT5G26330.1		Cupredoxin superfamily protein	LOC_Os03g59280.1	plastocyanin-like domain containing protein. putative. expressed	Photosynthesis		plastocyanin-like domain containing protein	Cupredoxin super	misc.plastocyanin-like	(at5g26330 : 127.0) Cupredoxin superfamily protein; FUNCTIONS IN: electron carrier activity copper ion binding; LOCATED IN: anchored to membrane; EXPRESSED IN: 16 plant structures; EXPRESSED DURING: 10 growth stages; CONTAINS InterPro DOMAIN/s: Plastocyanin-like (InterPro:IPR003245) Cupredoxin (InterPro:IPR008972); BEST Arabidopsis thaliana protein match is: Cupredoxin superfamily protein (TAIR:A…	39	78	62	56	36	13	14	15	13	8	8	7	6	5	4
Sobic.003G231600	PF00571								CBS_domain								PTHR11911.PTHR11911:SF94					AT5G10860.1		Cystathionine beta-synthase (CBS) family protein	LOC_Os01g44360.1	CBS domain containing membrane protein. putative. expressed					not assigned.no ontology	(at5g10860 : 182.0) Cystathionine beta-synthase (CBS) family protein; FUNCTIONS IN: cobalt ion binding; INVOLVED IN: response to salt stress; LOCATED IN: mitochondrion; EXPRESSED IN: 24 plant structures; EXPRESSED DURING: 15 growth stages; CONTAINS InterPro DOMAIN/s: Cystathionine beta-synthase core (InterPro:IPR000644); BEST Arabidopsis thaliana protein match is: Cystathionine beta-synthase (CBS…	8	13	7	3	4	0	1	1	1	1	0	0	0	0	0
Sobic.003G115200	PF06749								Protein_of_unknown_function_(DUF1218)								PTHR31769.PTHR31769:SF2					AT5G49320.1		Protein of unknown function (DUF1218)	LOC_Os01g14960.1	expressed protein					not assigned.unknown	(at5g49320 : 108.0) Protein of unknown function (DUF1218); CONTAINS InterPro DOMAIN/s: Protein of unknown function DUF1218 (InterPro:IPR009606); Has 1807 Blast hits to 1807 proteins in 277 species: Archae - 0; Bacteria - 0; Metazoa - 736; Fungi - 347; Plants - 385; Viruses - 0; Other Eukaryotes - 339 (source: NCBI BLink). & (reliability: 216.0) & (original description: pacid=32733068 transcript=S…	6	8	6	3	3	2	2	2	2	2	2	1	1	1	1
Sobic.003G104200																	PTHR33472.PTHR33472:SF3					AT2G46630.1			LOC_Os01g01680.1	expressed protein					not assigned.unknown	no hits & (original description: pacid=32733029 transcript=Sobic.003G104200.1 locus=Sobic.003G104200 ID=Sobic.003G104200.1.v3.1 annot-version=v3.1)	10	14	8	4	3	1	1	1	1	1	0	1	1	0	0
Sobic.003G078900	PF02453								Reticulon								PTHR10994.PTHR10994:SF74	KOG1792				AT3G18260.1		Reticulon family protein	LOC_Os01g04640.1	reticulon domain containing protein. putative. expressed					stress.biotic	(at3g18260 : 166.0) Reticulon family protein; FUNCTIONS IN: molecular_function unknown; INVOLVED IN: biological_process unknown; LOCATED IN: endoplasmic reticulum; EXPRESSED IN: 13 plant structures; EXPRESSED DURING: LP.06 six leaves visible LP.04 four leaves visible 4 anthesis petal differentiation and expansion stage LP.12 twelve leaves visible; CONTAINS InterPro DOMAIN/s: Reticulon (InterPro:I…	13	21	11	5	4	2	2	2	2	1	1	1	1	1	1
Sobic.003G022500																									LOC_Os01g11210.1	expressed protein					not assigned.unknown	no hits & (original description: pacid=32733581 transcript=Sobic.003G022500.1 locus=Sobic.003G022500 ID=Sobic.003G022500.1.v3.1 annot-version=v3.1)	13	15	10	9	6	5	4	3	3	3	2	2	2	1	1
Sobic.002G325200	PF03168								Late_embryogenesis_abundant_protein								PTHR31415.PTHR31415:SF5					AT4G05220.1		Late embryogenesis abundant (LEA) hydroxyproline-rich glycoprotein family	LOC_Os07g34720.1	harpin-induced protein 1 domain containing protein. expressed					not assigned.no ontology	(at4g05220 : 148.0) Late embryogenesis abundant (LEA) hydroxyproline-rich glycoprotein family; CONTAINS InterPro DOMAIN/s: Late embryogenesis abundant protein group 2 (InterPro:IPR004864); BEST Arabidopsis thaliana protein match is: Late embryogenesis abundant (LEA) hydroxyproline-rich glycoprotein family (TAIR:AT1G61760.1); Has 847 Blast hits to 847 proteins in 27 species: Archae - 0; Bacteria -…	7	13	8	4	3	1	1	2	1	1	1	1	1	0	1
Sobic.002G290800	PF02365								No_apical_meristem_(NAM)_protein								PTHR31989.PTHR31989:SF8				GO:0006355.GO:0003677	AT3G17730.1	anac057.NAC057	NAC domain containing protein 57	LOC_Os09g38000.1	no apical meristem protein. putative. expressed	Transcription_factors		no apical meristem protein	NAC domain containing protein 57	development.unspecified	(at3g17730 : 328.0) NAC domain containing protein 57 (NAC057); FUNCTIONS IN: sequence-specific DNA binding transcription factor activity; INVOLVED IN: multicellular organismal development regulation of transcription; CONTAINS InterPro DOMAIN/s: No apical meristem (NAM) protein (InterPro:IPR003441); BEST Arabidopsis thaliana protein match is: NAC domain containing protein 28 (TAIR:AT1G65910.1); Ha…	7	8	4	3	3	2	2	2	2	2	1	1	1	1	1
Sobic.002G149200	PF13962								Domain_of_unknown_function								PTHR24177.PTHR24177:SF22					AT4G11000.1		Ankyrin repeat family protein	LOC_Os06g18990.1	embryogenesis transmembrane protein. putative. expressed					not assigned.unknown	no hits & (original description: pacid=32764849 transcript=Sobic.002G149200.1 locus=Sobic.002G149200 ID=Sobic.002G149200.1.v3.1 annot-version=v3.1)	14	17	10	7	6	3	3	3	2	2	2	2	2	1	2
Sobic.001G265800	PF00011								Hsp20/alpha_crystallin_family								PTHR11527.PTHR11527:SF124	KOG3591							LOC_Os09g17660.1	expressed protein					not assigned.unknown	no hits & (original description: pacid=32759740 transcript=Sobic.001G265800.1 locus=Sobic.001G265800 ID=Sobic.001G265800.1.v3.1 annot-version=v3.1)	121	111	68	41	39	17	18	17	13	13	11	10	11	7	7
Sobic.001G264400	PF00011								Hsp20/alpha_crystallin_family								PTHR11527.PTHR11527:SF154					AT4G27670.1	HSP21	heat shock protein 21	LOC_Os10g07200.1	hsp20/alpha crystallin family protein. putative. expressed					not assigned.unknown	no hits & (original description: pacid=32754490 transcript=Sobic.001G264400.1 locus=Sobic.001G264400 ID=Sobic.001G264400.1.v3.1 annot-version=v3.1)	120	132	65	38	33	16	17	16	14	13	10	9	9	9	8
Sobic.001G203700	PF02181								Formin_Homology_2_Domain								PTHR23213.PTHR23213:SF238					AT5G67470.1	ATFH6.FH6	formin homolog 6	LOC_Os10g20710.1	formin-like protein 6 precursor. putative. expressed					not assigned.no ontology.formin homology 2 domain-containing protein	(at5g67470 : 506.0) formin homolog 6 (FH6); FUNCTIONS IN: actin binding; INVOLVED IN: cellular component organization actin cytoskeleton organization; LOCATED IN: in 7 components; EXPRESSED IN: 23 plant structures; EXPRESSED DURING: 13 growth stages; CONTAINS InterPro DOMAIN/s: Actin-binding FH2/DRF autoregulatory (InterPro:IPR003104) Actin-binding FH2 (InterPro:IPR015425); BEST Arabidopsis thali…	15	14	13	11	7	6	4	4	4	4	3	3	3	2	2
Sobic.001G148600	PF00011								Hsp20/alpha_crystallin_family								PTHR11527.PTHR11527:SF151					AT2G27140.1		HSP20-like chaperones superfamily protein	LOC_Os03g45340.1	hsp20/alpha crystallin family protein. putative. expressed					stress.abiotic.heat	(at5g20970 : 80.5) HSP20-like chaperones superfamily protein; CONTAINS InterPro DOMAIN/s: Heat shock protein Hsp20 (InterPro:IPR002068) HSP20-like chaperone (InterPro:IPR008978); BEST Arabidopsis thaliana protein match is: HSP20-like chaperones superfamily protein (TAIR:AT2G27140.1); Has 958 Blast hits to 958 proteins in 129 species: Archae - 8; Bacteria - 64; Metazoa - 1; Fungi - 0; Plants - 877…	40	65	31	11	10	4	5	5	5	3	2	2	3	2	2
Sobic.010G259200																	PTHR31852.PTHR31852:SF9					AT5G45320.1			LOC_Os06g49650.1	harpin-induced protein 1 domain containing protein. expressed					not assigned.unknown	(at5g45320 : 83.2) FUNCTIONS IN: molecular_function unknown; INVOLVED IN: biological_process unknown; LOCATED IN: endomembrane system; EXPRESSED IN: inflorescence meristem root flower; EXPRESSED DURING: petal differentiation and expansion stage; CONTAINS InterPro DOMAIN/s: Late embryogenesis abundant protein group 2 (InterPro:IPR004864); BEST Arabidopsis thaliana protein match is: unknown protein…	4	4	2	2	1	1	0	1	1	0	0	1	0	0	0
