# Supplementary material for: Bioenergy sorghum nodal root bud development: morphometric, transcriptomic and gene regulatory network analysis
Source: Front Plant Sci. 2024 Oct 21;15:1456627. doi: 10.3389/fpls.2024.1456627 (PMC11532172; doi:10.3389/fpls.2024.1456627)
Supplement: Supplementary Data Sheet 3 — Analysis of first tier neighbors of NRB gene regulatory network (GRN) TFs with high expression early in NRB development. TFs that are connected to and could therefore regulate TFs expressed early in NRB development are listed in files labeled ‘activators first neighbors’. Genes that are connected to that could be regulated by TFs expressed early in development are listed in files labeled ‘activated first neighbors’. [file DataSheet3.zip › S-File3-NRB_network_early TFs/NF-YB_Sobic.004G254400_activators_first_neighbors.xlsx]

## Sheet: Sheet1
GeneIDV3	Pfam1	Pfam2	Pfam3	Pfam4	Pfam5	Pfam6	Pfam7	Pfam8	Pfam1_domain	Pfam2_domain	Pfam3_domain	Pfam4_domain	Pfam5_domain	Pfam6_domain	Pfam7_domain	Pfam8_domain	Panther	KOG	KEGG_ec	KO	GO	Best_hit_arabi_name	arabi_symbol	arabi_defline	Best_hit_rice_name	rice_defline	Functional_category	misc_annotation	Rice_Annotation	Arabidopsis_Annotation	MapmanProcess	ArabidopsisID_description	TX08001_Nodal_Root_Bud_Node_Phy_7_TPMmean	TX08001_Nodal_Root_Bud_Node_Phy_8_TPMmean	TX08001_Nodal_Root_Bud_Node_Phy_9_TPMmean	TX08001_Nodal_Root_Bud_Node_Phy_10_TPMmean	TX08001_Nodal_Root_Bud_Node_Phy_11_TPMmean	TX08001_Nodal_Root_Bud_Node_Phy_12_TPMmean	TX08001_Nodal_Root_Bud_Node_Phy_13_TPMmean	TX08001_Nodal_Root_Bud_Node_Phy_14_TPMmean	TX08001_Nodal_Root_Bud_Node_Phy_15_TPMmean	TX08001_Nodal_Root_Bud_Node_Phy_16_TPMmean	TX08001_Nodal_Root_Bud_Node_Phy_17_TPMmean	TX08001_Nodal_Root_Bud_Node_Phy_18_TPMmean	TX08001_Nodal_Root_Bud_Node_Phy_19_TPMmean	TX08001_Nodal_Root_Bud_Node_Phy_20_TPMmean	TX08001_Nodal_Root_Bud_Node_Phy_21_TPMmean
Sobic.004G254400	PF00808								Histone-like_transcription_factor_(CBF/NF-Y)_and_archaeal_histone								PTHR11064.PTHR11064:SF38					AT5G47670.1	L1L.NF-YB6	nuclear factor Y. subunit B6	LOC_Os02g49410.1	histone-like transcription factor and archaeal histone. putative. expressed	Transcription_factors		histone-like transcription factor and archaeal histone	nuclear factor Y subunit B6	RNA.regulation of transcription.CCAAT box binding factor family HAP3	(at5g47670 : 91.7) Encodes LEC1-Like (L1L) closely related to LEC1 (Leafy Cotyledon1). Functions as a regulator of embryo development.; nuclear factor Y subunit B6 (NF-YB6); FUNCTIONS IN: transcription activator binding transcription activator activity sequence-specific DNA binding transcription factor activity; INVOLVED IN: positive regulation of gene-specific transcription regulation of transcr…	6	9	10	3	1	1	0	0	0	0	0	1	1	1	1
Sobic.001G316900	PF00170								bZIP_transcription_factor								PTHR13690.PTHR13690:SF78				GO:0043565.GO:0006355.GO:0003700	AT4G38900.2		Basic-leucine zipper (bZIP) transcription factor family protein	LOC_Os10g38820.1	bZIP family transcription factor. putative. expressed	Transcription_factors		bZIP family transcription factor	Basic-leucine zipper (bZIP) transcription factor	RNA.regulation of transcription.bZIP transcription factor family	(at4g38900 : 165.0) Basic-leucine zipper (bZIP) transcription factor family protein; FUNCTIONS IN: DNA binding sequence-specific DNA binding transcription factor activity; INVOLVED IN: regulation of transcription DNA-dependent; LOCATED IN: nucleus; EXPRESSED IN: 24 plant structures; EXPRESSED DURING: 13 growth stages; CONTAINS InterPro DOMAIN/s: Basic-leucine zipper (bZIP) transcription factor (I…	26	41	42	21	13	17	11	11	9	6	6	7	7	5	4
Sobic.002G260600	PF00010								Helix-loop-helix_DNA-binding_domain								PTHR12565.PTHR12565:SF88				GO:0046983	AT5G50915.1		basic helix-loop-helix (bHLH) DNA-binding superfamily protein	LOC_Os09g33580.2	BEE 1. putative. expressed	Transcription_factors		BEE 1	basic helix-loop-helix (bHLH) DNA-binding super	RNA.regulation of transcription.bHLHBasic Helix-Loop-Helix family	(at5g50915 : 124.0) basic helix-loop-helix (bHLH) DNA-binding superfamily protein; FUNCTIONS IN: DNA binding sequence-specific DNA binding transcription factor activity; INVOLVED IN: response to gibberellin stimulus; LOCATED IN: nucleus; EXPRESSED IN: 23 plant structures; EXPRESSED DURING: 13 growth stages; CONTAINS InterPro DOMAIN/s: Helix-loop-helix DNA-binding domain (InterPro:IPR001092) Helix…	58	97	58	35	17	13	6	5	8	3	2	3	4	2	2
