# Supplementary material for: Bioenergy sorghum nodal root bud development: morphometric, transcriptomic and gene regulatory network analysis
Source: Front Plant Sci. 2024 Oct 21;15:1456627. doi: 10.3389/fpls.2024.1456627 (PMC11532172; doi:10.3389/fpls.2024.1456627)
Supplement: Supplementary Data Sheet 3 — Analysis of first tier neighbors of NRB gene regulatory network (GRN) TFs with high expression early in NRB development. TFs that are connected to and could therefore regulate TFs expressed early in NRB development are listed in files labeled ‘activators first neighbors’. Genes that are connected to that could be regulated by TFs expressed early in development are listed in files labeled ‘activated first neighbors’. [file DataSheet3.zip › S-File3-NRB_network_early TFs/SBP.SP9_Sobic.007G210200_activated_first_neighbors.xlsx]

## Sheet: Sheet1
GeneIDV3	Pfam1	Pfam2	Pfam3	Pfam4	Pfam5	Pfam6	Pfam7	Pfam8	Pfam1_domain	Pfam2_domain	Pfam3_domain	Pfam4_domain	Pfam5_domain	Pfam6_domain	Pfam7_domain	Pfam8_domain	Panther	KOG	KEGG_ec	KO	GO	Best_hit_arabi_name	arabi_symbol	arabi_defline	Best_hit_rice_name	rice_defline	Functional_category	misc_annotation	Rice_Annotation	Arabidopsis_Annotation	MapmanProcess	ArabidopsisID_description	TX08001_Nodal_Root_Bud_Node_Phy_7_TPMmean	TX08001_Nodal_Root_Bud_Node_Phy_8_TPMmean	TX08001_Nodal_Root_Bud_Node_Phy_9_TPMmean	TX08001_Nodal_Root_Bud_Node_Phy_10_TPMmean	TX08001_Nodal_Root_Bud_Node_Phy_11_TPMmean	TX08001_Nodal_Root_Bud_Node_Phy_12_TPMmean	TX08001_Nodal_Root_Bud_Node_Phy_13_TPMmean	TX08001_Nodal_Root_Bud_Node_Phy_14_TPMmean	TX08001_Nodal_Root_Bud_Node_Phy_15_TPMmean	TX08001_Nodal_Root_Bud_Node_Phy_16_TPMmean	TX08001_Nodal_Root_Bud_Node_Phy_17_TPMmean	TX08001_Nodal_Root_Bud_Node_Phy_18_TPMmean	TX08001_Nodal_Root_Bud_Node_Phy_19_TPMmean	TX08001_Nodal_Root_Bud_Node_Phy_20_TPMmean	TX08001_Nodal_Root_Bud_Node_Phy_21_TPMmean
Sobic.007G210200	PF03110								SBP_domain								PTHR31251.PTHR31251:SF23				GO:0005634.GO:0003677	AT2G42200.1	SPL9	squamosa promoter binding protein-like 9	LOC_Os08g39890.1	OsSPL14 - SBP-box gene family member. expressed	Flowering_time|Flowering_genes	|SPL9	OsSPL14 - SBP-box gene family member	squamosa promoter binding protein-like 9	development.squamosa promoter binding like (SPL)	(at2g42200 : 136.0) Encodes a putative transcriptional regulator that is involved in the vegetative to reproductive phase transition. Expression is regulated by MIR156b. SPL activity nonautonomously inhibits initiation of new leaves at the shoot apical meristem.; squamosa promoter binding protein-like 9 (SPL9); FUNCTIONS IN: sequence-specific DNA binding transcription factor activity; INVOLVED IN…	300	146	122	66	51	59	37	44	40	57	51	52	69	73	105
Sobic.003G046400	PF08513	PF00400							LisH	WD_domain_G-beta_repeat							PTHR22847.PTHR22847:SF437	KOG0266			GO:0005515	AT4G32551.1	LUG.RON2	LisH dimerisation motif;WD40/YVTN repeat-like-containing domain	LOC_Os01g08190.1	transcriptional corepressor LEUNIG. putative. expressed					development.unspecified	(at4g32551 : 590.0) LEUNIG regulates floral organ identitygynoecium and ovule development. Negatively regulates AGAMOUS . Encodes a glutamine-rich protein with seven WD repeats similar to transcriptional corepressors.; LEUNIG (LUG); FUNCTIONS IN: transcription repressor activity protein heterodimerization activity; INVOLVED IN: flower development negative regulation of transcription; LOCATED IN: …	17	8	5	3	3	2	2	2	1	1	2	2	2	1	1
Sobic.007G069000	PF00903								Glyoxalase/Bleomycin_resistance_protein/Dioxygenase_superfamily								PTHR10374.PTHR10374:SF17	KOG2943	4.4.1.5	K01759		AT1G11840.6	ATGLX1.GLX1	glyoxalase I homolog	LOC_Os08g09250.2	glyoxalase family protein. putative. expressed					Biodegradation of Xenobiotics.lactoylglutathione lyase	(at1g11840 : 424.0) Encodes a glyoxalase I homolog ATGLX1.; glyoxalase I homolog (GLX1); FUNCTIONS IN: lactoylglutathione lyase activity metal ion binding; INVOLVED IN: carbohydrate metabolic process; LOCATED IN: peroxisome; EXPRESSED IN: 25 plant structures; EXPRESSED DURING: 13 growth stages; CONTAINS InterPro DOMAIN/s: Glyoxalase I (InterPro:IPR004361) Glyoxalase I conserved site (InterPro:IPR…	24	15	12	10	6	5	4	5	5	7	5	5	8	9	12
Sobic.009G070500	PF08263	PF13855							Leucine_rich_repeat_N-terminal_domain	Leucine_rich_repeat							PTHR27000.PTHR27000:SF4	KOG4579			GO:0005515	AT4G29240.1		Leucine-rich repeat (LRR) family protein	LOC_Os05g09640.1	uncharacterized protein At4g06744 precursor. putative. expressed	Cell_wall		cell wall.cell wall proteins.LRR	(at4g29240 : 367.0) Leucine-rich repeat (LRR) ; INVOLVED IN: biological_process unknown; LOCATED IN: endomembrane system; EXPRESSED IN: 19 plant structures; EXPRESSED DURING: 13 growth stages; CONTAINS InterPro DOMAIN/s: Leucine-rich repeat-containing N-terminal domain type 2 (InterPro:IPR013210) Leucine-rich repeat (InterPro:IPR001611); BEST Arabidopsis thaliana protein match is: Leucine-rich re…	cell wall.cell wall proteins.LRR	(at4g29240 : 367.0) Leucine-rich repeat (LRR) family protein; INVOLVED IN: biological_process unknown; LOCATED IN: endomembrane system; EXPRESSED IN: 19 plant structures; EXPRESSED DURING: 13 growth stages; CONTAINS InterPro DOMAIN/s: Leucine-rich repeat-containing N-terminal domain type 2 (InterPro:IPR013210) Leucine-rich repeat (InterPro:IPR001611); BEST Arabidopsis thaliana protein match is: L…	30	24	11	5	4	5	4	5	4	4	2	3	4	5	5
Sobic.004G126700	PF06955	PF00722							Xyloglucan_endo-transglycosylase_(XET)_C-terminus	Glycosyl_hydrolases_family_16							PTHR31062.PTHR31062:SF24		3.2.1.151	K08235	GO:0048046.GO:0016762.GO:0006073.GO:0005618.GO:0005975.GO:0004553	AT5G57530.1	AtXTH12.XTH12	xyloglucan endotransglucosylase/hydrolase 12	LOC_Os02g17880.1	glycosyl hydrolases family 16. putative. expressed	Cell_wall		glycosyl hydrolases family 16	xyloglucan endotransglucosylase/hydrolase 12	cell wall.degradation.mannan-xylose-arabinose-fucose	(at5g57530 : 243.0) xyloglucan endotransglucosylase/hydrolase 12 (XTH12); CONTAINS InterPro DOMAIN/s: Xyloglucan endotransglucosylase/hydrolase (InterPro:IPR016455) Xyloglucan endo-transglycosylase C-terminal (InterPro:IPR010713) Concanavalin A-like lectin/glucanase subgroup (InterPro:IPR013320) Concanavalin A-like lectin/glucanase (InterPro:IPR008985) Glycoside hydrolase family 16 (InterPro:IPR0…	84	39	7	4	4	3	2	3	2	2	2	2	3	4	9
Sobic.009G243500	PF12708								Pectate_lyase_superfamily_protein								PTHR31375.PTHR31375:SF14		3.2.1.15			AT1G60590.1		Pectin lyase-like superfamily protein	LOC_Os01g44970.1	polygalacturonase. putative. expressed	Cell_wall		polygalacturonase	Pectin lyase-like super	cell wall.degradation.pectate lyases and polygalacturonases	(at1g60590 : 503.0) Pectin lyase-like superfamily protein; FUNCTIONS IN: polygalacturonase activity; INVOLVED IN: carbohydrate metabolic process; EXPRESSED IN: 20 plant structures; EXPRESSED DURING: 10 growth stages; CONTAINS InterPro DOMAIN/s: Pectin lyase fold/virulence factor (InterPro:IPR011050) Pectin lyase fold (InterPro:IPR012334) Glycoside hydrolase family 28 (InterPro:IPR000743) Parallel…	49	25	17	9	5	11	4	9	12	10	9	17	10	7	7
Sobic.006G228100	PF06955	PF00722							Xyloglucan_endo-transglycosylase_(XET)_C-terminus	Glycosyl_hydrolases_family_16							PTHR31062.PTHR31062:SF11		2.4.1.207.3.2.1.151	K08235	GO:0048046.GO:0016762.GO:0006073.GO:0005618.GO:0005975.GO:0004553	AT4G03210.1	XTH9	xyloglucan endotransglucosylase/hydrolase 9	LOC_Os04g53950.2	glycosyl hydrolases family 16 protein. protein. expressed	Cell_wall		glycosyl hydrolases family 16 protein protein	xyloglucan endotransglucosylase/hydrolase 9	cell wall.modification	(at4g03210 : 331.0) encodes a member of xyloglucan endotransglucosylase/hydrolases (XTHs) that catalyze the cleavage and molecular grafting of xyloglucan chains function in loosening and rearrangement of the cell wall. Gene is expressed in shoot apex region flower buds flower stalks and internodes bearing flowers.; xyloglucan endotransglucosylase/hydrolase 9 (XTH9); FUNCTIONS IN: hydrolase activi…	235	112	53	23	19	23	16	20	14	29	10	27	28	23	18
Sobic.004G227900	PF03330	PF01357							Lytic_transglycolase	Expansin_C-terminal_domain							PTHR31692.PTHR31692:SF6					AT4G28250.1	ATEXPB3.ATHEXP BETA 1.6.EXPB3	expansin B3	LOC_Os02g42650.1	expansin precursor. putative. expressed	Cell_wall		expansin	expansin B3	cell wall.modification	(at4g28250 : 326.0) putative beta-expansin/allergen protein. Naming convention from the Expansin Working Group (Kende et al 2004. Plant Mol Bio). Involved in the formation of nematode-induced syncytia in roots of Arabidopsis thaliana.; expansin B3 (EXPB3); INVOLVED IN: response to cyclopentenone syncytium formation plant-type cell wall organization unidimensional cell growth plant-type cell wall …	47	25	22	11	10	5	7	6	8	5	9	7	12	15	10
Sobic.001G441700	PF06955	PF00722							Xyloglucan_endo-transglycosylase_(XET)_C-terminus	Glycosyl_hydrolases_family_16							PTHR31062.PTHR31062:SF44		2.4.1.207	K08235	GO:0048046.GO:0016762.GO:0006073.GO:0005618.GO:0005975.GO:0004553	AT1G14720.1	ATXTH28.EXGT-A2.XTH28.XTR2	xyloglucan endotransglucosylase/hydrolase 28	LOC_Os03g13570.1	glycosyl hydrolases family 16. putative. expressed	Cell_wall		glycosyl hydrolases family 16	endoxyloglucan transferase A3	cell wall.modification	(at1g14720 : 363.0) member of Glycoside Hydrolase Family 16; xyloglucan endotransglucosylase/hydrolase 28 (XTH28); FUNCTIONS IN: hydrolase activity acting on glycosyl bonds xyloglucan:xyloglucosyl transferase activity; INVOLVED IN: fruit development stamen filament development; LOCATED IN: endomembrane system cell wall apoplast; EXPRESSED IN: 22 plant structures; EXPRESSED DURING: 13 growth stage…	26	15	7	3	4	5	3	5	4	5	3	4	6	7	5
Sobic.001G155700	PF03330	PF01357							Lytic_transglycolase	Expansin_C-terminal_domain							PTHR31692.PTHR31692:SF14					AT1G65680.1	ATEXPB2.ATHEXP BETA 1.4.EXPB2	expansin B2	LOC_Os03g44290.1	expansin precursor. putative. expressed	Cell_wall		expansin	expansin B2	cell wall.modification	(at1g65680 : 234.0) member of BETA-EXPANSINS. Naming convention from the Expansin Working Group (Kende et al 2004. Plant Mol Bio); expansin B2 (EXPB2); INVOLVED IN: plant-type cell wall modification involved in multidimensional cell growth unidimensional cell growth plant-type cell wall loosening; LOCATED IN: endomembrane system extracellular region; EXPRESSED IN: root; CONTAINS InterPro DOMAIN/s…	37	17	11	5	4	7	5	7	7	9	10	11	11	9	12
Sobic.003G328500	PF02984	PF00134							Cyclin_C-terminal_domain	Cyclin_N-terminal_domain							PTHR10177.PTHR10177:SF241	KOG0653		K05868	GO:0005634	AT5G06150.1	CYC1BAT.CYCB1;2	Cyclin family protein	LOC_Os01g59120.1	cyclin. putative. expressed			cell.cycle	(loc_os01g59120.1 : 523.0) no description available & (p34800|ccn1_antma : 374.0) G2/mitotic-specific cyclin-1 - Antirrhinum majus (Garden snapdragon) & (at5g06150 : 359.0) Encodes a cyclin whose expression is reduced in response to high salt.; CYC1BAT; CONTAINS InterPro DOMAIN/s: Cyclin C-terminal (InterPro:IPR004367) Cyclin-like (InterPro:IPR011028) Cyclin N-terminal (InterPro:IPR006671) Cyclin…	cell.cycle	(at5g06150 : 359.0) Encodes a cyclin whose expression is reduced in response to high salt.; CYC1BAT; CONTAINS InterPro DOMAIN/s: Cyclin C-terminal (InterPro:IPR004367) Cyclin-like (InterPro:IPR011028) Cyclin N-terminal (InterPro:IPR006671) Cyclin A/B/D/E (InterPro:IPR014400) Cyclin (InterPro:IPR006670); BEST Arabidopsis thaliana protein match is: CYCLIN B1;3 (TAIR:AT3G11520.1); Has 1807 Blast hit…	185	61	16	7	6	9	9	14	15	15	23	22	44	37	53
Sobic.010G274000	PF02984	PF00134							Cyclin_C-terminal_domain	Cyclin_N-terminal_domain							PTHR10177.PTHR10177:SF226	KOG0653		K05868	GO:0005634	AT1G20610.1	CYCB2;3	Cyclin B2;3	LOC_Os06g51110.1|LOC_Os06g51110.2	cyclin. putative. expressed			cell.cycle	(q40671|ccnb2_orysa : 646.0) G2/mitotic-specific cyclin-2 (B-like cyclin) (CycOs2) - Oryza sativa (Rice) & (loc_os06g51110.2 : 646.0) no description available & (at1g76310 : 392.0) core cell cycle genes; CYCLIN B2;4 (CYCB2;4); FUNCTIONS IN: cyclin-dependent protein kinase regulator activity; INVOLVED IN: regulation of cell cycle; LOCATED IN: nucleus; EXPRESSED IN: 18 plant structures; EXPRESSED D…	cell.cycle	(at1g76310 : 392.0) core cell cycle genes; CYCLIN B2;4 (CYCB2;4); FUNCTIONS IN: cyclin-dependent protein kinase regulator activity; INVOLVED IN: regulation of cell cycle; LOCATED IN: nucleus; EXPRESSED IN: 18 plant structures; EXPRESSED DURING: 11 growth stages; CONTAINS InterPro DOMAIN/s: Cyclin C-terminal (InterPro:IPR004367) Cyclin-like (InterPro:IPR011028) Cyclin-related (InterPro:IPR013763) …	73	27	6	3	3	4	4	6	6	6	10	8	14	13	22
Sobic.006G126700	PF02301								HORMA_domain								PTHR11842.PTHR11842:SF11	KOG3285		K02537	GO:0007094	AT3G25980.1	MAD2	DNA-binding HORMA family protein	LOC_Os04g40940.1	mitotic spindle checkpoint protein MAD2. putative. expressed			cell.division	(q9xfh3|mad2_maize : 387.0) Mitotic spindle checkpoint protein MAD2 - Zea mays (Maize) & (loc_os04g40940.1 : 364.0) no description available & (at3g25980 : 328.0) Encodes MAD2 (MITOTIC ARREST-DEFICIENT 2). May have the spindle assembly checkpoint protein functions conserved from yeast to humans.; MITOTIC ARREST-DEFICIENT 2 (MAD2); CONTAINS InterPro DOMAIN/s: DNA-binding HORMA (InterPro:IPR003511)…	cell.division	(at3g25980 : 328.0) Encodes MAD2 (MITOTIC ARREST-DEFICIENT 2). May have the spindle assembly checkpoint protein functions conserved from yeast to humans.; MITOTIC ARREST-DEFICIENT 2 (MAD2); CONTAINS InterPro DOMAIN/s: DNA-binding HORMA (InterPro:IPR003511). & (reliability: 656.0) & (original description: pacid=32761378 transcript=Sobic.006G126700.1 locus=Sobic.006G126700 ID=Sobic.006G126700.1.v3.…	118	41	15	6	5	8	7	11	11	11	15	18	32	34	47
Sobic.004G279400	PF13713	PF16457	PF01363	PF08381	PF00415				Transcription_factor_BRX_N-terminal_domain	Pleckstrin_homology_domain	FYVE_zinc_finger	Transcription_factor_regulating_root_and_shoot_growth_via_Pin3	Regulator_of_chromosome_condensation_(RCC1)_repeat				PTHR22870.PTHR22870:SF177	KOG1427			GO:0046872	AT1G65920.1		Regulator of chromosome condensation (RCC1) family with FYVE zinc finger domain	LOC_Os02g45980.1	ZR1 protein. putative. expressed			cell.division	(loc_os02g45980.1 : 1167.0) no description available & (at1g65920 : 686.0) Regulator of chromosome condensation (RCC1) family with FYVE zinc finger domain; FUNCTIONS IN: zinc ion binding; LOCATED IN: plasma membrane vacuole; EXPRESSED IN: 11 plant structures; EXPRESSED DURING: 6 growth stages; CONTAINS InterPro DOMAIN/s: Regulator of chromosome condensation RCC1 (InterPro:IPR000408) Disease resis…	cell.division	(at1g65920 : 686.0) Regulator of chromosome condensation (RCC1) family with FYVE zinc finger domain; FUNCTIONS IN: zinc ion binding; LOCATED IN: plasma membrane vacuole; EXPRESSED IN: 11 plant structures; EXPRESSED DURING: 6 growth stages; CONTAINS InterPro DOMAIN/s: Regulator of chromosome condensation RCC1 (InterPro:IPR000408) Disease resistance/zinc finger/chromosome condensation-like region (…	32	21	13	8	8	7	5	6	6	6	8	8	8	6	9
Sobic.007G187700	PF08934	PF11934	PF01857	PF01858					Rb_C-terminal_domain	Domain_of_unknown_function_(DUF3452)	Retinoblastoma-associated_protein_B_domain	Retinoblastoma-associated_protein_A_domain					PTHR13742.PTHR13742:SF17			K04681	GO:0051726.GO:0005634.GO:0006357.GO:0007049.GO:0006351	AT3G12280.2	ATRBR1.RB.RB1.RBR.RBR1	retinoblastoma-related 1	LOC_Os08g42600.1	retinoblastoma-related protein-like. putative. expressed			cell.division	(loc_os08g42600.1 : 1571.0) no description available & (at3g12280 : 1053.0) Encodes a retinoblastoma homologue RETINOBLASTOMA-RELATED protein (RBR or RBR1). RBR controls nuclear proliferation in the female gametophyte. Also required for correct differentiation of male gametophytic cell types. Regulates stem cell maintenance in Arabidopsis roots. Involved in the determination of cell cycle arrest …	cell.division	(at3g12280 : 1053.0) Encodes a retinoblastoma homologue RETINOBLASTOMA-RELATED protein (RBR or RBR1). RBR controls nuclear proliferation in the female gametophyte. Also required for correct differentiation of male gametophytic cell types. Regulates stem cell maintenance in Arabidopsis roots. Involved in the determination of cell cycle arrest in G1 phase after sucrose starvation. RBR1 is also invo…	92	42	14	12	18	15	28	30	26	15	34	27	43	39	59
Sobic.009G184200	PF13476|PF13304	PF06470							AAA_domain|AAA_domain_putative_AbiEii_toxin_Type_IV_TA_system	SMC_proteins_Flexible_Hinge_Domain							PTHR18937.PTHR18937:SF231			K06675	GO:0051276.GO:0005694.GO:0005524.GO:0005515|GO:0005524.GO:0051276.GO:0005694.GO:0005515	AT5G48600.2	ATCAP-C.ATSMC3.ATSMC4.SMC3	structural maintenance of chromosome 3	LOC_Os05g41750.1	RecF/RecN/SMC N terminal domain containing protein. expressed			cell.division	(at5g48600 : 1323.0) member of SMC subfamily; structural maintenance of chromosome 3 (SMC3); FUNCTIONS IN: transporter activity ATP binding; INVOLVED IN: chromosome segregation chromosome organization; LOCATED IN: chromosome nucleus; EXPRESSED IN: 23 plant structures; EXPRESSED DURING: 13 growth stages; CONTAINS InterPro DOMAIN/s: SMCs flexible hinge (InterPro:IPR010935) RecF/RecN/SMC protein N-t…	cell.division	(at5g48600 : 1360.0) member of SMC subfamily; structural maintenance of chromosome 3 (SMC3); FUNCTIONS IN: transporter activity ATP binding; INVOLVED IN: chromosome segregation chromosome organization; LOCATED IN: chromosome nucleus; EXPRESSED IN: 23 plant structures; EXPRESSED DURING: 13 growth stages; CONTAINS InterPro DOMAIN/s: SMCs flexible hinge (InterPro:IPR010935) RecF/RecN/SMC protein N-t…	80	37	13	10	9	9	9	15	15	10	20	18	26	24	32
Sobic.010G215300	PF00069								Protein_kinase_domain								PTHR24056.PTHR24056:SF178	KOG0594	2.7.11.22.2.7.11.23	K07760	GO:0006468.GO:0005524.GO:0004672	AT1G76540.1	CDKB2;1	cyclin-dependent kinase B2;1	LOC_Os08g40170.1	cyclin-dependent kinase B2-1. putative. expressed			cell.division	(loc_os08g40170.1 : 554.0) no description available & (at1g76540 : 495.0) Encodes a cyclin-dependent protein kinase involved in regulation of the G2/M transition of the mitotic cell cycle. Specifically binds to the cyclin CYCD4;1 expressed in shoot meristem young leaves and vascular tissue during the G2/M phase. Required for proper organization of the shoot apical meristem and for hormone signali…	cell.division	(at1g76540 : 495.0) Encodes a cyclin-dependent protein kinase involved in regulation of the G2/M transition of the mitotic cell cycle. Specifically binds to the cyclin CYCD4;1 expressed in shoot meristem young leaves and vascular tissue during the G2/M phase. Required for proper organization of the shoot apical meristem and for hormone signaling.; cyclin-dependent kinase B2;1 (CDKB2;1); CONTAINS …	162	51	14	5	5	9	7	12	12	11	19	18	37	39	50
Sobic.007G207700	PF00069								Protein_kinase_domain								PTHR24056.PTHR24056:SF178	KOG0594	2.7.11.22.2.7.11.23	K07760	GO:0006468.GO:0005524.GO:0004672	AT1G20930.1	CDKB2;2	cyclin-dependent kinase B2;2	LOC_Os08g40170.1	cyclin-dependent kinase B2-1. putative. expressed			cell.division	(loc_os08g40170.1 : 551.0) no description available & (at1g20930 : 492.0) Cyclin-dependent kinase expressed in flowers and suspension cell culture expression peaks during M phase in synchronized cultures. Required for proper organization of the shoot apical meristem and for hormone signaling. Expressed in the shoot apical meristem. Involved in regulation of the G2/M transition of the mitotic cell…	cell.division	(at1g20930 : 492.0) Cyclin-dependent kinase expressed in flowers and suspension cell culture expression peaks during M phase in synchronized cultures. Required for proper organization of the shoot apical meristem and for hormone signaling. Expressed in the shoot apical meristem. Involved in regulation of the G2/M transition of the mitotic cell cycle.; cyclin-dependent kinase B2;2 (CDKB2;2); CONTA…	67	23	6	3	3	5	4	7	6	7	10	9	19	21	31
Sobic.005G144600	PF00225								Kinesin_motor_domain								PTHR24115.PTHR24115:SF490	KOG4280	3.6.4.4	K11498	GO:0008017.GO:0007018.GO:0005524.GO:0003777.GO:0005871	AT1G59540.1	ZCF125	P-loop containing nucleoside triphosphate hydrolases superfamily protein	LOC_Os11g35090.1	kinesin motor domain containing protein. putative. expressed					cell.organisation	(at1g59540 : 587.0) Encodes a kinesin-like protein.; ZCF125; FUNCTIONS IN: microtubule motor activity ATP binding; INVOLVED IN: microtubule-based movement; EXPRESSED IN: 17 plant structures; EXPRESSED DURING: 9 growth stages; CONTAINS InterPro DOMAIN/s: Kinesin motor region conserved site (InterPro:IPR019821) Kinesin motor domain (InterPro:IPR001752); BEST Arabidopsis thaliana protein match is: P…	51	17	4	3	2	3	3	5	5	4	6	7	12	12	21
Sobic.006G236800	PF00307	PF03271							Calponin_homology_(CH)_domain	EB1-like_C-terminal_motif							PTHR10623.PTHR10623:SF19	KOG3000		K10436	GO:0005515.GO:0008017	AT3G47690.1	ATEB1A.ATEB1H2.EB1A	microtubule end binding protein EB1A	LOC_Os04g54940.1	ATEB1A-like microtubule associated protein. putative. expressed					cell.organisation	(at5g62500 : 332.0) encodes a homolog of animal microtubule-end-binding protein. There are two other members of this family. EB1 forms foci at regions where the minus ends of microtubules are gathered during mitosis and early cytokinesis.; end binding protein 1B (EB1B); FUNCTIONS IN: microtubule binding; INVOLVED IN: thigmotropism cytoskeleton organization positive gravitropism; LOCATED IN: in 6 …	118	44	12	8	9	10	7	12	12	11	14	16	26	36	49
Sobic.008G000800	PF00225								Kinesin_motor_domain								PTHR24115.PTHR24115:SF517		3.6.4.4	K10398	GO:0008017.GO:0007018.GO:0005524.GO:0003777.GO:0005871	AT3G45850.1|AT3G45850.2		P-loop containing nucleoside triphosphate hydrolases superfamily protein	LOC_Os05g02670.2	kinesin motor domain containing protein. putative. expressed					cell.organisation	(at3g45850 : 980.0) P-loop containing nucleoside triphosphate hydrolases superfamily protein; FUNCTIONS IN: microtubule motor activity ATP binding; INVOLVED IN: microtubule-based movement; EXPRESSED IN: 23 plant structures; EXPRESSED DURING: 13 growth stages; CONTAINS InterPro DOMAIN/s: Kinesin motor region conserved site (InterPro:IPR019821) Kinesin motor domain (InterPro:IPR001752); BEST Arabid…	47	13	4	2	3	3	3	5	5	3	7	5	8	8	14
Sobic.001G534000	PF11721	PF00225							Malectin_domain	Kinesin_motor_domain							PTHR24115.PTHR24115:SF339	KOG0239	3.6.4.5	K10406	GO:0008017.GO:0007018.GO:0005524.GO:0003777.GO:0005871	AT2G22610.1		Di-glucose binding protein with Kinesin motor domain	LOC_Os03g02290.1	kinesin motor domain containing protein. putative. expressed					cell.organisation	(at2g22610 : 965.0) Di-glucose binding protein with Kinesin motor domain; FUNCTIONS IN: microtubule motor activity ATP binding; INVOLVED IN: microtubule-based movement; EXPRESSED IN: 20 plant structures; EXPRESSED DURING: 10 growth stages; CONTAINS InterPro DOMAIN/s: Kinesin motor region conserved site (InterPro:IPR019821) Malectin/receptor-like protein kinase (InterPro:IPR021720) Kinesin motor d…	47	17	6	3	3	4	4	6	6	5	9	9	11	10	16
Sobic.002G004100	PF00225								Kinesin_motor_domain								PTHR24115.PTHR24115:SF423		3.6.4.5	K10405	GO:0008017.GO:0007018.GO:0005524.GO:0003777.GO:0005871	AT4G05190.1	ATK5	kinesin 5	LOC_Os04g53760.2	kinesin motor domain containing protein. putative. expressed					cell.organisation	(at4g05190 : 692.0) ATK5 encodes a kinesin protein involved in microtubule spindle morphogenesis. It acts as a minus-end directed motor as well as a plus-end tracking protein (+TIP). Localizes to mitotic spindle midzones and regions rich in growing plus-ends within phragmoplasts.; kinesin 5 (ATK5); FUNCTIONS IN: microtubule motor activity; INVOLVED IN: spindle assembly microtubule cytoskeleton or…	96	31	7	4	4	5	5	9	9	6	12	9	17	19	27
Sobic.003G212800	PF00225								Kinesin_motor_domain								PTHR24115.PTHR24115:SF372	KOG0242	3.6.4.4	K10401	GO:0008017.GO:0007018.GO:0005524.GO:0003777.GO:0005871	AT1G18550.1		ATP binding microtubule motor family protein	LOC_Os01g42070.1	kinesin motor domain containing protein. putative. expressed					cell.organisation	(at1g18550 : 602.0) ATP binding microtubule motor family protein; FUNCTIONS IN: microtubule motor activity ATP binding; INVOLVED IN: microtubule-based movement; EXPRESSED IN: cultured cell; CONTAINS InterPro DOMAIN/s: Kinesin motor region conserved site (InterPro:IPR019821) Kinesin motor domain (InterPro:IPR001752); BEST Arabidopsis thaliana protein match is: P-loop containing nucleoside triphosp…	16	7	2	1	0	1	1	1	1	1	2	1	2	2	3
Sobic.001G366700	PF02209	PF00626							Villin_headpiece_domain	Gelsolin_repeat							PTHR11977.PTHR11977:SF40				GO:0007010.GO:0003779	AT2G41740.1	ATVLN2.VLN2	villin 2	LOC_Os03g24220.1	villin protein. putative. expressed					cell.organisation.cytoskeleton.actin.actin binding	(at2g41740 : 1124.0) Encodes a protein with high homology to animal villin.; villin 2 (VLN2); FUNCTIONS IN: actin binding protein binding; INVOLVED IN: cytoskeleton organization; LOCATED IN: cellular_component unknown; EXPRESSED IN: 24 plant structures; EXPRESSED DURING: 15 growth stages; CONTAINS InterPro DOMAIN/s: Gelsolin (InterPro:IPR007122) Villin headpiece (InterPro:IPR003128) Gelsolin doma…	339	255	128	67	70	60	65	81	91	26	47	38	53	45	109
Sobic.004G307900	PF04851	PF00271							Type_III_restriction_enzyme_res_subunit	Helicase_conserved_C-terminal_domain							PTHR10799	KOG4439|KOG1001.KOG1002	3.6.4.12	K10875|	GO:0016787.GO:0005524.GO:0003677	AT3G19210.1	ATRAD54.CHR25.RAD54	homolog of RAD54	LOC_Os02g52510.1	SNF2 family N-terminal domain containing protein. expressed					DNA.repair	(at3g19210 : 1071.0) Encodes RAD54 a member of the SWI2/SNF2 family of DNA-stimulated ATPases. Functions in DNA repair via homologous recombination.; homolog of RAD54 (RAD54); FUNCTIONS IN: helicase activity DNA binding nucleic acid binding ATP binding; INVOLVED IN: DNA repair response to gamma radiation double-strand break repair via homologous recombination; LOCATED IN: cellular_component unkno…	15	9	8	5	4	3	3	4	3	2	4	2	4	3	5
Sobic.004G355500	PF08784								Replication_protein_A_C_terminal								PTHR13989.PTHR13989:SF16	KOG3108		K10739		AT2G24490.2	ATRPA2.ATRPA32A.ROR1.RPA2.RPA32A	replicon protein A2	LOC_Os02g58220.1	RPA2A - Putative single-stranded DNA binding complex subunit 2. expressed					DNA.repair	(at2g24490 : 164.0) Encodes a component of Replication Protein A. Component of transcriptional gene silencing which does not affect endogenous small RNA accumulation nor DNA methylation. Localized in the nucleus. Involved in DNA repair. Interacts physically with ROS1.; replicon protein A2 (RPA2); CONTAINS InterPro DOMAIN/s: Winged helix-turn-helix transcription repressor DNA-binding (InterPro:IPR…	54	28	13	7	8	7	11	12	11	8	12	12	23	32	42
Sobic.003G041700	PF05188	PF05192	PF01624	PF00488					MutS_domain_II	MutS_domain_III	MutS_domain_I	MutS_domain_V					PTHR11361.PTHR11361:SF31			K08737	GO:0030983.GO:0006298.GO:0005524	AT3G24495.1	ATMSH7.MSH6-2.MSH7	MUTS homolog 7	LOC_Os01g08540.1	DNA mismatch repair protein MSH6-2. putative. expressed					DNA.repair	(at3g24495 : 1073.0) encodes a DNA mismatch repair homolog of human MutS gene MSH6. There are four MutS genes in Arabidopsis MSH2 MSH3 MSH6 and MSH7 which all act as heterodimers and bind to 51-mer duplexes. MSH2*MSH7 exhibit moderate affinity for a (T/G) substrate and weak binding of (+T) suggesting MSH2*MSH7 may be specialized for lesions/base mispairs not tested or for (T/G) mispairs in specia…	11	3	1	1	1	1	1	1	1	1	2	2	3	2	4
Sobic.004G271300	PF01751	PF02518	PF00204	PF16898	PF00521				Toprim_domain	Histidine_kinase-_DNA_gyrase_B-_and_HSP90-like_ATPase	DNA_gyrase_B	C-terminal_associated_domain_of_TOPRIM	DNA_gyrase/topoisomerase_IV_subunit_A				PTHR10169.PTHR10169:SF38		5.99.1.3	K03164	GO:0006265.GO:0005524.GO:0003918.GO:0003677	AT3G23890.1	ATTOPII.TOPII	topoisomerase II	LOC_Os02g47150.1	DNA topoisomerase 2. putative. expressed			DNA.synthesis/chromatin structure	(loc_os02g47150.1 : 1831.0) no description available & (at3g23890 : 1504.0) Encodes a topoisomerase II that is highly expressed in young seedlings. The protein is localized in the nucleus and gene expression levels are increased in proliferative tissues.; topoisomerase II (TOPII); CONTAINS InterPro DOMAIN/s: DNA topoisomerase type IIA subunit A/C-terminal (InterPro:IPR002205) DNA topoisomerase ty…	DNA.synthesis/chromatin structure	(at3g23890 : 1504.0) Encodes a topoisomerase II that is highly expressed in young seedlings. The protein is localized in the nucleus and gene expression levels are increased in proliferative tissues.; topoisomerase II (TOPII); CONTAINS InterPro DOMAIN/s: DNA topoisomerase type IIA subunit A/C-terminal (InterPro:IPR002205) DNA topoisomerase type IIA conserved site (InterPro:IPR018522) DNA topoisom…	267	92	25	16	14	17	15	27	28	17	38	35	56	47	98
Sobic.010G105400	PF12719								Nuclear_condensing_complex_subunits_C-term_domain								PTHR14418.PTHR14418:SF5			K06678	GO:0007076.GO:0000796	AT5G37630.1	EMB2656	ARM repeat superfamily protein	LOC_Os06g14460.1	chromosome condensation protein like. putative. expressed			DNA.synthesis/chromatin structure	(at5g37630 : 827.0) EMBRYO DEFECTIVE 2656 (EMB2656); FUNCTIONS IN: binding; INVOLVED IN: mitotic chromosome condensation embryo development ending in seed dormancy; LOCATED IN: cellular_component unknown; EXPRESSED IN: 11 plant structures; EXPRESSED DURING: 6 growth stages; CONTAINS InterPro DOMAIN/s: Armadillo-type fold (InterPro:IPR016024); Has 333 Blast hits to 316 proteins in 147 species: Arc…	DNA.synthesis/chromatin structure	(at5g37630 : 827.0) EMBRYO DEFECTIVE 2656 (EMB2656); FUNCTIONS IN: binding; INVOLVED IN: mitotic chromosome condensation embryo development ending in seed dormancy; LOCATED IN: cellular_component unknown; EXPRESSED IN: 11 plant structures; EXPRESSED DURING: 6 growth stages; CONTAINS InterPro DOMAIN/s: Armadillo-type fold (InterPro:IPR016024); Has 333 Blast hits to 316 proteins in 147 species: Arc…	44	17	5	4	4	3	4	5	5	3	7	7	12	11	18
Sobic.008G129200	PF14551	PF00493							MCM_N-terminal_domain	MCM_P-loop_domain							PTHR11630.PTHR11630:SF26		3.6.4.12	K02210	GO:0006260.GO:0005524.GO:0003677.GO:0042555.GO:0006270.GO:0005634.GO:0003678	AT4G02060.2	MCM7.PRL	Minichromosome maintenance (MCM2/3/5) family protein	LOC_Os12g37400.1	MCM7 - Putative minichromosome maintenance MCM complex subunit 7. expressed			DNA.synthesis/chromatin structure	(loc_os12g37400.1 : 1284.0) no description available & (at4g02060 : 1086.0) Member of the minichromosome maintenance complex involved in DNA replication initiation. Abundant in proliferating and endocycling tissues. Localized in the nucleus during G1 S and G2 phases of the cell cycle and are released into the cytoplasmic compartment during mitosis. Binds chromatin.; PROLIFERA (PRL); CONTAINS Inte…	DNA.synthesis/chromatin structure	(at4g02060 : 1086.0) Member of the minichromosome maintenance complex involved in DNA replication initiation. Abundant in proliferating and endocycling tissues. Localized in the nucleus during G1 S and G2 phases of the cell cycle and are released into the cytoplasmic compartment during mitosis. Binds chromatin.; PROLIFERA (PRL); CONTAINS InterPro DOMAIN/s: Nucleic acid-binding OB-fold-like (Inter…	71	32	16	12	17	13	22	22	19	14	24	19	37	38	51
Sobic.001G366300	PF12009								Telomerase_ribonucleoprotein_complex_-_RNA_binding_domain								PTHR12066.PTHR12066:SF0	KOG1005	2.7.7.49	K11126	GO:0003964	AT5G16850.1	ATTERT.TERT	telomerase reverse transcriptase	LOC_Os12g19549.1	telomerase reverse transcriptase. putative. expressed			DNA.synthesis/chromatin structure	(loc_os12g19549.1 : 1396.0) no description available & (q8lkw0|tert_orysa : 1354.0) Telomerase reverse transcriptase (EC 2.7.7.49) (OsTERT) - Oryza sativa (Rice) & (at5g16850 : 433.0) Encodes the catalytic subunit of telomerase reverse transcriptase. Involved in telomere homeostasis. Homozygous double mutants with ATR show gross morphological defects over a period of generations. TERT shows Class…	DNA.synthesis/chromatin structure	(at5g16850 : 433.0) Encodes the catalytic subunit of telomerase reverse transcriptase. Involved in telomere homeostasis. Homozygous double mutants with ATR show gross morphological defects over a period of generations. TERT shows Class II telomerase activity in vitro indicating that it can initiate de novo telomerase synthesis on non-telomeric DNA often using a preferred position within the telom…	26	12	9	7	4	5	4	7	7	5	11	8	9	8	12
Sobic.003G314900	PF00752	PF00867							XPG_N-terminal_domain	XPG_I-region							PTHR11081.PTHR11081:SF8		3.1.11.1	K10746|	GO:0006281.GO:0004518	AT1G29630.2		5\'-3\' exonuclease family protein	LOC_Os01g56940.1	flap endonuclease. putative. expressed			DNA.synthesis/chromatin structure	(loc_os01g56940.1 : 879.0) no description available & (at1g29630 : 493.0) 5-3 exonuclease family protein; FUNCTIONS IN: DNA binding catalytic activity nuclease activity; INVOLVED IN: DNA repair; EXPRESSED IN: 10 plant structures; EXPRESSED DURING: 4 anthesis F mature embryo stage petal differentiation and expansion stage E expanded cotyledon stage D bilateral stage; CONTAINS InterPro DOMAIN/s: DN…	DNA.synthesis/chromatin structure	(at1g29630 : 585.0) 5-3 exonuclease family protein; FUNCTIONS IN: DNA binding catalytic activity nuclease activity; INVOLVED IN: DNA repair; EXPRESSED IN: 10 plant structures; EXPRESSED DURING: 4 anthesis F mature embryo stage petal differentiation and expansion stage E expanded cotyledon stage D bilateral stage; CONTAINS InterPro DOMAIN/s: DNA repair protein (XPGC)/yeast Rad (InterPro:IPR006084)…	15	6	3	1	1	1	1	2	2	1	3	3	4	3	4
Sobic.003G423700	PF02732								ERCC4_domain								PTHR13451.PTHR13451:SF0	KOG2379		K08991	GO:0004518.GO:0003677	AT4G30870.1	ATMUS81.MUS81	Restriction endonuclease. type II-like superfamily protein	LOC_Os01g71960.1	endonuclease. putative. expressed			DNA.synthesis/chromatin structure	(loc_os01g71960.1 : 418.0) no description available & (at4g30870 : 337.0) Encodes an Arabidopsis homolog of the endonuclease MSU81. T-DNA insertion lines of AtMSU81 have a deficiency in homologous recombination in somatic cells but only after genotoxic stress. Crosses with a hyperrecombinogenic mutant of the AtRecQ4A helicase resulted in synthetic lethality in the double mutant.; MMS AND UV SENSI…	DNA.synthesis/chromatin structure	(at4g30870 : 337.0) Encodes an Arabidopsis homolog of the endonuclease MSU81. T-DNA insertion lines of AtMSU81 have a deficiency in homologous recombination in somatic cells but only after genotoxic stress. Crosses with a hyperrecombinogenic mutant of the AtRecQ4A helicase resulted in synthetic lethality in the double mutant.; MMS AND UV SENSITIVE 81 (MUS81); CONTAINS InterPro DOMAIN/s: ERCC4 dom…	17	6	2	1	1	1	1	2	2	1	2	3	3	4	7
Sobic.002G425200																	PTHR13140.PTHR13140:SF164	KOG4593				AT2G39300.1			LOC_Os07g48700.1	expressed protein			DNA.synthesis/chromatin structure	(loc_os07g48700.1 : 848.0) no description available & (at2g39300 : 291.0) unknown protein; INVOLVED IN: biological_process unknown; EXPRESSED IN: 8 plant structures; EXPRESSED DURING: 4 anthesis petal differentiation and expansion stage; BEST Arabidopsis thaliana protein match is: unknown protein (TAIR:AT3G55060.1). & (gnl|cdd|35383 : 73.7) no description available & (gnl|cdd|74496 : 58.8) no des…	DNA.synthesis/chromatin structure	(at2g39300 : 291.0) unknown protein; INVOLVED IN: biological_process unknown; EXPRESSED IN: 8 plant structures; EXPRESSED DURING: 4 anthesis petal differentiation and expansion stage; BEST Arabidopsis thaliana protein match is: unknown protein (TAIR:AT3G55060.1). & (reliability: 580.0) & (original description: pacid=32767312 transcript=Sobic.002G425200.1 locus=Sobic.002G425200 ID=Sobic.002G425200…	29	17	6	3	3	2	2	3	3	2	3	3	4	4	6
Sobic.004G205300	PF16211	PF00125							C-terminus_of_histone_H2A	Core_histone_H2A/H2B/H3/H4							PTHR23430	KOG1757		K11251	GO:0003677	AT3G54560.1	HTA11	histone H2A 11	LOC_Os03g53190.1	Core histone H2A/H2B/H3/H4 domain containing protein. putative. expressed	Histone_modification__histones				DNA.synthesis/chromatin structure.histone.core.H2A	(at3g54560 : 181.0) Encodes HTA11 a histone H2A protein.; histone H2A 11 (HTA11); FUNCTIONS IN: DNA binding; INVOLVED IN: flower development detection of temperature stimulus defense response to bacterium; LOCATED IN: nucleus nucleosome; EXPRESSED IN: 24 plant structures; EXPRESSED DURING: 13 growth stages; CONTAINS InterPro DOMAIN/s: Histone H2A (InterPro:IPR002119) Histone-fold (InterPro:IPR009…	76	47	10	7	5	8	5	9	11	9	9	9	24	31	31
Sobic.007G221800	PF00125								Core_histone_H2A/H2B/H3/H4								PTHR23428	KOG1744		K11252	GO:0003677.GO:0000786	AT3G45980.1	H2B.HTB9	Histone superfamily protein	LOC_Os03g17084.1	Core histone H2A/H2B/H3/H4 domain containing protein. putative. expressed	Histone_modification__histones				DNA.synthesis/chromatin structure.histone.core.H2A	(at5g59910 : 140.0) HTB4; FUNCTIONS IN: DNA binding; INVOLVED IN: nucleosome assembly; LOCATED IN: nucleolus; EXPRESSED IN: 24 plant structures; EXPRESSED DURING: 13 growth stages; CONTAINS InterPro DOMAIN/s: Histone H2B (InterPro:IPR000558) Histone-fold (InterPro:IPR009072) Histone core (InterPro:IPR007125); BEST Arabidopsis thaliana protein match is: Histone superfamily protein (TAIR:AT3G45980.…	322	290	39	22	30	30	30	58	62	51	39	49	118	142	120
Sobic.001G416900	PF00125	PF16211							Core_histone_H2A/H2B/H3/H4	C-terminus_of_histone_H2A							PTHR23430	KOG1756		K11251	GO:0003677	AT5G02560.1	HTA12	histone H2A 12	LOC_Os05g02300.1	Core histone H2A/H2B/H3/H4 domain containing protein. putative. expressed	Histone_modification__histones				DNA.synthesis/chromatin structure.histone.core.H2A	(at5g02560 : 141.0) Encodes HTA12 a histone H2A protein.; histone H2A 12 (HTA12); FUNCTIONS IN: DNA binding; INVOLVED IN: nucleosome assembly; LOCATED IN: nucleus nucleosome; EXPRESSED IN: 22 plant structures; EXPRESSED DURING: 13 growth stages; CONTAINS InterPro DOMAIN/s: Histone H2A (InterPro:IPR002119) Histone-fold (InterPro:IPR009072) Histone core (InterPro:IPR007125); BEST Arabidopsis thalia…	142	106	15	8	11	13	11	19	22	19	13	12	52	69	52
Sobic.003G350100	PF00125								Core_histone_H2A/H2B/H3/H4								PTHR23428	KOG1744		K11252	GO:0003677.GO:0000786	AT3G45980.1	H2B.HTB9	Histone superfamily protein	LOC_Os08g38300.1	Core histone H2A/H2B/H3/H4 domain containing protein. putative. expressed	Histone_modification__histones				DNA.synthesis/chromatin structure.histone.core.H2A	(at5g59910 : 140.0) HTB4; FUNCTIONS IN: DNA binding; INVOLVED IN: nucleosome assembly; LOCATED IN: nucleolus; EXPRESSED IN: 24 plant structures; EXPRESSED DURING: 13 growth stages; CONTAINS InterPro DOMAIN/s: Histone H2B (InterPro:IPR000558) Histone-fold (InterPro:IPR009072) Histone core (InterPro:IPR007125); BEST Arabidopsis thaliana protein match is: Histone superfamily protein (TAIR:AT3G45980.…	395	270	72	40	45	46	45	66	66	49	58	59	133	133	139
Sobic.002G052800	PF03101	PF10551							FAR1_DNA-binding_domain	MULE_transposase_domain							PTHR31669.PTHR31669:SF52				GO:0006355	AT4G38180.1	FRS5	FAR1-related sequence 5	LOC_Os04g28580.1|LOC_Os06g42420.1	transposon protein. putative. unclassified. expressed	Transcription_factors		FAR1	FAR1-related sequence 5	DNA.unspecified	(at4g38180 : 242.0) FAR1-related sequence 5 (FRS5); FUNCTIONS IN: zinc ion binding; INVOLVED IN: response to red or far red light; LOCATED IN: cellular_component unknown; EXPRESSED IN: 22 plant structures; EXPRESSED DURING: 13 growth stages; CONTAINS InterPro DOMAIN/s: MULE transposase conserved domain (InterPro:IPR018289) Transcription factor FAR1-related (InterPro:IPR004330) Zinc finger PMZ-typ…	32	15	7	7	6	4	4	5	5	5	7	8	10	9	15
Sobic.010G027700	PF02519								Auxin_responsive_protein								PTHR31374.PTHR31374:SF2			K14488	GO:0009733	AT1G75580.1		SAUR-like auxin-responsive protein family	LOC_Os06g04590.1	OsSAUR24 - Auxin-responsive SAUR gene family member. expressed	Auxin		hormone metabolism.auxin.induced-regulated-responsive-activated	(at1g75580 : 87.8) SAUR-like auxin-responsive protein family ; CONTAINS InterPro DOMAIN/s: Auxin responsive SAUR protein (InterPro:IPR003676); BEST Arabidopsis thaliana protein match is: SAUR-like auxin-responsive protein family (TAIR:AT1G19830.1); Has 1403 Blast hits to 1386 proteins in 27 species: Archae - 0; Bacteria - 0; Metazoa - 0; Fungi - 0; Plants - 1402; Viruses - 0; Other Eukaryotes - 1…	hormone metabolism.auxin.induced-regulated-responsive-activated	(at1g75580 : 87.8) SAUR-like auxin-responsive protein family ; CONTAINS InterPro DOMAIN/s: Auxin responsive SAUR protein (InterPro:IPR003676); BEST Arabidopsis thaliana protein match is: SAUR-like auxin-responsive protein family (TAIR:AT1G19830.1); Has 1403 Blast hits to 1386 proteins in 27 species: Archae - 0; Bacteria - 0; Metazoa - 0; Fungi - 0; Plants - 1402; Viruses - 0; Other Eukaryotes - 1…	47	26	4	1	1	1	1	0	1	0	0	0	0	0	0
Sobic.002G128600	PF12697								Alpha/beta_hydrolase_family								PTHR11440.PTHR11440:SF52	KOG2369	2.3.1.43	K06129		AT1G27480.1		alpha/beta-Hydrolases superfamily protein	LOC_Os02g37700.1	lecithin:cholesterol acyltransferase. putative. expressed					lipid metabolism.exotics (steroids squalene etc).phosphatidylcholinesterol O-acyltransferase	(at1g27480 : 252.0) alpha/beta-Hydrolases superfamily protein; FUNCTIONS IN: phosphatidylcholine-sterol O-acyltransferase activity; INVOLVED IN: lipid metabolic process; LOCATED IN: plasma membrane vacuole; EXPRESSED IN: 21 plant structures; EXPRESSED DURING: 13 growth stages; CONTAINS InterPro DOMAIN/s: Lecithin:cholesterol acyltransferase (InterPro:IPR003386); Has 1076 Blast hits to 1070 protei…	12	5	2	1	1	1	0	1	1	1	2	0	1	1	1
Sobic.001G493100	PF14368								Probable_lipid_transfer								PTHR33044.PTHR33044:SF28					AT2G44300.1		Bifunctional inhibitor/lipid-transfer protein/seed storage 2S albumin superfamily protein	LOC_Os03g07100.1	LTPL82 - Protease inhibitor/seed storage/LTP family protein precursor. expressed			misc.protease inhibitor/seed storage/lipid transfer protein (LTP)		lipid metabolism.lipid transfer proteins etc	(at2g44300 : 127.0) Bifunctional inhibitor/lipid-transfer protein/seed storage 2S albumin superfamily protein; FUNCTIONS IN: lipid binding; INVOLVED IN: lipid transport; LOCATED IN: plasma membrane anchored to membrane; EXPRESSED IN: 21 plant structures; EXPRESSED DURING: 13 growth stages; CONTAINS InterPro DOMAIN/s: Bifunctional inhibitor/plant lipid transfer protein/seed storage (InterPro:IPR01…	20	16	9	2	4	0	0	0	0	0	0	0	0	0	0
Sobic.001G035800	PF00403								Heavy-metal-associated_domain								PTHR22814.PTHR22814:SF16	KOG1603			GO:0046872.GO:0030001	AT2G37390.2		Chloroplast-targeted copper chaperone protein	LOC_Os03g60480.1	heavy metal-associated domain containing protein. expressed					metal handling.binding chelation and storage	(at2g37390 : 112.0) Chloroplast-targeted copper chaperone protein; FUNCTIONS IN: metal ion binding; INVOLVED IN: metal ion transport; LOCATED IN: cellular_component unknown; EXPRESSED IN: 12 plant structures; EXPRESSED DURING: 7 growth stages; CONTAINS InterPro DOMAIN/s: Heavy metal transport/detoxification protein (InterPro:IPR006121); BEST Arabidopsis thaliana protein match is: Chloroplast-targ…	28	18	12	7	5	3	3	3	5	6	3	5	6	6	5
Sobic.009G210400	PF00403								Heavy-metal-associated_domain								PTHR22814.PTHR22814:SF104	KOG1603			GO:0046872.GO:0030001	AT3G24450.1		Heavy metal transport/detoxification superfamily protein	LOC_Os05g45820.1	heavy metal-associated domain containing protein. expressed					metal handling.binding chelation and storage	(at3g24450 : 117.0) Heavy metal transport/detoxification superfamily protein ; FUNCTIONS IN: copper ion binding metal ion binding; INVOLVED IN: copper ion transport metal ion transport; LOCATED IN: endomembrane system; EXPRESSED IN: 15 plant structures; EXPRESSED DURING: 8 growth stages; CONTAINS InterPro DOMAIN/s: Heavy metal transport/detoxification protein (InterPro:IPR006121); BEST Arabidopsi…	13	6	7	5	2	4	3	4	4	3	2	2	3	3	3
Sobic.002G123100	PF16499								Alpha_galactosidase_A								PTHR11452.PTHR11452:SF39	KOG2366	3.2.1.22	K07407		AT5G08380.1	AGAL1.AtAGAL1	alpha-galactosidase 1	LOC_Os10g35110.1	alpha-galactosidase precursor. putative. expressed	Raffinose_metabolism		alpha-galactosidase	alpha-galactosidase 1	minor CHO metabolism.galactose.alpha-galactosidases	(at5g08380 : 482.0) alpha-galactosidase 1 (AGAL1); FUNCTIONS IN: alpha-galactosidase activity hydrolase activity hydrolyzing O-glycosyl compounds catalytic activity; INVOLVED IN: carbohydrate metabolic process metabolic process lactose catabolic process; LOCATED IN: apoplast cell wall plant-type cell wall; EXPRESSED IN: 21 plant structures; EXPRESSED DURING: 13 growth stages; CONTAINS InterPro DO…	64	39	30	15	10	13	10	12	14	16	12	14	18	16	20
Sobic.001G452900	PF07983	PF00332							X8_domain	Glycosyl_hydrolases_family_17							PTHR32227.PTHR32227:SF52		3.2.1.39		GO:0005975.GO:0004553	AT2G01630.1		O-Glycosyl hydrolases family 17 protein	LOC_Os03g12140.1	glucan endo-1.3-beta-glucosidase precursor. putative. expressed	Cell_wall		glucan endo-13-beta-glucosidase	O-Glycosyl hydrolases family 17 protein	misc.beta 13 glucan hydrolases.glucan endo-13-beta-glucosidase	(at2g01630 : 602.0) O-Glycosyl hydrolases family 17 protein; FUNCTIONS IN: cation binding hydrolase activity hydrolyzing O-glycosyl compounds catalytic activity; INVOLVED IN: carbohydrate metabolic process; LOCATED IN: plasma membrane anchored to membrane; EXPRESSED IN: 21 plant structures; EXPRESSED DURING: 13 growth stages; CONTAINS InterPro DOMAIN/s: Glycoside hydrolase catalytic core (InterPr…	62	28	13	6	4	10	5	7	7	11	7	9	9	11	13
Sobic.003G019900	PF00657								GDSL-like_Lipase/Acylhydrolase								PTHR22835.PTHR22835:SF211		3.1.1.49		GO:0016788	AT5G45910.1		GDSL-like Lipase/Acylhydrolase superfamily protein	LOC_Os01g11710.1	GDSL-like lipase/acylhydrolase. putative. expressed					misc.GDSL-motif lipase	(at5g45910 : 323.0) GDSL-like Lipase/Acylhydrolase superfamily protein; FUNCTIONS IN: hydrolase activity acting on ester bonds carboxylesterase activity; INVOLVED IN: lipid metabolic process; LOCATED IN: endomembrane system; EXPRESSED IN: 9 plant structures; EXPRESSED DURING: 4 anthesis C globular stage D bilateral stage; CONTAINS InterPro DOMAIN/s: Lipase GDSL (InterPro:IPR001087); BEST Arabidop…	38	21	12	5	4	7	5	5	5	5	2	4	6	7	11
Sobic.004G248100	PF00759								Glycosyl_hydrolase_family_9								PTHR22298.PTHR22298:SF58		3.2.1.4		GO:0005975.GO:0004553	AT1G70710.1	ATGH9B1.CEL1.GH9B1	glycosyl hydrolase 9B1	LOC_Os06g14540.1	endoglucanase. putative. expressed	Cell_wall		endoglucanase	glycosyl hydrolase 9B1	misc.gluco- galacto- and mannosidases.endoglucanase	(at1g70710 : 694.0) endo-14-beta-glucanase. Involved in cell elongation.; glycosyl hydrolase 9B1 (GH9B1); FUNCTIONS IN: cellulase activity hydrolase activity hydrolyzing O-glycosyl compounds; INVOLVED IN: response to cyclopentenone cell wall modification involved in multidimensional cell growth; LOCATED IN: chloroplast; EXPRESSED IN: 20 plant structures; EXPRESSED DURING: 12 growth stages; CONTAI…	21	7	3	1	1	2	1	2	2	2	3	2	3	2	1
Sobic.004G291500	PF00234								Protease_inhibitor/seed_storage/LTP_family								PTHR31731.PTHR31731:SF24					AT4G12520.1		Bifunctional inhibitor/lipid-transfer protein/seed storage 2S albumin superfamily protein	LOC_Os02g44320.1	LTPL113 - Protease inhibitor/seed storage/LTP family protein precursor. expressed			misc.protease inhibitor/seed storage/lipid transfer protein (LTP)		misc.protease inhibitor/seed storage/lipid transfer protein (LTP) family protein	(at2g45180 : 91.7) Bifunctional inhibitor/lipid-transfer protein/seed storage 2S albumin superfamily protein; FUNCTIONS IN: lipid binding; INVOLVED IN: lipid transport; LOCATED IN: chloroplast thylakoid membrane; EXPRESSED IN: 22 plant structures; EXPRESSED DURING: 13 growth stages; CONTAINS InterPro DOMAIN/s: Bifunctional inhibitor/plant lipid transfer protein/seed storage (InterPro:IPR016140) P…	90	38	19	8	4	4	2	4	5	5	4	8	8	11	8
Sobic.001G013400	PF03800								Nuf2_family								PTHR21650	KOG4438			GO:0007067.GO:0000775	AT1G61000.1			LOC_Os03g38010.1	nuf2 family protein. expressed					not assigned.no ontology	(at1g61000 : 135.0) FUNCTIONS IN: molecular_function unknown; INVOLVED IN: mitosis; LOCATED IN: plasma membrane; EXPRESSED IN: cultured cell; CONTAINS InterPro DOMAIN/s: Kinetochore protein Nuf2 (InterPro:IPR005549); Has 50972 Blast hits to 29793 proteins in 2070 species: Archae - 902; Bacteria - 7404; Metazoa - 23628; Fungi - 4156; Plants - 2312; Viruses - 158; Other Eukaryotes - 12412 (source: …	34	17	9	6	5	5	5	7	7	8	8	9	15	14	17
Sobic.006G140100	PF03348								Serine_incorporator_(Serinc)								PTHR10383.PTHR10383:SF23	KOG2592			GO:0016020	AT2G33205.1		Serinc-domain containing serine and sphingolipid biosynthesis protein	LOC_Os04g42720.1	TMS membrane protein/tumour differentially expressed protein. putative. expressed					not assigned.no ontology	(at2g33205 : 422.0) Serinc-domain containing serine and sphingolipid biosynthesis protein; FUNCTIONS IN: molecular_function unknown; INVOLVED IN: biological_process unknown; LOCATED IN: membrane; CONTAINS InterPro DOMAIN/s: TMS membrane protein/tumour differentially expressed protein (InterPro:IPR005016); BEST Arabidopsis thaliana protein match is: Serinc-domain containing serine and sphingolipid…	25	14	12	8	6	5	5	5	5	5	9	7	10	7	7
Sobic.009G254400	PF08263	PF13855							Leucine_rich_repeat_N-terminal_domain	Leucine_rich_repeat							PTHR27000.PTHR27000:SF70				GO:0005515	AT3G17640.1		Leucine-rich repeat (LRR) family protein	LOC_Os06g28480.1	polygalacturonase inhibitor 1 precursor. putative. expressed					not assigned.no ontology	(at3g17640 : 200.0) Leucine-rich repeat (LRR) family protein; CONTAINS InterPro DOMAIN/s: Leucine-rich repeat-containing N-terminal domain type 2 (InterPro:IPR013210) Leucine-rich repeat (InterPro:IPR001611); BEST Arabidopsis thaliana protein match is: Leucine-rich repeat (LRR) family protein (TAIR:AT1G03440.1); Has 49064 Blast hits to 19347 proteins in 858 species: Archae - 12; Bacteria - 2546; …	9	6	3	2	1	1	1	1	2	1	0	1	1	2	2
Sobic.010G147700	PF00400	PF12341							WD_domain_G-beta_repeat	Minichromosome_loss_protein_Mcl1_middle_region							PTHR19932.PTHR19932:SF10			K11274	GO:0005515	AT3G42660.1		transducin family protein / WD-40 repeat family protein	LOC_Os09g06560.1	WD domain. G-beta repeat domain containing protein. expressed					not assigned.no ontology	(at3g42660 : 901.0) transducin family protein / WD-40 repeat family protein; CONTAINS InterPro DOMAIN/s: WD40 repeat 2 (InterPro:IPR019782) WD40 repeat conserved site (InterPro:IPR019775) WD40 repeat (InterPro:IPR001680) WD40 repeat-like-containing domain (InterPro:IPR011046) Protein of unknown function DUF3639 (InterPro:IPR022100) WD40-repeat-containing domain (InterPro:IPR017986) WD40/YVTN repe…	41	17	7	5	4	4	6	7	7	4	8	7	11	10	16
Sobic.009G134000	PF08263	PF13855							Leucine_rich_repeat_N-terminal_domain	Leucine_rich_repeat							PTHR27000.PTHR27000:SF105	KOG0617	2.7.11.1		GO:0005515	AT1G03440.1		Leucine-rich repeat (LRR) family protein	LOC_Os05g33690.3	receptor-like protein kinase precursor. putative. expressed					not assigned.no ontology	(at1g03440 : 462.0) Leucine-rich repeat (LRR) family protein; INVOLVED IN: signal transduction; LOCATED IN: endomembrane system; EXPRESSED IN: 23 plant structures; EXPRESSED DURING: 13 growth stages; CONTAINS InterPro DOMAIN/s: Leucine-rich repeat-containing N-terminal domain type 2 (InterPro:IPR013210) Leucine-rich repeat (InterPro:IPR001611); BEST Arabidopsis thaliana protein match is: RNI-like…	32	25	12	8	8	6	4	5	5	4	6	5	7	7	8
Sobic.004G077100	PF08311								Mad3/BUB1_homology_region_1								PTHR14030			K02178	GO:0007094	AT2G33560.2	BUBR1	BUB1-related (BUB1: budding uninhibited by benzymidazol 1)	LOC_Os02g10020.1	Mad3/BUB1 homology region 1 domain containing protein. expressed					not assigned.no ontology	(at2g33560 : 326.0) Encodes BUBR1. May have the spindle assembly checkpoint protein functions conserved from yeast to humans.; BUB1-related (BUB1: budding uninhibited by benzymidazol 1) (BUBR1); FUNCTIONS IN: molecular_function unknown; INVOLVED IN: mitotic cell cycle spindle assembly checkpoint; LOCATED IN: chromocenter kinetochore; EXPRESSED IN: 13 plant structures; EXPRESSED DURING: 6 growth s…	29	9	2	1	1	1	1	2	2	2	3	2	5	5	8
Sobic.001G439400	PF00331								Glycosyl_hydrolase_family_10								PTHR31490.PTHR31490:SF3		3.2.1.8		GO:0005975.GO:0004553	AT4G38650.1		Glycosyl hydrolase family 10 protein	LOC_Os03g14010.2|LOC_Os03g14010.3	glycosyl hydrolase family 10 protein. putative. expressed					not assigned.no ontology	(at4g38650 : 615.0) Glycosyl hydrolase family 10 protein; FUNCTIONS IN: cation binding hydrolase activity hydrolyzing O-glycosyl compounds catalytic activity; INVOLVED IN: carbohydrate metabolic process; LOCATED IN: endomembrane system; CONTAINS InterPro DOMAIN/s: Glycoside hydrolase family 10 (InterPro:IPR001000) Glycoside hydrolase catalytic core (InterPro:IPR017853) Glycoside hydrolase subgrou…	143	83	83	45	30	52	23	42	44	55	67	81	73	65	63
Sobic.001G189500	PF04030	PF01565							D-arabinono-14-lactone_oxidase	FAD_binding_domain_							PTHR13878.PTHR13878:SF54		1.1.3.8.1.1.3.37		GO:0055114.GO:0016020.GO:0003885.GO:0050660.GO:0016491	AT2G46760.1		D-arabinono-1.4-lactone oxidase family protein	LOC_Os03g36530.1	FAD-binding and arabino-lactone oxidase domains containing protein. putative. expressed					not assigned.no ontology	(at2g46760 : 667.0) D-arabinono-14-lactone oxidase family protein; FUNCTIONS IN: oxidoreductase activity D-arabinono-14-lactone oxidase activity FAD binding catalytic activity; INVOLVED IN: oxidation reduction; LOCATED IN: membrane; EXPRESSED IN: inflorescence meristem sperm cell hypocotyl flower; EXPRESSED DURING: petal differentiation and expansion stage; CONTAINS InterPro DOMAIN/s: D-arabinono…	9	6	4	2	2	2	2	3	3	3	2	2	3	3	3
Sobic.003G179500	PF05786								Condensin_complex_subunit_2								PTHR13108	KOG2328		K06676	GO:0007076.GO:0000796	AT2G32590.1			LOC_Os01g34870.1	expressed protein					not assigned.no ontology	(at2g32590 : 538.0) LOCATED IN: chloroplast; EXPRESSED IN: 17 plant structures; EXPRESSED DURING: 9 growth stages; CONTAINS InterPro DOMAIN/s: Barren (InterPro:IPR008418); Has 467 Blast hits to 447 proteins in 202 species: Archae - 0; Bacteria - 4; Metazoa - 147; Fungi - 168; Plants - 39; Viruses - 1; Other Eukaryotes - 108 (source: NCBI BLink). & (reliability: 1076.0) & (original description: pa…	36	12	4	3	3	3	3	4	5	3	7	7	10	11	18
Sobic.002G390700	PF12330								Haspin_like_kinase_domain								PTHR24419.PTHR24419:SF18	KOG2464	2.7.11.1	K16315		AT1G09450.1		Protein kinase superfamily protein	LOC_Os07g44360.1	serine/threonine-protein kinase Haspin. putative. expressed					not assigned.no ontology	(at1g09450 : 404.0) Protein kinase superfamily protein; FUNCTIONS IN: protein kinase activity ATP binding; INVOLVED IN: protein amino acid phosphorylation N-terminal protein myristoylation; LOCATED IN: cellular_component unknown; EXPRESSED IN: 17 plant structures; EXPRESSED DURING: 11 growth stages; CONTAINS InterPro DOMAIN/s: Protein kinase catalytic domain (InterPro:IPR000719); Has 302 Blast hi…	16	7	3	2	2	2	2	2	2	2	3	3	4	4	6
Sobic.006G138900																	PTHR34287.PTHR34287:SF4					AT4G15140.1			LOC_Os04g42540.1	expressed protein					not assigned.unknown	no hits & (original description: pacid=32762604 transcript=Sobic.006G138900.2 locus=Sobic.006G138900 ID=Sobic.006G138900.2.v3.1 annot-version=v3.1)	12	6	2	1	1	1	1	1	1	1	2	1	3	4	5
Sobic.006G092300																						AT5G10970.1		C2H2 and C2HC zinc fingers superfamily protein	LOC_Os04g36650.1	ZOS4-06 - C2H2 zinc finger protein. expressed					not assigned.unknown	no hits & (original description: pacid=32762944 transcript=Sobic.006G092300.1 locus=Sobic.006G092300 ID=Sobic.006G092300.1.v3.1 annot-version=v3.1)	4	2	2	1	0	0	0	0	0	0	0	0	0	0	0
Sobic.006G100400																	PTHR33735.PTHR33735:SF6								LOC_Os04g37760.1	expressed protein					not assigned.unknown	no hits & (original description: pacid=32761014 transcript=Sobic.006G100400.2 locus=Sobic.006G100400 ID=Sobic.006G100400.2.v3.1 annot-version=v3.1)	5	2	3	2	2	1	2	1	1	2	1	1	1	1	1
Sobic.006G110850	PF02704								Gibberellin_regulated_protein								PTHR23201.PTHR23201:SF18					AT5G14920.1		Gibberellin-regulated family protein	LOC_Os04g39110.1	GASR4 - Gibberellin-regulated GASA/GAST/Snakin family protein precursor. expressed			hormone metabolism.gibberelin.induced-regulated-responsive-activated	(at5g14920 : 67.4) Gibberellin-regulated ; INVOLVED IN: response to gibberellin stimulus; LOCATED IN: endomembrane system; EXPRESSED IN: 22 plant structures; EXPRESSED DURING: 13 growth stages; Has 177972 Blast hits to 67014 proteins in 2759 species: Archae - 778; Bacteria - 39574; Metazoa - 64340; Fungi - 23851; Plants - 18819; Viruses - 6445; Other Eukaryotes - 24165 (source: NCBI BLink). & (re…	not assigned.unknown	no hits & (original description: pacid=32763782 transcript=Sobic.006G110850.1 locus=Sobic.006G110850 ID=Sobic.006G110850.1.v3.1 annot-version=v3.1)	283	188	44	14	17	13	14	16	15	18	12	25	39	80	108
Sobic.006G147900																	PTHR33210.PTHR33210:SF5					AT2G20515.1			LOC_Os04g43670.1	expressed protein					not assigned.unknown	(at2g20515 : 103.0) unknown protein; FUNCTIONS IN: molecular_function unknown; INVOLVED IN: biological_process unknown; LOCATED IN: endomembrane system; EXPRESSED IN: 16 plant structures; EXPRESSED DURING: 7 growth stages; Has 71 Blast hits to 71 proteins in 14 species: Archae - 0; Bacteria - 0; Metazoa - 0; Fungi - 0; Plants - 71; Viruses - 0; Other Eukaryotes - 0 (source: NCBI BLink). & (reliab…	101	44	20	11	9	11	8	13	12	17	13	18	33	43	49
Sobic.005G016300	PF06075								Plant_protein_of_unknown_function_(DUF936)								PTHR31928.PTHR31928:SF3					AT4G13370.1		Plant protein of unknown function (DUF936)	LOC_Os11g02740.1	expressed protein					not assigned.unknown	(at4g13370 : 302.0) Plant protein of unknown function (DUF936); CONTAINS InterPro DOMAIN/s: Protein of unknown function DUF936 plant (InterPro:IPR010341); BEST Arabidopsis thaliana protein match is: Plant protein of unknown function (DUF936) (TAIR:AT3G14170.1); Has 492 Blast hits to 349 proteins in 79 species: Archae - 0; Bacteria - 30; Metazoa - 82; Fungi - 18; Plants - 260; Viruses - 6; Other E…	29	8	2	1	1	2	1	2	2	2	3	2	4	4	7
Sobic.004G215100	PF14383	PF14309							DUF761-associated_sequence_motif	Domain_of_unknown_function_(DUF4378)							PTHR21726.PTHR21726:SF44					AT2G20240.1		Protein of unknown function (DUF3741)	LOC_Os02g40410.1	expressed protein					not assigned.unknown	(at4g28760 : 191.0) Protein of unknown function (DUF3741); CONTAINS InterPro DOMAIN/s: Protein of unknown function DUF3741 (InterPro:IPR022212); BEST Arabidopsis thaliana protein match is: Protein of unknown function (DUF3741) (TAIR:AT2G20240.1); Has 35333 Blast hits to 34131 proteins in 2444 species: Archae - 798; Bacteria - 22429; Metazoa - 974; Fungi - 991; Plants - 531; Viruses - 0; Other Euk…	27	6	4	4	2	2	2	3	3	3	4	4	4	4	7
Sobic.004G229700																	PTHR33109.PTHR33109:SF3					AT5G10310.1			LOC_Os02g51950.1	expressed protein					not assigned.unknown	no hits & (original description: pacid=32745718 transcript=Sobic.004G229700.1 locus=Sobic.004G229700 ID=Sobic.004G229700.1.v3.1 annot-version=v3.1)	5	1	0	0	0	0	0	0	0	1	0	1	0	0	0
Sobic.004G312400	PF03568								Peptidase_family_C50								PTHR12792		3.4.22.49	|K02365	GO:0008233.GO:0006508.GO:0005634	AT4G22970.1	AESP.ESP.RSW4	homolog of separase	LOC_Os02g53120.1	Peptidase family C50. putative. expressed					not assigned.unknown	(at4g22970 : 594.0) Encodes a separase (ESP) homologous to human and mouse separase protein. Separase is a capase family protease required for the release of sister chromatid cohesion during meiosis and mitosis. Arabidopsis separase contains a predicted 2Fe2S-ferredoxin domain that is not present in the proteins of other organisms. Also contains a putative EF-hand calcium binding domain. Mutant s…	14	5	3	3	2	2	2	3	3	2	5	3	3	2	5
Sobic.004G357066																															not assigned.unknown	no hits & (original description: pacid=32746232 transcript=Sobic.004G357066.1 locus=Sobic.004G357066 ID=Sobic.004G357066.1.v3.1 annot-version=v3.1)	27	11	8	6	6	5	6	8	8	4	10	6	5	2	10
Sobic.007G130900																	PTHR31354.PTHR31354:SF4					AT1G70160.1			LOC_Os08g32910.1	expressed protein					not assigned.unknown	(at1g70160 : 739.0) unknown protein; FUNCTIONS IN: molecular_function unknown; INVOLVED IN: biological_process unknown; LOCATED IN: endomembrane system; EXPRESSED IN: 24 plant structures; EXPRESSED DURING: 15 growth stages; BEST Arabidopsis thaliana protein match is: unknown protein (TAIR:AT4G27020.1); Has 108 Blast hits to 108 proteins in 20 species: Archae - 0; Bacteria - 0; Metazoa - 0; Fungi …	28	20	24	9	7	5	3	5	6	6	10	10	13	12	14
Sobic.009G229100																	PTHR38524					AT5G11550.1		ARM repeat superfamily protein	LOC_Os05g48580.1	expressed protein					not assigned.unknown	no hits & (original description: pacid=32737834 transcript=Sobic.009G229100.1 locus=Sobic.009G229100 ID=Sobic.009G229100.1.v3.1 annot-version=v3.1)	4	4	1	1	1	1	0	1	1	1	0	0	1	1	1
Sobic.010G011001																															not assigned.unknown	no hits & (original description: pacid=32725753 transcript=Sobic.010G011001.1 locus=Sobic.010G011001 ID=Sobic.010G011001.1.v3.1 annot-version=v3.1)	14	8	7	3	2	2	2	2	2	2	2	4	2	1	3
Sobic.010G048966																															not assigned.unknown	no hits & (original description: pacid=32724927 transcript=Sobic.010G048966.1 locus=Sobic.010G048966 ID=Sobic.010G048966.1.v3.1 annot-version=v3.1)	18	11	8	6	3	3	1	2	3	3	3	5	6	10	14
Sobic.008G035400	PF07876								Stress_responsive_A/B_Barrel_Domain								PTHR33178.PTHR33178:SF4					AT5G22580.1		Stress responsive A/B Barrel Domain	LOC_Os11g05290.1	stress responsive A/B Barrel domain containing protein. expressed					not assigned.unknown	no hits & (original description: pacid=32742546 transcript=Sobic.008G035400.1 locus=Sobic.008G035400 ID=Sobic.008G035400.1.v3.1 annot-version=v3.1)	2072	1354	558	214	250	187	271	233	197	103	80	58	122	194	416
Sobic.008G008000																									LOC_Os04g52660.2	expressed protein					not assigned.unknown	no hits & (original description: pacid=32741387 transcript=Sobic.008G008000.1 locus=Sobic.008G008000 ID=Sobic.008G008000.1.v3.1 annot-version=v3.1)| no hits & (original description: pacid=32741388 transcript=Sobic.008G008000.2 locus=Sobic.008G008000 ID=Sobic.008G008000.2.v3.1 annot-version=v3.1)	10	3	1	0	0	0	0	0	0	0	0	0	0	0	0
Sobic.008G034700	PF06404								Phytosulfokine_precursor_protein_(PSK)								PTHR33285.PTHR33285:SF2				GO:0008283.GO:0008083.GO:0005576	AT3G44735.2	ATPSK3.PSK1.PSK3	PHYTOSULFOKINE 3 PRECURSOR	LOC_Os12g05260.1	phytosulfokines precursor. putative. expressed					not assigned.unknown	no hits & (original description: pacid=32741321 transcript=Sobic.008G034700.1 locus=Sobic.008G034700 ID=Sobic.008G034700.1.v3.1 annot-version=v3.1)	100	72	51	27	20	21	12	19	20	23	22	31	37	42	34
Sobic.008G042200	PF04844								Transcriptional_repressor_ovate								PTHR33057.PTHR33057:SF30					AT3G52525.1	ATOFP6.OFP6	ovate family protein 6	LOC_Os12g06160.1	DUF623 domain containing protein. expressed					not assigned.unknown	no hits & (original description: pacid=32741640 transcript=Sobic.008G042200.1 locus=Sobic.008G042200 ID=Sobic.008G042200.1.v3.1 annot-version=v3.1)	4	1	1	0	0	0	0	0	0	0	0	0	0	0	0
Sobic.009G110100																						AT5G49170.1			LOC_Os05g29080.1	expressed protein					not assigned.unknown	no hits & (original description: pacid=32735667 transcript=Sobic.009G110100.1 locus=Sobic.009G110100 ID=Sobic.009G110100.1.v3.1 annot-version=v3.1)| no hits & (original description: pacid=32735668 transcript=Sobic.009G110100.2 locus=Sobic.009G110100 ID=Sobic.009G110100.2.v3.1 annot-version=v3.1)| no hits & (original description: pacid=32735666 transcript=Sobic.009G110100.3 locus=Sobic.009G110100 …	10	4	1	1	0	1	0	1	1	0	1	1	1	1	1
Sobic.008G093600																	PTHR31358.PTHR31358:SF9					AT3G27350.1			LOC_Os12g17530.1	expressed protein					not assigned.unknown	(at3g27350 : 82.8) unknown protein; FUNCTIONS IN: molecular_function unknown; INVOLVED IN: biological_process unknown; EXPRESSED IN: 24 plant structures; EXPRESSED DURING: 15 growth stages; BEST Arabidopsis thaliana protein match is: unknown protein (TAIR:AT5G40700.1). & (reliability: 165.6) & (original description: pacid=32742462 transcript=Sobic.008G093600.1 locus=Sobic.008G093600 ID=Sobic.008G…	9	5	1	1	0	0	0	1	0	0	1	0	1	1	1
Sobic.008G136900																	PTHR36375.PTHR36375:SF2					AT3G55420.1			LOC_Os12g38320.1	expressed protein					not assigned.unknown	(at3g55420 : 190.0) unknown protein; Has 21 Blast hits to 21 proteins in 8 species: Archae - 0; Bacteria - 0; Metazoa - 0; Fungi - 0; Plants - 21; Viruses - 0; Other Eukaryotes - 0 (source: NCBI BLink). & (reliability: 380.0) & (original description: pacid=32743157 transcript=Sobic.008G136900.1 locus=Sobic.008G136900 ID=Sobic.008G136900.1.v3.1 annot-version=v3.1)	10	7	4	2	1	1	0	1	1	1	1	1	1	1	2
Sobic.004G095200	PF03568								Peptidase_family_C50								PTHR12792		3.4.22.49	K02365	GO:0008233.GO:0006508.GO:0005634	AT4G22970.1	AESP.ESP.RSW4	homolog of separase	LOC_Os02g53120.1	Peptidase family C50. putative. expressed					not assigned.unknown	(at4g22970 : 911.0) Encodes a separase (ESP) homologous to human and mouse separase protein. Separase is a capase family protease required for the release of sister chromatid cohesion during meiosis and mitosis. Arabidopsis separase contains a predicted 2Fe2S-ferredoxin domain that is not present in the proteins of other organisms. Also contains a putative EF-hand calcium binding domain. Mutant s…	13	5	3	2	2	2	2	2	3	1	4	2	3	2	4
Sobic.001G398400	PF14383	PF14309							DUF761-associated_sequence_motif	Domain_of_unknown_function_(DUF4378)							PTHR21726.PTHR21726:SF29					AT3G58650.1			LOC_Os03g19080.3	expressed protein					not assigned.unknown	(at3g58650 : 150.0) unknown protein; FUNCTIONS IN: molecular_function unknown; INVOLVED IN: biological_process unknown; LOCATED IN: plasma membrane; EXPRESSED IN: 14 plant structures; EXPRESSED DURING: 8 growth stages; BEST Arabidopsis thaliana protein match is: unknown protein (TAIR:AT5G26910.1); Has 2350 Blast hits to 1412 proteins in 248 species: Archae - 0; Bacteria - 487; Metazoa - 577; Fung…	70	26	10	8	9	11	11	13	13	9	17	14	20	16	28
Sobic.004G056600	PF14303								No_apical_meristem-associated_C-terminal_domain								PTHR11260.PTHR11260:SF120		2.5.1.18|			AT5G41220.1|AT4G10230.1	ATGSTT3.GST10C.GSTT3|	glutathione S-transferase THETA 3|	LOC_Os10g24040.1|LOC_Os02g25850.1	transposon protein. putative. Pong sub-class. expressed					not assigned.unknown	no hits & (original description: pacid=32744403 transcript=Sobic.004G056600.1 locus=Sobic.004G056600 ID=Sobic.004G056600.1.v3.1 annot-version=v3.1)| no hits & (original description: pacid=32744404 transcript=Sobic.004G056600.2 locus=Sobic.004G056600 ID=Sobic.004G056600.2.v3.1 annot-version=v3.1)| no hits & (original description: pacid=32744402 transcript=Sobic.004G056600.3 locus=Sobic.004G056600 …	5	2	1	0	0	0	0	0	0	0	0	1	1	1	1
Sobic.001G046400	PF04862								Protein_of_unknown_function_(DUF642)								PTHR31265.PTHR31265:SF2					AT3G08030.1		Protein of unknown function. DUF642	LOC_Os03g59300.1	expressed protein					not assigned.unknown	(at3g08030 : 395.0) Protein of unknown function DUF642; FUNCTIONS IN: molecular_function unknown; INVOLVED IN: biological_process unknown; LOCATED IN: cell wall; EXPRESSED IN: 22 plant structures; EXPRESSED DURING: 14 growth stages; CONTAINS InterPro DOMAIN/s: Protein of unknown function DUF642 (InterPro:IPR006946); BEST Arabidopsis thaliana protein match is: Protein of unknown function DUF642 (T…	182	111	39	13	16	13	9	16	18	21	16	21	37	56	56
Sobic.001G106500																	PTHR33109.PTHR33109:SF1					AT4G37810.1			LOC_Os03g51660.1	expressed protein					not assigned.unknown	no hits & (original description: pacid=32755602 transcript=Sobic.001G106500.1 locus=Sobic.001G106500 ID=Sobic.001G106500.1.v3.1 annot-version=v3.1)	5	2	2	1	1	1	1	1	1	1	1	1	1	2	2
Sobic.001G171001	PF10440								Ubiquitin-binding_WIYLD_domain												GO:0018024										not assigned.unknown	no hits & (original description: pacid=32753941 transcript=Sobic.001G171001.1 locus=Sobic.001G171001 ID=Sobic.001G171001.1.v3.1 annot-version=v3.1)| no hits & (original description: pacid=32753942 transcript=Sobic.001G171001.2 locus=Sobic.001G171001 ID=Sobic.001G171001.2.v3.1 annot-version=v3.1)	5	4	2	0	0	1	1	1	1	0	1	1	1	3	1
Sobic.001G230300	PF07557								Shugoshin_C_terminus								PTHR34373.PTHR34373:SF1				GO:0045132.GO:0005634.GO:0000775	AT5G04320.2		Shugoshin C terminus	LOC_Os10g31930.1	shugoshin-1. putative. expressed					not assigned.unknown	no hits & (original description: pacid=32753926 transcript=Sobic.001G230300.1 locus=Sobic.001G230300 ID=Sobic.001G230300.1.v3.1 annot-version=v3.1)	47	16	4	2	2	2	2	4	4	5	5	8	11	10	13
Sobic.001G284900																	PTHR28039.PTHR28039:SF2					AT5G66230.1		Chalcone-flavanone isomerase family protein	LOC_Os10g42660.1	expressed protein					not assigned.unknown	(at5g66230 : 88.2) Chalcone-flavanone isomerase family protein; FUNCTIONS IN: chalcone isomerase activity intramolecular lyase activity; INVOLVED IN: cellular amino acid derivative biosynthetic process flavonoid biosynthetic process; EXPRESSED IN: 18 plant structures; EXPRESSED DURING: 8 growth stages; CONTAINS InterPro DOMAIN/s: Chalcone isomerase subgroup (InterPro:IPR003466) Chalcone isomerase…	25	10	2	1	1	1	1	2	2	3	3	3	6	5	8
Sobic.001G330850																															not assigned.unknown	no hits & (original description: pacid=32753213 transcript=Sobic.001G330850.1 locus=Sobic.001G330850 ID=Sobic.001G330850.1.v3.1 annot-version=v3.1)	79	46	41	22	12	18	8	8	9	9	8	10	11	10	11
Sobic.002G216600	PF00631|								GGL_domain|								PTHR32378.PTHR32378:SF9				GO:0007186.GO:0005834.GO:0004871|	AT5G20635.1			LOC_Os09g26999.1	keratin-associated protein 5-4. putative. expressed					not assigned.unknown	no hits & (original description: pacid=32765199 transcript=Sobic.002G216600.1 locus=Sobic.002G216600 ID=Sobic.002G216600.1.v3.1 annot-version=v3.1)| no hits & (original description: pacid=32765200 transcript=Sobic.002G216600.2 locus=Sobic.002G216600 ID=Sobic.002G216600.2.v3.1 annot-version=v3.1)	96	61	32	20	17	12	9	8	8	9	10	11	12	8	8
Sobic.002G221100																	PTHR33237.PTHR33237:SF9					AT3G14760.1			LOC_Os02g21640.1	expressed protein					not assigned.unknown	no hits & (original description: pacid=32769851 transcript=Sobic.002G221100.1 locus=Sobic.002G221100 ID=Sobic.002G221100.1.v3.1 annot-version=v3.1)	17	13	10	5	3	3	2	3	4	5	3	4	8	10	13
Sobic.003G300701																															not assigned.unknown	no hits & (original description: pacid=32728861 transcript=Sobic.003G300701.1 locus=Sobic.003G300701 ID=Sobic.003G300701.1.v3.1 annot-version=v3.1)	182	87	20	7	7	11	8	17	18	22	19	22	53	78	69
Sobic.003G367401																															not assigned.unknown	no hits & (original description: pacid=32728496 transcript=Sobic.003G367401.1 locus=Sobic.003G367401 ID=Sobic.003G367401.1.v3.1 annot-version=v3.1)	146	110	18	9	11	13	12	23	26	15	23	20	64	88	66
Sobic.003G390300	PF04484								QWRF_family								PTHR31807.PTHR31807:SF6					AT2G44190.1	EDE1	Family of unknown function (DUF566)	LOC_Os09g11440.2	expressed protein					not assigned.unknown	(at3g60000 : 118.0) Family of unknown function (DUF566) ; INVOLVED IN: biological_process unknown; LOCATED IN: chloroplast; CONTAINS InterPro DOMAIN/s: Protein of unknown function DUF566 (InterPro:IPR007573); BEST Arabidopsis thaliana protein match is: Family of unknown function (DUF566) (TAIR:AT2G44190.1); Has 30201 Blast hits to 17322 proteins in 780 species: Archae - 12; Bacteria - 1396; Metaz…	6	2	1	0	0	0	0	0	0	0	1	1	1	1	1
Sobic.003G406500																	PTHR35132.PTHR35132:SF2					AT4G22190.1			LOC_Os01g69290.1	antifreeze glycoprotein. putative. expressed					not assigned.unknown	no hits & (original description: pacid=32728871 transcript=Sobic.003G406500.1 locus=Sobic.003G406500 ID=Sobic.003G406500.1.v3.1 annot-version=v3.1)	14	8	4	3	1	3	1	2	2	2	1	2	2	3	4
Sobic.003G443800	PF08137								DVL_family								PTHR33102.PTHR33102:SF4					AT2G39705.1	DVL11.RTFL8	ROTUNDIFOLIA like 8	LOC_Os03g16600.1	expressed protein					not assigned.unknown	no hits & (original description: pacid=32728541 transcript=Sobic.003G443800.1 locus=Sobic.003G443800 ID=Sobic.003G443800.1.v3.1 annot-version=v3.1)	6	2	0	0	0	0	0	0	0	0	0	0	0	0	0
Sobic.003G113500																									LOC_Os01g14850.1	MFS18 protein precursor. putative. expressed					not assigned.unknown	no hits & (original description: pacid=32732924 transcript=Sobic.003G113500.1 locus=Sobic.003G113500 ID=Sobic.003G113500.1.v3.1 annot-version=v3.1)	119	82	28	3	4	3	0	1	1	1	1	1	3	2	2
Sobic.003G084100	PF05553								Cotton_fibre_expressed_protein													AT5G38700.1			LOC_Os01g04170.1	expressed protein					not assigned.unknown	no hits & (original description: pacid=32732510 transcript=Sobic.003G084100.1 locus=Sobic.003G084100 ID=Sobic.003G084100.1.v3.1 annot-version=v3.1)	71	27	4	2	1	3	2	5	4	3	5	5	9	15	15
Sobic.003G047200																	PTHR33427.PTHR33427:SF2					AT3G15550.1			LOC_Os01g08150.1	expressed protein					not assigned.unknown	(at3g15550 : 446.0) unknown protein; Has 25732 Blast hits to 16979 proteins in 961 species: Archae - 144; Bacteria - 1801; Metazoa - 12681; Fungi - 1868; Plants - 912; Viruses - 94; Other Eukaryotes - 8232 (source: NCBI BLink). & (reliability: 892.0) & (original description: pacid=32734024 transcript=Sobic.003G047200.1 locus=Sobic.003G047200 ID=Sobic.003G047200.1.v3.1 annot-version=v3.1)	72	24	5	2	2	3	3	5	5	6	9	7	15	13	22
Sobic.002G339900	PF14364	PF05553							Domain_of_unknown_function_(DUF4408)	Cotton_fibre_expressed_protein							PTHR33098.PTHR33098:SF11					AT1G61260.1		Protein of unknown function (DUF761)	LOC_Os07g37620.1	fiber expressed protein. putative. expressed					not assigned.unknown	(at1g61260 : 120.0) Protein of unknown function (DUF761); FUNCTIONS IN: molecular_function unknown; INVOLVED IN: biological_process unknown; LOCATED IN: endomembrane system; EXPRESSED IN: 12 plant structures; EXPRESSED DURING: 7 growth stages; CONTAINS InterPro DOMAIN/s: Protein of unknown function DUF761 plant (InterPro:IPR008480); BEST Arabidopsis thaliana protein match is: Protein of unknown f…	7	6	4	2	1	2	1	1	1	2	1	1	3	4	4
Sobic.002G259200	PF01190								Pollen_protein_Ole_e_1_like								PTHR31614.PTHR31614:SF3					AT5G13140.1		Pollen Ole e 1 allergen and extensin family protein	LOC_Os09g32988.1	POEI18 - Pollen Ole e I allergen and extensin family protein precursor. expressed					not assigned.unknown	(at5g13140 : 102.0) Pollen Ole e 1 allergen and extensin family protein; CONTAINS InterPro DOMAIN/s: Pollen Ole e 1 allergen/extensin (InterPro:IPR006041); BEST Arabidopsis thaliana protein match is: Pollen Ole e 1 allergen and extensin family protein (TAIR:AT3G26960.1); Has 1807 Blast hits to 1807 proteins in 277 species: Archae - 0; Bacteria - 0; Metazoa - 736; Fungi - 347; Plants - 385; Viruse…	22	12	8	4	3	4	3	4	4	5	3	4	7	8	10
Sobic.002G286100	PF03398								Regulator_of_Vps4_activity_in_the_MVB_pathway								PTHR12161.PTHR12161:SF19					AT4G35730.1		Regulator of Vps4 activity in the MVB pathway protein	LOC_Os09g37510.1	DUF292 domain containing protein. expressed					not assigned.unknown	(at4g35730 : 277.0) Regulator of Vps4 activity in the MVB pathway protein; CONTAINS InterPro DOMAIN/s: Protein of unknown function DUF292 eukaryotic (InterPro:IPR005061); BEST Arabidopsis thaliana protein match is: Regulator of Vps4 activity in the MVB pathway protein (TAIR:AT1G34220.2); Has 794 Blast hits to 754 proteins in 186 species: Archae - 0; Bacteria - 4; Metazoa - 200; Fungi - 205; Plant…	83	35	17	12	10	11	12	14	15	18	24	27	36	32	35
Sobic.002G296000																	PTHR31355.PTHR31355:SF5					AT2G07170.1		ARM repeat superfamily protein	LOC_Os09g38710.2	HEAT repeat family protein. putative. expressed					not assigned.unknown	(at2g07170 : 455.0) ARM repeat superfamily protein; FUNCTIONS IN: binding; INVOLVED IN: intracellular protein transport vesicle-mediated transport; LOCATED IN: membrane coat; EXPRESSED IN: 13 plant structures; EXPRESSED DURING: 7 growth stages; CONTAINS InterPro DOMAIN/s: Armadillo-type fold (InterPro:IPR016024) Clathrin/coatomer adaptor adaptin-like N-terminal (InterPro:IPR002553); BEST Arabidop…	76	30	16	15	12	14	13	21	21	17	31	32	38	32	45
Sobic.002G360500	PF04788								Protein_of_unknown_function_(DUF620)								PTHR31300.PTHR31300:SF5					AT3G19540.1		Protein of unknown function (DUF620)	LOC_Os07g40150.1	expressed protein					not assigned.unknown	(at3g19540 : 556.0) Protein of unknown function (DUF620); FUNCTIONS IN: molecular_function unknown; INVOLVED IN: biological_process unknown; LOCATED IN: plasma membrane; EXPRESSED IN: 21 plant structures; EXPRESSED DURING: 13 growth stages; CONTAINS InterPro DOMAIN/s: Protein of unknown function DUF620 (InterPro:IPR006873); BEST Arabidopsis thaliana protein match is: Protein of unknown function (…	32	20	14	9	7	9	6	8	9	11	6	9	10	10	12
Sobic.006G153500	PF00450								Serine_carboxypeptidase								PTHR11802.PTHR11802:SF15	KOG1282	3.4.16.6	K16297	GO:0006508.GO:0004185	AT5G08260.1	scpl35	serine carboxypeptidase-like 35	LOC_Os04g44410.1	OsSCP25 - Putative Serine Carboxypeptidase homologue. expressed					protein.degradation.serine protease	(at5g08260 : 463.0) serine carboxypeptidase-like 35 (scpl35); FUNCTIONS IN: serine-type carboxypeptidase activity; INVOLVED IN: proteolysis; LOCATED IN: endomembrane system; EXPRESSED IN: 22 plant structures; EXPRESSED DURING: 13 growth stages; CONTAINS InterPro DOMAIN/s: Peptidase S10 serine carboxypeptidase (InterPro:IPR001563) Peptidase S10 serine carboxypeptidase active site (InterPro:IPR0182…	22	14	4	2	3	3	3	4	4	5	4	4	5	8	9
Sobic.004G217450	PF17123	PF14624	PF00092						RING-like_zinc_finger	VWA_/_Hh__protein_intein-like	von_Willebrand_factor_type_A_domain						PTHR10579.PTHR10579:SF49	KOG1493				AT5G60710.1		Zinc finger (C3HC4-type RING finger) family protein	LOC_Os02g40664.1	zinc finger family protein. putative. expressed					protein.degradation.ubiquitin.E3.RING	(at5g60710 : 575.0) Zinc finger (C3HC4-type RING finger) family protein; FUNCTIONS IN: ubiquitin-protein ligase activity zinc ion binding; INVOLVED IN: N-terminal protein myristoylation; LOCATED IN: plasma membrane; EXPRESSED IN: 24 plant structures; EXPRESSED DURING: 15 growth stages; CONTAINS InterPro DOMAIN/s: Zinc finger RING-type (InterPro:IPR001841) Zinc finger C3HC4 RING-type (InterPro:IPR…	45	31	24	12	13	8	11	12	10	7	14	11	10	7	8
Sobic.002G160800	PF12678								RING-H2_zinc_finger_domain								PTHR10579.PTHR10579:SF47				GO:0008270	AT1G08050.1		Zinc finger (C3HC4-type RING finger) family protein	LOC_Os09g12720.1	zinc finger. C3HC4 type domain containing protein. expressed					protein.degradation.ubiquitin.E3.RING	(at3g54780 : 141.0) Zinc finger (C3HC4-type RING finger) family protein; FUNCTIONS IN: ubiquitin-protein ligase activity zinc ion binding; CONTAINS InterPro DOMAIN/s: Zinc finger RING-type (InterPro:IPR001841) Zinc finger C3HC4 RING-type (InterPro:IPR018957) von Willebrand factor type A (InterPro:IPR002035); BEST Arabidopsis thaliana protein match is: Zinc finger (C3HC4-type RING finger) family p…	54	20	11	7	4	5	3	5	5	7	5	11	10	9	11
Sobic.001G345200	PF00646								F-box_domain								PTHR32133.PTHR32133:SF90				GO:0005515	AT4G33160.1		F-box family protein	LOC_Os03g28130.1	OsFBX94 - F-box domain containing protein. expressed					protein.degradation.ubiquitin.E3.SCF.FBOX	(at4g33160 : 255.0) F-box family protein; CONTAINS InterPro DOMAIN/s: F-box domain cyclin-like (InterPro:IPR001810) F-box domain Skp2-like (InterPro:IPR022364); BEST Arabidopsis thaliana protein match is: Galactose oxidase/kelch repeat superfamily protein (TAIR:AT1G27340.1); Has 30201 Blast hits to 17322 proteins in 780 species: Archae - 12; Bacteria - 1396; Metazoa - 17338; Fungi - 3422; Plants …	6	4	2	1	1	1	1	1	2	2	2	1	2	2	2
Sobic.001G078600	PF14531								Kinase-like								PTHR24350.PTHR24350:SF7	KOG0580	2.7.11.1	K08850	GO:0007049.GO:0004672.GO:0032465.GO:0007059.GO:0000278.GO:0000226	AT2G45490.1	AtAUR3.AUR3	ataurora3	LOC_Os03g55620.3	CAMK_CAMK_like_Aur_like.2 - CAMK includes calcium/calmodulin depedent protein kinases. expressed					protein.postranslational modification	(at2g45490 : 414.0) Encodes a member of a family of Ser/Thr kinases whose activities peak during cell division. Transcripts are abundant in tissues rich in dividing cells like roots and flowers but are low or absent in fully expanded leaves and stems. In interphase cells the protein is predominantly nuclear. During mitosis the protein associates with plant-specific cytoskeletal structures (prepro…	31	11	3	2	1	2	1	3	2	2	4	3	7	8	14
Sobic.002G408000	PF07765								KIP1-like_protein								PTHR32258					AT1G03470.2|AT1G03470.1		Kinase interacting (KIP1-like) family protein	LOC_Os07g47090.2|LOC_Os07g47090.1	KIP1. putative. expressed					protein.postranslational modification	(at1g03470 : 116.0) Kinase interacting (KIP1-like) family protein; CONTAINS InterPro DOMAIN/s: KIP1-like (InterPro:IPR011684); BEST Arabidopsis thaliana protein match is: Kinase interacting (KIP1-like) family protein (TAIR:AT2G47920.1); Has 35333 Blast hits to 34131 proteins in 2444 species: Archae - 798; Bacteria - 22429; Metazoa - 974; Fungi - 991; Plants - 531; Viruses - 0; Other Eukaryotes - …	47	19	4	2	1	2	2	4	4	4	5	7	13	14	19
Sobic.003G024400	PF14531	PF03822							Kinase-like	NAF_domain							PTHR24347.PTHR24347:SF212	KOG0583	2.7.11.1		GO:0007165	AT5G45820.1	CIPK20.PKS18.SnRK3.6	CBL-interacting protein kinase 20	LOC_Os01g10890.1	CAMK_KIN1/SNF1/Nim1_like.8 - CAMK includes calcium/calmodulin depedent protein kinases. expressed					protein.postranslational modification	(at5g45820 : 573.0) Encodes a CBL-interacting serine/threonine protein kinase comprised of an N-terminal kinase catalytic domain similar to SNF1/AMPK and a unique C-terminal regulatory domain.; CBL-interacting protein kinase 20 (CIPK20); CONTAINS InterPro DOMAIN/s: Protein kinase ATP binding site (InterPro:IPR017441) Serine/threonine-protein kinase domain (InterPro:IPR002290) NAF/FISL domain (Int…	10	6	1	2	2	1	1	2	1	1	3	1	1	1	1
Sobic.009G117100	PF07714|PF00069								Protein_tyrosine_and_serine/threonine_kinase|Protein_kinase_domain								PTHR27003.PTHR27003:SF103	KOG1187	2.7.11.1	K04730|	GO:0006468.GO:0004672|GO:0006468.GO:0005524.GO:0004672	AT3G26700.1		Protein kinase superfamily protein	LOC_Os05g30820.1	protein kinase. putative. expressed					protein.postranslational modification.kinase.receptor like cytoplasmatic kinase IX	(at3g26700 : 355.0) Protein kinase superfamily protein; FUNCTIONS IN: protein serine/threonine kinase activity protein kinase activity kinase activity ATP binding; INVOLVED IN: protein amino acid phosphorylation; LOCATED IN: plasma membrane; EXPRESSED IN: 23 plant structures; EXPRESSED DURING: 13 growth stages; CONTAINS InterPro DOMAIN/s: Protein kinase ATP binding site (InterPro:IPR017441) Serin…	51	19	21	13	5	6	5	6	5	5	6	6	6	4	5
Sobic.009G255000	PF07714								Protein_tyrosine_and_serine/threonine_kinase								PTHR27001.PTHR27001:SF197	KOG1187	2.7.11.1		GO:0006468.GO:0004672	AT5G15080.1		Protein kinase superfamily protein	LOC_Os01g40590.1	tyrosine protein kinase domain containing protein. putative. expressed					protein.postranslational modification.kinase.receptor like cytoplasmatic kinase VII	(at5g15080 : 533.0) Protein kinase superfamily protein; FUNCTIONS IN: protein serine/threonine kinase activity protein kinase activity kinase activity ATP binding; INVOLVED IN: protein amino acid phosphorylation N-terminal protein myristoylation; LOCATED IN: plasma membrane; CONTAINS InterPro DOMAIN/s: Protein kinase ATP binding site (InterPro:IPR017441) Protein kinase catalytic domain (InterPro:…	9	4	2	1	1	1	1	2	1	1	2	2	2	2	2
Sobic.006G069000	PF00111								2Fe-2S_iron-sulfur_cluster_binding_domain								PTHR19370.PTHR19370:SF96			K02639	GO:0051536.GO:0009055	AT2G27510.1	ATFD3.FD3	ferredoxin 3	LOC_Os04g33630.1	2Fe-2S iron-sulfur cluster binding domain containing protein. expressed	Photosynthesis		2Fe-2S iron-sulfur cluster binding domain containing protein	ferredoxin 3	PS.lightreaction.other electron carrier (ox/red).ferredoxin	(at2g27510 : 147.0) ferredoxin 3 (FD3); FUNCTIONS IN: electron carrier activity iron-sulfur cluster binding 2 iron 2 sulfur cluster binding; INVOLVED IN: electron transport chain; LOCATED IN: chloroplast; EXPRESSED IN: 22 plant structures; EXPRESSED DURING: 13 growth stages; CONTAINS InterPro DOMAIN/s: 2Fe-2S ferredoxin iron-sulphur binding site (InterPro:IPR006058) Ferredoxin (InterPro:IPR001041…	17	8	6	4	3	3	2	2	3	4	3	4	4	6	7
Sobic.010G171800	PF07732|PF07731	PF07731|PF00394	PF00394|						Multicopper_oxidase	Multicopper_oxidase	Multicopper_oxidase|						PTHR11709.PTHR11709:SF97	KOG1263|	1.10.3.3	K00423|	GO:0005507.GO:0055114.GO:0016491|GO:0055114.GO:0016491.GO:0005507	AT5G21105.1|AT5G21105.2		Plant L-ascorbate oxidase	LOC_Os06g37080.1	L-ascorbate oxidase precursor. putative. expressed					redox.ascorbate and glutathione.ascorbate	(at5g21105 : 711.0) Plant L-ascorbate oxidase; FUNCTIONS IN: oxidoreductase activity L-ascorbate oxidase activity copper ion binding; INVOLVED IN: oxidation reduction; EXPRESSED IN: 23 plant structures; EXPRESSED DURING: 13 growth stages; CONTAINS InterPro DOMAIN/s: Multicopper oxidase type 2 (InterPro:IPR011706) Multicopper oxidase type 3 (InterPro:IPR011707) Cupredoxin (InterPro:IPR008972) L-as…	27	21	9	7	6	6	4	7	6	5	9	5	7	7	7
Sobic.001G214000	PF02170	PF00270	PF00271	PF03368	PF00636				PAZ_domain	DEAD/DEAH_box_helicase	Helicase_conserved_C-terminal_domain	Dicer_dimerisation_domain	Ribonuclease_III_domain				PTHR14950.PTHR14950:SF31	KOG0701	3.1.26.3	K11592	GO:0005515.GO:0005524.GO:0003676.GO:0016891.GO:0006396.GO:0004525.GO:0003723	AT3G43920.2	ATDCL3.DCL3	dicer-like 3	LOC_Os10g34430.1	Dicer. putative. expressed					RNA.processing.degradation dicer	(at3g43920 : 1093.0) Encodes a ribonuclease III family protein that is required for endogenous RDR2-dependent siRNA (but not miRNA) formation.; dicer-like 3 (DCL3); CONTAINS InterPro DOMAIN/s: DNA/RNA helicase DEAD/DEAH box type N-terminal (InterPro:IPR011545) DEAD-like helicase N-terminal (InterPro:IPR014001) Argonaute/Dicer protein PAZ (InterPro:IPR003100) DNA/RNA helicase C-terminal (InterPro:…	9	5	6	5	4	4	2	4	3	3	4	3	2	1	2
Sobic.001G448000	PF00847								AP2_domain								PTHR32467.PTHR32467:SF11			K09285	GO:0006355.GO:0003700.GO:0007275	AT4G37750.1	ANT.CKC.CKC1.DRG	Integrase-type DNA-binding superfamily protein	LOC_Os03g12950.1	AP2-like ethylene-responsive transcription factor AINTEGUMENTA. putative. expressed	Transcription_factors		AP2-like ethylene-responsive transcription factor AINTEGUMENTA	Integrase-type DNA-binding super	RNA.regulation of transcription.AP2/EREBP APETALA2/Ethylene-responsive element binding protein family	(at4g37750 : 323.0) ANT is required for control of cell proliferation and encodes a putative transcriptional regulator similar to AP2. Loss of function alleles have reduced fertility abnormal ovules and abnormal lateral organs. Expressed specifically in the chalaza and in floral organ primordia.; AINTEGUMENTA (ANT); CONTAINS InterPro DOMAIN/s: DNA-binding integrase-type (InterPro:IPR016177) Patho…	4	1	0	0	0	0	0	0	0	0	0	0	0	0	0
Sobic.002G022600	PF00847								AP2_domain								PTHR32467.PTHR32467:SF26			K09285|	GO:0006355.GO:0003700.GO:0007275	AT4G37750.1	ANT.CKC.CKC1.DRG	Integrase-type DNA-binding superfamily protein	LOC_Os03g56050.1	AP2-like ethylene-responsive transcription factor AINTEGUMENTA. putative. expressed	Transcription_factors		AP2-like ethylene-responsive transcription factor AINTEGUMENTA	Integrase-type DNA-binding super	RNA.regulation of transcription.AP2/EREBP APETALA2/Ethylene-responsive element binding protein family	(at4g37750 : 367.0) ANT is required for control of cell proliferation and encodes a putative transcriptional regulator similar to AP2. Loss of function alleles have reduced fertility abnormal ovules and abnormal lateral organs. Expressed specifically in the chalaza and in floral organ primordia.; AINTEGUMENTA (ANT); CONTAINS InterPro DOMAIN/s: DNA-binding integrase-type (InterPro:IPR016177) Patho…	5	2	0	0	0	0	0	0	0	0	0	0	0	0	0
Sobic.005G098400	PF02309								AUX/IAA_family								PTHR31734.PTHR31734:SF35			K14484	GO:0006355.GO:0005634	AT1G04550.2	BDL.IAA12	AUX/IAA transcriptional regulator family protein	LOC_Os11g11410.1	OsIAA27 - Auxin-responsive Aux/IAA gene family member. expressed			hormone metabolism.auxin.induced-regulated-responsive-activated	(at4g28640 : 84.3) Auxin induced gene IAA11 (IAA11).; indole-3-acetic acid inducible 11 (IAA11); FUNCTIONS IN: sequence-specific DNA binding transcription factor activity; INVOLVED IN: response to auxin stimulus response to cyclopentenone; LOCATED IN: nucleus; EXPRESSED IN: 23 plant structures; EXPRESSED DURING: 13 growth stages; CONTAINS InterPro DOMAIN/s: Aux/IAA-ARF-dimerisation (InterPro:IPR0…	RNA.regulation of transcription.Aux/IAA family	(at4g28640 : 84.3) Auxin induced gene IAA11 (IAA11).; indole-3-acetic acid inducible 11 (IAA11); FUNCTIONS IN: sequence-specific DNA binding transcription factor activity; INVOLVED IN: response to auxin stimulus response to cyclopentenone; LOCATED IN: nucleus; EXPRESSED IN: 23 plant structures; EXPRESSED DURING: 13 growth stages; CONTAINS InterPro DOMAIN/s: Aux/IAA-ARF-dimerisation (InterPro:IPR0…	41	21	11	6	5	5	5	5	5	6	6	9	9	9	10
Sobic.009G143200	PF04783	PF04782							Protein_of_unknown_function_(DUF630)	Protein_of_unknown_function_(DUF632)							PTHR21450.PTHR21450:SF8					AT1G21740.1		Protein of unknown function (DUF630 and DUF632)	LOC_Os05g35070.1	DUF630/DUF632 domains containing protein. putative. expressed					RNA.regulation of transcription.bZIP transcription factor family	(at1g21740 : 385.0) Protein of unknown function (DUF630 and DUF632); INVOLVED IN: N-terminal protein myristoylation; EXPRESSED IN: 10 plant structures; EXPRESSED DURING: F mature embryo stage petal differentiation and expansion stage E expanded cotyledon stage D bilateral stage; CONTAINS InterPro DOMAIN/s: Protein of unknown function DUF630 (InterPro:IPR006868) Protein of unknown function DUF632 …	42	25	23	13	9	10	7	15	12	11	27	18	20	17	32
Sobic.001G479600	PF02362								B3_DNA_binding_domain								PTHR31391.PTHR31391:SF20				GO:0003677	AT3G19184.1		AP2/B3-like transcriptional factor family protein	LOC_Os03g08620.1	B3 DNA binding domain containing protein. expressed	Transcription_factors		B3 DNA binding domain containing protein	AP2/B3-like transcriptional factor	RNA.regulation of transcription.C2C2(Zn) GATA transcription factor family	(at3g19184 : 157.0) AP2/B3-like transcriptional factor family protein; FUNCTIONS IN: DNA binding; INVOLVED IN: regulation of transcription DNA-dependent; LOCATED IN: cellular_component unknown; EXPRESSED IN: 7 plant structures; EXPRESSED DURING: F mature embryo stage petal differentiation and expansion stage E expanded cotyledon stage D bilateral stage; CONTAINS InterPro DOMAIN/s: Transcriptional…	36	8	2	1	1	2	2	3	3	4	5	6	10	13	12
Sobic.001G299600	PF00320								GATA_zinc_finger								PTHR10071.PTHR10071:SF172	KOG1601			GO:0043565.GO:0008270.GO:0006355.GO:0003700	AT3G60530.1	GATA4	GATA transcription factor 4	LOC_Os10g40810.1	GATA zinc finger domain containing protein. expressed	Transcription_factors		GATA zinc finger domain containing protein	GATA transcription factor 4	RNA.regulation of transcription.C2C2(Zn) GATA transcription factor family	(at3g60530 : 135.0) Encodes a member of the GATA factor family of zinc finger transcription factors.; GATA transcription factor 4 (GATA4); CONTAINS InterPro DOMAIN/s: Zinc finger NHR/GATA-type (InterPro:IPR013088) Transcription factor GATA plant (InterPro:IPR016679) Zinc finger GATA-type (InterPro:IPR000679); BEST Arabidopsis thaliana protein match is: GATA transcription factor 2 (TAIR:AT2G45050.…	18	17	8	5	4	4	3	3	2	2	2	3	2	2	3
Sobic.002G142000	PF02362								B3_DNA_binding_domain								PTHR31391.PTHR31391:SF13				GO:0003677	AT3G19184.1		AP2/B3-like transcriptional factor family protein	LOC_Os01g13300.1	B3 DNA binding domain containing protein. expressed	Transcription_factors		B3 DNA binding domain containing protein	AP2/B3-like transcriptional factor	RNA.regulation of transcription.C2C2(Zn) GATA transcription factor family	(at3g19184 : 136.0) AP2/B3-like transcriptional factor family protein; FUNCTIONS IN: DNA binding; INVOLVED IN: regulation of transcription DNA-dependent; LOCATED IN: cellular_component unknown; EXPRESSED IN: 7 plant structures; EXPRESSED DURING: F mature embryo stage petal differentiation and expansion stage E expanded cotyledon stage D bilateral stage; CONTAINS InterPro DOMAIN/s: Transcriptional…	19	6	3	2	1	2	2	3	4	3	5	3	5	4	8
Sobic.002G221400																	PTHR10593.PTHR10593:SF40					AT1G25250.1	AtIDD16.IDD16	indeterminate(ID)-domain 16	LOC_Os09g27650.2	ZOS9-14 - C2H2 zinc finger protein. expressed	Transcription_factors		ZOS9-14 - C2H2 zinc finger protein	C2H2-like zinc finger protein	RNA.regulation of transcription.C2H2 zinc finger family	(at2g01940 : 283.0) May be involved in an early event in shoot gravitropism such as gravity perception and/or a signaling process subsequent to amyloplast sedimentation as a putative transcription factor in gravity-perceptive cells.; SHOOT GRAVITROPISM 5 (SGR5); CONTAINS InterPro DOMAIN/s: Zinc finger C2H2-like (InterPro:IPR015880) Zinc finger C2H2-type (InterPro:IPR007087); BEST Arabidopsis thal…	7	5	2	1	1	1	1	1	1	1	0	0	1	0	2
Sobic.002G293100	PF12874|								Zinc-finger_of_C2H2_type|								PTHR10593.PTHR10593:SF47					AT2G02080.1|	AtIDD4.IDD4|	indeterminate(ID)-domain 4|	LOC_Os09g38340.3|LOC_Os09g38340.1	ZOS9-17 - C2H2 zinc finger protein. expressed	Transcription_factors		ZOS9-17 - C2H2 zinc finger protein	indeterminate(ID)-domain 5	RNA.regulation of transcription.C2H2 zinc finger family|not assigned.unknown	(at2g02080 : 257.0) indeterminate(ID)-domain 4 (IDD4); FUNCTIONS IN: sequence-specific DNA binding transcription factor activity; LOCATED IN: intracellular; EXPRESSED IN: 20 plant structures; EXPRESSED DURING: 13 growth stages; CONTAINS InterPro DOMAIN/s: Zinc finger C2H2-like (InterPro:IPR015880) Zinc finger C2H2-type (InterPro:IPR007087) Zinc finger double-stranded RNA binding (InterPro:IPR0227…	11	8	0	0	0	0	0	0	0	0	0	0	1	2	3
Sobic.001G104500	PF08880	PF08879							QLQ	WRC							PTHR31602.PTHR31602:SF2				GO:0006355.GO:0005634.GO:0005524.GO:0032502.GO:0006351	AT2G22840.1	AtGRF1.GRF1	growth-regulating factor 1	LOC_Os03g51970.1	growth-regulating factor. putative. expressed	Transcription_factors		growth-regulating factor	growth-regulating factor 1	RNA.regulation of transcription.General Transcription	(at4g37740 : 172.0) Growth regulating factor encoding transcription activator. One of the nine members of a GRF gene family containing nuclear targeting domain. Mutants result in smaller leaves indicating the role of the gene in leaf development. Expressed in root shoot and flower; growth-regulating factor 2 (GRF2); CONTAINS InterPro DOMAIN/s: Glutamine-Leucine-Glutamine QLQ (InterPro:IPR014978) …	92	44	42	31	12	21	13	12	11	17	19	30	29	30	46
Sobic.006G241000	PF00046								Homeodomain								PTHR24326.PTHR24326:SF263				GO:0003677	AT1G46480.1	WOX4	WUSCHEL related homeobox 4	LOC_Os04g55590.1	homeobox domain containing protein. expressed	Transcription_factors		homeobox domain containing protein	WUSCHEL related homeobox 4	RNA.regulation of transcription.HBHomeobox transcription factor family	(at1g46480 : 128.0) Encodes a WUSCHEL-related homeobox gene family member with 65 amino acids in its homeodomain. Proteins in this family contain a sequence of eight residues (TLPLFPMH) downstream of the homeodomain called the WUS box. This protein also contains an acidic domain approximately 10 residues upstream of the WUS box. Part of the TDIF-TDR-WOX4 signaling pathway that plays a crucial rol…	9	5	2	1	2	2	2	2	2	3	3	1	3	2	1
Sobic.010G030100	PF02183	PF00046							Homeobox_associated_leucine_zipper	Homeodomain							PTHR24326.PTHR24326:SF233				GO:0043565.GO:0006355.GO:0003700.GO:0003677	AT5G06710.1	HAT14	homeobox from Arabidopsis thaliana	LOC_Os06g04850.1	homeobox associated leucine zipper. putative. expressed	Transcription_factors		homeobox associated leucine zipper	homeobox from Arabidopsis thaliana	RNA.regulation of transcription.HBHomeobox transcription factor family	(at5g06710 : 136.0) Homeobox-leucine zipper protein.; homeobox from Arabidopsis thaliana (HAT14); FUNCTIONS IN: DNA binding sequence-specific DNA binding transcription factor activity; INVOLVED IN: regulation of transcription DNA-dependent; LOCATED IN: nucleus; EXPRESSED IN: 18 plant structures; EXPRESSED DURING: 9 growth stages; BEST Arabidopsis thaliana protein match is: Homeobox-leucine zipper…	28	28	7	7	7	7	8	5	5	7	4	9	11	13	16
Sobic.001G175000	PF10497	PF02373							Zinc-finger_domain_of_monoamine-oxidase_A_repressor_R1	JmjC_domain_hydroxylase							PTHR12549.PTHR12549:SF15			K15601|		AT1G62310.1		transcription factor jumonji (jmjC) domain-containing protein	LOC_Os03g31594.1	jmjC domain containing protein. expressed	Histone_modification__histone_demethylation				RNA.regulation of transcription.JUMONJI family	(at1g11950 : 637.0) Transcription factor jumonji (jmjC) domain-containing protein; CONTAINS InterPro DOMAIN/s: Transcription factor jumonji/aspartyl beta-hydroxylase (InterPro:IPR003347) Transcription factor jumonji (InterPro:IPR013129); BEST Arabidopsis thaliana protein match is: transcription factor jumonji (jmjC) domain-containing protein (TAIR:AT1G62310.1); Has 30201 Blast hits to 17322 prote…	33	17	6	4	4	4	4	7	7	4	10	8	12	8	15
Sobic.007G000500	PF00505								HMG_(high_mobility_group)_box								PTHR13711.PTHR13711:SF147	KOG0381				AT5G23420.1	HMGB6	high-mobility group box 6	LOC_Os08g01100.1	HMG1/2. putative. expressed					RNA.regulation of transcription.Nucleosome/chromatin assembly factor group	(at5g23420 : 118.0) Encodes HMGB6 a protein belonging to the subgroup of HMGB (high mobility group B) proteins. Localized in the nucleus. Binds to supercoiled DNA in vitro. HMGB6 is phosphorylated by protein kinase CK2alpha within its acidic C-terminal domain.; high-mobility group box 6 (HMGB6); FUNCTIONS IN: DNA binding sequence-specific DNA binding transcription factor activity; LOCATED IN: nuc…	184	75	25	13	11	18	15	20	21	22	21	37	57	57	55
Sobic.006G193100	PF01529								DHHC_palmitoyltransferase								PTHR22883.PTHR22883:SF72	KOG1311	2.3.1.225	K18932	GO:0008270	AT4G15080.1		DHHC-type zinc finger family protein	LOC_Os04g49560.1	zinc finger family protein. putative. expressed					RNA.regulation of transcription.unclassified	(at4g15080 : 508.0) DHHC-type zinc finger family protein; FUNCTIONS IN: zinc ion binding; INVOLVED IN: biological_process unknown; LOCATED IN: plasma membrane; CONTAINS InterPro DOMAIN/s: Zinc finger DHHC-type (InterPro:IPR001594); BEST Arabidopsis thaliana protein match is: DHHC-type zinc finger family protein (TAIR:AT3G22180.1); Has 30201 Blast hits to 17322 proteins in 780 species: Archae - 12…	73	46	37	21	18	15	15	16	15	11	16	17	21	17	25
Sobic.003G430000	PF00026								Eukaryotic_aspartyl_protease								PTHR13683.PTHR13683:SF353	KOG1339	3.4.23.12		GO:0006508.GO:0004190	AT3G54400.1		Eukaryotic aspartyl protease family protein	LOC_Os01g72510.1	eukaryotic aspartyl protease domain containing protein. expressed					RNA.regulation of transcription.unclassified	(at3g54400 : 323.0) Eukaryotic aspartyl protease family protein; FUNCTIONS IN: aspartic-type endopeptidase activity; INVOLVED IN: proteolysis; LOCATED IN: apoplast cell wall chloroplast plant-type cell wall; EXPRESSED IN: 21 plant structures; EXPRESSED DURING: 14 growth stages; CONTAINS InterPro DOMAIN/s: Peptidase aspartic (InterPro:IPR021109) Peptidase aspartic catalytic (InterPro:IPR009007) Pe…	21	13	3	0	0	0	0	0	0	0	0	0	0	0	0
Sobic.004G218100	PF04116	PF12076							Fatty_acid_hydroxylase	WAX2_C-terminal_domain							PTHR11863.PTHR11863:SF56			K15404	GO:0055114.GO:0016491.GO:0006633.GO:0005506	AT1G02205.2	CER1	Fatty acid hydroxylase superfamily	LOC_Os02g40784.1	WAX2. putative. expressed	Wax_genes_(stem)|				secondary metabolism.wax	(at1g02205 : 661.0) Expression of the CER1 gene associated with production of stem epicuticular wax and pollen fertility. Biochemical studies showed that cer1 mutants are blocked in the conversion of stem wax C30 aldehydes to C29 alkanes and they also lack the secondary alcohols and ketones. These suggested the CER1 protein is an aldehyde decarbonylase but the exact molecular function of this pro…	34	7	3	0	0	0	0	0	0	0	0	0	0	0	0
Sobic.009G214500	PF00612								IQ_calmodulin-binding_motif								PTHR32295.PTHR32295:SF34				GO:0005515	AT1G72670.1	iqd8	IQ-domain 8	LOC_Os05g46350.1	IQ calmodulin-binding motif domain containing protein. expressed					signalling.calcium	(at2g26180 : 164.0) IQ-domain 6 (IQD6); CONTAINS InterPro DOMAIN/s: IQ calmodulin-binding region (InterPro:IPR000048); BEST Arabidopsis thaliana protein match is: IQ-domain 8 (TAIR:AT1G72670.1); Has 885 Blast hits to 872 proteins in 51 species: Archae - 0; Bacteria - 0; Metazoa - 22; Fungi - 10; Plants - 828; Viruses - 0; Other Eukaryotes - 25 (source: NCBI BLink). & (reliability: 328.0) & (origi…	9	5	2	1	1	2	1	2	1	1	2	1	2	2	3
Sobic.001G160100	PF13178	PF00612							Protein_of_unknown_function_(DUF4005)	IQ_calmodulin-binding_motif							PTHR32295.PTHR32295:SF37				GO:0005515	AT4G14750.1	IQD19	IQ-domain 19	LOC_Os03g43580.1	IQ calmodulin-binding motif family protein. putative. expressed					signalling.calcium	(at4g14750 : 135.0) IQ-domain 19 (IQD19); CONTAINS InterPro DOMAIN/s: IQ calmodulin-binding region (InterPro:IPR000048); BEST Arabidopsis thaliana protein match is: IQ-domain 26 (TAIR:AT3G16490.1); Has 2338 Blast hits to 1945 proteins in 201 species: Archae - 4; Bacteria - 168; Metazoa - 612; Fungi - 134; Plants - 1079; Viruses - 66; Other Eukaryotes - 275 (source: NCBI BLink). & (reliability: 27…	4	3	0	0	0	0	1	1	1	1	0	0	0	1	1
Sobic.002G319300	PF00307	PF00612							Calponin_homology_(CH)_domain	IQ_calmodulin-binding_motif							PTHR11915	KOG0165		K16743	GO:0005515	AT4G21820.1		binding;calmodulin binding	LOC_Os07g33370.1	IQ calmodulin-binding motif family protein. expressed					signalling.calcium	(at4g21820 : 375.0) binding;calmodulin binding; FUNCTIONS IN: calmodulin binding binding; LOCATED IN: chloroplast; EXPRESSED IN: 13 plant structures; EXPRESSED DURING: 6 growth stages; CONTAINS InterPro DOMAIN/s: Calponin-homology (InterPro:IPR016146) Armadillo (InterPro:IPR000225) Calponin-like actin-binding (InterPro:IPR001715) Armadillo-type fold (InterPro:IPR016024) IQ calmodulin-binding regi…	64	19	5	2	2	2	2	3	3	2	6	5	6	4	7
Sobic.007G211200	PF08263	PF13855	PF00069						Leucine_rich_repeat_N-terminal_domain	Leucine_rich_repeat	Protein_kinase_domain						PTHR27008.PTHR27008:SF41	KOG1187	2.7.11.1		GO:0005515.GO:0006468.GO:0005524.GO:0004672	AT2G42290.1		Leucine-rich repeat protein kinase family protein	LOC_Os08g39590.1	inactive receptor kinase At2g26730 precursor. putative. expressed					signalling.receptor kinases.leucine rich repeat III	(at3g57830 : 285.0) Leucine-rich repeat protein kinase family protein; FUNCTIONS IN: protein serine/threonine kinase activity kinase activity ATP binding; INVOLVED IN: transmembrane receptor protein tyrosine kinase signaling pathway protein amino acid phosphorylation; LOCATED IN: endomembrane system; EXPRESSED IN: 18 plant structures; EXPRESSED DURING: 10 growth stages; CONTAINS InterPro DOMAIN/s…	12	7	3	1	2	2	1	3	3	2	2	2	3	5	5
Sobic.002G032500	PF08263	PF07714	PF13855						Leucine_rich_repeat_N-terminal_domain	Protein_tyrosine_and_serine/threonine_kinase	Leucine_rich_repeat						PTHR27000.PTHR27000:SF160	KOG1187	2.7.11.1		GO:0006468.GO:0004672.GO:0005515	AT4G20940.1		Leucine-rich receptor-like protein kinase family protein	LOC_Os07g05190.1	leucine-rich repeat family protein. putative. expressed					signalling.receptor kinases.leucine rich repeat III	(at4g20940 : 777.0) Leucine-rich receptor-like protein kinase family protein; FUNCTIONS IN: protein serine/threonine kinase activity protein kinase activity ATP binding; INVOLVED IN: signal transduction N-terminal protein myristoylation; LOCATED IN: plasma membrane; CONTAINS InterPro DOMAIN/s: Serine/threonine-protein kinase domain (InterPro:IPR002290) Leucine-rich repeat-containing N-terminal do…	109	53	55	33	19	21	15	18	18	16	25	30	29	21	31
Sobic.001G389600	PF00560	PF07714							Leucine_Rich_Repeat	Protein_tyrosine_and_serine/threonine_kinase							PTHR27000.PTHR27000:SF197	KOG1187	2.7.11.1		GO:0005515.GO:0006468.GO:0004672	AT5G10020.1		Leucine-rich receptor-like protein kinase family protein	LOC_Os03g20450.1	expressed protein					signalling.receptor kinases.leucine rich repeat III	(at2g27060 : 820.0) Leucine-rich repeat protein kinase family protein; FUNCTIONS IN: protein serine/threonine kinase activity protein kinase activity ATP binding; INVOLVED IN: transmembrane receptor protein tyrosine kinase signaling pathway protein amino acid phosphorylation; LOCATED IN: plasma membrane; EXPRESSED IN: 23 plant structures; EXPRESSED DURING: 13 growth stages; CONTAINS InterPro DOMA…	98	78	67	37	25	22	16	19	16	14	18	24	20	13	19
Sobic.005G092700	PF00560|PF13855	PF07714							Leucine_Rich_Repeat|Leucine_rich_repeat	Protein_tyrosine_and_serine/threonine_kinase							PTHR27003.PTHR27003:SF64	KOG1187|KOG4579	2.7.11.1		GO:0005515.GO:0006468.GO:0004672	AT5G14210.1|AT5G63410.1		Leucine-rich repeat protein kinase family protein	LOC_Os11g20360.2	expressed protein					signalling.receptor kinases.leucine rich repeat VI	(at5g14210 : 652.0) Leucine-rich repeat protein kinase family protein; FUNCTIONS IN: protein serine/threonine kinase activity protein kinase activity ATP binding; INVOLVED IN: transmembrane receptor protein tyrosine kinase signaling pathway protein amino acid phosphorylation; LOCATED IN: mitochondrion; EXPRESSED IN: 22 plant structures; EXPRESSED DURING: 13 growth stages; CONTAINS InterPro DOMAIN…	193	131	107	73	64	34	26	32	29	28	44	41	48	38	38
Sobic.001G381100	PF08263	PF07714	PF13855						Leucine_rich_repeat_N-terminal_domain	Protein_tyrosine_and_serine/threonine_kinase	Leucine_rich_repeat						PTHR27000.PTHR27000:SF197	KOG1187	2.7.11.1		GO:0006468.GO:0004672.GO:0005515	AT3G56370.1		Leucine-rich repeat protein kinase family protein	LOC_Os03g21730.1	receptor-like protein kinase precursor. putative. expressed					signalling.receptor kinases.leucine rich repeat VII	(at3g56370 : 913.0) Leucine-rich repeat protein kinase family protein; FUNCTIONS IN: protein serine/threonine kinase activity kinase activity ATP binding; INVOLVED IN: transmembrane receptor protein tyrosine kinase signaling pathway protein amino acid phosphorylation; LOCATED IN: endomembrane system; EXPRESSED IN: 22 plant structures; EXPRESSED DURING: 13 growth stages; CONTAINS InterPro DOMAIN/s…	138	70	56	36	24	30	21	29	27	31	37	54	40	29	31
Sobic.009G061400	PF08263	PF00560	PF13855						Leucine_rich_repeat_N-terminal_domain	Leucine_Rich_Repeat	Leucine_rich_repeat						PTHR27000.PTHR27000:SF111	KOG0472	2.7.11.1		GO:0005515	AT4G20140.1	GSO1	Leucine-rich repeat transmembrane protein kinase	LOC_Os05g07820.1	leucine-rich repeat receptor protein kinase EXS precursor. putative. expressed					signalling.receptor kinases.leucine rich repeat XI	(at4g20140 : 676.0) Encodes GASSHO1 (GSO1) a putative leucine-rich repeat transmembrane-type receptor kinase. GSO1 and a homolog GSO2 (At5g44700) are required for the formation of a normal epidermal surface during embryogenesis.; GASSHO1 (GSO1); FUNCTIONS IN: protein serine/threonine kinase activity protein kinase activity ATP binding; INVOLVED IN: protein amino acid phosphorylation transmembrane…	20	16	7	4	5	4	4	4	4	2	2	2	1	2	2
Sobic.004G317200	PF08263	PF00560	PF13855	PF00069					Leucine_rich_repeat_N-terminal_domain	Leucine_Rich_Repeat	Leucine_rich_repeat	Protein_kinase_domain					PTHR27000.PTHR27000:SF188	KOG1187	2.7.11.1		GO:0005515.GO:0006468.GO:0005524.GO:0004672	AT2G26330.1	ER.QRP1	Leucine-rich receptor-like protein kinase family protein	LOC_Os06g10230.1	receptor-like protein kinase 5 precursor. putative. expressed					signalling.receptor kinases.leucine rich repeat XIII	(at2g26330 : 1228.0) Homologous to receptor protein kinases. Involved in specification of organs originating from the shoot apical meristem. Contains a cytoplasmic protein kinase catalytic domain a transmembrane region and an extracellular leucine-rich repeat. ER has been identified as a quantitative trait locus for transpiration efficiency by influencing epidermal and mesophyll development stoma…	83	10	1	0	2	1	0	0	0	0	0	0	0	0	0
Sobic.008G190000	PF00560	PF08263	PF00069						Leucine_Rich_Repeat	Leucine_rich_repeat_N-terminal_domain	Protein_kinase_domain						PTHR27000.PTHR27000:SF184	KOG1187	2.7.11.1		GO:0005515.GO:0006468.GO:0005524.GO:0004672	AT5G62710.1		Leucine-rich repeat protein kinase family protein	LOC_Os12g44090.1	leucine-rich repeat family protein. putative. expressed					signalling.receptor kinases.leucine rich repeat XIII	(at5g62710 : 757.0) Leucine-rich repeat protein kinase family protein; FUNCTIONS IN: protein serine/threonine kinase activity protein kinase activity ATP binding; INVOLVED IN: protein amino acid phosphorylation; LOCATED IN: endomembrane system; EXPRESSED IN: 21 plant structures; EXPRESSED DURING: 13 growth stages; CONTAINS InterPro DOMAIN/s: Protein kinase ATP binding site (InterPro:IPR017441) Pr…	100	27	22	17	11	18	10	17	17	25	24	31	31	26	36
Sobic.003G373900	PF00582								Universal_stress_protein_family								PTHR31964.PTHR31964:SF44				GO:0006950	AT1G44760.1		Adenine nucleotide alpha hydrolases-like superfamily protein	LOC_Os01g65440.1	universal stress protein domain containing protein. putative. expressed					stress.abiotic.unspecified	(at1g44760 : 187.0) Adenine nucleotide alpha hydrolases-like superfamily protein; FUNCTIONS IN: molecular_function unknown; INVOLVED IN: response to stress; EXPRESSED IN: 22 plant structures; EXPRESSED DURING: 13 growth stages; CONTAINS InterPro DOMAIN/s: UspA (InterPro:IPR006016) Rossmann-like alpha/beta/alpha sandwich fold (InterPro:IPR014729); BEST Arabidopsis thaliana protein match is: Adenin…	30	24	18	8	7	7	4	6	6	7	5	9	15	16	18
Sobic.005G018400	PF00931								NB-ARC_domain								PTHR23155.PTHR23155:SF542	KOG4658			GO:0043531	AT3G46710.1		NB-ARC domain-containing disease resistance protein	LOC_Os11g17014.1	NB-ARC domain containing protein. expressed					stress.biotic	(at1g50180 : 176.0) NB-ARC domain-containing disease resistance protein; FUNCTIONS IN: ATP binding; INVOLVED IN: apoptosis defense response; LOCATED IN: cellular_component unknown; EXPRESSED IN: shoot; CONTAINS InterPro DOMAIN/s: NB-ARC (InterPro:IPR002182) Disease resistance protein (InterPro:IPR000767); BEST Arabidopsis thaliana protein match is: Disease resistance protein (CC-NBS-LRR class) fa…	34	7	2	1	2	4	4	5	5	4	9	7	9	10	17
Sobic.004G045500	PF08263	PF00560	PF13855						Leucine_rich_repeat_N-terminal_domain	Leucine_Rich_Repeat	Leucine_rich_repeat						PTHR27000.PTHR27000:SF69	KOG0472	2.7.11.1		GO:0005515	AT1G72300.1		Leucine-rich receptor-like protein kinase family protein	LOC_Os02g06180.1	phytosulfokine receptor precursor. putative. expressed					stress.biotic	(at1g72300 : 420.0) Encodes a leucine-rich repeat receptor kinase (LRR-RK) involved in the perception of PSY1. PSY1 is an 18-aa tyrosine-sulfated glycopeptide encoded by AT5G58650 that promotes cellular proliferation and expansion.; Leucine-rich receptor-like protein kinase family protein; CONTAINS InterPro DOMAIN/s: Protein kinase ATP binding site (InterPro:IPR017441) Serine/threonine-protein ki…	14	5	4	1	0	0	0	0	0	0	0	0	0	0	0
Sobic.006G105600	PF00005	PF00664							ABC_transporter	ABC_transporter_transmembrane_region							PTHR24221.PTHR24221:SF267		3.6.3.44	K05658	GO:0016887.GO:0005524.GO:0055085.GO:0042626.GO:0016021.GO:0006810	AT3G28860.1	ABCB19.ATABCB19.ATMDR1.ATMDR11.ATPGP19.MDR1.MDR11.PGP19	ATP binding cassette subfamily B19	LOC_Os04g38570.1	multidrug resistance protein. putative. expressed	Auxin				transport.ABC transporters and multidrug resistance systems	(at3g28860 : 1852.0) Belongs to the family of ATP-binding cassette (ABC) transporters. Also known as AtMDR11 and PGP19. Possibly regulates auxin-dependent responses by influencing basipetal auxin transport in the root. Acts upstream of phyA in regulating hypocotyl elongation and gravitropic response. Exerts nonredundant partially overlapping functions with the ABC transporter encoded by AtPGP1.; …	113	51	29	19	27	20	22	22	20	14	21	21	24	20	37
Sobic.003G303000	PF00860								Permease_family								PTHR11119.PTHR11119:SF47			K14611	GO:0055085.GO:0016020.GO:0006810.GO:0005215	AT2G34190.1		Xanthine/uracil permease family protein	LOC_Os01g55500.1	nucleobase-ascorbate transporter. putative. expressed					transport.misc	(at2g34190 : 804.0) Xanthine/uracil permease family protein; FUNCTIONS IN: transmembrane transporter activity; INVOLVED IN: transport transmembrane transport; LOCATED IN: membrane; EXPRESSED IN: 18 plant structures; EXPRESSED DURING: 11 growth stages; CONTAINS InterPro DOMAIN/s: Xanthine/uracil/vitamin C permease (InterPro:IPR006043); BEST Arabidopsis thaliana protein match is: Xanthine/uracil pe…	103	74	58	30	28	16	14	17	16	17	22	21	27	19	21
