# Supplementary material for: Bioenergy sorghum nodal root bud development: morphometric, transcriptomic and gene regulatory network analysis
Source: Front Plant Sci. 2024 Oct 21;15:1456627. doi: 10.3389/fpls.2024.1456627 (PMC11532172; doi:10.3389/fpls.2024.1456627)
Supplement: Supplementary Data Sheet 3 — Analysis of first tier neighbors of NRB gene regulatory network (GRN) TFs with high expression early in NRB development. TFs that are connected to and could therefore regulate TFs expressed early in NRB development are listed in files labeled ‘activators first neighbors’. Genes that are connected to that could be regulated by TFs expressed early in development are listed in files labeled ‘activated first neighbors’. [file DataSheet3.zip › S-File3-NRB_network_early TFs/WOX4_Sobic.006G241000_activated_first_neighbors.xlsx]

## Sheet: Sheet1
GeneIDV3	Pfam1	Pfam2	Pfam3	Pfam4	Pfam5	Pfam6	Pfam7	Pfam8	Pfam1_domain	Pfam2_domain	Pfam3_domain	Pfam4_domain	Pfam5_domain	Pfam6_domain	Pfam7_domain	Pfam8_domain	Panther	KOG	KEGG_ec	KO	GO	Best_hit_arabi_name	arabi_symbol	arabi_defline	Best_hit_rice_name	rice_defline	Functional_category	misc_annotation	Rice_Annotation	Arabidopsis_Annotation	MapmanProcess	ArabidopsisID_description	TX08001_Nodal_Root_Bud_Node_Phy_7_TPMmean	TX08001_Nodal_Root_Bud_Node_Phy_8_TPMmean	TX08001_Nodal_Root_Bud_Node_Phy_9_TPMmean	TX08001_Nodal_Root_Bud_Node_Phy_10_TPMmean	TX08001_Nodal_Root_Bud_Node_Phy_11_TPMmean	TX08001_Nodal_Root_Bud_Node_Phy_12_TPMmean	TX08001_Nodal_Root_Bud_Node_Phy_13_TPMmean	TX08001_Nodal_Root_Bud_Node_Phy_14_TPMmean	TX08001_Nodal_Root_Bud_Node_Phy_15_TPMmean	TX08001_Nodal_Root_Bud_Node_Phy_16_TPMmean	TX08001_Nodal_Root_Bud_Node_Phy_17_TPMmean	TX08001_Nodal_Root_Bud_Node_Phy_18_TPMmean	TX08001_Nodal_Root_Bud_Node_Phy_19_TPMmean	TX08001_Nodal_Root_Bud_Node_Phy_20_TPMmean	TX08001_Nodal_Root_Bud_Node_Phy_21_TPMmean
Sobic.006G241000	PF00046								Homeodomain								PTHR24326.PTHR24326:SF263				GO:0003677	AT1G46480.1	WOX4	WUSCHEL related homeobox 4	LOC_Os04g55590.1	homeobox domain containing protein. expressed	Transcription_factors		homeobox domain containing protein	WUSCHEL related homeobox 4	RNA.regulation of transcription.HBHomeobox transcription factor family	(at1g46480 : 128.0) Encodes a WUSCHEL-related homeobox gene family member with 65 amino acids in its homeodomain. Proteins in this family contain a sequence of eight residues (TLPLFPMH) downstream of the homeodomain called the WUS box. This protein also contains an acidic domain approximately 10 residues upstream of the WUS box. Part of the TDIF-TDR-WOX4 signaling pathway that plays a crucial rol…	9	5	2	1	2	2	2	2	2	3	3	1	3	2	1
Sobic.001G448000	PF00847								AP2_domain								PTHR32467.PTHR32467:SF11			K09285	GO:0006355.GO:0003700.GO:0007275	AT4G37750.1	ANT.CKC.CKC1.DRG	Integrase-type DNA-binding superfamily protein	LOC_Os03g12950.1	AP2-like ethylene-responsive transcription factor AINTEGUMENTA. putative. expressed	Transcription_factors		AP2-like ethylene-responsive transcription factor AINTEGUMENTA	Integrase-type DNA-binding super	RNA.regulation of transcription.AP2/EREBP APETALA2/Ethylene-responsive element binding protein family	(at4g37750 : 323.0) ANT is required for control of cell proliferation and encodes a putative transcriptional regulator similar to AP2. Loss of function alleles have reduced fertility abnormal ovules and abnormal lateral organs. Expressed specifically in the chalaza and in floral organ primordia.; AINTEGUMENTA (ANT); CONTAINS InterPro DOMAIN/s: DNA-binding integrase-type (InterPro:IPR016177) Patho…	4	1	0	0	0	0	0	0	0	0	0	0	0	0	0
Sobic.004G032900	PF07714								Protein_tyrosine_and_serine/threonine_kinase								PTHR11042.PTHR11042:SF69	KOG0601	2.7.10.2	K06632	GO:0006468.GO:0004672	AT1G02970.1	ATWEE1.WEE1	WEE1 kinase homolog	LOC_Os02g04240.1	wee1-like protein kinase. putative. expressed					protein.postranslational modification	(at1g02970 : 450.0) Protein kinase that negatively regulates the entry into mitosis.; WEE1 kinase homolog (WEE1); CONTAINS InterPro DOMAIN/s: Protein kinase ATP binding site (InterPro:IPR017441) Protein kinase catalytic domain (InterPro:IPR000719) Serine/threonine-protein kinase-like domain (InterPro:IPR017442) Protein kinase-like domain (InterPro:IPR011009) Serine/threonine-protein kinase active…	33	13	4	2	2	4	3	4	4	3	6	6	11	10	15
Sobic.007G000500	PF00505								HMG_(high_mobility_group)_box								PTHR13711.PTHR13711:SF147	KOG0381				AT5G23420.1	HMGB6	high-mobility group box 6	LOC_Os08g01100.1	HMG1/2. putative. expressed					RNA.regulation of transcription.Nucleosome/chromatin assembly factor group	(at5g23420 : 118.0) Encodes HMGB6 a protein belonging to the subgroup of HMGB (high mobility group B) proteins. Localized in the nucleus. Binds to supercoiled DNA in vitro. HMGB6 is phosphorylated by protein kinase CK2alpha within its acidic C-terminal domain.; high-mobility group box 6 (HMGB6); FUNCTIONS IN: DNA binding sequence-specific DNA binding transcription factor activity; LOCATED IN: nuc…	184	75	25	13	11	18	15	20	21	22	21	37	57	57	55
Sobic.006G144700	PF00097	PF13771	PF00533						Zinc_finger_C3HC4_type_(RING_finger)	PHD-like_zinc-binding_domain	BRCA1_C_Terminus_(BRCT)_domain						PTHR13763	KOG4362	6.3.2.19	K10683	GO:0046872	AT1G04020.1	ATBARD1.BARD1.ROW1	breast cancer associated RING 1	LOC_Os04g43300.1	BRCA1 C Terminus domain containing protein. expressed					RNA.regulation of transcription.putative transcription regulator	(at1g04020 : 329.0) Encodes a protein containing two tandem BRCA1 C-Terminal (BRCT) domains which function in phosphorylation-dependent protein??protein interactions.Loss of function mutations cause defects in meristem organization due to failure to repress WUS. BARD1 binds to WUS promoter and over expression of BARD reduces the extent of WUS expression.; breast cancer associated RING 1 (BARD1); …	27	9	5	4	3	3	4	5	4	3	6	7	10	8	10
Sobic.006G193100	PF01529								DHHC_palmitoyltransferase								PTHR22883.PTHR22883:SF72	KOG1311	2.3.1.225	K18932	GO:0008270	AT4G15080.1		DHHC-type zinc finger family protein	LOC_Os04g49560.1	zinc finger family protein. putative. expressed					RNA.regulation of transcription.unclassified	(at4g15080 : 508.0) DHHC-type zinc finger family protein; FUNCTIONS IN: zinc ion binding; INVOLVED IN: biological_process unknown; LOCATED IN: plasma membrane; CONTAINS InterPro DOMAIN/s: Zinc finger DHHC-type (InterPro:IPR001594); BEST Arabidopsis thaliana protein match is: DHHC-type zinc finger family protein (TAIR:AT3G22180.1); Has 30201 Blast hits to 17322 proteins in 780 species: Archae - 12…	73	46	37	21	18	15	15	16	15	11	16	17	21	17	25
Sobic.006G050900	PF02362								B3_DNA_binding_domain								PTHR31391.PTHR31391:SF15				GO:0003677	AT4G33280.1		AP2/B3-like transcriptional factor family protein	LOC_Os04g31730.1	expressed protein	Transcription_factors		expressed protein	AP2/B3-like transcriptional factor	not assigned.unknown	no hits & (original description: pacid=32761017 transcript=Sobic.006G050900.1 locus=Sobic.006G050900 ID=Sobic.006G050900.1.v3.1 annot-version=v3.1)	21	14	5	3	3	3	2	4	4	5	2	4	7	9	7
Sobic.002G142000	PF02362								B3_DNA_binding_domain								PTHR31391.PTHR31391:SF13				GO:0003677	AT3G19184.1	REM	AP2/B3-like transcriptional factor family protein	LOC_Os01g13300.1	B3 DNA binding domain containing protein. expressed	Transcription_factors		B3 DNA binding domain containing protein	AP2/B3-like transcriptional factor	RNA.regulation of transcription.C2C2(Zn) GATA transcription factor family	(at3g19184 : 136.0) AP2/B3-like transcriptional factor family protein; FUNCTIONS IN: DNA binding; INVOLVED IN: regulation of transcription DNA-dependent; LOCATED IN: cellular_component unknown; EXPRESSED IN: 7 plant structures; EXPRESSED DURING: F mature embryo stage petal differentiation and expansion stage E expanded cotyledon stage D bilateral stage; CONTAINS InterPro DOMAIN/s: Transcriptional…	19	6	3	2	1	2	2	3	4	3	5	3	5	4	8
Sobic.006G214000	PF01426	PF00385	PF00145						BAH_domain	Chromo_(CHRromatin_Organisation_MOdifier)_domain	C-5_cytosine-specific_DNA_methylase						PTHR10629.PTHR10629:SF28		2.1.1.37	K00558	GO:0003682	AT1G69770.1	CMT3	chromomethylase 3	LOC_Os03g12570.1	expressed protein					RNA.regulation of transcription.DNA methyltransferases	(at1g69770 : 768.0) Encodes a chromomethylase involved in methylating cytosine residues at non-CG sites. Involved in preferentially methylating transposon-related sequences reducing their mobility. CMT3 interacts with an Arabidopsis homologue of HP1 (heterochromatin protein 1) which in turn interacts with methylated histones. Involved in gene silencing.; chromomethylase 3 (CMT3); FUNCTIONS IN: DN…	117	31	9	7	5	5	4	9	9	3	10	11	19	15	25
Sobic.004G126700	PF06955	PF00722							Xyloglucan_endo-transglycosylase_(XET)_C-terminus	Glycosyl_hydrolases_family_16							PTHR31062.PTHR31062:SF24		3.2.1.151	K08235	GO:0048046.GO:0016762.GO:0006073.GO:0005618.GO:0005975.GO:0004553	AT5G57530.1	AtXTH12.XTH12	xyloglucan endotransglucosylase/hydrolase 12	LOC_Os02g17880.1	glycosyl hydrolases family 16. putative. expressed	Cell_wall		glycosyl hydrolases family 16	xyloglucan endotransglucosylase/hydrolase 12	cell wall.degradation.mannan-xylose-arabinose-fucose	(at5g57530 : 243.0) xyloglucan endotransglucosylase/hydrolase 12 (XTH12); CONTAINS InterPro DOMAIN/s: Xyloglucan endotransglucosylase/hydrolase (InterPro:IPR016455) Xyloglucan endo-transglycosylase C-terminal (InterPro:IPR010713) Concanavalin A-like lectin/glucanase subgroup (InterPro:IPR013320) Concanavalin A-like lectin/glucanase (InterPro:IPR008985) Glycoside hydrolase family 16 (InterPro:IPR0…	84	39	7	4	4	3	2	3	2	2	2	2	3	4	9
Sobic.001G179400	PF06955	PF00722							Xyloglucan_endo-transglycosylase_(XET)_C-terminus	Glycosyl_hydrolases_family_16							PTHR31062.PTHR31062:SF11		2.4.1.207.3.2.1.151	K08235	GO:0048046.GO:0016762.GO:0006073.GO:0005618.GO:0005975.GO:0004553	AT4G03210.1	XTH9	xyloglucan endotransglucosylase/hydrolase 9	LOC_Os04g53950.2	glycosyl hydrolases family 16 protein. protein. expressed	Cell_wall		glycosyl hydrolases family 16 protein protein	xyloglucan endotransglucosylase/hydrolase 9	cell wall.modification	(at4g03210 : 332.0) encodes a member of xyloglucan endotransglucosylase/hydrolases (XTHs) that catalyze the cleavage and molecular grafting of xyloglucan chains function in loosening and rearrangement of the cell wall. Gene is expressed in shoot apex region flower buds flower stalks and internodes bearing flowers.; xyloglucan endotransglucosylase/hydrolase 9 (XTH9); FUNCTIONS IN: hydrolase activi…	167	76	37	12	9	15	10	12	9	19	7	17	13	16	13
Sobic.001G441700	PF06955	PF00722							Xyloglucan_endo-transglycosylase_(XET)_C-terminus	Glycosyl_hydrolases_family_16							PTHR31062.PTHR31062:SF44		2.4.1.207	K08235	GO:0048046.GO:0016762.GO:0006073.GO:0005618.GO:0005975.GO:0004553	AT1G14720.1	ATXTH28.EXGT-A2.XTH28.XTR2	xyloglucan endotransglucosylase/hydrolase 28	LOC_Os03g13570.1	glycosyl hydrolases family 16. putative. expressed	Cell_wall		glycosyl hydrolases family 16	endoxyloglucan transferase A3	cell wall.modification	(at1g14720 : 363.0) member of Glycoside Hydrolase Family 16; xyloglucan endotransglucosylase/hydrolase 28 (XTH28); FUNCTIONS IN: hydrolase activity acting on glycosyl bonds xyloglucan:xyloglucosyl transferase activity; INVOLVED IN: fruit development stamen filament development; LOCATED IN: endomembrane system cell wall apoplast; EXPRESSED IN: 22 plant structures; EXPRESSED DURING: 13 growth stage…	26	15	7	3	4	5	3	5	4	5	3	4	6	7	5
Sobic.009G184200	PF13476|PF13304	PF06470							AAA_domain|AAA_domain_putative_AbiEii_toxin_Type_IV_TA_system	SMC_proteins_Flexible_Hinge_Domain							PTHR18937.PTHR18937:SF231			K06675	GO:0051276.GO:0005694.GO:0005524.GO:0005515|GO:0005524.GO:0051276.GO:0005694.GO:0005515	AT5G48600.2	ATCAP-C.ATSMC3.ATSMC4.SMC3	structural maintenance of chromosome 3	LOC_Os05g41750.1	RecF/RecN/SMC N terminal domain containing protein. expressed			cell.division	(at5g48600 : 1323.0) member of SMC subfamily; structural maintenance of chromosome 3 (SMC3); FUNCTIONS IN: transporter activity ATP binding; INVOLVED IN: chromosome segregation chromosome organization; LOCATED IN: chromosome nucleus; EXPRESSED IN: 23 plant structures; EXPRESSED DURING: 13 growth stages; CONTAINS InterPro DOMAIN/s: SMCs flexible hinge (InterPro:IPR010935) RecF/RecN/SMC protein N-t…	cell.division	(at5g48600 : 1360.0) member of SMC subfamily; structural maintenance of chromosome 3 (SMC3); FUNCTIONS IN: transporter activity ATP binding; INVOLVED IN: chromosome segregation chromosome organization; LOCATED IN: chromosome nucleus; EXPRESSED IN: 23 plant structures; EXPRESSED DURING: 13 growth stages; CONTAINS InterPro DOMAIN/s: SMCs flexible hinge (InterPro:IPR010935) RecF/RecN/SMC protein N-t…	80	37	13	10	9	9	9	15	15	10	20	18	26	24	32
Sobic.009G163100	PF12836	PF00225							Helix-hairpin-helix_motif	Kinesin_motor_domain							PTHR24115.PTHR24115:SF550	KOG0242	3.6.4.4	K10403	GO:0008017.GO:0007018.GO:0005524.GO:0003777.GO:0005871	AT5G02370.1		ATP binding microtubule motor family protein	LOC_Os05g38480.1	kinesin motor domain containing protein. putative. expressed					cell.organisation	(at5g02370 : 531.0) ATP binding microtubule motor family protein; FUNCTIONS IN: microtubule motor activity DNA binding ATP binding; INVOLVED IN: DNA repair microtubule-based movement; LOCATED IN: chloroplast; EXPRESSED IN: 17 plant structures; EXPRESSED DURING: 10 growth stages; CONTAINS InterPro DOMAIN/s: Kinesin motor region conserved site (InterPro:IPR019821) Helix-hairpin-helix DNA-binding mo…	35	14	5	4	3	4	3	5	5	4	7	7	9	9	14
Sobic.002G390800	PF12711	PF00225							PF12711	Kinesin_motor_domain							PTHR24115.PTHR24115:SF417	KOG4280	3.6.4.4	K10400	GO:0008017.GO:0007018.GO:0005524.GO:0003777.GO:0005871	AT3G19050.1	POK2	phragmoplast orienting kinesin 2	LOC_Os12g39980.1	kinesin motor domain containing protein. putative. expressed					cell.organisation	(at3g17360 : 615.0) PHRAGMOPLAST ORIENTING KINESIN 1 is one of the two Arabidopsis homologs isolated in yeast two-hybrid screen for interaction partners of maize gene TANGLED1 (TAN1). Based on sequence homology in their motor domains POK1 and POK2 belong to the kinesin-12 class which also includes the well-characterized group of phragmoplast-associated kinesins AtPAKRPs. Both kinesins are compose…	42	12	3	3	2	2	2	4	5	3	7	4	6	5	10
Sobic.003G043900	PF00307	PF00225							Calponin_homology_(CH)_domain	Kinesin_motor_domain							PTHR24115.PTHR24115:SF456	KOG0239	3.6.4.5	K10406	GO:0005515.GO:0008017.GO:0007018.GO:0005524.GO:0003777.GO:0005871	AT3G10310.1		P-loop nucleoside triphosphate hydrolases superfamily protein with CH (Calponin Homology) domain	LOC_Os11g44880.1	kinesin-4. putative. expressed					cell.organisation	(at3g10310 : 645.0) P-loop nucleoside triphosphate hydrolases superfamily protein with CH (Calponin Homology) domain; FUNCTIONS IN: microtubule motor activity ATP binding; INVOLVED IN: microtubule-based movement; EXPRESSED IN: 19 plant structures; EXPRESSED DURING: 10 growth stages; CONTAINS InterPro DOMAIN/s: Calponin-homology (InterPro:IPR016146) Calponin-like actin-binding (InterPro:IPR001715)…	21	7	3	2	2	2	2	4	4	3	5	5	5	5	9
Sobic.003G260700	PF03999								Microtubule_associated_protein_(MAP65/ASE1_family)								PTHR19321.PTHR19321:SF8			K16732	GO:0008017.GO:0000910.GO:0000226	AT5G51600.1	ATMAP65-3.MAP65-3.PLE	Microtubule associated protein (MAP65/ASE1) family protein	LOC_Os01g49200.1	microtubule associated protein. putative. expressed					cell.organisation.cytoskeleton.mikrotubuli.MAP65	(at5g51600 : 588.0) Mutant has defective roots. Essential for giant cell ontogenesis. Role in organizing the mitotic microtubule array during both early and late mitosis in all plant organs.; PLEIADE (PLE); CONTAINS InterPro DOMAIN/s: Microtubule-associated protein MAP65/ASE1-type (InterPro:IPR007145); BEST Arabidopsis thaliana protein match is: microtubule-associated protein 65-4 (TAIR:AT3G60840…	76	24	6	3	3	4	3	6	6	4	8	7	12	10	19
Sobic.007G097000	PF04824	PF04825							Conserved_region_of_Rad21_/_Rec8_like_protein	N_terminus_of_Rad21_/_Rec8_like_protein							PTHR12585.PTHR12585:SF35	KOG1213		K06670	GO:0000228.GO:0005515	AT5G16270.1	ATRAD21.3.SYN4	sister chromatid cohesion 1 protein 4	LOC_Os08g16610.1	Rad21 / Rec8 like protein. putative. expressed					development.unspecified	(at3g59550 : 164.0) Encodes an alpha-kleisin protein that is localized primarily in the nucleolus and is essential for megagametogenesis and plays an important role in pollen development. alpha-kleisins are core components of meiotic and mitotic cohesin complexes.; SYN3; FUNCTIONS IN: molecular_function unknown; INVOLVED IN: mitosis megagametogenesis pollen development; LOCATED IN: nucleolus nucl…	19	7	2	1	2	1	2	2	2	2	4	3	5	4	6
Sobic.002G404300	PF03145								Seven_in_absentia_protein_family								PTHR10315.PTHR10315:SF37	KOG3002	6.3.2.19	K04506|	GO:0007275.GO:0006511.GO:0005634	AT4G27880.1|AT3G61790.1		Protein with RING/U-box and TRAF-like domains	LOC_Os07g46560.1	seven in absentia protein family domain containing protein. expressed					development.unspecified	(at3g61790 : 466.0) Protein with RING/U-box and TRAF-like domains; FUNCTIONS IN: ubiquitin-protein ligase activity zinc ion binding; INVOLVED IN: multicellular organismal development ubiquitin-dependent protein catabolic process protein ubiquitination; LOCATED IN: nucleus; EXPRESSED IN: 24 plant structures; EXPRESSED DURING: 13 growth stages; CONTAINS InterPro DOMAIN/s: TRAF-like (InterPro:IPR008…	45	17	4	3	3	4	3	5	4	4	6	7	9	11	11
Sobic.003G046400	PF08513	PF00400							LisH	WD_domain_G-beta_repeat							PTHR22847.PTHR22847:SF437	KOG0266			GO:0005515	AT4G32551.1	LUG.RON2	LisH dimerisation motif;WD40/YVTN repeat-like-containing domain	LOC_Os01g08190.1	transcriptional corepressor LEUNIG. putative. expressed					development.unspecified	(at4g32551 : 590.0) LEUNIG regulates floral organ identitygynoecium and ovule development. Negatively regulates AGAMOUS . Encodes a glutamine-rich protein with seven WD repeats similar to transcriptional corepressors.; LEUNIG (LUG); FUNCTIONS IN: transcription repressor activity protein heterodimerization activity; INVOLVED IN: flower development negative regulation of transcription; LOCATED IN: …	17	8	5	3	3	2	2	2	1	1	2	2	2	1	1
Sobic.004G271300	PF01751	PF02518	PF00204	PF16898	PF00521				Toprim_domain	Histidine_kinase-_DNA_gyrase_B-_and_HSP90-like_ATPase	DNA_gyrase_B	C-terminal_associated_domain_of_TOPRIM	DNA_gyrase/topoisomerase_IV_subunit_A				PTHR10169.PTHR10169:SF38		5.99.1.3	K03164	GO:0006265.GO:0005524.GO:0003918.GO:0003677	AT3G23890.1	ATTOPII.TOPII	topoisomerase II	LOC_Os02g47150.1	DNA topoisomerase 2. putative. expressed			DNA.synthesis/chromatin structure	(loc_os02g47150.1 : 1831.0) no description available & (at3g23890 : 1504.0) Encodes a topoisomerase II that is highly expressed in young seedlings. The protein is localized in the nucleus and gene expression levels are increased in proliferative tissues.; topoisomerase II (TOPII); CONTAINS InterPro DOMAIN/s: DNA topoisomerase type IIA subunit A/C-terminal (InterPro:IPR002205) DNA topoisomerase ty…	DNA.synthesis/chromatin structure	(at3g23890 : 1504.0) Encodes a topoisomerase II that is highly expressed in young seedlings. The protein is localized in the nucleus and gene expression levels are increased in proliferative tissues.; topoisomerase II (TOPII); CONTAINS InterPro DOMAIN/s: DNA topoisomerase type IIA subunit A/C-terminal (InterPro:IPR002205) DNA topoisomerase type IIA conserved site (InterPro:IPR018522) DNA topoisom…	267	92	25	16	14	17	15	27	28	17	38	35	56	47	98
Sobic.010G105400	PF12719								Nuclear_condensing_complex_subunits_C-term_domain								PTHR14418.PTHR14418:SF5			K06678	GO:0007076.GO:0000796	AT5G37630.1	EMB2656	ARM repeat superfamily protein	LOC_Os06g14460.1	chromosome condensation protein like. putative. expressed			DNA.synthesis/chromatin structure	(at5g37630 : 827.0) EMBRYO DEFECTIVE 2656 (EMB2656); FUNCTIONS IN: binding; INVOLVED IN: mitotic chromosome condensation embryo development ending in seed dormancy; LOCATED IN: cellular_component unknown; EXPRESSED IN: 11 plant structures; EXPRESSED DURING: 6 growth stages; CONTAINS InterPro DOMAIN/s: Armadillo-type fold (InterPro:IPR016024); Has 333 Blast hits to 316 proteins in 147 species: Arc…	DNA.synthesis/chromatin structure	(at5g37630 : 827.0) EMBRYO DEFECTIVE 2656 (EMB2656); FUNCTIONS IN: binding; INVOLVED IN: mitotic chromosome condensation embryo development ending in seed dormancy; LOCATED IN: cellular_component unknown; EXPRESSED IN: 11 plant structures; EXPRESSED DURING: 6 growth stages; CONTAINS InterPro DOMAIN/s: Armadillo-type fold (InterPro:IPR016024); Has 333 Blast hits to 316 proteins in 147 species: Arc…	44	17	5	4	4	3	4	5	5	3	7	7	12	11	18
Sobic.001G009700	PF00125	PF16211							Core_histone_H2A/H2B/H3/H4	C-terminus_of_histone_H2A							PTHR23430	KOG1756		K11251	GO:0003677	AT5G02560.1	HTA12	histone H2A 12	LOC_Os05g02300.1	Core histone H2A/H2B/H3/H4 domain containing protein. putative. expressed	Histone_modification__histones				DNA.synthesis/chromatin structure.histone.core.H2A	(at5g02560 : 131.0) Encodes HTA12 a histone H2A protein.; histone H2A 12 (HTA12); FUNCTIONS IN: DNA binding; INVOLVED IN: nucleosome assembly; LOCATED IN: nucleus nucleosome; EXPRESSED IN: 22 plant structures; EXPRESSED DURING: 13 growth stages; CONTAINS InterPro DOMAIN/s: Histone H2A (InterPro:IPR002119) Histone-fold (InterPro:IPR009072) Histone core (InterPro:IPR007125); BEST Arabidopsis thalia…	7	4	1	0	1	1	0	1	1	1	1	1	3	3	2
Sobic.006G126800	PF00270	PF00271							DEAD/DEAH_box_helicase	Helicase_conserved_C-terminal_domain							PTHR13710.PTHR13710:SF76	KOG0351	3.6.4.12	K10730	GO:0005524.GO:0003676	AT1G27880.1		DEAD/DEAH box RNA helicase family protein	LOC_Os04g40970.1	DEAD-box ATP-dependent RNA helicase. putative. expressed					DNA.unspecified	(at1g27880 : 746.0) DEAD/DEAH box RNA helicase family protein ; FUNCTIONS IN: helicase activity nucleic acid binding ATP-dependent helicase activity ATP binding; INVOLVED IN: DNA recombination; LOCATED IN: cellular_component unknown; EXPRESSED IN: 18 plant structures; EXPRESSED DURING: 11 growth stages; CONTAINS InterPro DOMAIN/s: DNA/RNA helicase DEAD/DEAH box type N-terminal (InterPro:IPR011545…	6	2	1	1	1	1	1	1	1	1	2	2	2	2	3
Sobic.002G052800	PF03101	PF10551							FAR1_DNA-binding_domain	MULE_transposase_domain							PTHR31669.PTHR31669:SF52				GO:0006355	AT4G38180.1	FRS5	FAR1-related sequence 5	LOC_Os04g28580.1|LOC_Os06g42420.1	transposon protein. putative. unclassified. expressed	Transcription_factors		FAR1	FAR1-related sequence 5	DNA.unspecified	(at4g38180 : 242.0) FAR1-related sequence 5 (FRS5); FUNCTIONS IN: zinc ion binding; INVOLVED IN: response to red or far red light; LOCATED IN: cellular_component unknown; EXPRESSED IN: 22 plant structures; EXPRESSED DURING: 13 growth stages; CONTAINS InterPro DOMAIN/s: MULE transposase conserved domain (InterPro:IPR018289) Transcription factor FAR1-related (InterPro:IPR004330) Zinc finger PMZ-typ…	32	15	7	7	6	4	4	5	5	5	7	8	10	9	15
Sobic.010G027700	PF02519								Auxin_responsive_protein								PTHR31374.PTHR31374:SF2			K14488	GO:0009733	AT1G75580.1		SAUR-like auxin-responsive protein family	LOC_Os06g04590.1	OsSAUR24 - Auxin-responsive SAUR gene family member. expressed	Auxin		hormone metabolism.auxin.induced-regulated-responsive-activated	(at1g75580 : 87.8) SAUR-like auxin-responsive protein family ; CONTAINS InterPro DOMAIN/s: Auxin responsive SAUR protein (InterPro:IPR003676); BEST Arabidopsis thaliana protein match is: SAUR-like auxin-responsive protein family (TAIR:AT1G19830.1); Has 1403 Blast hits to 1386 proteins in 27 species: Archae - 0; Bacteria - 0; Metazoa - 0; Fungi - 0; Plants - 1402; Viruses - 0; Other Eukaryotes - 1…	hormone metabolism.auxin.induced-regulated-responsive-activated	(at1g75580 : 87.8) SAUR-like auxin-responsive protein family ; CONTAINS InterPro DOMAIN/s: Auxin responsive SAUR protein (InterPro:IPR003676); BEST Arabidopsis thaliana protein match is: SAUR-like auxin-responsive protein family (TAIR:AT1G19830.1); Has 1403 Blast hits to 1386 proteins in 27 species: Archae - 0; Bacteria - 0; Metazoa - 0; Fungi - 0; Plants - 1402; Viruses - 0; Other Eukaryotes - 1…	47	26	4	1	1	1	1	0	1	0	0	0	0	0	0
Sobic.008G006800	PF08263	PF00560	PF13855	PF07714					Leucine_rich_repeat_N-terminal_domain	Leucine_Rich_Repeat	Leucine_rich_repeat	Protein_tyrosine_and_serine/threonine_kinase					PTHR27008.PTHR27008:SF27	KOG1187	2.7.11.1		GO:0005515.GO:0006468.GO:0004672	AT3G51740.1	IMK2	inflorescence meristem receptor-like kinase 2	LOC_Os11g01620.1	inactive receptor kinase At2g26730 precursor. putative. expressed			hormone metabolism.brassinosteroid.signal transduction.BRI	(at3g51740 : 428.0) encodes a leucine-repeat receptor kinase expressed in inflorescence meristem. Locus association was made from performing sequence analysis with IMK3 (MRLK) whose locus association was provided by the authors.; inflorescence meristem receptor-like kinase 2 (IMK2); FUNCTIONS IN: protein serine/threonine kinase activity protein kinase activity kinase activity ATP binding; INVOLVE…	hormone metabolism.brassinosteroid.signal transduction.BRI	(at3g51740 : 428.0) encodes a leucine-repeat receptor kinase expressed in inflorescence meristem. Locus association was made from performing sequence analysis with IMK3 (MRLK) whose locus association was provided by the authors.; inflorescence meristem receptor-like kinase 2 (IMK2); FUNCTIONS IN: protein serine/threonine kinase activity protein kinase activity kinase activity ATP binding; INVOLVE…	16	5	1	0	0	1	0	1	1	1	1	1	3	2	5
Sobic.002G128600	PF12697								Alpha/beta_hydrolase_family								PTHR11440.PTHR11440:SF52	KOG2369	2.3.1.43	K06129		AT1G27480.1		alpha/beta-Hydrolases superfamily protein	LOC_Os02g37700.1	lecithin:cholesterol acyltransferase. putative. expressed					lipid metabolism.exotics (steroids squalene etc).phosphatidylcholinesterol O-acyltransferase	(at1g27480 : 252.0) alpha/beta-Hydrolases superfamily protein; FUNCTIONS IN: phosphatidylcholine-sterol O-acyltransferase activity; INVOLVED IN: lipid metabolic process; LOCATED IN: plasma membrane vacuole; EXPRESSED IN: 21 plant structures; EXPRESSED DURING: 13 growth stages; CONTAINS InterPro DOMAIN/s: Lecithin:cholesterol acyltransferase (InterPro:IPR003386); Has 1076 Blast hits to 1070 protei…	12	5	2	1	1	1	0	1	1	1	2	0	1	1	1
Sobic.001G085200	PF07983								X8_domain								PTHR32227.PTHR32227:SF75					AT1G18650.1	PDCB3	plasmodesmata callose-binding protein 3	LOC_Os03g54910.1	X8 domain containing protein. expressed	MLG_and_related_pathways				misc.beta 13 glucan hydrolases	(at1g18650 : 115.0) Encodes a member of the X8-GPI family of proteins. It localizes to the plasmodesmata and is predicted to bind callose.; plasmodesmata callose-binding protein 3 (PDCB3); CONTAINS InterPro DOMAIN/s: X8 (InterPro:IPR012946); BEST Arabidopsis thaliana protein match is: glucan endo-13-beta-glucosidase-like protein 3 (TAIR:AT5G08000.1); Has 1473 Blast hits to 1425 proteins in 72 spe…	25	10	5	3	2	3	3	4	4	5	3	3	6	7	6
Sobic.007G041200	PF00067								Cytochrome_P450								PTHR24298.PTHR24298:SF45	KOG0156			GO:0055114.GO:0020037.GO:0016705.GO:0005506	AT1G64940.1	CYP89A6	cytochrome P450. family 87. subfamily A. polypeptide 6	LOC_Os06g22340.1	cytochrome P450. putative. expressed					misc.cytochrome P450	(at1g64940 : 353.0) member of CYP89A; cytochrome P450 family 87 subfamily A polypeptide 6 (CYP89A6); FUNCTIONS IN: electron carrier activity monooxygenase activity iron ion binding oxygen binding heme binding; INVOLVED IN: oxidation reduction; LOCATED IN: endomembrane system; CONTAINS InterPro DOMAIN/s: Cytochrome P450 (InterPro:IPR001128) Cytochrome P450 conserved site (InterPro:IPR017972) Cytoc…	16	11	5	3	1	2	1	1	2	2	0	1	2	2	3
Sobic.009G119700	PF00583	PF00533							Acetyltransferase_(GNAT)_family	BRCA1_C_Terminus_(BRCT)_domain							PTHR23196.PTHR23196:SF8				GO:0008080	AT2G41450.1		N-acetyltransferases;N-acetyltransferases	LOC_Os05g31254.1	acetyltransferase. GNAT family. putative. expressed					misc.GCN5-related N-acetyltransferase	(at2g41450 : 434.0) N-acetyltransferases;N-acetyltransferases; FUNCTIONS IN: N-acetyltransferase activity; INVOLVED IN: metabolic process; LOCATED IN: intracellular; EXPRESSED IN: synergid; CONTAINS InterPro DOMAIN/s: GCN5-related N-acetyltransferase C-terminal (InterPro:IPR022610) GCN5-related N-acetyltransferase (InterPro:IPR000182) Acyl-CoA N-acyltransferase (InterPro:IPR016181) BRCT (InterPro…	6	2	1	1	0	1	1	1	1	1	1	1	2	2	3
Sobic.009G141300	PF00657								GDSL-like_Lipase/Acylhydrolase								PTHR22835.PTHR22835:SF165		3.1.1.3		GO:0016788	AT1G71691.2		GDSL-like Lipase/Acylhydrolase superfamily protein	LOC_Os05g34700.1	GDSL-like lipase/acylhydrolase. putative. expressed					misc.GDSL-motif lipase	(at1g71691 : 430.0) GDSL-like Lipase/Acylhydrolase superfamily protein; FUNCTIONS IN: hydrolase activity acting on ester bonds carboxylesterase activity; INVOLVED IN: lipid metabolic process; LOCATED IN: endomembrane system; EXPRESSED IN: 10 plant structures; EXPRESSED DURING: 6 growth stages; CONTAINS InterPro DOMAIN/s: Lipase GDSL (InterPro:IPR001087); BEST Arabidopsis thaliana protein match is…	17	12	5	1	1	1	0	1	1	1	1	1	2	2	5
Sobic.004G077100	PF08311								Mad3/BUB1_homology_region_1								PTHR14030			K02178	GO:0007094	AT2G33560.2	BUBR1	BUB1-related (BUB1: budding uninhibited by benzymidazol 1)	LOC_Os02g10020.1	Mad3/BUB1 homology region 1 domain containing protein. expressed					not assigned.no ontology	(at2g33560 : 326.0) Encodes BUBR1. May have the spindle assembly checkpoint protein functions conserved from yeast to humans.; BUB1-related (BUB1: budding uninhibited by benzymidazol 1) (BUBR1); FUNCTIONS IN: molecular_function unknown; INVOLVED IN: mitotic cell cycle spindle assembly checkpoint; LOCATED IN: chromocenter kinetochore; EXPRESSED IN: 13 plant structures; EXPRESSED DURING: 6 growth s…	29	9	2	1	1	1	1	2	2	2	3	2	5	5	8
Sobic.003G179500	PF05786								Condensin_complex_subunit_2								PTHR13108	KOG2328		K06676	GO:0007076.GO:0000796	AT2G32590.1			LOC_Os01g34870.1	expressed protein					not assigned.no ontology	(at2g32590 : 538.0) LOCATED IN: chloroplast; EXPRESSED IN: 17 plant structures; EXPRESSED DURING: 9 growth stages; CONTAINS InterPro DOMAIN/s: Barren (InterPro:IPR008418); Has 467 Blast hits to 447 proteins in 202 species: Archae - 0; Bacteria - 4; Metazoa - 147; Fungi - 168; Plants - 39; Viruses - 1; Other Eukaryotes - 108 (source: NCBI BLink). & (reliability: 1076.0) & (original description: pa…	36	12	4	3	3	3	3	4	5	3	7	7	10	11	18
Sobic.006G108000	PF02181								Formin_Homology_2_Domain								PTHR23213.PTHR23213:SF219					AT3G05470.1		Actin-binding FH2 (formin homology 2) family protein	LOC_Os04g38810.1	formin. putative. expressed					not assigned.no ontology.formin homology 2 domain-containing protein	(at3g05470 : 437.0) Actin-binding FH2 (formin homology 2) family protein; FUNCTIONS IN: actin binding; INVOLVED IN: cellular component organization actin cytoskeleton organization; LOCATED IN: endomembrane system; EXPRESSED IN: 20 plant structures; EXPRESSED DURING: 11 growth stages; CONTAINS InterPro DOMAIN/s: Actin-binding FH2/DRF autoregulatory (InterPro:IPR003104) Actin-binding FH2 (InterPro:…	4	1	0	0	0	0	0	0	0	0	0	0	0	0	1
Sobic.004G198100																	PTHR35119					AT3G57860.1	OSD1.UVI4-LIKE	UV-B-insensitive 4-like	LOC_Os02g37850.1	expressed protein					not assigned.unknown	no hits & (original description: pacid=32744089 transcript=Sobic.004G198100.1 locus=Sobic.004G198100 ID=Sobic.004G198100.1.v3.1 annot-version=v3.1)	26	9	2	1	1	1	1	2	2	2	2	3	4	4	9
Sobic.004G215100	PF14383	PF14309							DUF761-associated_sequence_motif	Domain_of_unknown_function_(DUF4378)							PTHR21726.PTHR21726:SF44					AT2G20240.1		Protein of unknown function (DUF3741)	LOC_Os02g40410.1	expressed protein					not assigned.unknown	(at4g28760 : 191.0) Protein of unknown function (DUF3741); CONTAINS InterPro DOMAIN/s: Protein of unknown function DUF3741 (InterPro:IPR022212); BEST Arabidopsis thaliana protein match is: Protein of unknown function (DUF3741) (TAIR:AT2G20240.1); Has 35333 Blast hits to 34131 proteins in 2444 species: Archae - 798; Bacteria - 22429; Metazoa - 974; Fungi - 991; Plants - 531; Viruses - 0; Other Euk…	27	6	4	4	2	2	2	3	3	3	4	4	4	4	7
Sobic.004G327150																															not assigned.unknown	no hits & (original description: pacid=32748486 transcript=Sobic.004G327150.1 locus=Sobic.004G327150 ID=Sobic.004G327150.1.v3.1 annot-version=v3.1)	59	39	29	15	11	9	7	8	7	9	9	8	11	11	12
Sobic.006G138900																	PTHR34287.PTHR34287:SF4					AT4G15140.1			LOC_Os04g42540.1	expressed protein					not assigned.unknown	no hits & (original description: pacid=32762604 transcript=Sobic.006G138900.2 locus=Sobic.006G138900 ID=Sobic.006G138900.2.v3.1 annot-version=v3.1)	12	6	2	1	1	1	1	1	1	1	2	1	3	4	5
Sobic.001G029800																	PTHR33621.PTHR33621:SF2					AT3G03130.1			LOC_Os02g47130.1	expressed protein					not assigned.unknown	no hits & (original description: pacid=32753411 transcript=Sobic.001G029800.1 locus=Sobic.001G029800 ID=Sobic.001G029800.1.v3.1 annot-version=v3.1)| no hits & (original description: pacid=32753412 transcript=Sobic.001G029800.2 locus=Sobic.001G029800 ID=Sobic.001G029800.2.v3.1 annot-version=v3.1)| no hits & (original description: pacid=32753413 transcript=Sobic.001G029800.3 locus=Sobic.001G029800 …	14	3	1	0	0	1	0	1	1	0	1	1	2	2	4
Sobic.009G110100																						AT5G49170.1			LOC_Os05g29080.1	expressed protein					not assigned.unknown	no hits & (original description: pacid=32735667 transcript=Sobic.009G110100.1 locus=Sobic.009G110100 ID=Sobic.009G110100.1.v3.1 annot-version=v3.1)| no hits & (original description: pacid=32735668 transcript=Sobic.009G110100.2 locus=Sobic.009G110100 ID=Sobic.009G110100.2.v3.1 annot-version=v3.1)| no hits & (original description: pacid=32735666 transcript=Sobic.009G110100.3 locus=Sobic.009G110100 …	10	4	1	1	0	1	0	1	1	0	1	1	1	1	1
Sobic.004G095200	PF03568								Peptidase_family_C50								PTHR12792		3.4.22.49	K02365	GO:0008233.GO:0006508.GO:0005634	AT4G22970.1	AESP.ESP.RSW4	homolog of separase	LOC_Os02g53120.1	Peptidase family C50. putative. expressed					not assigned.unknown	(at4g22970 : 911.0) Encodes a separase (ESP) homologous to human and mouse separase protein. Separase is a capase family protease required for the release of sister chromatid cohesion during meiosis and mitosis. Arabidopsis separase contains a predicted 2Fe2S-ferredoxin domain that is not present in the proteins of other organisms. Also contains a putative EF-hand calcium binding domain. Mutant s…	13	5	3	2	2	2	2	2	3	1	4	2	3	2	4
Sobic.001G091500	PF04622								ERG2_and_Sigma1_receptor_like_protein								PTHR10868.PTHR10868:SF1				GO:0006869	AT1G05440.1		C-8 sterol isomerases	LOC_Os03g53580.1	expressed protein					not assigned.unknown	(at1g05440 : 125.0) C-8 sterol isomerases; FUNCTIONS IN: C-8 sterol isomerase activity; INVOLVED IN: ergosterol biosynthetic process; LOCATED IN: endoplasmic reticulum; EXPRESSED IN: 14 plant structures; EXPRESSED DURING: 7 growth stages; CONTAINS InterPro DOMAIN/s: ERG2/sigma1 receptor-like (InterPro:IPR006716); Has 118 Blast hits to 118 proteins in 39 species: Archae - 0; Bacteria - 0; Metazoa …	3	1	0	0	0	0	0	0	0	0	0	0	1	1	1
Sobic.001G230300	PF07557								Shugoshin_C_terminus								PTHR34373.PTHR34373:SF1				GO:0045132.GO:0005634.GO:0000775	AT5G04320.2		Shugoshin C terminus	LOC_Os10g31930.1	shugoshin-1. putative. expressed					not assigned.unknown	no hits & (original description: pacid=32753926 transcript=Sobic.001G230300.1 locus=Sobic.001G230300 ID=Sobic.001G230300.1.v3.1 annot-version=v3.1)	47	16	4	2	2	2	2	4	4	5	5	8	11	10	13
Sobic.001G284900																	PTHR28039.PTHR28039:SF2					AT5G66230.1		Chalcone-flavanone isomerase family protein	LOC_Os10g42660.1	expressed protein					not assigned.unknown	(at5g66230 : 88.2) Chalcone-flavanone isomerase family protein; FUNCTIONS IN: chalcone isomerase activity intramolecular lyase activity; INVOLVED IN: cellular amino acid derivative biosynthetic process flavonoid biosynthetic process; EXPRESSED IN: 18 plant structures; EXPRESSED DURING: 8 growth stages; CONTAINS InterPro DOMAIN/s: Chalcone isomerase subgroup (InterPro:IPR003466) Chalcone isomerase…	25	10	2	1	1	1	1	2	2	3	3	3	6	5	8
Sobic.001G323400																	PTHR34461.PTHR34461:SF1					AT3G56870.1			LOC_Os03g39740.1	expressed protein					not assigned.unknown	(at3g56870 : 105.0) unknown protein; Has 204 Blast hits to 201 proteins in 58 species: Archae - 0; Bacteria - 10; Metazoa - 72; Fungi - 8; Plants - 41; Viruses - 0; Other Eukaryotes - 73 (source: NCBI BLink). & (reliability: 210.0) & (original description: pacid=32753782 transcript=Sobic.001G323400.1 locus=Sobic.001G323400 ID=Sobic.001G323400.1.v3.1 annot-version=v3.1)	13	5	2	1	2	2	3	3	3	2	3	3	4	4	6
Sobic.001G377700	PF14675	PF14679	PF14676	PF14680	PF14678				FANCI_solenoid_1	FANCI_helical_domain_1	FANCI_solenoid_2	FANCI_helical_domain_2	FANCI_solenoid_4				PTHR21818.PTHR21818:SF0	KOG4553		K10895	GO:0006281	AT5G49110.2			LOC_Os03g22190.1	expressed protein					not assigned.unknown	(at5g49110 : 665.0) unknown protein; INVOLVED IN: biological_process unknown; LOCATED IN: cellular_component unknown; EXPRESSED IN: cultured cell; Has 30201 Blast hits to 17322 proteins in 780 species: Archae - 12; Bacteria - 1396; Metazoa - 17338; Fungi - 3422; Plants - 5037; Viruses - 0; Other Eukaryotes - 2996 (source: NCBI BLink). & (reliability: 1330.0) & (original description: pacid=3275343…	7	3	1	1	1	1	1	2	2	1	2	3	3	3	5
Sobic.001G511200																	PTHR33318.PTHR33318:SF2					AT1G04030.1			LOC_Os03g04550.1	expressed protein					not assigned.unknown	no hits & (original description: pacid=32755955 transcript=Sobic.001G511200.1 locus=Sobic.001G511200 ID=Sobic.001G511200.1.v3.1 annot-version=v3.1)	60	27	5	2	1	3	2	4	5	4	5	5	12	14	19
Sobic.003G390300	PF04484								QWRF_family								PTHR31807.PTHR31807:SF6					AT2G44190.1	EDE1	Family of unknown function (DUF566)	LOC_Os09g11440.2	expressed protein					not assigned.unknown	(at3g60000 : 118.0) Family of unknown function (DUF566) ; INVOLVED IN: biological_process unknown; LOCATED IN: chloroplast; CONTAINS InterPro DOMAIN/s: Protein of unknown function DUF566 (InterPro:IPR007573); BEST Arabidopsis thaliana protein match is: Family of unknown function (DUF566) (TAIR:AT2G44190.1); Has 30201 Blast hits to 17322 proteins in 780 species: Archae - 12; Bacteria - 1396; Metaz…	6	2	1	0	0	0	0	0	0	0	1	1	1	1	1
Sobic.003G406500																	PTHR35132.PTHR35132:SF2					AT4G22190.1			LOC_Os01g69290.1	antifreeze glycoprotein. putative. expressed					not assigned.unknown	no hits & (original description: pacid=32728871 transcript=Sobic.003G406500.1 locus=Sobic.003G406500 ID=Sobic.003G406500.1.v3.1 annot-version=v3.1)	14	8	4	3	1	3	1	2	2	2	1	2	2	3	4
Sobic.002G426800	PF00097								Zinc_finger_C3HC4_type_(RING_finger)								PTHR23328	KOG0823	6.3.2.19		GO:0046872	AT3G27330.1		zinc finger (C3HC4-type RING finger) family protein	LOC_Os12g16690.1	zinc finger. C3HC4 type domain containing protein. expressed					protein.degradation.ubiquitin.E3.RING	(at3g27330 : 172.0) zinc finger (C3HC4-type RING finger) family protein; FUNCTIONS IN: zinc ion binding; EXPRESSED IN: 18 plant structures; EXPRESSED DURING: 8 growth stages; CONTAINS InterPro DOMAIN/s: Zinc finger RING-type conserved site (InterPro:IPR017907) Zinc finger RING-type (InterPro:IPR001841) Protein of unknown function DUF23 (InterPro:IPR008166); BEST Arabidopsis thaliana protein match…	22	9	2	1	1	2	3	3	2	3	5	4	6	7	9
Sobic.004G274900	PF13423								Ubiquitin_carboxyl-terminal_hydrolase								PTHR24006.PTHR24006:SF468	KOG1871	3.4.19.12	K11855|		AT5G46740.1	UBP21	ubiquitin-specific protease 21	LOC_Os02g46650.1	ubiquitin carboxyl-terminal hydrolase domain containing protein. expressed					protein.degradation.ubiquitin.ubiquitin protease	(at5g46740 : 282.0) Encodes a ubiquitin-specific protease.; ubiquitin-specific protease 21 (UBP21); FUNCTIONS IN: ubiquitin-specific protease activity ubiquitin thiolesterase activity; INVOLVED IN: ubiquitin-dependent protein catabolic process; LOCATED IN: chloroplast; EXPRESSED IN: 10 plant structures; EXPRESSED DURING: 6 growth stages; CONTAINS InterPro DOMAIN/s: Peptidase C19 ubiquitin carboxy…	22	10	5	4	4	3	4	5	5	3	8	7	9	7	11
Sobic.007G130000	PF00069								Protein_kinase_domain								PTHR24361.PTHR24361:SF315	KOG0198	2.7.11.25		GO:0006468.GO:0005524.GO:0004672	AT3G06030.1	ANP3.MAPKKK12.NP3	NPK1-related protein kinase 3	LOC_Os08g32600.1	STE_MEKK_ste11_MAP3K.21 - STE kinases include homologs to sterile 7. sterile 11 and sterile 20 from yeast. expressed					protein.postranslational modification	(at1g09000 : 467.0) NPK1-related protein kinase 1S; NPK1-related protein kinase 1 (NP1); CONTAINS InterPro DOMAIN/s: Protein kinase ATP binding site (InterPro:IPR017441) Serine/threonine-protein kinase domain (InterPro:IPR002290) Serine/threonine-protein kinase-like domain (InterPro:IPR017442) Serine/threonine-protein kinase active site (InterPro:IPR008271) Protein kinase-like domain (InterPro:IP…	18	5	1	1	1	1	1	2	2	2	3	2	4	5	8
Sobic.008G008500	PF00481								Protein_phosphatase_2C								PTHR13832.PTHR13832:SF199	KOG0698	3.1.3.16		GO:0003824.GO:0006470.GO:0004722	AT1G79630.1		Protein phosphatase 2C family protein	LOC_Os12g01770.1	protein phosphatase 2c. putative. expressed					protein.postranslational modification	(at3g02750 : 325.0) Protein phosphatase 2C family protein; FUNCTIONS IN: protein serine/threonine phosphatase activity catalytic activity; LOCATED IN: chloroplast; EXPRESSED IN: 24 plant structures; EXPRESSED DURING: 15 growth stages; CONTAINS InterPro DOMAIN/s: Protein phosphatase 2C-related (InterPro:IPR001932) Protein phosphatase 2C (InterPro:IPR015655) Protein phosphatase 2C N-terminal (Inter…	6	3	2	1	1	1	0	1	1	0	0	0	1	0	1
Sobic.002G191000	PF00069								Protein_kinase_domain								PTHR24361.PTHR24361:SF315	KOG0198	2.7.11.25		GO:0006468.GO:0005524.GO:0004672	AT1G09000.1	ANP1.MAPKKK1.NP1	NPK1-related protein kinase 1	LOC_Os09g21510.1	STE_MEKK_ste11_MAP3K.2 - STE kinases include homologs to sterile 7. sterile 11 and sterile 20 from yeast. expressed					protein.postranslational modification	(at3g06030 : 478.0) NPK1-related protein kinase 3; NPK1-related protein kinase 3 (NP3); FUNCTIONS IN: protein serine/threonine kinase activity protein kinase activity kinase activity ATP binding; INVOLVED IN: cortical microtubule organization; LOCATED IN: apoplast; EXPRESSED IN: 21 plant structures; EXPRESSED DURING: 12 growth stages; CONTAINS InterPro DOMAIN/s: Mitogen activated protein kinase k…	41	15	5	4	5	4	5	6	5	5	7	7	10	8	14
Sobic.006G069000	PF00111								2Fe-2S_iron-sulfur_cluster_binding_domain								PTHR19370.PTHR19370:SF96			K02639	GO:0051536.GO:0009055	AT2G27510.1	ATFD3.FD3	ferredoxin 3	LOC_Os04g33630.1	2Fe-2S iron-sulfur cluster binding domain containing protein. expressed	Photosynthesis		2Fe-2S iron-sulfur cluster binding domain containing protein	ferredoxin 3	PS.lightreaction.other electron carrier (ox/red).ferredoxin	(at2g27510 : 147.0) ferredoxin 3 (FD3); FUNCTIONS IN: electron carrier activity iron-sulfur cluster binding 2 iron 2 sulfur cluster binding; INVOLVED IN: electron transport chain; LOCATED IN: chloroplast; EXPRESSED IN: 22 plant structures; EXPRESSED DURING: 13 growth stages; CONTAINS InterPro DOMAIN/s: 2Fe-2S ferredoxin iron-sulphur binding site (InterPro:IPR006058) Ferredoxin (InterPro:IPR001041…	17	8	6	4	3	3	2	2	3	4	3	4	4	6	7
Sobic.002G319300	PF00307	PF00612							Calponin_homology_(CH)_domain	IQ_calmodulin-binding_motif							PTHR11915	KOG0165		K16743	GO:0005515	AT4G21820.1		binding;calmodulin binding	LOC_Os07g33370.1	IQ calmodulin-binding motif family protein. expressed					signalling.calcium	(at4g21820 : 375.0) binding;calmodulin binding; FUNCTIONS IN: calmodulin binding binding; LOCATED IN: chloroplast; EXPRESSED IN: 13 plant structures; EXPRESSED DURING: 6 growth stages; CONTAINS InterPro DOMAIN/s: Calponin-homology (InterPro:IPR016146) Armadillo (InterPro:IPR000225) Calponin-like actin-binding (InterPro:IPR001715) Armadillo-type fold (InterPro:IPR016024) IQ calmodulin-binding regi…	64	19	5	2	2	2	2	3	3	2	6	5	6	4	7
Sobic.003G032200	PF00612								IQ_calmodulin-binding_motif								PTHR32295.PTHR32295:SF6				GO:0005515	AT2G26180.1	IQD6	IQ-domain 6	LOC_Os01g09790.1	IQ calmodulin-binding motif domain containing protein. expressed					signalling.calcium	(at2g26180 : 184.0) IQ-domain 6 (IQD6); CONTAINS InterPro DOMAIN/s: IQ calmodulin-binding region (InterPro:IPR000048); BEST Arabidopsis thaliana protein match is: IQ-domain 8 (TAIR:AT1G72670.1); Has 885 Blast hits to 872 proteins in 51 species: Archae - 0; Bacteria - 0; Metazoa - 22; Fungi - 10; Plants - 828; Viruses - 0; Other Eukaryotes - 25 (source: NCBI BLink). & (reliability: 368.0) & (origi…	52	26	18	10	9	9	7	9	10	10	12	16	21	19	27
Sobic.010G119300	PF00069	PF00139							Protein_kinase_domain	Legume_lectin_domain							PTHR27007.PTHR27007:SF21	KOG1187	2.7.11.1		GO:0006468.GO:0005524.GO:0004672.GO:0030246	AT5G55830.1		Concanavalin A-like lectin protein kinase family protein	LOC_Os06g17490.1	expressed protein					signalling.receptor kinases.legume-lectin	(at5g55830 : 569.0) Concanavalin A-like lectin protein kinase family protein; FUNCTIONS IN: kinase activity; INVOLVED IN: protein amino acid phosphorylation; LOCATED IN: endomembrane system; EXPRESSED IN: 15 plant structures; EXPRESSED DURING: 6 growth stages; CONTAINS InterPro DOMAIN/s: Legume lectin beta chain (InterPro:IPR001220) Protein kinase ATP binding site (InterPro:IPR017441) Serine/thre…	27	11	2	1	1	1	1	2	2	1	2	2	5	4	7
Sobic.002G142200	PF00560	PF08263	PF13855	PF00069					Leucine_Rich_Repeat	Leucine_rich_repeat_N-terminal_domain	Leucine_rich_repeat	Protein_kinase_domain					PTHR27008.PTHR27008:SF50	KOG1187	2.7.11.1		GO:0005515.GO:0006468.GO:0005524.GO:0004672	AT2G15300.1		Leucine-rich repeat protein kinase family protein	LOC_Os09g02250.1	transposon protein. putative. unclassified. expressed					signalling.receptor kinases.leucine rich repeat III	(at5g67280 : 292.0) receptor-like kinase (RLK); FUNCTIONS IN: protein serine/threonine kinase activity kinase activity ATP binding; INVOLVED IN: transmembrane receptor protein tyrosine kinase signaling pathway protein amino acid phosphorylation; LOCATED IN: endomembrane system; EXPRESSED IN: 22 plant structures; EXPRESSED DURING: 13 growth stages; CONTAINS InterPro DOMAIN/s: Protein kinase cataly…	13	4	3	1	1	1	1	2	2	2	2	2	3	4	8
Sobic.010G077000	PF08263	PF00560	PF13855	PF00069					Leucine_rich_repeat_N-terminal_domain	Leucine_Rich_Repeat	Leucine_rich_repeat	Protein_kinase_domain					PTHR27000.PTHR27000:SF188	KOG1187	2.7.11.1		GO:0005515.GO:0006468.GO:0005524.GO:0004672	AT2G26330.1	ER.QRP1	Leucine-rich receptor-like protein kinase family protein	LOC_Os06g10230.1	receptor-like protein kinase 5 precursor. putative. expressed					signalling.receptor kinases.leucine rich repeat XIII	(at2g26330 : 1333.0) Homologous to receptor protein kinases. Involved in specification of organs originating from the shoot apical meristem. Contains a cytoplasmic protein kinase catalytic domain a transmembrane region and an extracellular leucine-rich repeat. ER has been identified as a quantitative trait locus for transpiration efficiency by influencing epidermal and mesophyll development stoma…	431	164	61	25	37	21	23	19	11	4	8	4	2	2	1
Sobic.002G113400	PF00226	PF11926							DnaJ_domain	Domain_of_unknown_function_(DUF3444)							PTHR24078.PTHR24078:SF224					AT5G27240.1		DNAJ heat shock N-terminal domain-containing protein	LOC_Os01g27740.3	dnaJ domain containing protein. expressed					stress.abiotic.heat	(at5g18750 : 279.0) DNAJ heat shock N-terminal domain-containing protein; FUNCTIONS IN: unfolded protein binding heat shock protein binding; INVOLVED IN: protein folding; LOCATED IN: cellular_component unknown; EXPRESSED IN: 19 plant structures; EXPRESSED DURING: 8 growth stages; CONTAINS InterPro DOMAIN/s: Molecular chaperone heat shock protein Hsp40 DnaJ (InterPro:IPR015609) Heat shock protein …	6	2	1	1	1	1	1	1	1	1	2	2	2	2	3
