# Supplementary material for: Bioenergy sorghum nodal root bud development: morphometric, transcriptomic and gene regulatory network analysis
Source: Front Plant Sci. 2024 Oct 21;15:1456627. doi: 10.3389/fpls.2024.1456627 (PMC11532172; doi:10.3389/fpls.2024.1456627)
Supplement: Supplementary Data Sheet 4 — Analysis of first tier neighbors of NRB GRN TFs with high expression late in NRB development. TFs that are connected to and could therefore regulate TFs expressed later in NRB development are listed in files labeled ‘activators first neighbors’. Genes that are connected to that could be regulated by TFs expressed later in development are listed in files labeled ‘activated first neighbors’. [file DataSheet4.zip]

Archive with 1 entries (1 files):
- S-File2.cys
