# Supplementary material for: Bioenergy sorghum nodal root bud development: morphometric, transcriptomic and gene regulatory network analysis
Source: Front Plant Sci. 2024 Oct 21;15:1456627. doi: 10.3389/fpls.2024.1456627 (PMC11532172; doi:10.3389/fpls.2024.1456627)
Supplement: Supplementary file 10 [file Table1.xlsx]

## Sheet: S_T1 NRB v Int
Supplemental Table 1 - Genes differentially expressed at higher levels in NRB tissue compared to internode stem rind tissue (>5TPM, >5-fold DE, adjusted p-value<0.05).						Phytomer 6	Phytomer 8	Phytomer 9	Phytomer 19	Phytomer 20		Phytomer 7	Phytomer 8	Phytomer 9	Phytomer 10	Phytomer 11	Phytomer 12	Phytomer 13	Phytomer 14	Phytomer 15	Phytomer 16	Phytomer 17	Phytomer 18	Phytomer 19	Phytomer 20	Phytomer 21
Sorghum ID	At_GeneID	At_symbol	At_Function	MapmanProcess		Stem Internode Rind						Nodal Root Bud Tissue
Sobic.006G243200	AT3G16150		N-terminal nucleophile aminohydrolases (Ntn hydrolases) superfamily protein	amino acid metabolism.degradation.aspartate family.asparagine.L-asparaginase		0.113086	0.417491	0.644266	0.7834	1.6805		17.3995	20.5675	31.6995	10.8154	23.6972	13.758	18.7075	36.1593	14.4054	22.7879	93.1467	17.2592	19.1133	19.2639	12.2148
Sobic.006G272800	AT4G11610		C2 calcium/lipid-binding plant phosphoribosyltransferase family protein	amino acid metabolism.synthesis.aromatic aa.tryptophan		9.6378	8.32897	4.51663	1.5961	6.2401		249.012	211.033	205.145	174.864	125.149	88.577	80.1385	88.8484	76.9983	70.1577	95.3007	95.7881	91.5222	68.2503	81.4116
Sobic.009G148000	AT1G22610		C2 calcium/lipid-binding plant phosphoribosyltransferase family protein	amino acid metabolism.synthesis.aromatic aa.tryptophan		0.883194	1.05868	0.61211	1.3667	1.874		42.0296	25.0828	30.5784	18.8972	11.0094	11.4583	9.09783	10.0758	9.48994	11.7835	12.6312	19.8288	17.8406	11.6695	17.7668
Sobic.006G096500	AT1G65960	GAD2	glutamate decarboxylase 2	amino acid metabolism.synthesis.central amino acid metabolism.GABA.Glutamate decarboxylase		0.0675885	0.054295	0.00751833	0.0414	0.1568		5.86908	9.19225	4.84097	1.39808	0.978851	0.753632	0.371534	0.501938	0.503781	0.37405	0.300835	0.0679585	0.242287	0.107785	0.205042
Sobic.002G395200	AT5G23530	AtCXE18.CXE18	carboxyesterase 18	Biodegradation of Xenobiotics		0.034391	0.352944	0.218414	0.2143	0.7239		0.0290763	0.412306	0.938815	3.38367	4.9649	4.40103	2.99608	5.78436	4.67004	3.00529	8.31545	2.60026	2.74992	2.41489	1.51287
Sobic.007G069000	AT1G11840	ATGLX1.GLX1	glyoxalase I homolog	Biodegradation of Xenobiotics.lactoylglutathione lyase		0.866938	0.718646	0.361782	0.3964	0.4767		24.2658	15.1857	12.2847	9.9789	5.91569	5.09965	3.74214	5.33404	5.32847	6.64132	4.97029	5.31089	7.89216	9.23964	11.8794
Sobic.010G022000	AT4G24140		alpha/beta-Hydrolases superfamily protein	cell wall		0.147443	0.0684523	0.006198	0.0086	0.4645		2.61936	4.76321	10.3803	16.6988	17.6369	13.4092	10.7292	8.16097	6.68314	3.80811	2.52394	2.74433	1.84642	1.6364	1.06546
Sobic.002G237000	AT5G55730	FLA1	FASCICLIN-like arabinogalactan 1	cell wall.cell wall proteins.AGPs.AGP		2.44525	0.390424	0.278084	0.0361	0.0921		19.5053	26.4218	12.4806	4.97672	3.12915	4.02032	2.0661	3.17608	3.56027	5.78459	1.9558	4.25888	5.69575	8.08986	6.99588
Sobic.006G186300	AT2G45470	AGP8.FLA8	FASCICLIN-like arabinogalactan protein 8	cell wall.cell wall proteins.AGPs.AGP		0.860036	1.35241	0.760092	0.4884	0.6948		49.4156	37.4738	22.714	6.64474	3.59629	4.62664	3.23123	5.23632	4.8286	4.63536	3.30711	3.66756	6.19677	6.28814	7.68238
Sobic.007G214700	AT2G04780	FLA7	FASCICLIN-like arabinoogalactan 7	cell wall.cell wall proteins.AGPs.AGP		0.922607	0.61956	0.392304	1.6541	12.5005		254.215	229.501	162.371	73.3573	67.9931	47.004	65.9323	59.1076	41.4296	33.1695	33.9619	39.2917	46.1643	37.4243	47.3588
Sobic.007G222600	AT5G55730	FLA1	FASCICLIN-like arabinogalactan 1	cell wall.cell wall proteins.AGPs.AGP		2.27547	0.303837	0.106374	0.2068	0.9222		12.4103	13.8946	8.73849	4.68732	3.154	3.52822	3.55223	3.86515	3.57254	3.33483	2.02313	2.2211	3.13501	4.82467	4.2942
Sobic.010G218800	AT1G75880		SGNH hydrolase-type esterase superfamily protein	cell wall.cell wall proteins.AGPs.AGP		0.0707025	0.075605	0	0.2153	0.3756		1.07949	7.05392	3.21752	6.33153	4.92729	4.47529	9.08278	6.59679	6.95701	1.51585	3.93477	0.47669	1.5962	1.34926	1.59382
Sobic.003G042200	AT4G13340		Leucine-rich repeat (LRR) family protein	cell wall.cell wall proteins.LRR		0.926782	1.12902	0.471401	0.1908	1.0223		15.9554	15.5772	19.5388	12.7632	8.03198	9.28344	5.14317	7.28622	5.75329	4.50465	10.3434	7.63324	6.64826	5.55078	6.67641
Sobic.004G035800	AT1G12040	LRX1	leucine-rich repeat/extensin 1	cell wall.cell wall proteins.LRR		1.80812	0.432446	0.0542857	0	0.1357		26.4038	31.6097	19.9778	6.84268	4.2634	6.78492	3.79839	4.72727	3.64861	1.49954	1.66355	2.73024	3.16956	2.08509	4.62155
Sobic.004G215000	AT4G06744		Leucine-rich repeat (LRR) family protein	cell wall.cell wall proteins.LRR		0.345562	0.327091	0.098772	0.0107	0.7409		353.779	336.359	245.752	93.4577	69.8581	50.087	48.6875	50.458	60.4282	53.5963	36.0821	42.2334	71.7785	66.2046	79.3734
Sobic.009G070500	AT4G29240		Leucine-rich repeat (LRR) family protein	cell wall.cell wall proteins.LRR		0.259974	0.109403	0.08597	0.0191	0.0801		29.64	23.5404	11.087	4.58183	4.01894	4.89895	3.87611	4.54112	3.81119	4.07952	2.44046	3.34045	3.96638	5.08257	4.62176
Sobic.009G208300	AT2G42800	AtRLP29.RLP29	receptor like protein 29	cell wall.cell wall proteins.LRR		0.102268	0.028105	0	0	0.0155		2.88912	2.9217	1.63103	0.829699	0.405125	0.896287	0.553796	0.714569	1.0133	1.92085	1.21614	1.13417	1.56596	1.97719	1.89047
Sobic.010G255000	AT1G12040	LRX1	leucine-rich repeat/extensin 1	cell wall.cell wall proteins.LRR		0.318454	0.170212	0.063047	0	0.0831		13.9675	8.47622	8.11346	4.05174	1.90271	3.00863	1.97373	2.28554	2.2251	2.44544	1.41504	2.93677	2.95537	2.0562	3.58185
Sobic.002G368600	AT3G02230	ATRGP1.RGP1	reversibly glycosylated polypeptide 1	cell wall.cell wall proteins.RGP		0.876819	0.852483	0.636191	2.0624	2.9213		7.25995	22.3606	17.6649	14.5747	5.19131	5.03025	2.75687	3.38444	3.3694	4.95195	4.81258	2.77923	4.55879	7.27094	25.8509
Sobic.003G304600	AT3G02230	ATRGP1.RGP1	reversibly glycosylated polypeptide 1	cell wall.cell wall proteins.RGP		0.113589	0.0500903	0.0337017	0.3192	0.4353		5.44358	4.31666	1.21079	0.297568	0.636303	0.372527	0.338517	0.588671	0.710489	0.367219	0.949178	0.724646	1.82647	3.01277	7.46612
Sobic.003G308100	AT4G07960	ATCSLC12.CSLC12	Cellulose-synthase-like C12	cell wall.cellulose synthesis		7.36153	1.66071	0.717405	1.9139	2.9971		49.56	48.1927	42.7981	35.3903	32.6116	30.0363	32.8739	29.8682	23.739	20.2633	24.8208	18.9102	16.8123	11.5902	12.0064
Sobic.007G090600	AT2G24630	ATCSLC08.ATCSLC8.CSLC08	Glycosyl transferase family 2 protein	cell wall.cellulose synthesis		0	0	0	0	0.0797		0.0168213	0.140467	0.238519	0.267007	0.174758	0.448326	0.538407	0.750395	1.03624	0.794445	1.23642	2.05733	3.2519	3.56893	4.88705
Sobic.001G490000	AT5G03760	ATCSLA09.ATCSLA9.CSLA09.CSLA9.RAT4	Nucleotide-diphospho-sugar transferases superfamily protein	cell wall.cellulose synthesis.cellulose synthase		0.872347	0.700258	0.682968	0.3768	0.479		11.7032	7.88701	2.67554	1.6477	3.32689	1.83794	2.60179	4.87017	2.97261	1.36286	6.48596	1.00714	1.61404	1.27021	1.53121
Sobic.004G075900	AT5G22740	ATCSLA02.ATCSLA2.CSLA02.CSLA2	cellulose synthase-like A02	cell wall.cellulose synthesis.cellulose synthase		3.35745	0.853562	0.135581	0.4759	6.5592		422.233	512.229	275.51	249.254	383.002	324.175	414.72	336.678	267.142	247.759	336.588	259.636	346.642	332.926	340.854
Sobic.004G238700	AT5G03760	ATCSLA09.ATCSLA9.CSLA09.CSLA9.RAT4	Nucleotide-diphospho-sugar transferases superfamily protein	cell wall.cellulose synthesis.cellulose synthase		1.12881	2.02865	0.886136	0.0089	4.746		25.5608	58.8737	76.2692	117.5	124.864	133.81	147.34	154.715	127.68	109.899	133.053	100.302	120.58	111.065	105.355
Sobic.008G125700	AT1G02730	ATCSLD5.CSLD5.SOS6	cellulose synthase-like D5	cell wall.cellulose synthesis.cellulose synthase		0.046325	0.0220723	0.0318317	0.0753	0.0525		29.5493	12.5655	2.06204	0.620419	0.712075	1.16427	0.919253	2.00885	2.28314	1.52138	2.17056	2.0427	3.83953	3.63849	6.78891
Sobic.010G197300	AT5G03760	ATCSLA09.ATCSLA9.CSLA09.CSLA9.RAT4	Nucleotide-diphospho-sugar transferases superfamily protein	cell wall.cellulose synthesis.cellulose synthase		0.285515	0.0891957	0.0278613	0.0189	0.4044		17.7157	76.2946	36.628	48.9356	101.561	78.8988	124.502	94.0856	59.8767	41.0993	45.3637	34.0956	24.5634	18.7154	11.3375
Sobic.001G086000	AT5G60920	COB	COBRA-like extracellular glycosyl-phosphatidyl inositol-anchored protein family	cell wall.cellulose synthesis.COBRA		0.485415	0.106433	0.111666	0.1965	0.6456		14.5232	9.13015	8.82506	6.0546	5.50631	4.75688	5.5826	7.26599	6.2311	5.05326	7.80391	8.98577	12.72	13.5216	14.2363
Sobic.001G336600	AT3G02210	COBL1	COBRA-like protein 1 precursor	cell wall.cellulose synthesis.COBRA		0.0295385	0.00586433	0.041807	0.1639	0.0965		5.94731	1.88088	2.99953	1.35608	0.885764	1.84027	0.711471	2.0839	1.52357	1.85755	2.24179	2.40979	2.37705	1.28232	0.711657
Sobic.001G320400	AT4G25433		peptidoglycan-binding LysM domain-containing protein	cell wall.degradation		0.244278	0.998421	0.443333	0.0106	0.4049		1.95138	4.01809	3.18171	2.96736	3.77599	3.04961	1.39576	2.61953	2.02153	2.97816	4.62692	1.44261	1.90858	2.27139	0.989051
Sobic.004G333600	AT5G34940	AtGUS3.GUS3	glucuronidase 3	cell wall.degradation		5.76686	3.35832	2.39642	0.1645	2.7481		64.562	136.179	79.0512	87.0401	226.776	121.228	204.89	132.574	114.853	90.5214	178.497	91.2837	144.462	112.873	108.313
Sobic.010G060701	AT5G34940	AtGUS3.GUS3	glucuronidase 3	cell wall.degradation		1.14683	1.02526	0.909736	0.4911	0.9466		13.2466	18.1905	20.9339	10.8727	6.00466	5.97064	4.87507	5.42479	3.43899	3.48921	4.11316	5.86459	3.95958	2.46868	3.49176
Sobic.001G089000	AT5G20950		Glycosyl hydrolase family protein	cell wall.degradation.cellulases and beta -14-glucanases		7.19228	7.25061	5.31967	2.3732	9.8623		64.6985	45.9107	18.4335	13.8671	36.4584	18.273	40.1035	19.9658	23.1072	15.9473	18.8023	11.4845	32.2977	36.5228	47.387
Sobic.001G027800	AT5G66460		Glycosyl hydrolase superfamily protein	cell wall.degradation.mannan-xylose-arabinose-fucose		0.842128	0.319518	0.130231	0.2744	0.6909		4.31437	7.30498	4.96131	3.06292	3.46134	3.71797	2.75549	3.195	2.70486	1.59941	2.18708	1.01261	1.05095	0.722605	0.707467
Sobic.002G268200	AT2G28100	ATFUC1.FUC1	alpha-L-fucosidase 1	cell wall.degradation.mannan-xylose-arabinose-fucose		5.11476	1.19256	0.390839	0.8658	1.7947		14.1053	29.162	25.4514	13.6195	10.9604	9.76574	7.67901	10.5946	10.758	14.8031	7.74524	7.85062	10.6068	10.163	10.0434
Sobic.003G142100	AT1G02640	ATBXL2.BXL2	beta-xylosidase 2	cell wall.degradation.mannan-xylose-arabinose-fucose		1.37674	0.297215	0.0349777	0.0238	0.1045		4.0742	3.79367	1.53277	0.971335	1.24895	1.73302	1.4463	1.945	1.25185	0.633217	0.869145	0.358933	1.00458	1.3943	1.88925
Sobic.003G247000	AT5G66460		Glycosyl hydrolase superfamily protein	cell wall.degradation.mannan-xylose-arabinose-fucose		2.97946	0.1289	0.051777	0.0092	0.2227		49.3732	140.711	69.4617	40.7689	113.973	58.4669	152.754	97.5486	70.6813	51.4895	54.6044	19.9761	45.4833	35.2987	29.2164
Sobic.004G126700	AT5G57530	AtXTH12.XTH12	xyloglucan endotransglucosylase/hydrolase 12	cell wall.degradation.mannan-xylose-arabinose-fucose		0.021725	0	0	0	0.049		84.3506	39.1125	6.64477	3.54589	3.56539	3.23978	2.00811	2.77788	2.18533	2.39486	1.60003	1.77738	2.66942	4.3839	8.85627
Sobic.004G233700	AT1G78060		Glycosyl hydrolase family protein	cell wall.degradation.mannan-xylose-arabinose-fucose		39.5383	14.6012	8.35053	1.3924	10.5966		70.3039	115.02	150.292	104.424	91.2926	103.134	79.8412	92.8318	97.9148	114.016	66.7733	96.1966	82.8556	74.2181	61.7082
Sobic.005G110457	AT1G78060		Glycosyl hydrolase family protein	cell wall.degradation.mannan-xylose-arabinose-fucose		0.800481	0.946301	0.152682	0	0.1608		7.10673	7.60967	10.0101	5.31303	3.41795	4.15507	1.94742	3.37198	3.55127	3.09943	4.21966	4.96483	3.83534	3.29566	4.32113
Sobic.005G110460	AT1G78060		Glycosyl hydrolase family protein	cell wall.degradation.mannan-xylose-arabinose-fucose		0	0.00568733	0	0.006	0.0292		2.12739	3.75946	2.63979	1.90285	1.75272	0.997208	1.07217	1.4263	1.118	0.714492	0.940856	0.28578	0.710587	0.609761	0.819249
Sobic.006G205500	AT5G57550	XTH25.XTR3	xyloglucan endotransglucosylase/hydrolase 25	cell wall.degradation.mannan-xylose-arabinose-fucose		0	0	0.00749433	0	0.4998		0.065443	0.197032	0.771083	0.743319	0.760661	2.0526	0.810817	2.44326	2.52182	2.73098	2.75619	6.18303	7.72573	13.7332	16.762
Sobic.006G235600	AT5G64570	ATBXL4.XYL4	beta-D-xylosidase 4	cell wall.degradation.mannan-xylose-arabinose-fucose		3.06583	1.37484	0.668114	2.1677	4.5385		70.4263	77.2817	83.4164	42.2649	29.687	32.087	28.5204	34.2095	32.9125	32.5386	31.9883	27.8451	36.911	30.7069	27.0154
Sobic.010G246500	AT5G57560	TCH4.XTH22	Xyloglucan endotransglucosylase/hydrolase family protein	cell wall.degradation.mannan-xylose-arabinose-fucose		0.434418	0.211313	0.0892157	0.0497	0.0141		7.08697	5.51093	2.2439	0.974047	0.819904	0.567669	0.532064	0.785891	0.67445	0.4792	0.377834	0.85336	1.0348	0.702414	0.649836
Sobic.001G230400	AT3G53190		Pectin lyase-like superfamily protein	cell wall.degradation.pectate lyases and polygalacturonases		0.933621	0.668392	0.210225	0.1996	0.4174		13.5976	11.6484	6.38476	3.88177	3.41756	4.01931	3.45876	4.02334	4.032	4.51583	4.10271	2.03371	5.20975	4.8332	5.63569
Sobic.002G343600	AT3G12145	FLOR1.FLR1	Leucine-rich repeat (LRR) family protein	cell wall.degradation.pectate lyases and polygalacturonases		0.491839	1.05418	0.947656	0.1603	4.2022		80.0229	111.833	18.0539	11.9196	32.3527	60.4687	143.33	80.6888	80.3535	107.238	105.201	93.9796	148.501	173.191	208.216
Sobic.003G153200	AT1G48100		Pectin lyase-like superfamily protein	cell wall.degradation.pectate lyases and polygalacturonases		0	0.131245	0.041579	0.7487	0.8294		6.51339	4.06344	5.0453	3.2644	1.68125	6.05256	2.16824	2.93856	3.49089	5.40897	3.84039	6.97773	7.24868	8.45768	8.81146
Sobic.003G223100	AT4G23820		Pectin lyase-like superfamily protein	cell wall.degradation.pectate lyases and polygalacturonases		18.9355	9.2196	7.38987	10.8357	9.9345		106.375	98.252	63.3737	42.3976	41.9262	46.3129	47.2179	46.2525	47.7544	36.3042	35.0978	40.6915	48.0144	55.5383	53.8685
Sobic.003G226000	AT2G43870		Pectin lyase-like superfamily protein	cell wall.degradation.pectate lyases and polygalacturonases		0.0477255	0.039083	0	0	0.0631		0	0	0	0.101697	0	0.44437	0.138581	0.257928	0.326317	0.447036	0.351015	0.222254	1.14915	1.84784	3.84194
Sobic.004G113900	AT4G23820		Pectin lyase-like superfamily protein	cell wall.degradation.pectate lyases and polygalacturonases		0.0259495	0.0442837	0	0.0167	0.126		11.5423	8.32719	7.45407	3.20718	2.0932	2.185	1.76718	2.96993	3.45831	3.15116	2.90997	4.4779	4.35338	3.69836	3.71599
Sobic.006G014400	AT4G13710		Pectin lyase-like superfamily protein	cell wall.degradation.pectate lyases and polygalacturonases		27.4883	12.2635	2.05731	0.0287	8.6411		107.747	109.164	89.1477	70.8079	62.3751	61.9702	59.8641	50.3195	55.2696	53.6103	45.6828	50.9466	57.4202	50.1435	55.2508
Sobic.006G117500	AT5G06860	ATPGIP1.PGIP1	polygalacturonase inhibiting protein 1	cell wall.degradation.pectate lyases and polygalacturonases		0.442248	0.24198	0.224351	0.1348	4.3344		0.0118463	0.007953	0.316387	0.37585	0.175403	0.532534	0.462011	0.877782	1.53585	1.53502	1.47169	1.78699	17.4708	41.8251	104.457
Sobic.007G116800	AT1G70370	PG2	polygalacturonase 2	cell wall.degradation.pectate lyases and polygalacturonases		4.8916	1.63232	1.02451	0.239	1.9606		22.3155	25.1112	21.3714	10.4339	5.03451	8.884	6.38412	7.54819	6.66707	7.41143	2.98151	5.22089	6.02326	4.49989	6.30944
Sobic.009G243500	AT1G60590		Pectin lyase-like superfamily protein	cell wall.degradation.pectate lyases and polygalacturonases		0.550152	0.3411	0.151222	0.1732	1.7081		48.9937	24.5524	17.2432	9.33928	5.23144	10.6337	4.32057	9.14126	11.622	10.2647	8.70862	16.8446	9.78003	7.24636	7.16491
Sobic.009G250800	AT4G23820		Pectin lyase-like superfamily protein	cell wall.degradation.pectate lyases and polygalacturonases		2.85189	1.99833	1.45713	1.2681	1.4421		30.0676	20.1483	15.683	13.7455	16.2102	20.518	17.846	16.0904	14.1918	11.6114	12.777	13.324	10.4272	7.66223	9.66626
Sobic.004G308600	AT2G03220	ATFT1.ATFUT1.FT1.MUR2	fucosyltransferase 1	cell wall.hemicellulose synthesis		7.76384	4.18999	3.00085	0.9131	0.6644		82.9688	149.516	104.849	92.2586	79.9206	38.72	38.3394	24.1271	18.4765	21.271	21.1727	22.1686	15.4078	11.2101	3.84341
Sobic.006G097900	AT2G03220	ATFT1.ATFUT1.FT1.MUR2	fucosyltransferase 1	cell wall.hemicellulose synthesis		0	0	0	0	0.2637		0.0189407	0	0	0	0	0.0341743	0	0.0771433	0.209428	0.151156	0.168028	0.196805	0.735962	2.30949	6.37344
Sobic.002G430700	AT2G37090	IRX9	Nucleotide-diphospho-sugar transferases superfamily protein	cell wall.hemicellulose synthesis.glucuronoxylan		11.176	1.89823	0.83517	1.6157	1.2807		24.0432	23.8985	26.5567	24.4591	27.4941	36.3593	32.443	31.4348	31.1944	25.0198	22.5839	24.4913	26.7245	27.7482	23.7526
Sobic.001G033300	AT2G39700	ATEXP4.ATEXPA4.ATHEXP ALPHA 1.6.EXPA4	expansin A4	cell wall.modification		10.3557	1.81856	0.341518	0.4466	1.925		121.346	103.635	115.395	85.0228	53.1858	64.2699	44.4373	53.0655	66.7956	102.26	77.6306	76.4005	103.262	90.3805	67.0217
Sobic.001G155600	AT2G45110	ATEXPB4.ATHEXP BETA 1.1.EXPB4	expansin B4	cell wall.modification		0.094685	0.065642	0.0583967	0	0.1		4.28733	2.04506	1.29447	0.415405	0.447322	0.848653	0.477166	0.688753	0.705992	0.837296	0.786165	0.97715	1.00088	0.707827	1.18177
Sobic.001G155700	AT1G65680	ATEXPB2.ATHEXP BETA 1.4.EXPB2	expansin B2	cell wall.modification		0.036074	0.0349717	0.0338263	0.0494	0.2681		37.2668	17.3312	11.4731	5.15794	4.37784	6.67818	4.93363	6.81942	6.74424	8.807	10.3172	10.8971	11.0798	9.42015	12.0859
Sobic.001G179400	AT4G03210	XTH9	xyloglucan endotransglucosylase/hydrolase 9	cell wall.modification		0.0219135	0.00556933	0.016954	0	0.0444		166.681	76.2191	37.3336	11.8767	8.97229	14.9781	10.0273	12.4347	9.02923	19.4479	7.10289	16.6711	13.049	15.661	12.9747
Sobic.001G300400	AT1G65680	ATEXPB2.ATHEXP BETA 1.4.EXPB2	expansin B2	cell wall.modification		8.90373	2.89119	1.05044	0.4284	4.6463		263.702	466.907	333.137	277.496	413.992	321.143	504.761	278.267	213.325	134.755	142.343	206.474	233.283	243.632	260.87
Sobic.001G300500	AT1G65680	ATEXPB2.ATHEXP BETA 1.4.EXPB2	expansin B2	cell wall.modification		17.3026	1.55832	0.67509	3.3143	11.7715		11.4009	84.4699	110.992	77.5436	49.5908	124.972	95.3873	130.261	156.559	108.846	107.43	178.74	198.981	212.845	282.756
Sobic.001G300700	AT1G65680	ATEXPB2.ATHEXP BETA 1.4.EXPB2	expansin B2	cell wall.modification		14.8903	4.26173	1.43048	0.3246	3.7292		7.46994	82.9125	89.9774	46.8471	47.1742	63.8703	52.0696	55.9462	55.1995	22.8245	19.822	25.3893	18.2004	20.8151	14.321
Sobic.001G301000	AT1G65680	ATEXPB2.ATHEXP BETA 1.4.EXPB2	expansin B2	cell wall.modification		0.0852645	0	0.010471	0	1.9673		0.439352	1.52351	0.811219	0.280115	0.355318	0.620664	0.300875	0.703138	0.693202	0.936072	1.63136	2.06216	8.91418	21.002	47.2059
Sobic.001G301500	AT1G65680	ATEXPB2.ATHEXP BETA 1.4.EXPB2	expansin B2	cell wall.modification		50.225	9.83099	1.16444	0.3051	17.0761		12.5936	22.3173	26.5832	32.2593	36.5808	111.202	147.438	142.732	161.886	112.582	113.811	126.514	164.299	212.224	229.947
Sobic.001G309000	AT3G44990	ATXTR8.XTH31.XTR8	xyloglucan endo-transglycosylase-related 8	cell wall.modification		11.4313	0.49805	0.0978543	0.0562	1.4109		4.59466	12.1274	7.52965	4.95027	11.7374	10.6467	30.2115	26.216	42.7639	21.1566	17.8213	9.44616	26.599	33.632	36.5414
Sobic.001G441700	AT1G14720	ATXTH28.EXGT-A2.XTH28.XTR2	xyloglucan endotransglucosylase/hydrolase 28	cell wall.modification		0.085878	0.128947	0.0314627	0.1085	0.2217		26.2667	15.3077	7.08147	3.1919	3.97372	4.77185	3.31134	4.69175	4.41715	5.1372	2.53768	4.22735	6.09492	6.50747	4.57058
Sobic.001G531300	AT4G13080	XTH1	xyloglucan endotransglucosylase/hydrolase 1	cell wall.modification		1.71119	1.33306	1.51329	2.6672	1.3408		12.4645	11.5416	6.228	4.63598	6.14549	7.84272	8.38075	10.0234	11.0986	10.1514	6.86592	11.7445	13.0402	24.3328	22.2784
Sobic.001G542100	AT1G65680	ATEXPB2.ATHEXP BETA 1.4.EXPB2	expansin B2	cell wall.modification		1.98236	0.428831	0.277346	0.032	5.6861		62.819	41.2532	26.8419	19.1161	21.7974	28.3826	27.0421	51.1582	68.2463	65.702	70.7384	69.9866	106.828	128.861	140.678
Sobic.001G542200	AT1G65680	ATEXPB2.ATHEXP BETA 1.4.EXPB2	expansin B2	cell wall.modification		0	0	0	0	0.1462		2.25529	0.301957	0.0324977	0.021037	0.0293117	0.11287	0	0.224079	0.449508	0.239966	0.048928	0.472201	1.37609	3.53436	7.00811
Sobic.002G124400	AT2G45110	ATEXPB4.ATHEXP BETA 1.1.EXPB4	expansin B4	cell wall.modification		9.59373	0.241345	0.024514	0	0.8283		0.470411	1.00105	0.95342	0.85309	1.62109	8.47199	5.77742	4.20619	3.76806	4.26956	7.49297	9.30129	17.3566	22.0264	14.5878
Sobic.002G194500	AT1G14720	ATXTH28.EXGT-A2.XTH28.XTR2	xyloglucan endotransglucosylase/hydrolase 28	cell wall.modification		0	0	0	0	0.1714		32.2141	16.1073	7.5589	4.01045	3.45527	9.06171	3.19137	11.3063	10.9971	24.7057	7.94617	10.5655	19.3421	39.1524	34.7599
Sobic.002G300000	AT3G45970	ATEXLA1.ATEXPL1.ATHEXP BETA 2.1.EXLA1.EXPL1	expansin-like A1	cell wall.modification		6.67266	6.0335	3.71149	0.8032	6.4659		35.0646	74.6517	40.5205	41.9456	70.9926	47.542	88.5535	76.4106	78.5703	98.3109	63.9914	34.7056	79.035	89.2949	96.1554
Sobic.002G302000	AT2G36870	XTH32	xyloglucan endotransglucosylase/hydrolase 32	cell wall.modification		8.42009	0.567794	0.0963947	0.1297	1.389		25.0807	68.5488	28.7599	18.638	40.0869	25.6584	92.2746	49.7449	40.5956	28.3945	28.4038	20.8681	43.6182	54.377	63.2679
Sobic.002G324100	AT1G11545	XTH8	xyloglucan endotransglucosylase/hydrolase 8	cell wall.modification		2.95488	1.03058	0.433449	0.5756	0.8394		10.3939	22.5812	10.6095	6.75067	11.6062	11.1407	14.0345	13.3102	12.0609	12.7517	7.55628	5.89369	7.64612	10.0248	13.5677
Sobic.004G119600	AT1G20190	ATEXP11.ATEXPA11.ATHEXP ALPHA 1.14.EXP11.EXPA11	expansin 11	cell wall.modification		0	0	0.0824817	0	0.2165		0.204338	0.655133	0.0284963	0	0	0.067955	0	0.0223827	0	0	0	0	0.104123	1.00354	3.39732
Sobic.004G227900	AT4G28250	ATEXPB3.ATHEXP BETA 1.6.EXPB3	expansin B3	cell wall.modification		0.128684	0.100829	0.0207803	0	0.1986		47.1151	24.9624	21.8773	10.5262	9.76614	4.75506	7.46115	6.31591	7.77199	5.25344	8.58507	6.64529	12.4915	14.6375	9.91946
Sobic.004G238801	AT1G69530	AT-EXP1.ATEXP1.ATEXPA1.ATHEXP ALPHA 1.2.EXP1.EXPA1	expansin A1	cell wall.modification		0.0723695	0	0.018951	0.0182	0.6213		12.8396	7.78675	7.28162	4.60674	3.1143	6.27907	4.61674	6.64279	6.62223	10.619	7.50779	7.08586	12.658	18.1351	15.6018
Sobic.004G294300	AT2G45110	ATEXPB4.ATHEXP BETA 1.1.EXPB4	expansin B4	cell wall.modification		3.97691	1.27302	0.059438	0.158	8.6368		2.80603	14.9275	18.9382	9.65687	42.8582	30.0963	77.7898	159.817	118.522	61.3291	362.463	48.3735	94.1398	129.44	153.421
Sobic.004G294400	AT2G45110	ATEXPB4.ATHEXP BETA 1.1.EXPB4	expansin B4	cell wall.modification		4.02161	0.37464	0	0.0305	3.3315		0.218408	1.32424	0.439793	0.683994	1.79912	3.36187	10.8589	8.66438	7.8384	2.39348	19.0797	2.89653	6.8267	13.6446	15.7424
Sobic.005G140001	AT5G13870	EXGT-A4.XTH5	xyloglucan endotransglucosylase/hydrolase 5	cell wall.modification		0.319682	0.149529	0.03315	0.0982	0.9886		67.7004	81.2597	28.4114	19.5217	98.2453	114.693	299.024	232.538	166.134	27.4376	62.4334	54.693	56.7305	82.9457	56.0337
Sobic.006G031900	AT1G20190	ATEXP11.ATEXPA11.ATHEXP ALPHA 1.14.EXP11.EXPA11	expansin 11	cell wall.modification		0	0	0	0	0.0174		12.3463	65.4899	35.3473	16.035	23.8885	24.1332	38.9335	24.9844	18.0395	7.75584	5.71508	4.99022	8.23707	7.90255	9.82373
Sobic.006G228100	AT4G03210	XTH9	xyloglucan endotransglucosylase/hydrolase 9	cell wall.modification		0.0386775	0.00702133	0.0166243	0	0.0642		234.956	112.187	52.7291	22.7673	19.2313	22.9401	15.8766	19.8748	13.8731	29.2614	10.3889	26.694	28.4538	23.4695	18.2947
Sobic.009G173700	AT1G69530	AT-EXP1.ATEXP1.ATEXPA1.ATHEXP ALPHA 1.2.EXP1.EXPA1	expansin A1	cell wall.modification		5.02258	1.02085	0.355535	0.2286	0.3885		5.65655	8.83961	8.22868	7.46126	5.9804	8.03521	13.8475	14.6197	13.3171	5.88127	7.49286	6.96322	6.28306	12.4657	15.3352
Sobic.010G271000	AT3G45970	ATEXLA1.ATEXPL1.ATHEXP BETA 2.1.EXLA1.EXPL1	expansin-like A1	cell wall.modification		0.0341285	0	0	0	0.2657		20.3398	12.7027	10.3054	5.84714	2.98421	5.0317	2.76693	4.23334	4.55255	6.51936	5.29399	7.13033	7.30636	7.20149	8.69893
Sobic.010G092400	AT3G25140	GAUT8.QUA1	Nucleotide-diphospho-sugar transferases superfamily protein	cell wall.pectin synthesis		16.58	7.18384	5.42785	7.2148	14.7006		101.395	112.29	110.046	78.0561	73.9207	63.8793	81.2	59.5913	54.8598	54.1644	44.5289	48.6285	49.5613	37.4927	42.1788
Sobic.001G131900	AT3G61130	GAUT1.LGT1	galacturonosyltransferase 1	cell wall.pectin synthesis.homogalacturonan.Galacturonic Acid Trnasferase		39.6596	18.2276	12.9891	20.5045	28.6101		248.464	232.575	171.692	136.953	149.509	124.118	151.926	150.925	137.431	106.98	116.49	116.538	124.731	114.54	116.866
Sobic.001G305100	AT5G23870		Pectinacetylesterase family protein	cell wall.pectin*esterases.acetyl esterase		0.258081	0.372305	0.155744	0.0849	0.2294		6.32331	10.4666	13.169	9.17276	5.864	5.17422	3.86916	3.58803	2.68407	2.55714	1.79502	1.79225	1.47978	0.97304	0.797432
Sobic.006G204500	AT4G19410		Pectinacetylesterase family protein	cell wall.pectin*esterases.acetyl esterase		2.52769	0.174956	0.025194	0.5288	0.7792		169.054	160.428	112.202	54.9584	46.1039	33.0945	40.0704	43.2096	42.7806	29.7049	33.1454	32.5416	42.7402	38.3047	50.0381
Sobic.001G199400	AT4G12420	SKU5	Cupredoxin superfamily protein	cell wall.pectin*esterases.misc		0.745324	0.63967	0.691966	1.0325	0.7901		44.0624	59.0773	21.9437	9.21766	16.7964	11.0317	15.8403	10.2044	7.51403	8.00628	4.0662	2.90493	3.38348	2.89304	3.06838
Sobic.002G314800	AT1G76160	sks5	SKU5 similar 5	cell wall.pectin*esterases.PME		0.619105	0.071194	0.00583667	0.586	0.8744		30.1051	41.4132	29.6477	13.0516	17.167	9.48876	14.2019	14.2808	15.4333	8.54892	11.6422	10.4117	14.8934	14.0693	16.2924
Sobic.002G416000	AT1G53830	ATPME2.PME2	pectin methylesterase 2	cell wall.pectin*esterases.PME		2.78896	0.883088	0.454022	0.16	0.6595		17.2442	21.4485	14.6235	8.19225	9.13907	9.09492	10.6897	12.2153	11.6907	7.34222	6.57552	5.54186	8.51515	10.7596	11.0832
Sobic.003G116100	AT3G05620		Plant invertase/pectin methylesterase inhibitor superfamily	cell wall.pectin*esterases.PME		0	0	0	0	0		2.21182	3.87953	1.60413	0.839361	0.909336	0.51351	0.505546	0.44783	0.291063	0.339579	0.292	0.336438	0.243015	0.0837633	0.131288
Sobic.003G148400	AT1G53830	ATPME2.PME2	pectin methylesterase 2	cell wall.pectin*esterases.PME		3.99434	0.194201	0.037515	0.0205	1.7021		44.5074	85.6	42.6738	16.9573	30.7175	19.7936	39.0074	43.7587	36.919	20.0781	17.178	9.46417	21.5936	20.9081	33.0378
Sobic.003G376900	AT5G09760		Plant invertase/pectin methylesterase inhibitor superfamily	cell wall.pectin*esterases.PME		3.4443	3.28829	2.34334	1.104	3.1016		21.8715	19.1489	16.4359	8.5949	6.00029	10.5806	6.66313	10.2927	11.1985	12.731	7.00124	8.35687	11.7595	11.5688	14.3452
Sobic.005G082100	AT3G59010	PME61	pectin methylesterase 61	cell wall.pectin*esterases.PME		0.086772	0.0191017	0.00579	0.0515	0.127		1.41668	3.33182	1.51063	0.402023	0.116558	0.184358	0.279626	0.079213	0.0902637	0.065898	0	0	0	0.0129503	0
Sobic.006G172000	AT5G47500		Pectin lyase-like superfamily protein	cell wall.pectin*esterases.PME		0.408602	0.336598	0.185747	0.1947	2.1714		140.45	85.8845	81.2201	37.8139	27.9217	55.2811	26.6506	50.9697	50.3417	50.2237	64.7425	59.7657	64.1213	55.4835	124.168
Sobic.007G146200	AT3G43270		Plant invertase/pectin methylesterase inhibitor superfamily	cell wall.pectin*esterases.PME		3.22605	0.485395	0.0677513	0.0412	0.3309		11.7776	37.2919	19.2207	11.7538	15.9712	18.3027	21.0946	20.2837	21.2648	11.676	7.42403	6.84025	7.15328	8.40323	7.25049
Sobic.009G203200	AT5G19730		Pectin lyase-like superfamily protein	cell wall.pectin*esterases.PME		0	0	0.0253773	0	0.0441		9.25852	7.51257	9.79265	5.63039	3.34278	5.2308	1.69444	3.67631	4.301	6.05618	4.68402	6.70422	8.63326	9.29325	7.56074
Sobic.010G071300	AT2G26440		Plant invertase/pectin methylesterase inhibitor superfamily	cell wall.pectin*esterases.PME		11.769	0.575027	0.0158107	0	0.0535		8.78745	16.0637	11.8714	7.0339	10.306	10.956	16.6965	16.739	16.8885	7.20421	5.2622	2.8801	4.02708	3.8448	3.41059
Sobic.010G230000	AT1G76160	sks5	SKU5 similar 5	cell wall.pectin*esterases.PME		9.66033	3.66444	1.29328	0.1614	3.2464		280.534	269.466	271.211	183.319	136.747	107.18	119.079	110.591	90.3198	57.9753	80.466	84.971	77.7818	54.2524	57.1154
Sobic.003G442300	AT1G08200	AXS2	UDP-D-apiose/UDP-D-xylose synthase 2	cell wall.precursor synthesis.AXS		37.6279	24.434	23.8581	42.9101	35.9244		359.815	298.393	181.078	127.596	137.216	108.579	153.402	140.033	126.361	123.047	127.652	101.51	130.966	113.459	140.459
Sobic.010G028100	AT3G51160	GMD2.MUR1.MUR_1	NAD(P)-binding Rossmann-fold superfamily protein	cell wall.precursor synthesis.GMD		0.316362	0.325328	0.322482	0.3648	3.3973		1.36092	1.81233	1.55268	1.16396	1.49134	0.662348	1.30135	1.23125	1.06873	1.16705	1.01128	0.729237	4.41507	13.7627	51.1814
Sobic.004G047400	AT3G54690		Sugar isomerase (SIS) family protein	cell wall.precursor synthesis.KDO pathway.arabinose-5-phosphate isomerase		2.4175	4.38309	3.04352	1.4322	4.8467		61.0415	64.1068	50.7988	41.0708	39.4345	29.5733	37.1719	23.5386	21.2251	25.3969	22.8632	18.2046	25.766	22.3383	22.2229
Sobic.008G075200	AT1G79500	AtkdsA1	Aldolase-type TIM barrel family protein	cell wall.precursor synthesis.KDO pathway.KDO-8-Phosphate Synthase		42.3606	19.7638	16.0327	35.1564	28.4824		298.919	245.917	201.996	173.746	159.26	143.692	154.751	156.461	148.204	129.096	133.804	156.861	175.772	179.445	167.933
Sobic.002G170100	AT4G10960	UGE5	UDP-D-glucose/UDP-D-galactose 4-epimerase 5	cell wall.precursor synthesis.UGE		0.811005	0.801298	0.642555	0.7133	2.0235		10.3167	4.34191	2.05882	2.57157	2.1984	2.26536	2.64603	2.92078	2.94527	3.28355	4.37624	4.44025	4.80119	5.13595	7.77869
Sobic.001G169800	AT5G43080	CYCA3;1	Cyclin A3;1	cell.cycle		0.716002	0.568054	0.813848	1.3483	2.3689		85.7055	32.9207	9.99003	8.72159	9.99504	11.8309	12.187	17.4332	17.2072	13.1987	26.3672	25.0762	43.5755	35.7518	42.0031
Sobic.002G230900	AT5G10440	CYCD4;2	cyclin d4;2	cell.cycle		0.279563	0.212369	0.175504	0.0153	0.3036		30.7582	31.782	12.5823	10.331	14.7665	15.7171	14.3529	22.8482	22.3536	29.2803	37.5485	28.01	39.2491	46.7033	45.9074
Sobic.002G313000	AT1G03780	TPX2	targeting protein for XKLP2	cell.cycle		0.127067	0.187199	0.348176	0.3593	0.486		86.6352	28.9825	6.08046	2.66384	3.5922	3.49233	3.89679	6.0491	6.79224	4.65136	10.0689	6.64539	10.7436	9.17375	15.0628
Sobic.002G335900	AT4G03270	CYCD6;1	Cyclin D6;1	cell.cycle		0.402407	0.325804	0.404816	0.1984	0.3196		4.86032	3.04714	1.90273	1.54038	0.893354	1.02591	0.502758	0.874353	0.933955	1.7238	0.63558	0.921681	0.944973	1.01362	1.06896
Sobic.002G378600	AT5G65420	CYCD4;1	CYCLIN D4;1	cell.cycle		13.6362	5.26827	3.36234	1.1677	2.6075		75.7395	61.185	80.0064	70.8003	56.79	104.564	59.8476	83.044	77.6553	118.823	107.972	117.912	76.9394	66.7533	79.0804
Sobic.003G093100	AT5G21080		Uncharacterized protein	cell.cycle		0.176582	0.135225	0.116996	0.2928	0.244		3.99466	1.36463	1.17571	0.847903	0.785156	1.30473	1.01846	1.65369	1.52904	1.06297	2.78115	1.89761	1.85379	1.56121	2.78455
Sobic.003G134500	AT5G06150	CYC1BAT.CYCB1;2	Cyclin family protein	cell.cycle		0	0.008613	0.02957	0.0316	0.033		9.44447	2.61758	0.905555	0.808705	0.493649	0.949783	1.02076	1.39303	1.29159	1.6253	1.97995	2.29248	3.63024	3.41891	4.5297
Sobic.003G328500	AT5G06150	CYC1BAT.CYCB1;2	Cyclin family protein	cell.cycle		0.115603	0.103023	0.350794	0.3888	0.9323		184.721	60.5822	16.3889	6.68099	6.4292	8.61195	8.68959	13.51	14.7243	15.1931	23.4717	21.9868	43.6981	37.3263	53.1392
Sobic.004G321400	AT3G18730	BRU1.MGO3.TSK	tetratricopeptide repeat (TPR)-containing protein	cell.cycle		0.575512	0.32489	0.803324	0.9329	0.8634		13.0614	5.13167	3.23116	2.3042	2.00487	2.10007	2.13167	3.09098	3.22625	1.62966	4.23875	4.49207	5.11134	4.16959	6.68246
Sobic.006G179200	AT1G76310	CYCB2;4	CYCLIN B2;4	cell.cycle		0.059354	0.0723113	0.248666	0.1894	0.7822		92.6974	29.787	7.68561	4.55049	3.56698	5.55555	5.09649	8.44031	8.72085	6.50058	17.0085	14.8658	25.1915	23.7711	36.2894
Sobic.007G160300	AT5G65420	CYCD4;1	CYCLIN D4;1	cell.cycle		0.0594315	0.0190583	0.0338583	0.1098	0.7437		21.5648	13.6493	13.2235	10.0831	7.92768	10.9057	9.59858	12.5743	12.2312	15.0877	18.1185	22.956	25.697	27.0255	28.3015
Sobic.008G143800	AT5G43080	CYCA3;1	Cyclin A3;1	cell.cycle		3.26011	2.46402	2.04409	4.7784	3.9456		34.1752	29.2439	15.574	13.3235	17.8908	15.4999	22.2805	20.2324	18.3493	16.4021	21.5056	17.616	22.4711	20.3474	21.8052
Sobic.009G181500	AT5G06150	CYC1BAT.CYCB1;2	Cyclin family protein	cell.cycle		0.0584285	0.11088	0.109019	0.11	0.2455		14.9987	5.04101	1.5737	0.65952	0.60134	1.11996	1.00823	1.68176	1.55605	1.19693	2.49099	2.76113	4.30203	3.84656	5.6223
Sobic.010G086000	AT5G65420	CYCD4;1	CYCLIN D4;1	cell.cycle		0	0	0	0	0.1156		17.867	8.59372	6.6275	4.75498	4.93071	4.74758	3.80354	5.29288	4.92328	6.34922	7.39278	7.94888	9.37095	9.59041	8.54928
Sobic.010G269800	AT5G40820	ATATR.ATR.ATRAD3	Ataxia telangiectasia-mutated and RAD3-related	cell.cycle		0.3081	0.253213	0.374374	0.7476	0.8456		8.49165	2.73338	0.999531	0.824561	0.927429	1.06907	0.952235	1.5391	1.60634	0.688616	2.53971	1.78619	1.76633	1.58035	4.5369
Sobic.010G274000	AT1G20610	CYCB2;3	Cyclin B2;3	cell.cycle		0.034372	0	0.090403	0.0885	0.3727		73.3701	26.6118	5.9394	2.9381	2.75426	3.67389	4.13995	6.33502	6.04784	5.58439	10.241	7.96012	14.0402	12.996	21.8992
Sobic.001G083300	AT1G69400		Transducin/WD40 repeat-like superfamily protein	cell.division		0.040259	0.0499697	0.125452	0.0901	0.2302		10.8339	4.72754	2.60832	1.15421	1.30715	1.73544	1.99714	2.10203	1.89705	1.58548	2.62438	3.30975	3.61021	4.70627	5.93344
Sobic.003G361200	AT1G07270		Cell division control. Cdc6	cell.division		0.015562	0.125297	0.132611	0.0451	0.4835		13.9605	7.37201	2.7306	1.63608	2.22244	1.57284	2.10079	2.24461	1.82087	1.21812	2.05054	2.30481	2.37538	2.59042	4.54823
Sobic.003G444100	AT5G13840	FZR3	FIZZY-related 3	cell.division		0.634885	0.324796	0.354973	0.3003	0.1848		26.3161	9.88282	2.97907	1.12491	1.37715	1.66265	1.59479	2.20667	2.79264	1.99883	2.91166	3.09374	4.70894	3.85368	5.45899
Sobic.004G279400	AT1G65920		Regulator of chromosome condensation (RCC1) family with FYVE zinc finger domain	cell.division		1.08521	1.26507	1.43952	2.4933	1.8934		32.0384	21.342	13.3176	8.23966	8.34282	7.01393	5.18207	6.16767	6.30291	5.92023	8.18014	8.30982	7.67451	6.42957	8.98989
Sobic.006G126700	AT3G25980	MAD2	DNA-binding HORMA family protein	cell.division		2.445	2.32883	2.18434	1.2276	1.962		117.676	40.6621	14.7278	6.31307	5.47488	7.55479	6.60497	10.5099	11.3759	10.9459	14.6461	18.2938	32.3393	33.6715	46.9509
Sobic.007G187700	AT3G12280	ATRBR1.RB.RB1.RBR.RBR1	retinoblastoma-related 1	cell.division		4.51083	3.23753	9.07063	4.1643	4.1461		92.4773	42.0299	14.1607	12.1049	18.0945	15.1157	27.6692	30.3436	26.3972	15.0584	34.4807	26.6047	43.3436	39.453	58.5727
Sobic.007G207700	AT1G20930	CDKB2;2	cyclin-dependent kinase B2;2	cell.division		1.00102	1.13769	1.20865	1.0982	0.9407		67.2949	22.7985	5.61158	3.49399	3.46949	4.67022	4.19671	6.66568	6.33626	7.45242	10.0441	8.85831	19.4039	21.3585	31.3941
Sobic.008G020500	AT3G25100	CDC45	cell division cycle 45	cell.division		0.017186	0.0518667	0.0603623	0.0961	0.2003		9.9731	3.33081	1.27081	0.819118	0.961383	1.21998	0.932728	1.17896	1.10541	0.417722	1.69044	1.85663	3.02177	2.24746	2.72772
Sobic.008G025600	AT3G54180	CDC2B.CDKB1;1	cyclin-dependent kinase B1;1	cell.division		1.30399	0.713888	1.4625	1.7454	3.0253		126.894	57.7671	13.5058	8.69912	7.21483	10.1248	8.24888	13.4325	13.6823	11.2322	18.5799	17.4704	35.176	40.7965	61.2764
Sobic.008G104000	AT1G15570	CYCA2;3	CYCLIN A2;3	cell.division		0.680072	1.39043	1.1708	1.8873	1.9045		13.8849	8.42538	4.2871	3.35181	3.27337	3.18526	2.78604	4.09508	4.25074	2.81956	6.41986	4.72629	8.38999	9.11986	12.2499
Sobic.009G184200	AT5G48600	ATCAP-C.ATSMC3.ATSMC4.SMC3	structural maintenance of chromosome 3	cell.division		0.650367	0.537335	0.801287	1.4011	2.3625		80.4578	37.4931	12.9554	10.3806	8.98817	9.32058	8.7804	15.2323	15.1771	9.84631	19.7171	18.117	26.1896	23.7661	31.9713
Sobic.010G215300	AT1G76540	CDKB2;1	cyclin-dependent kinase B2;1	cell.division		0.202876	0.137866	0.503752	0.2489	0.8303		162.13	51.1382	13.6065	5.25339	5.35391	8.5679	7.11839	11.5813	12.0676	10.6839	19.1264	18.3539	36.8459	38.8384	49.6871
Sobic.010G260800	AT5G11300	CYC2BAT.CYC3B.CYCA2;2	mitotic-like cyclin 3B from Arabidopsis	cell.division		2.2855	1.5036	1.86219	1.3329	2.1016		33.6884	19.4669	5.15882	4.1712	7.29348	6.88152	10.4509	8.94077	9.38715	5.89107	10.3169	5.51196	11.6052	11.5042	19.4802
Sobic.001G074100	AT3G49650		P-loop containing nucleoside triphosphate hydrolases superfamily protein	cell.organisation		1.18645	1.61874	1.18819	0.9796	5.1627		55.367	50.8851	58.5442	37.1467	26.564	19.9087	13.3487	17.1521	16.0574	12.6656	17.5787	21.8486	23.2427	15.714	24.2647
Sobic.001G088400	AT3G44050		P-loop containing nucleoside triphosphate hydrolases superfamily protein	cell.organisation		0.310833	0.327953	0.349065	0.5377	0.8474		44.5483	13.2699	3.66773	2.42051	2.26144	3.30532	2.94159	5.1515	5.1291	3.50078	7.74646	6.13398	8.20349	7.81062	15.9452
Sobic.001G118800	AT1G13330	AHP2	Arabidopsis Hop2 homolog	cell.organisation		2.70403	3.07623	4.80833	6.0246	3.801		28.2759	14.8005	9.16385	8.28139	7.51756	10.1122	10.5869	12.5624	12.3994	14.354	15.8632	21.5477	30.7758	37.1481	37.1686
Sobic.001G137600	AT3G04710		ankyrin repeat family protein	cell.organisation		3.56925	4.37448	2.88666	1.0687	1.6068		36.6294	27.0817	26.4898	28.443	22.8527	20.1018	20.5107	25.2535	24.9088	18.5714	26.0123	12.9598	19.4061	18.2199	24.8624
Sobic.001G177900	AT3G20150		Kinesin motor family protein	cell.organisation		0.067838	0.0826033	0.26363	0.1453	0.5741		86.8391	30.5288	7.43607	3.79343	3.37754	3.78129	3.59853	6.21858	5.90737	4.34925	7.84044	7.64095	12.304	10.0413	18.1657
Sobic.001G205000	AT5G67270	ATEB1C.ATEB1H1.EB1C	end binding protein 1C	cell.organisation		0.0480765	0.167616	0.522479	0.4152	0.5968		121.639	45.0722	13.1284	6.27484	4.48059	6.97083	5.18924	8.11334	7.98744	8.15437	9.54438	14.5173	25.4438	23.4459	28.234
Sobic.001G402400	AT2G38440	ATSCAR2.DIS3.ITB1.SCAR2.WAVE4	SCAR homolog 2	cell.organisation		0.655695	1.16327	0.925529	0.1915	3.0481		4.59839	7.56018	9.37698	9.59702	6.87314	4.87279	3.83895	4.77338	4.71086	4.01253	4.99801	5.53315	5.58061	4.17299	4.70245
Sobic.001G416000	AT2G37420		ATP binding microtubule motor family protein	cell.organisation		0.84145	0.606764	0.595664	0.8462	1.2701		27.9564	16.3507	9.58738	8.69992	6.81188	6.0379	4.9024	6.67541	6.17948	6.9224	10.4392	9.10811	8.47016	8.06146	10.1673
Sobic.001G500400	AT1G12430	ARK3.PAK	armadillo repeat kinesin 3	cell.organisation		0.0302745	0.0614457	0.0679963	0.0677	0.1357		4.19621	0.834708	0.444136	0.387869	0.328864	0.500101	0.451355	0.557158	0.622516	0.545091	1.24832	0.957909	1.38119	1.27886	2.37949
Sobic.001G534000	AT2G22610		Di-glucose binding protein with Kinesin motor domain	cell.organisation		0.47071	0.521273	0.416525	0.4894	0.9107		47.2027	17.0548	5.78018	3.16353	2.80775	4.46011	3.83115	6.49953	6.25984	4.83403	9.01738	8.52126	10.9589	9.81408	16.4879
Sobic.002G004100	AT4G05190	ATK5	kinesin 5	cell.organisation		0.301664	0.291627	0.815807	0.5275	0.5516		96.3606	31.0503	7.27186	3.94732	4.21444	4.74106	4.78244	8.60851	9.03208	5.96862	11.7692	9.22635	17.131	18.6018	27.2846
Sobic.002G204400	AT3G10180		P-loop containing nucleoside triphosphate hydrolases superfamily protein	cell.organisation		1.25737	0.641915	0.721009	1.2765	1.0479		22.5131	9.96454	5.20353	3.30207	3.88697	2.8448	2.9962	4.38886	4.22751	2.44289	5.96849	4.7339	5.73787	4.76007	8.8426
Sobic.002G315500	AT1G62050		Ankyrin repeat family protein	cell.organisation		1.5322	0.438466	0.198914	0	0.0338		7.3996	3.57104	1.60261	1.08418	1.84853	1.58555	1.82977	1.5494	1.32593	1.49435	1.44322	1.43315	2.51724	2.39404	2.72213
Sobic.002G390800	AT3G19050	POK2	phragmoplast orienting kinesin 2	cell.organisation		1.61319	1.27182	1.31893	1.5691	1.7029		41.722	12.1023	3.10516	2.98734	2.33036	2.43898	2.44081	4.1704	4.74681	2.69751	6.511	4.43639	5.74757	4.84985	10.1023
Sobic.003G043900	AT3G10310		P-loop nucleoside triphosphate hydrolases superfamily protein with CH (Calponin Homology) domain	cell.organisation		0	0.0181947	0.0456257	0.0089	0.2119		20.8516	7.43049	3.01737	2.10295	2.49189	2.30505	2.31038	4.33274	3.68758	2.77077	5.31507	4.6731	5.07532	5.35865	9.46019
Sobic.003G185300	AT5G20110		Dynein light chain type 1 family protein	cell.organisation		0.728213	0.194891	0.174398	0	1.0118		2.1473	2.08264	2.51406	4.34001	7.70711	9.56632	11.9984	11.3137	14.2083	15.8612	11.5449	16.3539	24.6325	28.3487	29.2369
Sobic.003G212800	AT1G18550		ATP binding microtubule motor family protein	cell.organisation		0.0940255	0.170164	0.199317	0.0731	0.1635		16.0706	7.12674	1.92694	0.83507	0.497802	0.841969	0.702877	1.24376	1.18994	0.680187	1.53742	1.39508	2.30092	1.80404	2.91495
Sobic.003G226700	AT3G16060		ATP binding microtubule motor family protein	cell.organisation		17.3823	13.0047	8.76055	25.3357	26.6229		160.749	110.479	83.9994	83.886	94.7015	91.5138	105.194	119.315	120.704	91.6154	125.72	122.264	124.951	121.775	123.122
Sobic.003G290500	AT2G19770	PRF5	profilin 5	cell.organisation		7.69347	4.567	2.20206	7.7176	5.9186		146.155	255.282	197.432	73.8627	49.6998	20.247	12.3737	7.14689	6.15225	7.484	2.80853	2.50356	1.47537	1.17956	0.764189
Sobic.003G303600	AT2G46225	ABIL1	ABI-1-like 1	cell.organisation		0.168263	0.170586	0.283177	0.2569	0.3826		9.03829	3.78953	3.5441	1.41648	0.957986	0.736462	0.821637	1.4484	1.44763	1.33959	3.3884	3.09567	3.19027	4.19527	8.0532
Sobic.004G132700	AT4G03500		Ankyrin repeat family protein	cell.organisation		0.0426385	0	0.006996	0	0		5.58452	6.18623	4.15536	2.90309	1.53917	0.664645	0.663538	0.512568	0.421512	0.215182	0.30558	0.173144	0.218583	0.100027	0.16721
Sobic.004G241300	AT5G60930		P-loop containing nucleoside triphosphate hydrolases superfamily protein	cell.organisation		0.250831	0.16322	0.209729	0.2104	0.8275		63.0425	20.9033	5.12374	2.78508	2.94131	3.22939	3.24794	6.17548	5.89059	3.12352	8.05544	6.15357	10.9947	9.57367	21.5237
Sobic.004G339500	AT4G14330		P-loop containing nucleoside triphosphate hydrolases superfamily protein	cell.organisation		0.0711295	0.152603	0.189244	0.0831	0.4223		66.8564	20.9577	5.97234	2.54689	2.29716	2.8312	3.27416	4.7008	4.78798	3.5504	7.21147	6.34642	10.6642	9.02369	15.7314
Sobic.005G000500	AT3G45850		P-loop containing nucleoside triphosphate hydrolases superfamily protein	cell.organisation		0.099571	0.0538967	0.236497	0.1925	0.6883		93.3192	27.551	7.14884	3.88218	3.5414	4.76789	3.97742	7.3682	7.10855	5.56342	11.9202	10.5181	15.7004	15.0025	26.1178
Sobic.005G144600	AT1G59540	ZCF125	P-loop containing nucleoside triphosphate hydrolases superfamily protein	cell.organisation		0.21683	0.213144	0.450225	0.5084	0.4193		50.5496	16.7899	4.4961	3.28821	2.45137	3.00406	2.67834	4.88575	5.18131	4.05488	5.91861	6.5282	12.2557	12.1167	21.2816
Sobic.006G035600	AT4G14150	KINESIN-12A.PAKRP1	phragmoplast-associated kinesin-related protein 1	cell.organisation		0.550776	0.400076	0.463431	0.9099	1.6652		63.0633	20.4303	7.34377	6.40044	6.06407	7.37145	6.33122	11.0012	11.0507	9.29611	17.61	17.4152	22.5484	21.3548	38.8334
Sobic.006G108500	AT1G23220		Dynein light chain type 1 family protein	cell.organisation		1.83718	0.362148	0.322206	0.4105	0.4285		15.4045	19.3002	20.4265	15.6019	12.3037	10.1034	9.78996	7.77925	6.8328	9.86899	8.25695	8.71608	11.4162	10.3444	7.94308
Sobic.006G112800	AT3G44730	ATKP1.KP1	kinesin-like protein 1	cell.organisation		0	0.00650467	0.030953	0.0536	0.3589		73.0829	17.3529	3.37559	1.60371	1.58533	2.52802	1.97346	4.03966	4.12667	2.91609	6.25224	5.60389	8.61045	7.50818	18.2387
Sobic.006G129800	AT5G14230			cell.organisation		0.040552	0.0467593	0.020216	0.0948	0.4264		4.85285	6.34682	1.99082	1.6851	1.35531	1.64837	0.983984	1.48328	2.90531	2.61056	1.78453	1.79097	4.01975	4.00543	5.15156
Sobic.006G236800	AT3G47690	ATEB1A.ATEB1H2.EB1A	microtubule end binding protein EB1A	cell.organisation		0.853028	0.541039	0.341963	0.3774	0.8485		118.443	44.2441	11.7338	7.95364	8.50233	10.4662	7.12844	12.0393	11.6147	11.1261	14.433	16.1817	26.1109	36.4169	48.5353
Sobic.007G102000	AT2G25050		Actin-binding FH2 (Formin Homology) protein	cell.organisation		0.53538	0.466549	0.401904	0.8386	1.0767		13.0081	8.02534	6.81331	5.75699	4.98946	3.75258	4.21569	5.30265	5.56851	2.85488	7.32671	5.46103	4.72083	3.13129	5.05162
Sobic.007G168900	AT2G36200		P-loop containing nucleoside triphosphate hydrolases superfamily protein	cell.organisation		0.278595	0.146991	0.336385	0.3395	1.1477		121.926	41.2078	11.0467	5.95922	5.69551	6.85351	6.63717	11.4139	11.8593	5.82321	16.4747	14.2618	23.0736	18.7269	34.5776
Sobic.007G179400	AT3G51150		ATP binding microtubule motor family protein	cell.organisation		4.70191	4.14837	2.92541	1.1743	3.8177		35.6627	24.0084	27.9884	19.5663	14.2294	14.0193	9.53573	12.7329	12.0785	11.4202	15.6969	14.9534	13.2708	8.6514	13.5468
Sobic.008G000800	AT3G45850		P-loop containing nucleoside triphosphate hydrolases superfamily protein	cell.organisation		0.544231	0.759319	0.85417	0.65	1.0281		46.8974	13.3562	4.25378	2.44511	2.86606	3.00214	3.15245	4.75772	4.79148	3.09649	7.47194	5.46279	7.79328	7.92679	14.0752
Sobic.008G123000	AT2G47500		P-loop nucleoside triphosphate hydrolases superfamily protein with CH (Calponin Homology) domain	cell.organisation		1.05649	0.5415	0.703507	0.9455	1.3154		20.0917	8.03258	4.10048	2.11227	1.22125	1.49176	1.38141	2.35677	2.34569	1.5452	3.63425	2.50119	4.01053	4.01995	7.16669
Sobic.008G148000	AT3G19050	POK2	phragmoplast orienting kinesin 2	cell.organisation		0.010882	0.0272447	0.0263793	0.1022	0.6149		45.1193	16.5629	5.05486	3.63728	3.2952	3.6773	3.05017	5.90741	5.62696	2.83355	8.24669	4.95968	5.67138	4.00615	10.7531
Sobic.008G155600	AT3G04710		ankyrin repeat family protein	cell.organisation		0	0	0	0	0		1.12283	1.01414	1.62391	0.196361	2.88663	1.75472	6.45224	4.59765	4.30152	0.0454317	7.52532	7.21156	5.01859	6.40988	4.12131
Sobic.008G156500	AT3G04710		ankyrin repeat family protein	cell.organisation		0	0	0	0	0		1.76921	1.23457	3.14696	3.43696	0	2.30666	0.275334	2.17145	2.58652	6.72767	4.39562	0.248121	3.67889	1.41398	4.16905
Sobic.008G171900	AT1G72250		Di-glucose binding protein with Kinesin motor domain	cell.organisation		0.038773	0.10809	0.071661	0.1643	0.3156		28.2351	7.54094	1.57697	0.71795	0.534719	0.985623	0.771391	1.34465	1.43117	0.808619	1.62966	1.44809	2.22876	1.80543	3.49605
Sobic.009G025400	AT2G37080	RIP3	ROP interactive partner 3	cell.organisation		0.0612795	0.0158183	0.0670223	0.0265	0.7106		29.678	10.8742	13.0768	16.3752	11.8519	15.8816	10.539	18.7589	18.4906	28.1278	31.7245	34.1802	31.8253	24.3785	28.235
Sobic.009G129400	AT5G27550		P-loop containing nucleoside triphosphate hydrolases superfamily protein	cell.organisation		2.18758	2.21719	2.40618	2.5056	2.9207		54.3114	21.2765	7.02732	4.52087	4.35577	4.59081	5.09075	6.7425	6.65104	5.72576	8.8935	8.71994	11.9115	9.48601	16.6959
Sobic.009G163100	AT5G02370		ATP binding microtubule motor family protein	cell.organisation		1.3476	1.33684	1.36341	1.5063	1.6785		34.7838	13.6417	4.67543	3.61782	2.91074	3.77547	3.31799	5.31132	5.38919	4.44736	6.64817	6.80805	8.54468	9.27687	13.7716
Sobic.009G202801	AT1G63640		P-loop nucleoside triphosphate hydrolases superfamily protein with CH (Calponin Homology) domain	cell.organisation		5.57798	2.6953	2.83415	4.6118	5.8811		115.136	77.0843	48.0873	40.7086	44.2647	34.997	39.558	51.7278	49.2293	36.7379	53.5685	44.9591	52.1276	46.6669	56.9772
Sobic.009G226800	AT5G23910		ATP binding microtubule motor family protein	cell.organisation		1.58553	1.57572	2.51127	4.4745	2.8347		59.4388	20.0336	4.88422	3.60447	2.75854	3.09068	4.22479	6.20906	6.74826	4.21198	9.04576	9.13668	14.5199	14.3627	21.4954
Sobic.009G248900	AT2G46225	ABIL1	ABI-1-like 1	cell.organisation		15.9308	9.88173	7.24093	7.9328	21.4662		113.271	168.544	171.717	174.723	153.282	171.257	158.896	143.639	129.793	129.995	100.199	109.094	105.995	93.2124	79.5351
Sobic.010G008900	AT1G18370	ATNACK1.HIK.NACK1	ATP binding microtubule motor family protein	cell.organisation		0.148757	0.115452	0.203936	0.1995	0.6143		71.0114	19.8127	5.41857	2.99608	3.1231	3.65353	3.05754	5.57346	5.5056	4.52286	8.96233	7.88016	13.0939	10.8224	21.554
Sobic.001G112600	AT3G12110	ACT11	actin-11	cell.organisation.cytoskeleton.actin.Actin		32.2806	32.5935	25.6337	108.171	157.899		799.673	677.779	538.705	308.26	265.233	226.868	278.826	263.151	245.729	160.058	179.385	193.946	208.475	170.046	224.99
Sobic.005G047100	AT5G09810	ACT7	actin 7	cell.organisation.cytoskeleton.actin.Actin		31.6189	20.3077	18.8976	69.5445	82.3928		618.031	517.736	311.171	223.064	174.429	141.457	172.512	169.51	166.42	141.135	141.442	183.434	194.806	175.946	180.38
Sobic.001G366700	AT2G41740	ATVLN2.VLN2	villin 2	cell.organisation.cytoskeleton.actin.actin binding		5.78354	2.72256	0.961984	1.7206	8.1336		338.75	254.827	127.601	66.8749	69.6295	60.4865	64.9147	80.535	90.5331	25.8473	47.1179	37.6362	52.9486	45.2642	109.23
Sobic.001G540900	AT5G23860	TUB8	tubulin beta 8	cell.organisation.cytoskeleton.mikrotubuli		9.79767	8.8895	9.82204	7.6815	9.0496		251.332	136.633	72.9367	41.676	54.585	52.9789	69.2373	78.3999	70.6203	60.6512	60.7759	61.5847	82.2197	73.5089	113.712
Sobic.003G260700	AT5G51600	ATMAP65-3.MAP65-3.PLE	Microtubule associated protein (MAP65/ASE1) family protein	cell.organisation.cytoskeleton.mikrotubuli.MAP65		0.276936	0.335206	0.370472	0.3739	0.5395		75.7269	24.0012	6.22761	3.219	3.0171	3.62644	3.09412	5.69336	5.80635	3.77763	8.07683	6.97358	12.1626	10.1164	18.5368
Sobic.009G136000	AT4G26760	MAP65-2	microtubule-associated protein 65-2	cell.organisation.cytoskeleton.mikrotubuli.MAP65		1.11753	1.16401	0.848109	0.7845	2.2029		69.1933	36.6853	17.2328	8.94345	7.838	7.77688	7.51654	10.0678	10.1673	5.69023	12.4333	9.23575	16.9041	13.8506	17.6018
Sobic.010G129700	AT4G26760	MAP65-2	microtubule-associated protein 65-2	cell.organisation.cytoskeleton.mikrotubuli.MAP65		35.5698	30.8424	31.4561	33.6073	50.2715		407.86	317.402	305.58	257.142	212.921	176.601	181.008	185.345	171.755	189.06	177.33	213.781	199.214	168.477	174.405
Sobic.004G246500	AT1G24764	ATMAP70-2.MAP70-2	microtubule-associated proteins 70-2	cell.organisation.cytoskeleton.mikrotubuli.MAP70		10.4752	6.60532	4.42214	4.8055	9.8935		109.598	66.5306	56.0695	42.669	42.9245	34.1068	34.9226	36.0802	34.4694	40.2838	40.624	35.561	41.9533	38.7073	46.742
Sobic.001G098900	AT1G08560	ATSYP111.KN.SYP111	syntaxin of plants 111	cell.vesicle transport		0.284288	0.101483	0.225374	0.0731	0.2276		40.2068	16.092	4.00051	1.36583	1.26355	2.77697	1.4974	3.6134	3.75909	5.48323	3.6517	3.91594	11.2823	14.6887	14.4111
Sobic.001G330300	AT3G19430		late embryogenesis abundant protein-related / LEA protein-related	development.late embryogenesis abundant		0	0	0	0.0243	0.3983		0	0	0	0	0.0583977	0	0	0	0	0	0.0988063	0	0.404192	3.3073	16.0237
Sobic.003G441601	AT3G19430		late embryogenesis abundant protein-related / LEA protein-related	development.late embryogenesis abundant		0	0	0	0	2.3533		0.068532	0.318581	0.954818	0.72252	0.779103	1.7608	1.45974	2.98692	3.38262	2.43209	2.91797	4.40541	11.6612	32.3234	77.2377
Sobic.003G441700	AT3G19430		late embryogenesis abundant protein-related / LEA protein-related	development.late embryogenesis abundant		0	0	0	0	0.6324		0	0	0.0562223	0	0	0.094655	0.0243827	0.183747	0.234601	0.0934447	0.024045	0.19796	0.750633	2.60407	10.6469
Sobic.003G441800	AT3G19430		late embryogenesis abundant protein-related / LEA protein-related	development.late embryogenesis abundant		0	0	0	0.0162	11.6828		0.018378	0.078185	1.01396	0.063776	0.298237	0.525972	0.681057	1.38761	2.26169	1.0274	1.64119	3.58947	21.7621	92.8356	346.678
Sobic.005G036900	AT3G19430		late embryogenesis abundant protein-related / LEA protein-related	development.late embryogenesis abundant		0	0	0	0	0		0	0	0	0	0	0	0	0	0	0	0	0	0.244122	3.87597	13.609
Sobic.005G080600	AT3G19430		late embryogenesis abundant protein-related / LEA protein-related	development.late embryogenesis abundant		0	0	0	0	0.3099		0	0	0.0588263	0	0	0.0446623	0	0	0	0	0	0	0.983791	6.57535	24.7237
Sobic.002G247800	AT2G42200	SPL9	squamosa promoter binding protein-like 9	development.squamosa promoter binding like (SPL)		4.00363	5.31806	2.88362	0.3228	1.4085		31.3877	30.7624	68.5322	46.9325	14.9528	21.8282	8.97835	10.8515	9.39916	19.8735	14.2441	39.5558	28.2061	17.5387	14.3086
Sobic.007G193500	AT5G50570		Squamosa promoter-binding protein-like (SBP domain) transcription factor family protein	development.squamosa promoter binding like (SPL)		0.81011	0.42987	0.306945	0.4618	1.3547		14.8878	8.97344	9.23469	6.00098	4.44483	5.75122	4.8273	5.50216	6.29874	7.82	7.47752	9.15662	10.4528	10.2283	12.8456
Sobic.007G210200	AT2G42200	SPL9	squamosa promoter binding protein-like 9	development.squamosa promoter binding like (SPL)		4.25293	2.91319	2.71883	11.3652	7.151		300.41	146.316	121.805	65.5938	50.7496	59.1761	37.2634	44.1638	39.7083	56.694	50.5417	51.5271	69.0578	73.1612	104.543
Sobic.001G067500	AT3G54950	PLA IIIA.PLP7	patatin-like protein 6	development.storage proteins		0.881516	0.608591	0.458814	0.3723	0.5869		2.09912	1.12899	1.46629	1.55588	1.46795	2.88769	1.98189	2.53642	3.08441	5.64525	2.57742	4.2565	5.3707	10.4986	10.331
Sobic.005G186400	AT2G26560	PLA IIA.PLA2A.PLP2	phospholipase A 2A	development.storage proteins		4.13798	0.454243	0.226727	0.2795	2.6802		2.15658	8.0495	8.21043	6.32155	6.81112	10.5262	10.1233	13.615	12.4269	11.5834	10.431	7.39089	13.4007	16.2671	23.1733
Sobic.001G273100	AT3G26590		MATE efflux family protein	development.unspecified		0.186138	0.106406	0.0357757	0	0.0232		1.33875	2.52832	4.6558	7.67582	7.99528	11.0826	9.55015	6.21785	5.80968	3.17559	3.18686	3.17622	2.16479	1.87343	1.01616
Sobic.001G331800	AT1G69440	AGO7.ZIP	Argonaute family protein	development.unspecified		0.242607	0.14897	0.100216	0.1643	0.1742		2.74986	0.40049	0.33757	0.163864	0.053765	0.167642	0.07141	0.246431	0.233088	0.183633	0.491443	0.437007	0.740606	0.908175	3.41388
Sobic.001G370400	AT1G58250	SAB	Golgi-body localisation protein domain ;RNA pol II promoter Fmp27 protein domain	development.unspecified		0.663213	0.453207	0.406199	0.9522	1.1286		8.66266	4.5473	4.76426	3.39201	2.34754	2.36393	2.25441	3.44304	3.55529	1.55868	4.7579	2.56702	2.46608	1.81375	3.42158
Sobic.002G185600	AT5G10190		Major facilitator superfamily protein	development.unspecified		0	0	0	0.013	0.5201		0.00299133	0.140699	0.257355	0.273885	0.621533	0.826048	1.29972	2.06347	2.10612	1.84507	2.30712	3.45513	5.30009	8.43347	10.2855
Sobic.002G279300	AT3G51280		Tetratricopeptide repeat (TPR)-like superfamily protein	development.unspecified		0.022626	0.00971467	0.0419323	0.0569	0.0967		21.3635	8.09168	2.01937	0.623806	1.1992	1.2743	0.954268	2.46438	2.61435	1.671	2.94217	2.79829	6.32009	7.51816	10.0734
Sobic.002G290800	AT3G17730	anac057.NAC057	NAC domain containing protein 57	development.unspecified		0.293422	0.260922	0.318482	0.1194	0.1298		6.94253	7.68356	4.45176	2.74652	2.94425	2.2999	2.34233	1.84994	1.83706	2.05425	1.46111	1.468	1.21116	0.809861	0.797226
Sobic.002G290900	AT3G17730	anac057.NAC057	NAC domain containing protein 57	development.unspecified		0.121913	0.0985687	0.126354	0.1352	0.0536		5.17059	6.00835	5.90636	3.33741	4.88464	2.34451	3.02731	2.09793	1.93025	1.62133	1.58642	0.900504	1.11111	1.01262	1.02467
Sobic.002G404300	AT4G27880		Protein with RING/U-box and TRAF-like domains	development.unspecified		0.694317	0.525996	0.419944	0.8168	1.0158		44.7765	17.256	4.27802	2.76927	3.10015	3.96506	2.85994	4.57984	4.15287	4.33515	5.78873	6.79326	9.44687	10.6852	11.0789
Sobic.003G046400	AT4G32551	LUG.RON2	LisH dimerisation motif;WD40/YVTN repeat-like-containing domain	development.unspecified		0.377542	0.376134	0.373872	0.0186	0.103		17.2606	7.92427	5.02759	3.48656	2.73663	1.73316	1.5037	1.54242	1.24523	1.11743	1.96613	1.82804	2.01305	1.32548	1.00089
Sobic.003G090600	AT5G37930		Protein with RING/U-box and TRAF-like domains	development.unspecified		1.12392	0.889738	0.895368	1.1954	0.7317		10.1725	6.63569	4.72506	5.24822	5.55302	7.17481	5.87387	6.27287	7.19351	7.61441	6.83994	5.4471	8.83907	9.22061	8.84162
Sobic.003G096100	AT1G75500	WAT1	Walls Are Thin 1	development.unspecified		3.0719	0.675435	0.384041	0.6125	0.2009		2.42746	9.25861	4.38304	10.4056	19.1255	11.9689	28.6887	25.1786	31.0152	4.57949	6.19033	1.85332	1.80636	1.04185	0.359515
Sobic.003G142200	AT1G09380		nodulin MtN21 /EamA-like transporter family protein	development.unspecified		0	0	0	0	0.0207		0	0.0485177	0.352659	0.167296	0.0924837	0.648568	0.245112	0.733778	0.894299	1.17459	1.30562	1.0707	2.09395	3.29096	4.52116
Sobic.003G282500	AT2G42840	PDF1	protodermal factor 1	development.unspecified		0.043815	0.011454	0	0	0.0202		11.7125	17.0982	17.9631	7.14666	8.82373	2.13075	1.69639	1.8109	1.47828	0.520637	0.535091	0	0.87597	1.11512	0.816385
Sobic.003G379000	AT5G20240	PI	K-box region and MADS-box transcription factor family protein	development.unspecified		1.20579	0.629102	0.628046	1.3153	1.5149		7.56714	7.91595	6.88379	4.00933	5.52363	4.87131	4.01182	4.69304	4.54131	4.65036	5.49763	4.5815	5.16937	4.55794	5.11728
Sobic.004G001200	AT1G75900		GDSL-like Lipase/Acylhydrolase superfamily protein	development.unspecified		0.0436395	0.0212847	0	0	0.0031		6.47551	11.9096	10.9401	6.70084	6.72634	4.15762	4.01091	3.01816	2.33135	0.831988	1.17529	0.952297	0.659648	0.590612	0.761745
Sobic.004G063600	AT4G33400		Vacuolar import/degradation. Vid27-related protein	development.unspecified		1.29882	1.23515	1.27198	1.5462	1.1868		50.0081	16.9642	5.6545	4.51101	3.55357	5.96538	5.1772	7.17213	7.36063	8.47664	10.8233	10.9422	14.0541	13.7011	21.7282
Sobic.004G101200	AT2G42840	PDF1	protodermal factor 1	development.unspecified		0.053366	0.0276773	0	0	0		4.28728	2.92256	14.6153	66.6721	86.7393	49.1251	44.6472	30.7865	17.6716	8.29901	17.1178	9.41274	34.3221	31.2057	31.2818
Sobic.004G112200	AT1G79580	ANAC033.SMB	NAC (No Apical Meristem) domain transcriptional regulator superfamily protein	development.unspecified		0	0	0	0	0.7409		1.00314	6.52189	2.77548	3.83733	4.36941	5.07861	5.01694	6.80632	7.27532	8.36051	14.4388	12.6576	26.166	28.9002	31.7214
Sobic.004G133500	AT4G10850		Nodulin MtN3 family protein	development.unspecified		9.89421	13.851	14.4577	40.2878	58.5271		377.743	731.756	377.474	242.631	422.138	145.098	280.647	168.378	148.429	81.6363	131.732	61.6635	138.432	144.217	132.162
Sobic.004G157100	AT5G13170	SAG29	senescence-associated gene 29	development.unspecified		0.407174	0.245789	0.0186903	0.0294	0.4553		27.7244	16.7711	13.2433	4.7294	7.17345	2.46328	1.22501	1.3902	1.81725	1.65112	1.37591	2.22868	4.16609	5.99911	10.3718
Sobic.004G165100	AT2G27550	ATC	centroradialis	development.unspecified		0	0	0	0	0.0616		1.25557	5.50856	1.89608	0.978989	2.69904	1.52493	6.17666	0.917024	0.753645	0.642116	0.125148	0.927585	0.49186	0.535817	1.1695
Sobic.004G237900	AT5G39820	anac094.NAC094	NAC domain containing protein 94	development.unspecified		0.75697	0.750838	0.69824	0.379	1.1838		1.49563	3.94594	4.90068	5.33391	8.02632	8.57795	8.98904	16.4588	13.472	9.35258	28.288	24.1296	23.0958	31.244	24.6989
Sobic.005G017500	AT3G54220	SCR.SGR1	GRAS family transcription factor	development.unspecified		1.02608	1.1206	0.869923	0.419	0.9433		7.29646	9.09032	3.27	2.87725	5.28656	4.79645	4.36093	5.14443	5.84768	5.45662	4.75508	4.13691	5.80716	5.49221	9.44458
Sobic.006G281900	AT5G09330	anac082.NAC082.VNI1	NAC domain containing protein 82	development.unspecified		7.64307	5.8888	4.77534	6.9764	4.9886		56.1244	39.3838	36.3014	34.2511	32.4855	35.2766	36.2607	45.8296	41.6958	41.2418	50.5582	53.7475	46.0311	44.5391	48.5798
Sobic.007G097000	AT5G16270	ATRAD21.3.SYN4	sister chromatid cohesion 1 protein 4	development.unspecified		0.0752035	0	0.0822977	0.0341	0.1902		19.29	7.11409	2.44032	1.47327	1.60077	1.37904	1.55256	2.47592	2.25724	1.73501	3.51266	2.87675	4.56535	4.11723	6.31341
Sobic.007G191200	AT5G13170	SAG29	senescence-associated gene 29	development.unspecified		0.942125	1.37647	1.55583	0.29	0.1328		22.8405	31.0748	7.12408	0.497749	0.940886	0.132105	0.0907797	0.0200547	0.03191	0	0	0	0.243844	0.198772	0.125873
Sobic.008G189700	AT2G39210		Major facilitator superfamily protein	development.unspecified		0.10116	0.134271	0.0793007	0.0212	0.2159		0.480394	1.34703	0.591588	0.820972	3.4462	2.11612	3.8945	6.14913	5.60714	3.74539	7.45852	2.92989	4.74825	7.25559	6.55713
Sobic.009G006500	AT5G64700		nodulin MtN21 /EamA-like transporter family protein	development.unspecified		0	0	0	0	0.6224		0.45567	0.719419	0.835013	1.80383	2.1492	3.56537	5.83667	10.9047	8.29742	5.83581	18.3766	12.4932	11.7381	13.8064	12.193
Sobic.009G076800	AT1G53380		Plant protein of unknown function (DUF641)	development.unspecified		0.108519	0.345121	0.376084	1.2888	0.3812		8.74808	5.54429	1.2027	0.613265	1.68574	0.780352	1.2278	1.91575	1.74705	1.20014	1.35946	1.40252	2.51125	3.75312	4.54743
Sobic.010G002900	AT1G12260	ANAC007.EMB2749.NAC007.VND4	NAC 007	development.unspecified		0	0.0853007	0.0186283	0.0234	0.9305		6.04392	8.3288	8.00352	11.9286	9.64776	4.94201	6.13341	5.0685	4.04295	3.20198	3.64888	2.96208	3.63397	2.81854	3.53906
Sobic.010G136300	AT1G18100	E12A11.MFT	PEBP (phosphatidylethanolamine-binding protein) family protein	development.unspecified		0.637366	0.516243	0.300885	0.1364	0.4764		0.030484	1.179	1.51552	0.827786	7.70337	3.77061	10.5	4.77748	2.61628	1.35849	2.03851	0.273807	1.79727	3.53775	2.49595
Sobic.010G155100	AT1G79580	ANAC033.SMB	NAC (No Apical Meristem) domain transcriptional regulator superfamily protein	development.unspecified		0	0	0	0	1.3304		0.551318	2.42614	4.81451	3.7414	3.91477	7.89471	7.00106	10.6377	12.7536	16.781	17.5534	23.193	29.1612	35.2882	45.5953
Sobic.010G212700	AT4G28050	TET7	tetraspanin7	development.unspecified		5.19322	1.0446	0.741318	0.4134	0.7734		44.5766	28.2883	22.581	11.0049	9.25716	14.9475	11.3919	12.0951	13.4432	17.305	13.7484	14.6128	22.201	19.9497	27.9906
Sobic.002G304500	AT4G17380	ATMSH4.MSH4	MUTS-like protein 4	DNA.repair		0.770323	0.482753	0.529265	1.9527	1.1401		2.72208	2.30334	2.48143	3.71097	3.32779	3.21617	4.23373	5.57085	6.37004	5.17582	8.09025	9.12692	9.63386	9.21664	8.19254
Sobic.002G351100	AT5G20850	ATRAD51.RAD51	RAS associated with diabetes protein 51	DNA.repair		1.05405	0.681317	0.620247	1.0379	1.5428		41.1812	18.5132	6.79461	5.43294	6.69586	7.3152	7.31208	7.9891	7.48057	7.25729	11.0552	11.719	16.7412	22.4862	25.76
Sobic.003G041700	AT3G24495	ATMSH7.MSH6-2.MSH7	MUTS homolog 7	DNA.repair		0.166636	0.0910397	0.153724	0.171	0.3043		10.6691	3.20546	1.32068	0.863085	0.79876	0.85945	0.814276	1.11221	1.36744	0.668236	2.12513	1.98851	3.03522	2.34404	3.52465
Sobic.003G318900	AT1G27410		DNA repair metallo-beta-lactamase family protein	DNA.repair		0.4398	0.316885	0.298818	0.2525	0.3911		7.04646	2.99011	1.5844	1.09535	0.880022	1.36788	0.905506	1.48378	1.63626	1.18889	1.95963	2.44928	3.32767	2.60119	2.89368
Sobic.003G325400	AT5G44680		DNA glycosylase superfamily protein	DNA.repair		13.7741	8.49961	4.69961	0.633	5.539		125.801	132.638	211.614	143.963	72.6907	107.233	63.2997	58.1102	60.4444	70.7014	49.8194	81.8135	51.0572	25.3572	15.236
Sobic.003G370300	AT5G64520	ATXRCC2.XRCC2	homolog of X-ray repair cross complementing 2 (XRCC2)	DNA.repair		0.386597	0.504219	0.350637	1.1464	0.6664		6.94037	4.51495	3.72645	3.4864	3.33115	3.7365	2.75892	4.18154	4.06717	3.54806	4.56921	4.49402	4.14979	4.29323	5.29776
Sobic.004G307900	AT3G19210	ATRAD54.CHR25.RAD54	homolog of RAD54	DNA.repair		0.549227	0.373807	0.386635	1.0473	0.708		15.2609	9.35707	7.50838	5.14552	4.39433	3.44937	2.61463	3.53713	2.95686	2.03522	3.74674	2.32939	3.54022	3.48952	5.40768
Sobic.004G315300	AT3G12040		DNA-3-methyladenine glycosylase (MAG)	DNA.repair		0.150548	0.170424	0.243313	0.0868	0.4403		2.70476	2.17662	1.39956	2.2041	1.49503	2.88623	2.2835	2.63624	3.11777	3.47357	3.33581	4.0554	5.70554	6.82193	5.84153
Sobic.004G355500	AT2G24490	ATRPA2.ATRPA32A.ROR1.RPA2.RPA32A	replicon protein A2	DNA.repair		0.916273	0.596485	2.02769	1.0557	2.315		53.5888	28.1294	12.5451	7.16242	8.45524	7.2965	11.2653	11.7302	10.8709	8.49999	11.7	12.1642	23.2453	31.5399	42.4585
Sobic.006G029300	AT5G43530		Helicase protein with RING/U-box domain	DNA.repair		0.0189595	0.036999	0.133471	0.066	0.2281		12.6315	2.90347	2.32904	1.72968	1.23438	1.52696	1.88436	2.63793	2.49919	1.62958	3.87074	4.15024	5.25149	3.70347	5.38322
Sobic.007G061500	AT5G54260	ATMRE11.MRE11	DNA repair and meiosis protein (Mre11)	DNA.repair		0.243939	0.307566	0.290884	0.2136	0.7382		0.842796	0.603107	0.714093	1.20797	1.49054	1.86064	1.61378	2.55916	3.49582	3.04371	2.24335	2.6685	2.60123	3.63569	4.36151
Sobic.010G209800	AT5G57970		DNA glycosylase superfamily protein	DNA.repair		0.724667	0.546843	0.346252	0.7149	0.2578		27.6801	15.934	11.4219	5.43733	4.66359	3.97559	3.35342	4.88476	4.19032	3.72685	7.9809	3.95732	6.39762	5.03848	6.31161
Sobic.001G059900	AT3G63240		DNAse I-like superfamily protein	DNA.synthesis/chromatin structure		0.168166	0.0763283	0.0818767	0.0366	0.1346		17.5247	10.2619	10.0517	7.69231	5.02387	5.14308	4.4611	6.19027	5.45474	5.2633	6.81014	7.02743	6.52634	5.15147	6.86541
Sobic.001G244900	AT3G63240		DNAse I-like superfamily protein	DNA.synthesis/chromatin structure		0.037107	0.0585207	0.0281703	0.031	0.1099		8.17383	4.94984	3.83058	2.62146	2.66995	2.39736	1.54865	2.30497	2.02653	2.17329	3.36558	3.2028	2.31985	1.69926	2.34511
Sobic.001G255600	AT1G11800		endonuclease/exonuclease/phosphatase family protein	DNA.synthesis/chromatin structure		0.460332	0.339509	0.297938	0.0142	0.2448		9.01672	3.16597	1.59364	1.25554	1.09123	1.78101	1.94717	2.46251	2.26088	3.50181	3.82861	2.77238	3.78161	4.00284	5.74718
Sobic.001G366300	AT5G16850	ATTERT.TERT	telomerase reverse transcriptase	DNA.synthesis/chromatin structure		1.25193	0.981584	0.935895	1.4222	1.1994		26.2296	12.1152	8.69576	6.70598	4.27974	5.10489	3.7874	7.49553	7.44954	4.70407	11.2146	8.27212	9.34024	7.54317	12.0847
Sobic.001G388700	AT2G39300			DNA.synthesis/chromatin structure		0.206644	0.0963633	0.123528	0.2879	0.3422		2.09826	0.865002	0.41173	0.457983	0.300139	0.492721	0.453566	0.72326	0.809767	0.571132	0.938145	1.2062	1.40823	1.71178	3.87876
Sobic.001G442500	AT2G01900		DNAse I-like superfamily protein	DNA.synthesis/chromatin structure		0.504532	0.377536	0.42169	0.0751	0.3643		2.59238	4.47442	2.55796	1.90624	2.11007	1.87377	1.76906	2.33628	1.88851	2.37411	1.59615	2.81882	2.20652	2.50226	2.07499
Sobic.001G486600	AT1G21690	EMB1968.RFC4	ATPase family associated with various cellular activities (AAA)	DNA.synthesis/chromatin structure		2.26982	1.73434	2.07144	3.0361	2.4102		18.9415	6.82775	5.5306	6.43782	5.50209	6.67656	4.87611	7.51477	7.13985	8.9506	10.8969	16.2413	17.6999	18.8503	20.1964
Sobic.001G521100	AT2G42120	POLD2	DNA polymerase delta small subunit	DNA.synthesis/chromatin structure		0.690713	0.606528	1.04346	1.2486	2.0404		26.8817	15.4882	8.93871	6.81006	6.90049	8.19622	8.84399	9.53104	9.60451	7.75681	12.9982	13.1331	18.8567	19.8072	20.6934
Sobic.002G050500	AT3G63240		DNAse I-like superfamily protein	DNA.synthesis/chromatin structure		16.9041	11.3155	10.2761	2.0986	4.8014		77.8378	58.042	42.9034	53.7553	88.0828	66.957	99.6166	90.9724	89.8194	67.7894	100.089	60.8622	70.9206	55.0855	71.8098
Sobic.002G246000	AT2G42320		nucleolar protein gar2-related	DNA.synthesis/chromatin structure		18.7614	3.51146	1.19012	1.9532	32.2386		167.777	215.535	340.701	288.678	154.936	171.011	90.9459	108.921	82.5306	66.029	65.9586	85.7474	50.3914	22.6803	25.4351
Sobic.002G290000	AT1G20720		RAD3-like DNA-binding helicase protein	DNA.synthesis/chromatin structure		0.124595	0.0713787	0.179615	0.2746	0.1611		8.03727	2.36591	1.33071	0.944647	0.840763	0.839436	1.013	1.32058	1.44764	0.624695	2.07258	1.95571	2.51963	2.16563	3.41724
Sobic.002G310300	AT4G25120	ATSRS2.SRS2	P-loop containing nucleoside triphosphate hydrolases superfamily protein	DNA.synthesis/chromatin structure		0.188758	0.135061	0.121997	0.457	0.61		6.01894	2.72481	1.50982	1.1777	0.968215	1.42898	1.33699	1.76821	1.9621	1.01795	2.48902	2.75185	2.92504	2.48067	5.20926
Sobic.002G385400	AT1G26840	ATORC6.ORC6	origin recognition complex protein 6	DNA.synthesis/chromatin structure		0.696221	0.451494	0.744577	0.404	0.8005		12.1047	5.26023	3.73764	3.26077	2.35922	1.60668	2.53654	2.506	2.41519	2.22388	3.10894	3.37935	6.06985	6.50943	6.8843
Sobic.002G403700	AT3G57060		binding	DNA.synthesis/chromatin structure		2.91566	2.5617	2.62552	1.9455	3.1299		48.3288	18.1793	7.78403	7.8418	5.9064	6.9308	5.80176	8.7346	8.67303	6.18674	12.9784	10.7505	13.3839	10.8392	20.6833
Sobic.002G420000	AT1G60930	ATRECQ4B.RECQ4B.RECQL4B	RECQ helicase L4B	DNA.synthesis/chromatin structure		0.514144	0.344488	0.771347	0.4225	0.734		18.8208	5.9601	4.47989	3.46872	2.51145	4.05829	3.45698	4.84421	5.09669	4.16868	7.41943	8.60696	8.55567	7.25916	12.6167
Sobic.002G425200	AT2G39300			DNA.synthesis/chromatin structure		1.36074	1.55617	1.56693	1.8181	1.5269		29.2424	16.8556	6.10395	2.57003	2.73075	1.96787	1.84927	2.5833	2.69179	2.23107	3.33263	2.83183	4.24098	3.87166	5.94941
Sobic.003G183700	AT2G16440	MCM4	Minichromosome maintenance (MCM2/3/5) family protein	DNA.synthesis/chromatin structure		2.37988	2.12873	3.8788	3.2668	5.0098		71.4133	27.9162	13.629	10.8325	13.2639	12.8446	18.4399	18.849	17.8917	13.559	20.453	20.7775	30.9264	32.4119	46.2921
Sobic.003G314900	AT1G29630		5\'-3\' exonuclease family protein	DNA.synthesis/chromatin structure		0.0865555	0.0387007	0.0235213	0.0624	0.2064		15.3459	6.19714	2.83771	1.42721	1.41329	1.08383	1.37903	1.85899	1.82669	0.76613	2.82927	2.55273	3.54041	2.97324	3.87655
Sobic.003G423700	AT4G30870	ATMUS81.MUS81	Restriction endonuclease. type II-like superfamily protein	DNA.synthesis/chromatin structure		0	0.0464497	0.0853077	0.0621	0.2878		16.5517	6.03077	1.60421	0.992543	0.958569	1.45441	1.05284	1.88387	1.78519	0.978531	2.25725	2.67332	3.42554	4.01302	6.97139
Sobic.004G035300	AT1G10930	ATRECQ4A.ATSGS1.RECQ4A	DNA helicase (RECQl4A)	DNA.synthesis/chromatin structure		1.36486	1.1827	1.20387	1.5178	2.0382		20.392	8.74892	5.34947	4.79391	4.72619	5.21307	5.64605	7.27025	7.16848	5.43977	9.16361	6.49075	7.31206	5.35428	10.0433
Sobic.004G156200	AT1G08260	ABO4.EMB142.EMB2284.EMB529.ESD7.POL2A.TIL1	DNA polymerase epsilon catalytic subunit	DNA.synthesis/chromatin structure		1.70637	0.981032	1.9206	2.3982	2.6882		33.0544	13.7915	7.14547	6.3457	4.63302	5.0312	4.67814	6.86913	7.08772	3.88218	9.83749	7.37912	9.12261	7.2751	12.7309
Sobic.004G271300	AT3G23890	ATTOPII.TOPII	topoisomerase II	DNA.synthesis/chromatin structure		0.468795	0.274766	0.802819	0.6602	3.6234		266.606	92.2022	24.8033	15.8571	14.3071	16.8577	15.0276	26.9633	27.8533	16.7796	37.8735	35.3501	56.3396	46.7019	97.5834
Sobic.004G331600	AT2G07690	MCM5	Minichromosome maintenance (MCM2/3/5) family protein	DNA.synthesis/chromatin structure		3.91727	3.35127	6.07514	5.0559	5.3707		72.7383	34.4267	15.1114	12.2101	14.3033	13.04	18.1021	19.6464	19.772	15.6677	22.5055	22.2332	36.1521	38.5678	49.3658
Sobic.005G110535	AT1G44900	ATMCM2.MCM2	minichromosome maintenance (MCM2/3/5) family protein	DNA.synthesis/chromatin structure		3.77945	3.0362	6.16283	5.4629	6.9199		92.997	35.5881	19.9125	14.8219	16.5583	13.9838	19.9715	23.1243	22.0597	14.0989	29.8968	27.8062	41.4907	38.843	57.7741
Sobic.006G051000	AT1G67320		DNA primase. large subunit family	DNA.synthesis/chromatin structure		0.784504	0.521377	1.97246	1.5338	2.0769		29.0081	12.0108	7.69779	4.03801	4.61546	3.96218	5.20503	5.8545	5.97794	3.81193	9.32292	8.1061	12.2531	14.5158	18.107
Sobic.006G124400	AT4G24790		AAA-type ATPase family protein	DNA.synthesis/chromatin structure		0.223873	0.246816	0.143747	0.0773	2.3235		54.6108	30.0681	24.4368	21.764	18.6801	17.9986	15.1895	23.2999	22.7057	24.5927	38.8676	42.7773	42.5371	37.9989	60.7075
Sobic.006G195500	AT1G08840	emb2411	DNA replication helicase. putative	DNA.synthesis/chromatin structure		0.202956	0.0715397	0.21448	0.205	0.4312		11.4019	3.87852	2.74413	1.71178	1.28533	1.48297	1.40811	2.15341	2.54216	0.899956	3.22051	2.48939	3.92005	2.88811	5.25987
Sobic.006G244500	AT1G68290	ENDO 2	endonuclease 2	DNA.synthesis/chromatin structure		0	0	0	0.0376	0.3214		0.542747	1.3089	0.895716	1.0137	0.560181	0.596599	0.29705	1.08751	0.663191	0.675049	1.93846	0.676395	1.72016	4.56318	8.41759
Sobic.006G263400	AT3G18630	ATUNG.UNG	uracil dna glycosylase	DNA.synthesis/chromatin structure		0.420606	0.0949743	0.359755	0.3638	0.8108		7.74156	5.8421	4.0667	3.00005	3.67878	2.54457	3.95596	3.87075	3.23407	3.45497	4.79614	4.43017	5.2758	5.52487	5.47007
Sobic.007G023600	AT4G24790		AAA-type ATPase family protein	DNA.synthesis/chromatin structure		3.69427	3.41772	2.34214	1.6403	1.4454		22.1998	8.36424	5.96667	7.98339	6.81989	7.52936	5.832	8.09572	8.6166	11.1088	13.5814	14.5322	17.7583	17.7819	28.3905
Sobic.007G152900	AT5G22110	ATDPB2.CYL2.DPB2	DNA polymerase epsilon subunit B2	DNA.synthesis/chromatin structure		0.338006	0.36756	0.449391	0.9403	1.0694		10.4428	5.03765	3.33586	2.21593	1.83896	1.85164	3.17499	2.98168	2.49548	1.67176	3.70514	2.91188	6.4179	5.78736	8.27502
Sobic.008G083500	AT5G43230			DNA.synthesis/chromatin structure		26.3414	18.2115	17.0675	30.4743	32.512		186.46	159.542	134.473	128.059	121.273	106.569	108.456	129.475	123.83	93.1093	123.831	129.754	129.043	102.531	114.764
Sobic.008G087000	AT1G67630	POLA2	DNA polymerase alpha 2	DNA.synthesis/chromatin structure		0.248261	0	0.343805	0.3303	0.2149		4.27881	1.55411	0.46869	0.352447	0.418096	1.16786	0.851962	0.744091	1.33434	1.08353	0.897144	0.789678	2.3212	1.905	2.76227
Sobic.008G129200	AT4G02060	MCM7.PRL	Minichromosome maintenance (MCM2/3/5) family protein	DNA.synthesis/chromatin structure		1.71366	1.66835	3.88492	2.514	4.7436		70.9829	32.2889	16.361	11.8271	17.2259	12.8967	21.8691	22.1324	19.2982	13.9774	24.2903	19.0817	37.3023	37.5846	50.6703
Sobic.009G012500	AT5G45400	ATRPA70C.RPA70C	Replication factor-A protein 1-related	DNA.synthesis/chromatin structure		5.50393	3.39788	2.766	6.511	6.3937		57.7656	34.6869	42.2186	40.2331	26.4509	26.8196	17.2968	32.9492	35.2892	43.8221	60.4248	57.4342	56.0032	42.0748	43.5249
Sobic.009G012550	AT5G45400	ATRPA70C.RPA70C	Replication factor-A protein 1-related	DNA.synthesis/chromatin structure		0	0	0	0	0		17.5697	11.0636	17.233	15.3481	9.44885	16.6411	8.02477	11.2652	11.7446	23.5343	26.4327	21.8855	25.694	16.3657	15.107
Sobic.009G087000	AT5G44635	MCM6	minichromosome maintenance (MCM2/3/5) family protein	DNA.synthesis/chromatin structure		2.37197	1.74238	3.98357	2.5894	3.97		77.0332	28.7319	13.6445	10.8534	12.5845	10.3222	14.9159	18.0122	16.0857	11.5459	19.0859	19.7614	30.4235	28.8054	43.0354
Sobic.009G109300	AT5G41880	POLA3.POLA4	DNA primases;DNA primases	DNA.synthesis/chromatin structure		2.96038	2.6269	4.63837	9.8125	7.3291		49.6069	28.3068	14.1039	12.4756	14.3248	11.6329	16.8824	18.9199	19.4474	14.5764	23.8388	23.5173	34.5593	35.4874	40.1066
Sobic.009G172950	AT5G46280	MCM3	Minichromosome maintenance (MCM2/3/5) family protein	DNA.synthesis/chromatin structure		10.9074	4.19731	7.89523	4.259	6.2465		163.946	75.9437	56.4232	46.2595	35.3178	43.5093	35.7622	44.7253	48.1356	55.4894	62.22	81.5546	91.2536	87.9863	107.716
Sobic.009G207400	AT4G18820		AAA-type ATPase family protein	DNA.synthesis/chromatin structure		3.20308	1.7478	1.11453	0.6545	1.2297		29.7389	25.5059	21.0827	21.1472	24.0469	15.5456	16.6546	14.12	13.7908	13.4816	16.0493	20.9826	16.4715	11.8959	12.0169
Sobic.010G038200	AT2G31270	ATCDT1A.CDT1.CDT1A	homolog of yeast CDT1 A	DNA.synthesis/chromatin structure		2.76026	1.28304	2.41217	1.2837	2.4121		27.4229	19.6679	11.784	13.054	22.9402	15.7959	19.1498	16.9097	15.1675	19.6629	12.9834	15.0422	24.8739	22.3605	27.0711
Sobic.010G067900	AT4G14700	ATORC1A.ORC1A	origin recognition complex 1	DNA.synthesis/chromatin structure		1.48945	1.33975	1.60475	1.9156	3.0935		40.2516	15.3341	6.31114	5.5646	5.34478	5.35881	6.63192	8.66872	8.63656	6.4355	11.2672	11.1518	13.4484	13.749	23.6637
Sobic.010G087100	AT2G14050	MCM9	minichromosome maintenance 9	DNA.synthesis/chromatin structure		0.606135	0.765164	1.11882	0.9625	0.96		10.4767	4.65882	3.88781	4.02841	3.63398	3.7718	3.29896	4.67248	4.42458	4.16704	7.9126	6.80595	7.16456	6.39159	9.80682
Sobic.010G103700	AT1G67630	POLA2	DNA polymerase alpha 2	DNA.synthesis/chromatin structure		0.767458	0.634826	1.47515	0.8848	1.0972		27.4714	11.178	5.65682	4.07631	3.85599	4.66848	5.63868	6.74366	7.2712	4.35757	9.82406	11.6711	15.4513	16.7468	20.8418
Sobic.010G105400	AT5G37630	EMB2656	ARM repeat superfamily protein	DNA.synthesis/chromatin structure		0.21628	0.0770257	0.251089	0.1663	0.9819		44.3354	17.0208	4.5282	4.00348	3.62918	3.30619	3.70641	5.28489	5.28547	2.82072	7.46662	7.07304	12.3103	10.9551	17.9414
Sobic.001G009700	AT5G02560	HTA12	histone H2A 12	DNA.synthesis/chromatin structure.histone.core.H2A		0.0550615	0.02569	0.0386603	0.0391	0.15		6.92589	4.39402	0.888507	0.343607	0.505773	0.560502	0.455408	0.879203	1.17638	0.57752	0.850416	0.904048	2.53817	3.22475	2.18696
Sobic.001G416800	AT5G02560	HTA12	histone H2A 12	DNA.synthesis/chromatin structure.histone.core.H2A		2.42193	2.00932	1.93052	2.152	6.5882		304.494	203.963	37.2562	23.5768	27.6595	28.8072	29.4946	42.4801	52.3016	33.891	43.3863	39.4562	136.426	165.532	106.912
Sobic.001G416900	AT5G02560	HTA12	histone H2A 12	DNA.synthesis/chromatin structure.histone.core.H2A		11.1541	11.7166	12.0301	2.3721	6.8461		141.664	105.956	14.9128	7.69937	10.7273	13.1722	10.595	19.1018	22.4801	19.3994	12.982	11.9877	51.9035	68.536	52.3577
Sobic.002G059200	AT5G02560	HTA12	histone H2A 12	DNA.synthesis/chromatin structure.histone.core.H2A		5.61993	7.4056	5.90316	1.2032	2.5601		49.777	30.3133	6.76866	4.33292	4.06029	5.62232	3.92363	6.79126	9.40513	6.68107	5.01852	6.22417	18.9643	28.5137	19.54
Sobic.002G276000	AT5G02560	HTA12	histone H2A 12	DNA.synthesis/chromatin structure.histone.core.H2A		4.2199	7.02696	7.06232	1.3713	2.8522		85.8288	82.1039	11.4487	6.57987	7.33325	11.3632	9.88208	16.6542	20.3208	13.9701	12.7028	12.1962	42.8669	60.1559	46.3913
Sobic.003G350100	AT3G45980	H2B.HTB9	Histone superfamily protein	DNA.synthesis/chromatin structure.histone.core.H2A		12.9526	20.89	18.799	9.0058	22.7921		395.165	270.208	72.111	40.12	45.1472	45.9625	45.2884	65.7444	66.0461	48.637	58.1013	59.2899	132.864	133.474	138.504
Sobic.004G205300	AT3G54560	HTA11	histone H2A 11	DNA.synthesis/chromatin structure.histone.core.H2A		0.960094	0.390452	0.889831	1.9059	2.0924		75.846	46.5125	9.63337	6.51445	4.64758	7.83931	5.09211	9.22517	11.3147	8.6952	8.6857	9.23569	24.2155	30.7827	30.7499
Sobic.007G149600	AT3G45980	H2B.HTB9	Histone superfamily protein	DNA.synthesis/chromatin structure.histone.core.H2A		6.65502	7.37577	6.85181	2.8979	4.659		195.728	132.367	20.5714	10.2365	10.9082	13.929	13.7391	24.274	30.1252	20.9516	17.1498	17.6403	56.2351	69.5645	62.2555
Sobic.007G221800	AT3G45980	H2B.HTB9	Histone superfamily protein	DNA.synthesis/chromatin structure.histone.core.H2A		15.0852	21.4678	21.94	7.2505	13.3853		321.891	289.848	39.3393	21.6103	29.7416	29.9616	30.0926	57.6016	61.7373	51.1756	38.8071	48.712	118.014	141.622	119.539
Sobic.008G114500	AT1G54690	G-H2AX.GAMMA-H2AX.H2AXB.HTA3	gamma histone variant H2AX	DNA.synthesis/chromatin structure.histone.core.H2A		2.7969	2.17079	2.51715	1.8515	2.1398		78.7073	40.9446	10.2021	5.41726	6.78704	9.38206	6.9244	11.3317	12.2712	15.9052	10.5057	13.0012	28.0496	43.3388	33.9806
Sobic.009G015900	AT5G02560	HTA12	histone H2A 12	DNA.synthesis/chromatin structure.histone.core.H2A		1.43374	0.65163	0.646678	0.686	1.2542		51.6996	34.3345	6.7485	3.52589	4.59593	4.90712	4.74591	6.56475	8.64477	7.4847	6.44906	6.00981	21.1136	28.0403	23.4813
Sobic.006G076400	AT1G09200		Histone superfamily protein	DNA.synthesis/chromatin structure.histone.core.H3		0.759539	0.890435	0.797577	0.646	0.7589		22.5467	20.2859	3.71454	1.50205	2.93665	3.6764	2.50184	4.43691	4.13237	3.94542	2.6018	4.13419	10.7955	13.7828	9.06164
Sobic.006G081800	AT1G09200		Histone superfamily protein	DNA.synthesis/chromatin structure.histone.core.H3		1.85278	1.27228	1.96142	2.8369	2.0878		63.2969	39.5325	9.11481	5.05791	5.99278	8.17775	6.13121	10.3894	11.7699	9.80992	9.05615	11.7972	29.9401	29.3214	26.5251
Sobic.010G047100	AT1G09200		Histone superfamily protein	DNA.synthesis/chromatin structure.histone.core.H3		1.78502	2.5849	2.56615	2.3305	2.7584		58.762	44.6721	7.38311	4.30621	5.66373	5.78533	6.05801	10.1559	15.206	11.7534	6.12069	9.69699	28.5329	42.5084	31.1684
Sobic.010G047200	AT1G09200		Histone superfamily protein	DNA.synthesis/chromatin structure.histone.core.H3		0.58316	0.793953	0.989832	1.0537	1.331		37.301	23.6966	6.07851	2.91171	2.43793	4.51727	4.13863	6.89557	8.25003	8.13121	4.48458	9.5488	18.4574	21.6664	18.3826
Sobic.001G529400	AT3G53730		Histone superfamily protein	DNA.synthesis/chromatin structure.histone.core.H4		17.2747	29.3817	33.1045	6.9411	9.0363		195.828	139.419	16.0247	9.72387	12.7382	22.9308	22.8181	42.1669	56.1391	82.8434	40.297	34.5527	161.191	285.457	241.635
Sobic.004G279601	AT3G53730		Histone superfamily protein	DNA.synthesis/chromatin structure.histone.core.H4		0.768826	0.536874	0.621426	0.9585	2.4399		134.68	114.232	15.5676	8.50457	11.1312	11.6072	9.92047	18.3638	22.1682	15.6353	12.4027	15.8775	46.9745	71.5009	59.7938
Sobic.006G191800	AT5G59970		Histone superfamily protein	DNA.synthesis/chromatin structure.histone.core.H4		1.18594	1.6262	0.869181	1.4495	3.3862		119.771	91.1549	14.5076	6.1529	9.05355	12.4036	11.4909	17.8439	24.3817	21.5323	13.9815	13.1195	54.1826	80.5742	75.73
Sobic.009G167500	AT5G59970		Histone superfamily protein	DNA.synthesis/chromatin structure.histone.core.H4		1.27555	1.73102	2.19306	1.6616	2.8096		100.216	67.4362	12.696	7.05746	7.68118	10.721	9.65155	14.5273	20.381	15.6002	13.7258	15.4551	56.2289	77.9452	54.344
Sobic.001G365266	AT1G19260		TTF-type zinc finger protein with HAT dimerisation domain	DNA.synthesis/chromatin structure.retrotransposon/transposase.hat-like transposase		1.09792	0.3772	0.193214	0.1153	0.525		29.442	15.5968	12.5169	9.73777	9.01715	7.55555	8.28108	9.14518	8.26167	10.1566	12.2281	13.0235	19.0605	16.3914	21.5283
Sobic.002G052800	AT4G38180	FRS5	FAR1-related sequence 5	DNA.unspecified		2.41081	1.74424	0.922611	0.3127	0.8964		31.6748	14.8493	7.24562	6.79454	6.21638	4.27557	3.57716	4.96165	4.66673	5.30218	7.06856	8.2195	9.98487	8.66701	14.8767
Sobic.002G190000	AT3G42170		BED zinc finger ;hAT family dimerisation domain	DNA.unspecified		0.045886	0.0600747	0.039898	0.0923	0.1208		4.76266	2.14578	1.39757	0.837281	0.906556	1.01227	1.01416	1.49655	1.4269	1.11938	2.17919	2.29589	3.24974	2.7924	3.41524
Sobic.002G241700	AT4G39170		Sec14p-like phosphatidylinositol transfer family protein	DNA.unspecified		0.66256	0.474211	0.349567	0.1395	2.1463		19.821	10.0669	9.73527	11.3008	12.2034	12.0841	11.5025	18.2719	17.7383	18.7852	31.9114	26.3298	34.3547	36.0866	55.4762
Sobic.003G100200	AT1G68780		RNI-like superfamily protein	DNA.unspecified		0.427099	0.198034	0.184331	0.0742	0.1105		6.2214	1.81005	0.901238	0.427648	0.306968	1.04841	0.463306	0.636827	0.916337	1.21835	1.24608	1.06997	1.24719	1.68058	1.88918
Sobic.003G134700	AT5G07710		Polynucleotidyl transferase. ribonuclease H-like superfamily protein	DNA.unspecified		0	0	0	0	0		9.86229	6.95502	4.71206	6.6091	8.02196	8.66978	9.59694	10.4427	9.87043	8.51326	5.87084	10.0662	9.01597	8.58333	11.3293
Sobic.003G203800	AT3G19184		AP2/B3-like transcriptional factor family protein	DNA.unspecified		0	0.178414	0.0817463	0.0277	0.0217		17.3533	7.92002	3.09435	2.62599	4.62101	4.48579	4.10951	5.42747	4.62463	4.05483	8.23031	3.62876	5.99949	4.01231	6.5149
Sobic.005G210500	AT3G05740	RECQI1	RECQ helicase l1	DNA.unspecified		0.247105	0.121515	0.256783	0.6098	0.5275		8.04141	3.17269	1.83415	1.45737	1.36661	2.28971	2.17613	2.68748	3.00505	2.12273	4.0054	5.54057	7.29659	8.14326	8.79026
Sobic.006G126800	AT1G27880		DEAD/DEAH box RNA helicase family protein	DNA.unspecified		0.47328	0.336166	0.584496	0.3917	0.3651		6.14968	2.06586	1.3328	0.905089	0.696151	0.727875	1.1064	1.27959	1.28576	0.648856	1.86645	1.86616	2.27881	1.82718	3.31365
Sobic.006G197100	AT2G35270	GIK	Predicted AT-hook DNA-binding family protein	DNA.unspecified		0	0	0.000163	0	0.3984		0.000195333	0.203435	0.474231	0.640552	0.441707	1.23199	0.678266	1.51276	1.34092	1.40988	1.18043	1.60395	2.27712	3.16187	4.79157
Sobic.007G050200	AT2G35270	GIK	Predicted AT-hook DNA-binding family protein	DNA.unspecified		0.12837	0.242309	0.231086	0.1601	2.2294		2.07271	4.78863	4.17148	5.00794	5.49827	5.45064	9.97724	10.0234	11.6783	7.26053	9.32977	7.65115	14.0412	15.9083	17.914
Sobic.007G219100	AT4G39170		Sec14p-like phosphatidylinositol transfer family protein	DNA.unspecified		6.16318	6.27371	4.49722	8.8215	11.5852		123.364	87.1684	76.7987	69.1551	59.1473	60.9229	54.1825	66.1005	67.2164	71.6067	68.5653	80.2361	82.9549	68.4932	88.7423
Sobic.009G081800	AT1G79890		RAD3-like DNA-binding helicase protein	DNA.unspecified		1.35383	0.677263	0.465873	1.0379	0.7966		9.86924	6.4978	5.43342	5.16427	4.70446	4.54392	6.42437	6.50828	6.28737	4.52016	8.16449	7.6021	7.07603	6.05408	7.91027
Sobic.006G163300	AT4G36250	ALDH3F1	aldehyde dehydrogenase 3F1	fermentation.aldehyde dehydrogenase		1.95573	1.86624	1.21303	4.3799	2.626		45.3694	30.8309	16.5337	8.7327	7.81899	8.17389	6.65078	8.287	8.72798	10.4321	7.44054	8.22517	12.6085	11.5692	7.12376
Sobic.010G178300	AT3G24503	ALDH1A.ALDH2C4.REF1	aldehyde dehydrogenase 2C4	fermentation.aldehyde dehydrogenase		0.276039	0.0620247	0.070728	0.0098	0.2563		22.436	17.9452	9.57905	5.76556	4.45744	6.14013	5.17033	6.26194	6.21153	6.99719	3.19912	3.73874	4.70248	5.42678	8.03503
Sobic.004G013500	AT5G17310	AtUGP2.UGP2	UDP-glucose pyrophosphorylase 2	glycolysis.cytosolic branch.UGPase		0.149791	0.0987613	0.093074	1.9945	5.4275		23.0671	64.1476	22.9054	10.8375	7.59019	5.18809	7.64276	5.31395	4.51757	2.31282	2.63663	2.26531	4.07851	3.66309	5.58777
Sobic.002G054400	AT3G22960	PKP-ALPHA.PKP1	Pyruvate kinase family protein	glycolysis.plastid branch.pyruvate kinase (PK)		5.79866	5.12141	3.52137	5.1509	10.0141		67.4991	37.0069	31.8085	23.6739	19.0891	20.8017	22.8281	24.3195	23.0117	23.2643	22.5422	25.8139	29.9964	26.8655	36.5244
Sobic.007G153600	AT5G50720	ATHVA22E.HVA22E	HVA22 homologue E	hormone metabolism.abscisic acid.induced-regulated-responsive-activated		0.534981	0.556684	0.56451	0.133	0.8626		6.10974	6.78534	4.07097	3.84124	3.31721	3.95568	4.71431	4.40521	4.02744	5.25268	2.55304	2.54997	3.44013	3.88743	3.19059
Sobic.003G041900	AT3G63210	MARD1	Protein of unknown function (DUF581)	hormone metabolism.abscisic acid.signal transduction		12.8636	6.19054	5.27539	3.4646	2.9143		64.5698	31.9411	12.9483	10.0288	16.5198	16.7813	16.435	25.7621	22.3943	38.6309	25.7739	15.8647	27.2022	32.2219	38.7851
Sobic.001G062600	AT3G43600	AAO2.AO3.AOgamma.atAO-2.AtAO3	aldehyde oxidase 2	hormone metabolism.abscisic acid.synthesis-degradation		0.13536	0.0445437	0.05852	0.0509	0.8747		1.90745	1.79689	1.41799	0.849056	0.918071	1.17684	0.807977	0.845406	0.675759	0.721248	0.565826	0.695477	1.06611	1.51065	5.95508
Sobic.001G435700	AT5G42560		Abscisic acid-responsive (TB2/DP1. HVA22) family protein	hormone metabolism.abscisic acid.synthesis-degradation		16.9897	9.99835	7.35232	18.0466	22.5309		233.585	169.425	129.85	99.5043	79.5647	87.8541	72.5974	85.5352	90.3117	95.9826	99.2199	129.411	120.525	120.214	118.98
Sobic.003G283500	AT2G42820	HVA22F	HVA22-like protein F	hormone metabolism.abscisic acid.synthesis-degradation		0.730514	0.712077	0.567112	0.9779	0.3662		25.8267	39.3557	33.9315	19.2746	16.6761	10.6886	10.8281	10.741	9.21157	8.35126	7.66731	5.95701	6.53474	4.08138	3.44194
Sobic.003G293600	AT4G32810	ATCCD8.CCD8.MAX4	carotenoid cleavage dioxygenase 8	hormone metabolism.abscisic acid.synthesis-degradation		0.880726	0.794609	0.534544	0.0832	2.1214		9.87291	15.7339	4.45826	0.682521	0.547673	0.492684	0.258515	0.418475	0.277081	0.545531	0.360512	0.628722	0.723991	0.828421	1.80701
Sobic.007G170300	AT4G32810	ATCCD8.CCD8.MAX4	carotenoid cleavage dioxygenase 8	hormone metabolism.abscisic acid.synthesis-degradation		0.012953	0	0	0.0333	19.7239		0.0376373	0.0743237	0.0943143	0.135874	0.08275	0.203384	0.216613	0.879362	1.13457	2.30847	8.56995	2.04634	6.36141	10.7579	37.781
Sobic.001G184800	AT1G29500		SAUR-like auxin-responsive protein family	hormone metabolism.auxin.induced-regulated-responsive-activated		1.06447	1.17402	0.403684	0	0		16.6147	14.0863	16.029	34.5628	9.52459	9.82688	1.64863	7.48126	3.6221	3.02638	8.99245	1.46248	0.680457	0.395663	0.143545
Sobic.002G213600	AT3G43120		SAUR-like auxin-responsive protein family	hormone metabolism.auxin.induced-regulated-responsive-activated		0.0258805	0.0178737	0.0136603	0	0.1891		0.276823	1.41726	0.740481	0.616565	0.711677	1.04988	1.20682	1.52252	1.75699	1.91926	1.65094	1.98493	4.38324	9.10224	7.90113
Sobic.002G261500	AT5G47530		Auxin-responsive family protein	hormone metabolism.auxin.induced-regulated-responsive-activated		0.257393	0.331098	0.011462	0.0679	2.4927		0.146159	5.3075	3.3985	2.10187	1.28992	0.890349	0.56627	0.805594	0.819831	0.908848	0.498348	0.600252	2.51244	10.2157	14.3804
Sobic.002G284901	AT1G29500		SAUR-like auxin-responsive protein family	hormone metabolism.auxin.induced-regulated-responsive-activated		0.834036	0.124144	0.0550087	1.0461	3.7025		6.68788	50.1534	9.1667	33.4512	95.765	53.2662	116.089	64.1763	38.5174	10.489	19.6145	3.18217	4.32708	5.15428	1.47477
Sobic.002G285525	AT1G29500		SAUR-like auxin-responsive protein family	hormone metabolism.auxin.induced-regulated-responsive-activated		1.21776	0.337444	0.0439963	0.0094	0		5.29446	12.9653	2.84104	3.30782	5.61377	2.94378	12.554	6.11566	3.94269	1.40968	1.68929	1.01095	0.509621	0.54005	0.210215
Sobic.002G285600	AT1G29500		SAUR-like auxin-responsive protein family	hormone metabolism.auxin.induced-regulated-responsive-activated		3.6507	0.241838	0.121886	0	0.0607		71.9827	102.582	49.001	36.3394	21.5227	20.9988	40.1631	20.3396	13.4427	5.51633	3.83433	6.09232	4.59142	2.51821	0.587719
Sobic.002G286632	AT1G20550		O-fucosyltransferase family protein	hormone metabolism.auxin.induced-regulated-responsive-activated		6.26055	4.34336	3.69013	3.1456	2.2395		38.7054	26.7062	33.6067	30.2255	22.8452	27.0691	19.3938	22.9467	22.8218	22.5493	28.9176	29.4902	22.4789	17.2345	22.8159
Sobic.006G208300	AT2G24400		SAUR-like auxin-responsive protein family	hormone metabolism.auxin.induced-regulated-responsive-activated		0.061129	0.319098	0.291528	0.021	0.7039		3.10414	2.55654	1.11946	4.40051	5.96379	2.46864	2.14512	2.93767	2.62453	2.02954	1.7249	0.821664	2.94061	5.28399	7.37458
Sobic.006G252466	AT5G10990		SAUR-like auxin-responsive protein family	hormone metabolism.auxin.induced-regulated-responsive-activated		0.178632	0.121623	0.0507167	0.0811	0.2729		5.54134	3.36277	3.97752	2.13136	1.8164	2.2077	2.02858	2.47044	3.68105	3.02588	4.36616	3.62668	6.69325	9.08602	9.29224
Sobic.009G163400	AT2G01480		O-fucosyltransferase family protein	hormone metabolism.auxin.induced-regulated-responsive-activated		1.18276	0.960266	0.764251	0.347	0.6673		9.54369	6.33646	5.56496	4.23896	3.67813	3.94411	2.84778	4.14913	3.73488	2.93324	6.46407	5.55625	5.67668	5.21699	6.18734
Sobic.010G027700	AT1G75580		SAUR-like auxin-responsive protein family	hormone metabolism.auxin.induced-regulated-responsive-activated		0.390128	0.113936	0.030979	0.2807	0.5924		46.7433	25.8864	4.47242	1.16933	1.29	0.940771	1.09216	0.448567	0.731259	0.144695	0	0	0.198293	0.215848	0.180053
Sobic.001G267100	AT2G21050	LAX2	like AUXIN RESISTANT 2	hormone metabolism.auxin.signal transduction		0.035719	0.0401343	0.0278207	0	0.2344		30.3659	11.4766	6.02873	4.07005	3.89687	6.72073	6.24657	10.2464	9.04526	5.48344	8.73217	10.2377	14.1953	15.0464	24.8286
Sobic.001G439000	AT2G21050	LAX2	like AUXIN RESISTANT 2	hormone metabolism.auxin.signal transduction		0	0	0	0	0.184		6.71144	6.74336	7.51409	4.3593	4.08337	4.90451	4.1639	6.75342	6.89303	5.44894	7.46526	10.1515	14.6871	15.8598	18.4655
Sobic.003G235800	AT1G70940	ATPIN3.PIN3	Auxin efflux carrier family protein	hormone metabolism.auxin.signal transduction		0.517524	0.536989	0.298816	1.2394	2.3931		6.32102	10.6272	4.43838	4.05474	4.45478	4.69093	5.01732	4.21033	3.91938	3.29746	4.37361	2.56603	4.48929	5.25614	6.17117
Sobic.003G269500	AT2G26170	CYP711A1.MAX1	cytochrome P450. family 711. subfamily A. polypeptide 1	hormone metabolism.auxin.signal transduction		0.927364	0.690234	0.383275	0.7321	2.9876		1.0596	2.06029	5.35444	7.30534	6.81666	11.4187	10.2022	9.83714	10.2766	11.4752	8.75727	9.86657	11.1381	10.8503	16.0804
Sobic.003G276700	AT2G01420	ATPIN4.PIN4	Auxin efflux carrier family protein	hormone metabolism.auxin.signal transduction		0.25376	0.427437	0.287195	0.2479	0.5646		19.4078	15.8053	9.30332	3.91857	2.5882	2.8586	2.22136	2.92665	4.30788	2.1489	5.56524	6.59909	13.9781	14.7778	13.0613
Sobic.005G025900	AT2G01420	ATPIN4.PIN4	Auxin efflux carrier family protein	hormone metabolism.auxin.signal transduction		0.044596	0.229513	0.367154	0.144	0.0702		6.76309	2.68987	1.6407	0.961187	0.352026	1.24937	0.51648	1.09303	0.909833	1.08036	1.42956	1.81485	3.18637	2.23488	1.90076
Sobic.005G052500	AT2G21050	LAX2	like AUXIN RESISTANT 2	hormone metabolism.auxin.signal transduction		0.022221	0.017287	0	0	0.033		8.69407	18.0585	4.7284	0.392965	0.66625	0.127378	0.0696337	0.14579	0.033712	0.0259283	0.034178	0.148301	0.026243	0.0365887	0.358027
Sobic.010G216700	AT5G57090	AGR.AGR1.ATPIN2.EIR1.PIN2.WAV6	Auxin efflux carrier family protein	hormone metabolism.auxin.signal transduction		0	0	0	0	0.1544		0	0.097279	0.211671	0.266787	0.270832	0.571784	0.503154	0.734071	0.911239	0.948146	2.02782	1.16596	2.12905	2.58138	6.02066
Sobic.001G403200	AT3G51740	IMK2	inflorescence meristem receptor-like kinase 2	hormone metabolism.brassinosteroid.signal transduction.BRI		0	0	0.0133383	0.0113	0.1396		20.7265	5.67582	0.657145	0.21019	0.448809	0.504536	0.589471	1.33021	1.40287	0.866975	2.00398	1.64196	3.39244	3.84057	8.09398
Sobic.005G005700	AT3G56100	IMK3.MRLK	meristematic receptor-like kinase	hormone metabolism.brassinosteroid.signal transduction.BRI		0.037155	0.0137977	0.0239683	0.0311	0.0778		17.4873	5.91429	1.08632	0.494365	0.509232	0.838131	0.732965	1.56992	1.69118	1.5801	1.96607	1.91159	3.6448	3.17451	6.75466
Sobic.008G006800	AT3G51740	IMK2	inflorescence meristem receptor-like kinase 2	hormone metabolism.brassinosteroid.signal transduction.BRI		0.015495	0.00740367	0.059353	0	0.0426		16.246	4.90029	0.866813	0.264898	0.313113	0.758739	0.383265	0.934461	1.0543	1.05046	0.836132	0.959941	2.5405	1.9443	4.58851
Sobic.004G335500	AT2G35780	scpl26	serine carboxypeptidase-like 26	hormone metabolism.brassinosteroid.signal transduction.other		0.008443	0.0392563	0.0327117	0.0661	19.4105		0.06977	0.335779	12.4598	34.4935	30.7028	79.0954	70.9994	133.878	163.169	289.937	313.162	339.974	458.033	510.068	658.805
Sobic.005G186500	AT3G07990	SCPL27	serine carboxypeptidase-like 27	hormone metabolism.brassinosteroid.signal transduction.other		0.672938	0.198877	0.037811	0.0965	3.9657		0.175305	1.3723	3.51576	9.3905	18.7895	11.0768	19.8338	54.1179	35.6623	40.0295	191.567	35.1009	49.0544	43.5784	59.9316
Sobic.006G104500	AT1G71830	ATSERK1.SERK1	somatic embryogenesis receptor-like kinase 1	hormone metabolism.brassinosteroid.signal transduction.other		0.18563	0.284459	0.268267	0.1237	0.8306		7.91833	5.53468	7.28923	6.29435	4.41031	4.73174	4.18599	5.68757	6.12071	8.55194	9.62126	10.5298	11.5171	10.4199	12.9669
Sobic.001G172400	AT3G30180	BR6OX2.CYP85A2	brassinosteroid-6-oxidase 2	hormone metabolism.brassinosteroid.synthesis-degradation.BRs.BR6OX		0.882892	0.447726	0.440876	0.4457	1.6368		9.268	14.4937	4.756	5.56548	15.4656	7.03494	9.11705	17.2094	11.9655	14.642	44.9485	16.68	34.7807	39.9177	47.0425
Sobic.006G114600	AT3G50660	CLM.CYP90B1.DWF4.PSC1.SAV1.SNP2	Cytochrome P450 superfamily protein	hormone metabolism.brassinosteroid.synthesis-degradation.BRs.DWF4		3.27762	2.7706	2.56121	2.0614	3.1311		26.3392	15.7785	15.117	17.8714	18.6757	16.1601	19.7773	22.2767	14.0608	14.7004	21.8945	14.9218	12.7184	9.01818	6.26678
Sobic.001G046600	AT5G13710	CPH.SMT1	sterol methyltransferase 1	hormone metabolism.brassinosteroid.synthesis-degradation.sterols.SMT2		1.66011	1.815	1.11981	3.0394	1.1406		0.342172	1.53743	4.53845	18.867	20.8238	23.5583	23.3281	26.897	30.3096	22.413	22.3656	13.7023	7.41256	6.74254	3.27953
Sobic.009G244900	AT5G13710	CPH.SMT1	sterol methyltransferase 1	hormone metabolism.brassinosteroid.synthesis-degradation.sterols.SMT2		7.48854	5.73818	5.15058	17.8572	15.6356		103.845	105.977	88.8439	63.5157	60.2525	38.7647	54.9649	45.4173	36.7823	35.1761	40.7587	39.5916	39.4556	34.9386	43.2165
Sobic.010G213600	AT5G10720	AHK5.CKI2.HK5	histidine kinase 5	hormone metabolism.cytokinin.signal transduction		1.22241	1.1541	1.27834	0.8653	2.4415		2.57714	3.33739	4.1781	3.91475	4.09248	5.23737	4.97951	9.5162	10.6017	9.04743	16.9514	15.1323	18.4688	16.2354	25.4359
Sobic.001G397200	AT3G62550		Adenine nucleotide alpha hydrolases-like superfamily protein	hormone metabolism.ethylene.induced-regulated-responsive-activated		0.0401835	0.101048	0.0272393	0.0526	1.9555		0.286777	4.80584	2.2428	1.108	3.07176	1.49669	3.54345	3.14554	3.95433	3.029	3.44536	3.71081	7.02307	7.14037	3.23226
Sobic.003G105200	AT1G27660		basic helix-loop-helix (bHLH) DNA-binding superfamily protein	hormone metabolism.ethylene.induced-regulated-responsive-activated		0.305441	0.107396	0.0381773	0	0.0092		22.8299	5.52836	4.83632	2.38492	1.35748	1.24953	1.27876	1.51286	1.45954	2.13205	2.32873	4.48728	3.59964	3.92301	3.48671
Sobic.001G079600	AT2G23060		Acyl-CoA N-acyltransferases (NAT) superfamily protein	hormone metabolism.ethylene.signal transduction		0.300015	0.230928	0.208132	0.076	0.5401		1.04257	1.03807	1.06742	1.3971	2.80577	2.47389	2.75821	4.07457	4.1816	3.98808	6.47346	2.96471	4.77027	4.8643	5.06577
Sobic.004G331300	AT5G25190		Integrase-type DNA-binding superfamily protein	hormone metabolism.ethylene.signal transduction		0.458815	0.115054	0.110992	0.1976	0.4668		0.259426	0.480585	0.350427	0.212508	0.919382	2.1966	5.5169	4.0568	4.67848	2.5211	1.63878	1.40708	4.76906	8.97427	6.52382
Sobic.010G185300	AT1G15360	SHN1.WIN1	Integrase-type DNA-binding superfamily protein	hormone metabolism.ethylene.signal transduction		0.135326	0.0933147	0	0	0.3486		5.74742	12.063	17.9017	38.3325	35.283	26.7135	18.4674	14.5299	13.1658	13.7507	16.995	17.3213	16.7804	12.3875	9.05158
Sobic.010G210100	AT2G23060		Acyl-CoA N-acyltransferases (NAT) superfamily protein	hormone metabolism.ethylene.signal transduction		0	0	0	0.0144	0.468		0.463867	1.51593	2.18197	3.15445	5.2622	3.20637	6.32038	9.88511	6.50075	6.70801	15.0596	5.14033	4.99988	4.90596	3.21806
Sobic.004G313100	AT1G05010	ACO4.EAT1.EFE	ethylene-forming enzyme	hormone metabolism.ethylene.synthesis-degradation.1-aminocyclopropane-1-carboxylate oxidase		27.967	30.858	30.6181	35.9518	68.9573		24.1197	381.375	175.429	229.984	460.552	295.736	871.835	408.162	411.504	320.954	257.855	137.477	219.31	299.032	194.119
Sobic.002G201500	AT1G74670		Gibberellin-regulated family protein	hormone metabolism.gibberelin.induced-regulated-responsive-activated		0.414575	0.344276	0.839791	0.1737	0.868		44.3338	21.2443	2.56969	1.19544	2.04636	4.6458	7.55067	7.91112	7.15693	3.89676	3.16303	2.39578	6.39679	11.5748	24.5752
Sobic.010G111200	AT5G15230	GASA4	GAST1 protein homolog 4	hormone metabolism.gibberelin.induced-regulated-responsive-activated		1.28256	0.126366	0.09107	0	1.8195		209.748	102.608	39.5292	33.809	68.0628	89.9287	183.718	85.7424	66.5771	62.3778	48.309	43.3737	96.7588	133.004	129.895
Sobic.006G150800	AT4G21200	ATGA2OX8.GA2OX8	gibberellin 2-oxidase 8	hormone metabolism.gibberelin.synthesis-degradation		0.0549855	0.331842	0.143201	0.0928	1.0774		1.8182	1.23288	3.83842	7.17543	1.06057	2.80793	0.713006	1.28298	2.35276	3.52254	6.58795	11.2176	9.03213	3.98571	3.7885
Sobic.009G053700	AT1G02400	ATGA2OX4.ATGA2OX6.DTA1.GA2OX6	gibberellin 2-oxidase 6	hormone metabolism.gibberelin.synthesis-degradation.GA2 oxidase		7.07481	6.70869	8.95165	9.0184	5.7242		3.61544	8.91797	11.4462	25.2208	29.0702	50.9474	48.3206	52.7447	59.7999	96.4687	112.595	98.9713	178.64	141.942	101.07
Sobic.009G196300	AT1G30040	ATGA2OX2.GA2OX2	gibberellin 2-oxidase	hormone metabolism.gibberelin.synthesis-degradation.GA2 oxidase		2.6122	6.3706	3.09744	0.1855	1.1374		18.9534	124.639	67.4436	49.2018	145.042	23.6245	46.14	20.1298	13.0767	12.8065	27.6912	4.02333	7.17684	9.87503	5.41744
Sobic.001G005300	AT5G51810	AT2353.ATGA20OX2.GA20OX2	gibberellin 20 oxidase 2	hormone metabolism.gibberelin.synthesis-degradation.GA20 oxidase		0.99799	0.807945	0.890807	1.0221	3.2279		8.17601	6.22943	3.30632	4.99004	8.81803	10.81	22.4575	17.6004	21.1936	18.3422	10.875	10.7698	20.2221	29.846	52.3234
Sobic.003G379500	AT4G25420	AT2301.ATGA20OX1.GA20OX1.GA5	2-oxoglutarate (2OG) and Fe(II)-dependent oxygenase superfamily protein	hormone metabolism.gibberelin.synthesis-degradation.GA20 oxidase		0.51698	0.413082	0.175394	0.1354	0.0691		3.60774	4.62945	5.45624	5.82756	3.61482	4.12968	2.50015	2.32345	2.1432	2.78665	2.55483	3.18257	2.89091	2.44609	1.80014
Sobic.010G100300	AT5G04370	NAMT1	S-adenosyl-L-methionine-dependent methyltransferases superfamily protein	hormone metabolism.jasmonate.synthesis-degradation.jasmonate-O-methyltransferase		0	0.0114473	0.0160923	0.0251	1.6948		0.0601417	0.371026	0	0.0701013	1.14169	0.307369	0.441728	4.54196	0.68762	0.223289	11.5349	0	0.224372	0.72791	0.301671
Sobic.003G385500	AT1G55020	ATLOX1.LOX1	lipoxygenase 1	hormone metabolism.jasmonate.synthesis-degradation.lipoxygenase		754.763	128.17	64.1242	10.3684	246.729		494.575	1013.75	641.557	1240.76	1948.68	1446.48	2531.98	3816.78	3826.12	1806.51	3760.13	1759.06	2648.33	2316.45	3427.32
Sobic.003G385900	AT1G55020	ATLOX1.LOX1	lipoxygenase 1	hormone metabolism.jasmonate.synthesis-degradation.lipoxygenase		12.7964	2.9711	1.46757	1.3848	6.4086		11.5661	29.1408	13.4543	24.8263	43.2929	34.9062	60.2225	92.1132	85.6325	30.8627	77.1316	27.8236	56.9049	52.1805	95.9978
Sobic.004G078600	AT3G45140	ATLOX2.LOX2	lipoxygenase 2	hormone metabolism.jasmonate.synthesis-degradation.lipoxygenase		28.3206	3.4491	2.01008	0.5696	7.9051		28.0148	27.4463	17.5341	21.5295	39.1317	38.8482	60.7644	117.696	105.035	50.205	134.472	34.8024	59.0534	69.1396	176.995
Sobic.001G519400	AT1G47290	3BETAHSD/D1.AT3BETAHSD/D1	3beta-hydroxysteroid-dehydrogenase/decarboxylase isoform 1	lipid metabolism.exotics (steroids squalene etc).3-beta hydroxysteroid dehydrogenase/isomerase		0.039423	0	0	0	0.1922		0	0.161407	0.264247	1.59906	1.81676	2.8263	4.97857	3.85259	2.70297	1.12077	0.83494	0.146554	0.446522	0.582098	0.229906
Sobic.007G043100	AT2G07050	CAS1	cycloartenol synthase 1	lipid metabolism.exotics (steroids squalene etc).cycloartenol synthase		0.666171	0.436446	0.63506	3.5262	0.9626		0.0120663	0.0739843	1.44008	20.7597	15.0052	20.4552	27.7611	35.5384	33.9341	15.4098	33.9069	13.794	10.3398	6.09174	5.79301
Sobic.002G128600	AT1G27480		alpha/beta-Hydrolases superfamily protein	lipid metabolism.exotics (steroids squalene etc).phosphatidylcholinesterol O-acyltransferase		0	0	0	0	0.1202		11.8668	5.34445	1.53097	1.11861	0.516076	0.785976	0.237041	0.956288	0.670084	0.718345	2.11769	0.4423	0.893389	1.08134	1.17152
Sobic.002G175400	AT2G46210		Fatty acid/sphingolipid desaturase	lipid metabolism.exotics (steroids squalene etc).sphingolipids		9.80619	8.77549	7.55254	5.5674	9.8744		106.892	117.405	123.311	81.801	65.7246	55.0902	77.857	70.7491	51.6149	45.9472	74.117	55.9227	64.9568	51.0432	70.426
Sobic.003G394100	AT2G19880		Nucleotide-diphospho-sugar transferases superfamily protein	lipid metabolism.exotics (steroids squalene etc).sphingolipids.ceramide glucosyltransferase		8.04379	5.71861	4.8087	5.6301	17.9342		85.193	74.456	50.8684	39.5255	48.1026	42.9055	42.2435	40.1193	34.237	34.3686	40.0047	36.087	34.9259	32.4484	42.4708
Sobic.005G126701	AT5G23670	LCB2	long chain base2	lipid metabolism.exotics (steroids squalene etc).sphingolipids.serine C-palmitoyltransferase		0	0	0	0	0		11.8163	11.3392	9.56408	3.66676	0.62492	0.911752	0.759145	0.805674	0.679551	0.368161	0.424276	0.324679	0.749569	0.381611	0.61283
Sobic.003G424100	AT3G45070		P-loop containing nucleoside triphosphate hydrolases superfamily protein	lipid metabolism.exotics(steroids squalene etc)		7.7388	4.25964	2.50885	0.9372	1.8985		30.5481	25.2507	29.8971	28.8042	24.3361	22.8708	17.2274	15.2235	12.7543	10.9426	8.21356	9.88344	8.90867	7.38712	5.81345
Sobic.003G437300	AT5G07010	ATST2A.ST2A	sulfotransferase 2A	lipid metabolism.exotics(steroids squalene etc)		1.46581	1.05137	0.92342	0.1919	0.8744		0.0235893	0.125835	0.503734	5.70029	6.80737	9.4622	17.595	17.1294	17.9916	7.6798	8.74098	5.4539	8.10833	7.35456	5.64012
Sobic.004G280000	AT5G07010	ATST2A.ST2A	sulfotransferase 2A	lipid metabolism.exotics(steroids squalene etc)		0.015426	0.034555	0.0309717	0.0305	0.3485		0.0248773	0.0493153	0.070901	0.208572	0.432204	0.178728	0.05276	0.542342	0.639437	0.392716	1.11038	1.28554	2.11203	5.69058	11.1784
Sobic.001G069700	AT2G34770	ATFAH1.FAH1	fatty acid hydroxylase 1	lipid metabolism.FA desaturation.a hydroxylase		28.1796	9.1903	5.62761	18.322	21.4564		253.979	244.924	200.901	120.778	114.306	114.839	143.975	122.086	104.851	92.2334	86.754	95.9778	107.998	109.969	103.347
Sobic.008G181400	AT2G34770	ATFAH1.FAH1	fatty acid hydroxylase 1	lipid metabolism.FA desaturation.a hydroxylase		53.0283	13.1726	9.72269	7.1374	9.5173		151.927	140.352	95.2438	66.7449	64.7294	60.7829	78.1449	81.6412	71.9602	47.3728	59.7843	57.8464	69.0301	71.2937	71.4337
Sobic.005G002800	AT5G05580	FAD8	fatty acid desaturase 8	lipid metabolism.FA desaturation.omega 3 desaturase		0.0594925	0.204558	0.0780547	0.3056	5.5821		32.8626	31.4272	22.3524	14.0597	13.5779	8.11641	10.3119	27.0829	13.4707	8.57901	68.4388	6.64433	12.9214	13.1903	23.449
Sobic.001G265300	AT3G02610		Plant stearoyl-acyl-carrier-protein desaturase family protein	lipid metabolism.FA synthesis and FA elongation.ACP desaturase		0.349749	0.127951	0.118958	0.5831	0.0583		9.94698	3.43223	0.663586	0.247007	0.331311	1.8587	1.36743	1.40361	1.49075	1.72041	0.819836	0.681868	0.823902	0.29967	0.343587
Sobic.002G111500	AT1G08510	FATB	fatty acyl-ACP thioesterases B	lipid metabolism.FA synthesis and FA elongation.ACP thioesterase		0.395427	0.285451	0.0493737	0	4.954		2.36551	10.0505	11.4755	6.76115	5.64088	4.56352	3.10799	3.31422	2.29234	1.39114	1.56387	1.20774	1.44134	1.25886	1.17671
Sobic.002G256900	AT3G25110	AtFaTA.FaTA	fatA acyl-ACP thioesterase	lipid metabolism.FA synthesis and FA elongation.ACP thioesterase		0.240521	0.170141	0.22543	0.1958	0.7023		4.26468	3.53534	2.31305	2.07826	3.06311	2.82611	4.02097	3.74333	3.3843	2.79615	4.63381	3.91606	4.29744	4.28917	4.33494
Sobic.001G221900	AT2G28630	KCS12	3-ketoacyl-CoA synthase 12	lipid metabolism.FA synthesis and FA elongation.beta ketoacyl CoA synthase		0.363963	0.0319827	0.0206207	0.0371	0		3.65887	9.29912	11.2199	15.614	13.6715	13.45	11.1934	8.28684	7.09559	4.1327	4.19505	3.39355	2.53018	1.61034	1.06021
Sobic.001G247700	AT2G26640	KCS11	3-ketoacyl-CoA synthase 11	lipid metabolism.FA synthesis and FA elongation.beta ketoacyl CoA synthase		0	0	0	0	0.2131		4.60633	4.19155	2.12487	0.407478	0.465953	0.269274	0.0399417	0.103727	0.0610243	0	0	0	0.060295	0.0869537	0.141492
Sobic.002G179700	AT4G34510	KCS17	3-ketoacyl-CoA synthase 17	lipid metabolism.FA synthesis and FA elongation.beta ketoacyl CoA synthase		0.0329935	0.00871333	0.0192563	0	0.0306		1.67826	2.91893	1.50052	0.787249	1.84905	0.289649	0.25185	0.333412	0.242626	0.137791	0.045772	0	0.116529	0.116233	0.140876
Sobic.010G181500	AT2G26640	KCS11	3-ketoacyl-CoA synthase 11	lipid metabolism.FA synthesis and FA elongation.beta ketoacyl CoA synthase		8.76368	3.13139	2.25707	5.1879	7.6969		127.857	110.693	100.081	63.1188	47.1443	54.6728	44.8139	39.2512	37.6556	40.229	29.9901	51.0899	44.8027	39.3847	47.5742
Sobic.007G112100	AT2G05990	ENR1.MOD1	NAD(P)-binding Rossmann-fold superfamily protein	lipid metabolism.FA synthesis and FA elongation.enoyl ACP reductase		16.3238	16.3462	16.9176	18.3867	22.404		225.933	124.777	84.326	63.7201	58.2192	48.3518	61.7928	59.497	56.0879	47.8117	65.976	73.9771	81.0723	74.4998	98.9577
Sobic.005G033100	AT5G27600	ATLACS7.LACS7	long-chain acyl-CoA synthetase 7	lipid metabolism.FA synthesis and FA elongation.long chain fatty acid CoA ligase		0.311727	0.157404	0.18353	1.1247	2.2421		21.6407	32.2848	24.7896	20.9132	21.4717	11.4545	17.0764	10.0715	9.57372	4.90266	8.49062	5.22735	6.79809	5.86874	9.13322
Sobic.005G156100	AT1G49430	LACS2.LRD2	long-chain acyl-CoA synthetase 2	lipid metabolism.FA synthesis and FA elongation.long chain fatty acid CoA ligase		2.22994	1.47335	1.02067	2.0282	5.7099		15.8316	23.8412	30.4918	46.4679	52.2687	33.3079	40.2927	33.4719	29.8512	16.4825	23.0095	19.6145	19.4527	17.332	13.6302
Sobic.007G170100	AT5G22500	FAR1	fatty acid reductase 1	lipid metabolism.lipid degradation.beta-oxidation.acyl CoA reductase		2.91717	0.310815	0.094005	0.0145	0.3069		11.5546	13.499	12.4018	14.9735	15.6256	17.3932	14.2544	21.3191	23.7357	15.1484	13.8852	10.6477	8.72768	6.3644	5.15812
Sobic.007G170800	AT5G22500	FAR1	fatty acid reductase 1	lipid metabolism.lipid degradation.beta-oxidation.acyl CoA reductase		0	0	0	0.0503	0.2652		0.31417	0.353543	0.468261	5.93753	4.96819	6.17649	11.0445	10.6524	9.76925	2.71221	2.91641	1.44461	0.580092	0.463529	0.531439
Sobic.004G121200	AT5G45910		GDSL-like Lipase/Acylhydrolase superfamily protein	lipid metabolism.lipid degradation.lipases		0.629437	1.66876	0.828664	0.4421	1.9469		18.054	22.7952	12.3729	4.91422	4.81652	9.59204	9.10337	6.17555	5.8454	2.71977	1.88711	3.83444	4.27088	4.30399	11.3868
Sobic.004G170600	AT1G28580		GDSL-like Lipase/Acylhydrolase superfamily protein	lipid metabolism.lipid degradation.lipases		0.969391	0.553098	0.122184	0.1096	0.911		0.140016	1.3484	17.0102	114.574	107.477	91.8094	85.2596	79.9475	77.7654	31.9245	49.7896	30.5341	24.2884	21.0207	21.9536
Sobic.010G156100	AT5G45910		GDSL-like Lipase/Acylhydrolase superfamily protein	lipid metabolism.lipid degradation.lipases		52.8148	10.2594	4.9416	2.8069	6.2255		142.906	251.249	242.134	157.651	134.465	87.8763	105.652	88.5803	59.757	48.8001	56.3762	37.9963	36.1713	26.3275	28.4515
Sobic.003G038000	AT1G06800	PLA-I{gamma}1	alpha/beta-Hydrolases superfamily protein	lipid metabolism.lipid degradation.lipases.triacylglycerol lipase		0.0269205	0.0418933	0.0282587	0.0838	0.307		6.96103	13.0982	2.87288	2.92869	6.46818	3.23172	3.77733	4.74051	3.06977	1.45948	2.23	0.297491	1.19333	2.16712	7.35247
Sobic.009G014600	AT4G18550		alpha/beta-Hydrolases superfamily protein	lipid metabolism.lipid degradation.lipases.triacylglycerol lipase		145.42	32.2087	15.2904	12.1956	73.4344		79.596	265.683	134.68	120.982	258.19	204.007	280.783	550.17	438.748	180.573	529.054	89.2386	149.25	214.707	144.466
Sobic.002G227900	AT1G47480		alpha/beta-Hydrolases superfamily protein	lipid metabolism.lipid degradation.lysophospholipases.carboxylesterase		2.13411	1.23422	1.04352	1.3525	1.648		60.8638	48.6878	34.9146	23.1759	27.7208	21.8802	29.4404	18.6162	17.7725	23.6891	13.5765	18.0886	20.261	21.2008	17.1537
Sobic.007G156600	AT3G48700	ATCXE13.CXE13	carboxyesterase 13	lipid metabolism.lipid degradation.lysophospholipases.carboxylesterase		0.664797	1.37091	1.01728	0.7115	4.9447		4.32006	41.3595	10.6325	14.1643	50.5041	23.9115	43.5659	32.8461	30.5333	23.1148	13.2339	3.12235	10.1731	13.4181	13.7075
Sobic.002G375900	AT5G55480	SVL1	SHV3-like 1	lipid metabolism.lipid degradation.lysophospholipases.glycerophosphodiester phosphodiesterase		3.44451	4.26749	4.83379	5.172	4.6907		47.2171	23.5712	30.2699	21.8186	13.689	14.8806	10.4279	18.8245	17.4883	16.0286	25.0084	28.9957	29.7263	26.7511	29.686
Sobic.006G116000	AT5G55480	SVL1	SHV3-like 1	lipid metabolism.lipid degradation.lysophospholipases.glycerophosphodiester phosphodiesterase		4.76219	1.65241	1.37026	3.0182	3.6463		85.1815	67.5186	60.4677	49.106	52.5886	39.427	43.9357	39.2705	29.8436	18.9745	23.2074	32.7143	23.5461	16.9101	21.4912
Sobic.008G183400	AT3G15730	PLD.PLDALPHA1	phospholipase D alpha 1	lipid metabolism.lipid degradation.lysophospholipases.phospholipase D		0	0	0.00554167	0.018	1.9692		0.059454	0.0670637	0.145519	0.244015	0.0999563	0.130691	0.0956707	0.261095	0.528655	0.294316	0.965985	0.115497	0.308725	0.272375	0.28247
Sobic.001G493100	AT2G44300		Bifunctional inhibitor/lipid-transfer protein/seed storage 2S albumin superfamily protein	lipid metabolism.lipid transfer proteins etc		0	0.0458367	0.03887	0	0		19.6	16.3023	8.89294	2.01503	4.03593	0	0.409872	0.13257	0	0.0371447	0	0	0.0410593	0.0533327	0.132792
Sobic.003G338700	AT5G01870		Bifunctional inhibitor/lipid-transfer protein/seed storage 2S albumin superfamily protein	lipid metabolism.lipid transfer proteins etc		0.325923	0.171262	0.194349	2.7074	1.7175		113.911	111.849	78.4062	39.6323	38.1312	21.2625	20.4725	16.7208	13.5531	13.2324	13.8411	9.89502	25.6445	33.2413	20.1964
Sobic.003G229700	AT1G06520	ATGPAT1.GPAT1	glycerol-3-phosphate acyltransferase 1	lipid metabolism.Phospholipid synthesis		0.190674	0.157659	0.2993	0.3754	0.4324		2.51134	4.18845	3.4847	4.07711	4.06261	3.90858	5.22758	4.7631	4.70959	2.285	2.30568	1.5176	1.42881	1.36452	1.90922
Sobic.003G360700	AT2G38110	ATGPAT6.GPAT6	glycerol-3-phosphate acyltransferase 6	lipid metabolism.Phospholipid synthesis		1.30797	0.930181	1.2615	1.1727	1.9105		5.10316	10.9589	13.3125	15.3977	18.1097	14.3563	19.1155	14.0834	11.9989	5.09877	5.99256	3.93723	4.26066	3.89539	3.07747
Sobic.009G218900	AT3G18000	NMT1.PEAMT.XPL1	S-adenosyl-L-methionine-dependent methyltransferases superfamily protein	lipid metabolism.Phospholipid synthesis		0.104399	0.104907	0.101788	0.2329	1.9971		34.4912	22.3066	19.1094	3.53889	1.20403	1.12119	0.388989	0.565763	0.975538	0.988737	2.30039	1.89281	3.14507	3.04889	10.8494
Sobic.006G167700	AT4G25140	OLE1.OLEO1	oleosin 1	lipid metabolism.TAG synthesis		0	0	0	0.0539	0.0617		0.0189277	0.189137	0.262988	0.228014	0.306987	0.46948	0.194832	0.595648	0.656905	1.12989	0.647381	1.037	2.74694	6.17278	9.19167
Sobic.003G162500	AT1G54570		Esterase/lipase/thioesterase family protein	lipid metabolism.unassigned		0.831715	0.237447	0.247955	0.2728	0.2183		5.99184	2.89126	2.26814	1.7955	1.26004	0.858633	0.798333	0.603577	0.554411	0.860371	0.73987	0.720577	1.08159	1.16861	0.842418
Sobic.007G156500	AT4G25000	AMY1.ATAMY1	alpha-amylase-like	major CHO metabolism.degradation.starch.starch cleavage.alpha amylase		0.018269	0.0122203	0.0786837	0	0.015		0.516239	4.65575	0.871469	0.0423837	0.787199	0.0889247	0.407355	0.126898	0.0467377	0.0330517	0.174425	0	0	0.00604033	0.023536
Sobic.001G293800	AT4G17090	BAM3.BMY8.CT-BMY	chloroplast beta-amylase	major CHO metabolism.degradation.starch.starch cleavage.beta amylase		2.53222	3.98963	2.58098	1.3009	3.4907		59.3513	85.8712	67.5704	72.4187	62.6897	34.1037	19.0342	20.6124	24.684	52.1634	36.1093	71.4002	49.8282	31.392	27.0736
Sobic.009G069800	AT4G29130	ATHXK1.GIN2.HXK1	hexokinase 1	major CHO metabolism.degradation.sucrose.hexokinase		19.9476	34.6458	20.5135	7.057	53.4105		106.818	400.749	235.359	234.106	350.386	145.249	167.18	135.366	103.1	84.6035	139.745	66.0457	104.504	76.3025	63.825
Sobic.004G166700	AT3G52600	AtcwINV2.CWINV2	cell wall invertase 2	major CHO metabolism.degradation.sucrose.invertases.cell wall		8.52547	10.969	7.72795	3.5698	31.8621		9.05145	28.5465	43.9343	78.4708	125.666	132.86	230.705	147.659	136.093	77.7934	96.7329	52.6041	71.7332	68.494	64.6294
Sobic.004G004800	AT1G62660		Glycosyl hydrolases family 32 protein	major CHO metabolism.degradation.sucrose.invertases.vacuolar		1.2449	6.36262	1.78399	1.1841	9.5055		65.4682	112.35	103.594	50.3301	31.2884	28.9881	13.4533	37.6023	30.4118	13.1662	68.6883	19.9312	11.8459	10.453	13.0356
Sobic.004G357600	AT1G73370	ATSUS6.SUS6	sucrose synthase 6	major CHO metabolism.degradation.sucrose.Susy		1.08479	1.81764	1.70746	1.0929	0.7544		18.7045	24.3128	20.2675	10.2926	7.40866	2.64295	3.02574	3.2329	3.16255	1.74441	2.79626	1.48885	1.34482	0.66156	1.09985
Sobic.010G276700	AT1G73370	ATSUS6.SUS6	sucrose synthase 6	major CHO metabolism.degradation.sucrose.Susy		0.454425	0.317756	0.299015	0.8146	0.5053		60.8028	82.9975	57.8465	30.2623	22.5103	6.80172	7.83389	8.15551	6.41552	3.24935	5.03969	3.39374	2.72807	1.18349	1.62716
Sobic.002G088600	AT1G27680	APL2	ADPGLC-PPase large subunit	major CHO metabolism.synthesis.starch.AGPase		0.171955	0.107111	0.205169	0.1196	0.4704		20.641	13.8713	7.19515	4.48323	6.50199	5.03968	6.4572	6.22258	5.59691	4.05784	7.41005	6.15668	7.93282	7.59134	11.3079
Sobic.010G047700	AT5G24300	ATSS1.SSI.SSI1	Glycogen/starch synthases. ADP-glucose type	major CHO metabolism.synthesis.starch.starch synthase		2.80546	3.73	3.72325	30.6748	23.8805		115.686	107.264	80.8027	50.1631	64.3241	62.1705	63.1726	61.0805	57.3505	42.0752	51.0903	40.9096	59.7468	47.998	59.3342
Sobic.001G035800	AT2G37390		Chloroplast-targeted copper chaperone protein	metal handling.binding chelation and storage		0.528528	0.265764	0.193584	0.2524	0.5426		27.9429	17.6023	11.909	7.3083	5.09613	3.12652	3.19844	3.03651	4.62275	6.14961	2.59815	4.69285	5.50569	5.93601	5.38427
Sobic.001G528300	AT2G18196		Heavy metal transport/detoxification superfamily protein	metal handling.binding chelation and storage		7.17511	5.85062	4.69945	0.2508	0.3114		12.1598	9.87866	5.30067	5.49281	7.95708	11.5922	13.1583	15.8934	17.2347	23.3369	11.9406	14.4675	24.6251	29.3855	21.3133
Sobic.002G053900	AT3G62020	GLP10	germin-like protein 10	metal handling.binding chelation and storage		0	0.0249407	0	0	1.801		1.39542	3.92256	7.16901	7.0083	5.74636	3.67211	2.2185	2.25966	3.28314	1.21596	0.596473	0.509641	1.00222	1.17192	0.496592
Sobic.003G427700	AT1G09560	GLP5	germin-like protein 5	metal handling.binding chelation and storage		0.438686	0.526678	0.074417	0	0.7333		5.83764	19.4105	14.2346	3.67422	4.5911	0.886183	0.080919	0.121495	0.117729	0.0245593	0	0.210508	0.304474	0.243132	0.73917
Sobic.004G155900	AT5G50740		Heavy metal transport/detoxification superfamily protein	metal handling.binding chelation and storage		6.49598	5.86844	6.27102	7.4173	4.6775		179.734	118.562	129.491	88.4624	67.3102	62.1802	49.823	62.5862	54.5828	74.1985	59.8038	76.3934	84.2755	71.7323	58.4212
Sobic.009G072800	AT5G39160		RmlC-like cupins superfamily protein	metal handling.binding chelation and storage		0	0.173729	0	0	0.7202		0.730466	6.5151	9.36259	7.27929	7.78711	2.94863	3.15206	3.16537	3.37984	2.09416	1.51148	0.410795	0.593065	0.57079	0.327579
Sobic.009G210400	AT3G24450		Heavy metal transport/detoxification superfamily protein	metal handling.binding chelation and storage		0.395971	0.0223477	0.00783867	0	0.0993		13.0882	5.67584	6.97799	4.78798	2.48199	4.46258	3.38504	3.82288	3.55984	3.32873	2.10589	2.17935	3.14845	2.77092	3.06832
Sobic.003G180100	AT1G06490	ATGSL07.atgsl7.gsl07	glucan synthase-like 7	minor CHO metabolism.callose		6.33651	6.27813	4.28251	6.3824	8.0638		82.0339	69.4419	62.552	49.6082	56.4208	40.6257	38.0883	47.9258	45.3241	28.6574	59.2439	35.2391	26.0765	14.3219	28.3226
Sobic.010G275800	AT5G13000	ATGSL12.gsl12	glucan synthase-like 12	minor CHO metabolism.callose		31.3137	14.3635	11.2535	22.4463	21.5507		330.417	198.293	170.854	141.265	122.032	104.503	92.4317	138.11	137.868	102.526	172.991	153.579	113.375	77.8889	159.262
Sobic.002G123100	AT5G08380	AGAL1.AtAGAL1	alpha-galactosidase 1	minor CHO metabolism.galactose.alpha-galactosidases		0.892664	0.585039	0.240901	0.1291	0.575		63.5203	39.0986	29.9962	15.0546	10.0504	12.8125	9.80557	11.7902	14.2109	15.5998	12.2564	14.1714	18.0866	16.3396	20.3485
Sobic.001G472800	AT2G22240	ATIPS2.ATMIPS2.MIPS2	myo-inositol-1-phosphate synthase 2	minor CHO metabolism.myo-inositol.InsP Synthases		2.83027	3.65385	3.91366	18.8219	29.4156		762.803	890.234	545.255	252.776	172.252	63.7406	79.016	42.8836	46.9697	66.8509	61.7877	84.2255	81.7956	68.8854	104.024
Sobic.009G211600	AT1G71710		DNAse I-like superfamily protein	minor CHO metabolism.myo-inositol.poly-phosphatases		0.226842	0.13707	0.065267	0.4083	0.5641		2.66864	0.816647	0.62727	0.787475	0.808321	0.581939	0.459976	1.519	1.05388	0.738541	2.54851	0.844365	1.96418	2.21912	5.47679
Sobic.004G190200	AT5G15140		Galactose mutarotase-like superfamily protein	minor CHO metabolism.others		2.39027	3.44543	2.39863	0.7772	1.6209		13.5971	15.8113	9.79968	5.97812	6.59159	7.75282	8.90614	9.99316	8.30289	7.09412	3.43326	4.54525	9.82289	10.7206	14.8042
Sobic.009G237700	AT3G61610		Galactose mutarotase-like superfamily protein	minor CHO metabolism.others		0.955577	1.03186	0.9145	0.9105	1.3122		12.0529	6.47545	7.44407	5.91159	3.27943	3.32458	2.50789	2.91239	3.46144	3.03028	3.0816	4.42431	4.05371	3.58661	4.34783
Sobic.001G303900	AT4G22590		Haloacid dehalogenase-like hydrolase (HAD) superfamily protein	minor CHO metabolism.trehalose.TPP		0.451582	1.10406	0.679729	0.5208	9.3344		3.70359	5.94303	15.6287	15.9075	9.0344	9.57418	6.11765	7.49409	6.84573	5.81439	9.35629	11.1396	7.42974	5.50179	6.6168
Sobic.010G089600	AT5G10100		Haloacid dehalogenase-like hydrolase (HAD) superfamily protein	minor CHO metabolism.trehalose.TPP		0.0173805	0.0113937	0	0.0264	0.231		0	0	0.102367	0.16338	0.0653467	0.31119	0.204186	0.864242	0.971218	1.16139	1.43455	1.20191	2.61669	2.98278	2.72933
Sobic.003G249000	AT3G02600	ATLPP3.LPP3	lipid phosphate phosphatase 3	misc.acid and other phosphatases		0.117791	0.489066	0.198757	0	0.1052		1.56056	7.71152	4.0422	1.32707	0.808941	0.995129	0.319808	0.153139	0.310565	0.598499	0.716012	1.55861	2.12546	2.4061	1.50242
Sobic.008G189500	AT2G16430	ATPAP10.PAP10	purple acid phosphatase 10	misc.acid and other phosphatases		0.865661	0.096817	0.032935	0.016	0.148		0.00388733	0.208792	0.236409	0.972503	0.998356	2.21974	1.81543	3.37994	3.28487	3.87799	2.64463	2.07506	1.56937	1.22474	2.0343
Sobic.009G070800	AT4G29260		HAD superfamily. subfamily IIIB acid phosphatase	misc.acid and other phosphatases		0.389875	0.428021	0.15455	0.1893	1.633		19.3638	9.40519	2.26126	1.86016	2.04688	2.23646	0.980542	4.33624	4.11997	4.42446	9.39829	2.9403	10.0267	14.5039	21.5947
Sobic.009G071000	AT4G29260		HAD superfamily. subfamily IIIB acid phosphatase	misc.acid and other phosphatases		0	0	0	0	0.0456		0.332284	2.10887	0.437649	0.215101	11.3199	4.32024	6.71202	10.5754	4.89544	1.27464	15.1925	0.923752	3.69199	2.45942	0.8595
Sobic.009G071300	AT4G25150		HAD superfamily. subfamily IIIB acid phosphatase	misc.acid and other phosphatases		0.078365	0.116123	0.0560633	0	0.0373		3.56606	19.7941	9.81996	8.3535	31.1947	7.27658	19.5419	47.4089	25.0808	14.7213	76.4892	3.9761	8.51903	9.68188	6.82836
Sobic.008G049000	AT3G51520		diacylglycerol acyltransferase family	misc.acyl transferases		0	0	0	0	0		0	0	0	1.13155	0.850668	2.42352	5.00761	3.93624	3.55666	1.44304	1.79732	1.234	0.637547	0.367355	0.534884
Sobic.010G047300	AT4G01130		GDSL-like Lipase/Acylhydrolase superfamily protein	misc.acyl transferases		0.863495	0.833976	0.373091	0.0448	0.1753		9.22094	6.11612	6.99906	4.87305	3.34061	3.91553	3.79726	4.14704	4.57396	3.07633	5.36283	4.7867	5.25897	5.72857	5.53123
Sobic.001G264000	AT1G32780		GroES-like zinc-binding dehydrogenase family protein	misc.alcohol dehydrogenases		0.016087	0	0	0	1.6773		0.263458	0.546801	0.795311	0.487495	0.444309	0.635115	0.521701	0.465208	0.488203	0.471713	0.737022	1.01835	1.46461	2.28779	3.40747
Sobic.001G475800	AT5G42250		Zinc-binding alcohol dehydrogenase family protein	misc.alcohol dehydrogenases		55.7685	44.9797	28.4902	39.9148	149.659		562.948	547.333	391.22	304.923	366.007	352.754	407.414	394.043	335.491	248.779	280.035	160.42	173.75	149.909	140.876
Sobic.001G085200	AT1G18650	PDCB3	plasmodesmata callose-binding protein 3	misc.beta 13 glucan hydrolases		0.061316	0.0580743	0.091025	0.0318	0.3089		25.1182	10.3097	5.24421	3.25696	2.38011	2.87953	2.72801	3.99457	3.53188	5.37791	2.77012	2.86635	5.77255	6.84109	5.99068
Sobic.001G404000	AT5G58480		O-Glycosyl hydrolases family 17 protein	misc.beta 13 glucan hydrolases		1.45905	0.741883	0.526496	0.2935	0.6615		13.1302	7.9828	7.09288	4.64892	3.5401	3.1865	3.4868	3.42704	3.31673	2.90664	2.82473	4.78017	4.07412	4.14291	3.65445
Sobic.002G034301	AT4G05430		Carbohydrate-binding X8 domain superfamily protein	misc.beta 13 glucan hydrolases		1.08698	1.13957	0.944065	0.5717	0.6282		21.2108	20.3678	15.6436	11.8078	11.7441	7.88384	6.73613	6.29629	4.95567	6.02346	4.26541	5.24685	3.93872	3.33753	2.47365
Sobic.003G229800	AT2G30933		Carbohydrate-binding X8 domain superfamily protein	misc.beta 13 glucan hydrolases		0.119357	0.0336453	0.00757467	0.1906	0.0645		16.562	20.0716	10.978	5.9439	5.40868	3.59091	3.22343	3.89061	3.34697	2.12902	1.37824	1.25704	1.26063	0.764212	1.17178
Sobic.003G290400	AT5G56590		O-Glycosyl hydrolases family 17 protein	misc.beta 13 glucan hydrolases		1.57411	0.396764	0.0489037	0.0891	0.8867		171.514	107.233	77.5844	50.1209	43.4839	38.4267	39.475	46.4549	42.5561	49.4725	40.5478	58.0339	57.7402	50.8746	55.0033
Sobic.004G313200	AT2G05790		O-Glycosyl hydrolases family 17 protein	misc.beta 13 glucan hydrolases		8.44665	7.46322	5.45589	0.4296	6.8536		218.556	292.963	270.119	192.096	152.787	151.056	110.674	92.8376	83.3479	110.764	85.7984	117.393	157.555	172.618	144.448
Sobic.006G119000	AT2G43670		Carbohydrate-binding X8 domain superfamily protein	misc.beta 13 glucan hydrolases		24.2166	4.78349	2.52007	1.884	4.5267		103.803	154.781	73.4407	60.6023	92.5914	114.883	120.213	132.775	120.636	110.037	75.9016	76.3356	98.1592	138.635	107.232
Sobic.009G194900	AT1G18650	PDCB3	plasmodesmata callose-binding protein 3	misc.beta 13 glucan hydrolases		2.25054	2.70565	1.91048	1.5723	2.3995		93.7634	51.7282	30.7127	17.348	12.0075	13.4945	12.3112	16.919	14.9783	16.426	13.9309	19.3915	23.58	23.6479	27.6435
Sobic.010G158832	AT3G58100	PDCB5	plasmodesmata callose-binding protein 5	misc.beta 13 glucan hydrolases		1.6197	1.57282	1.19249	1.2787	1.7874		16.0653	9.87818	5.57782	2.79153	2.22462	2.95513	2.53251	3.22971	3.67114	3.81575	3.46464	4.52624	6.99651	9.54803	8.92579
Sobic.001G142200	AT4G34480		O-Glycosyl hydrolases family 17 protein	misc.beta 13 glucan hydrolases.glucan endo-13-beta-glucosidase		42.468	12.2836	5.7611	8.1633	7.5744		174.123	172.423	159.504	98.4624	82.0747	85.0865	65.6109	58.4561	54.7473	49.6771	38.5951	38.3615	34.8688	29.4967	36.4071
Sobic.001G263500	AT1G32860		Glycosyl hydrolase superfamily protein	misc.beta 13 glucan hydrolases.glucan endo-13-beta-glucosidase		2.05317	1.75997	1.4281	1.1546	11.1463		51.6792	50.3583	34.0407	19.832	11.8736	12.4483	8.12626	8.19765	8.48919	7.56109	2.46371	6.47044	4.54189	3.77899	2.95454
Sobic.001G452900	AT2G01630		O-Glycosyl hydrolases family 17 protein	misc.beta 13 glucan hydrolases.glucan endo-13-beta-glucosidase		1.69541	0.886536	0.755235	0.4546	0.7197		62.4593	28.152	13.0736	5.64763	3.89604	9.62195	5.0253	7.46208	7.37822	10.5107	6.74442	8.68326	8.97601	10.8231	13.1495
Sobic.003G422200	AT3G57260	BG2.BGL2.PR-2.PR2	beta-1.3-glucanase 2	misc.beta 13 glucan hydrolases.glucan endo-13-beta-glucosidase		0	0.022302	0.0827633	0	2.3461		0.00933267	0.095836	0.358375	3.60846	2.73075	0.913061	0.193733	0.021603	0.03695	0.163549	0.138825	0.0961425	0.762049	1.91054	7.49953
Sobic.006G271100	AT5G24318		O-Glycosyl hydrolases family 17 protein	misc.beta 13 glucan hydrolases.glucan endo-13-beta-glucosidase		0	0.023173	0	0.0121	0		3.76309	4.7975	2.96817	1.64878	1.67959	1.23617	0.853919	0.739477	0.791164	0.804182	0.54571	0.463332	0.474503	0.284803	0.258601
Sobic.001G147900	AT1G12740	CYP87A2	cytochrome P450. family 87. subfamily A. polypeptide 2	misc.cytochrome P450		0	0.008889	0	0	3.597		0	0	0	0.0264013	0	0.058115	0.0848323	0.521877	0.775287	0.897169	0.672253	0.314485	0.501131	0.275173	0.372256
Sobic.001G366500	AT5G06900	CYP93D1	cytochrome P450. family 93. subfamily D. polypeptide 1	misc.cytochrome P450		0.208836	0.318566	0.116379	0.1012	0.4791		0.332129	1.28912	2.15305	3.67563	6.96464	6.35723	7.97282	13.2163	11.7289	8.88893	14.3722	6.77242	9.49795	10.3135	9.13222
Sobic.002G273600	AT3G48310	CYP71A22	cytochrome P450. family 71. subfamily A. polypeptide 22	misc.cytochrome P450		0.051694	0.063966	0.0924733	0.1158	0.541		0.276916	0.461881	0.350411	0.593882	1.20688	1.40273	1.23769	1.38548	2.49146	2.91773	0.946608	1.91495	2.66362	2.99915	3.62633
Sobic.004G007500	AT4G15440	CYP74B2.HPL1	hydroperoxide lyase 1	misc.cytochrome P450		2.31647	1.18121	0.371199	0.189	1.5374		4.40419	7.92134	5.01811	7.7988	12.862	13.7971	13.6948	14.3046	13.6182	9.68922	9.10812	3.4525	8.76363	11.1325	15.1034
Sobic.005G206601	AT2G45570	CYP76C2	cytochrome P450. family 76. subfamily C. polypeptide 2	misc.cytochrome P450		0	0	0.00932267	0	2.9704		0	0	0.031243	0	0.0305907	0.0478967	0.115982	1.51379	0.650945	0.131096	7.32758	0.0421345	0	0.170924	0.0438585
Sobic.006G066400	AT5G04660	CYP77A4	cytochrome P450. family 77. subfamily A. polypeptide 4	misc.cytochrome P450		0.168237	0.014607	0.0110953	0	0.1006		0.494998	2.49702	4.72008	9.77069	10.8899	15.5309	16.4266	14.176	14.3459	7.80635	5.65911	4.74697	6.13834	6.37573	5.61418
Sobic.006G177000	AT1G01600	CYP86A4	cytochrome P450. family 86. subfamily A. polypeptide 4	misc.cytochrome P450		0.039674	0.0628867	0.00944333	0	0.3555		0.475181	2.69762	3.09498	3.03495	1.86336	2.40874	1.4931	1.19613	0.979524	0.720167	0.357923	0.255674	0.5177	0.491368	0.557388
Sobic.007G041200	AT1G64940	CYP89A6	cytochrome P450. family 87. subfamily A. polypeptide 6	misc.cytochrome P450		2.13086	1.13577	0.43752	0.0384	0.0751		16.0497	10.6151	4.89928	2.5725	1.13371	2.14265	0.99253	1.48027	1.65405	1.96225	0.395295	1.39139	1.60499	1.87245	2.78915
Sobic.008G014200	AT3G03470	CYP89A9	cytochrome P450. family 87. subfamily A. polypeptide 9	misc.cytochrome P450		0.054945	0.104679	0.191031	0.5959	1.9813		0.309182	0.404472	1.08986	0.983751	2.65782	2.28775	3.52612	7.21253	7.90509	4.87401	11.7044	3.43479	4.34546	4.24545	3.71665
Sobic.010G231600	AT1G11600	CYP77B1	cytochrome P450. family 77. subfamily B. polypeptide 1	misc.cytochrome P450		0.0889985	0.155264	0.0882063	0.0604	0		3.99891	4.04343	4.28236	1.85042	1.30552	0.206057	0.0999033	0.086712	0.0644533	0.03747	0	0	0.0255593	0.013351	0.0038605
Sobic.003G294500	AT1G53140	DRP5A	Dynamin related protein 5A	misc.dynamin		0.0230635	0.01484	0.121406	0.0305	0.219		43.8749	14.1164	2.83925	1.294	0.914369	1.64118	1.38948	2.98928	2.82398	2.00831	3.75846	3.29096	6.01165	5.73463	9.75723
Sobic.009G119700	AT2G41450		N-acetyltransferases;N-acetyltransferases	misc.GCN5-related N-acetyltransferase		0.171355	0.0841627	0.1594	0.2526	0.3439		5.70807	2.12378	0.918141	0.606451	0.450276	0.572895	0.728654	0.979856	1.02915	0.683975	1.46746	1.27886	2.00192	2.22948	2.78514
Sobic.001G015700	AT3G48460		GDSL-like Lipase/Acylhydrolase superfamily protein	misc.GDSL-motif lipase		0.092076	0.080598	0.043413	0.1608	0.015		7.48272	10.4013	7.66141	5.02004	4.04417	2.5281	2.0173	1.87808	1.64878	0.564555	0.885661	0.643495	0.688919	0.599702	0.657864
Sobic.001G228100	AT5G33370		GDSL-like Lipase/Acylhydrolase superfamily protein	misc.GDSL-motif lipase		0	0	0.009594	0	0		0.162587	5.2765	9.99557	7.82068	3.21883	0.189431	0	0	0	0	0	0	0	0	0.035672
Sobic.002G033000	AT1G75880		SGNH hydrolase-type esterase superfamily protein	misc.GDSL-motif lipase		0.0208835	0.072013	0.0246397	0	0.0287		0.444811	5.64315	11.4015	17.7017	12.3103	6.15792	4.89133	3.81838	2.66649	1.77455	2.17335	2.56931	2.81896	2.88576	2.32954
Sobic.002G134300	AT5G03610		GDSL-like Lipase/Acylhydrolase superfamily protein	misc.GDSL-motif lipase		0.925397	0.258768	0.0987593	0.5324	0.7116		0.15506	0.392613	0.910064	3.76039	3.52007	5.16898	5.53914	4.63399	3.79844	2.13111	1.88999	1.65261	2.32613	3.37944	3.64487
Sobic.002G280500	AT1G75900		GDSL-like Lipase/Acylhydrolase superfamily protein	misc.GDSL-motif lipase		9.80388	0.754901	0.0801467	0	0.6978		39.511	60.674	32.2109	17.2795	23.0798	20.4676	29.7302	26.9486	24.867	20.2553	11.8071	8.49222	16.6897	20.6889	20.6777
Sobic.003G019900	AT5G45910		GDSL-like Lipase/Acylhydrolase superfamily protein	misc.GDSL-motif lipase		2.18789	0.432295	0.397912	0.5529	0.9095		37.9089	21.3055	12.0667	5.0305	3.73813	7.29647	5.24032	4.87339	4.58159	4.69433	2.13034	3.73944	5.50992	6.66725	11.2832
Sobic.003G153500	AT1G56670		GDSL-like Lipase/Acylhydrolase superfamily protein	misc.GDSL-motif lipase		2.45969	2.03997	1.4305	0.8506	1.9565		34.3811	41.8183	29.2704	23.9294	21.9667	15.9045	16.2559	13.4452	11.5541	12.9326	12.8111	11.432	16.5015	14.9076	16.1238
Sobic.003G153600	AT1G56670		GDSL-like Lipase/Acylhydrolase superfamily protein	misc.GDSL-motif lipase		0.816053	0.785524	0.783148	4.221	6.8224		17.3915	47.4049	38.4124	24.1959	27.1607	18.2701	19.3015	23.6418	26.9281	23.4132	18.6928	15.4753	22.66	29.6095	26.6843
Sobic.003G283400	AT5G45670		GDSL-like Lipase/Acylhydrolase superfamily protein	misc.GDSL-motif lipase		0.37032	0.0997683	0	0	0.0488		3.15579	14.527	13.8358	24.3567	36.2888	49.4542	50.4078	42.6763	31.8245	14.3989	13.7459	8.96065	11.9323	14.7864	10.536
Sobic.003G295100	AT5G45670		GDSL-like Lipase/Acylhydrolase superfamily protein	misc.GDSL-motif lipase		1.19301	1.18682	1.24524	3.805	4.1209		35.5506	106.157	51.5974	38.431	67.2659	67.1264	59.7034	38.9387	28.68	14.7735	15.8433	11.6123	17.9375	29.2869	12.9067
Sobic.003G341900	AT1G58430	RXF26	GDSL-like Lipase/Acylhydrolase family protein	misc.GDSL-motif lipase		2.48933	2.77606	3.43269	3.0047	1.9002		26.9531	29.8255	23.1447	18.0946	12.0941	11.1594	9.59608	14.2314	13.5831	11.189	12.683	15.3663	14.6458	16.2829	27.2225
Sobic.004G215500	AT3G04290	ATLTL1.LTL1	Li-tolerant lipase 1	misc.GDSL-motif lipase		0.0624775	0.016002	0	0	0.03		52.51	51.1541	18.4534	1.90531	7.41779	1.0305	0.146609	0.098956	0.0947127	0.0735533	0.0958473	0	0.114715	0.0139897	0.047046
Sobic.004G344100	AT5G33370		GDSL-like Lipase/Acylhydrolase superfamily protein	misc.GDSL-motif lipase		0.140053	0.0446043	0.114832	0	0.035		67.1073	139.076	145.287	45.8377	43.3802	6.71716	3.02161	4.11435	4.01841	2.55694	2.32925	3.7587	5.89231	9.15429	8.95616
Sobic.008G171100	AT2G04570		GDSL-like Lipase/Acylhydrolase superfamily protein	misc.GDSL-motif lipase		0.864622	0.488035	0.120897	0.0881	0.3887		4.7417	16.9924	37.6888	70.2667	69.1776	77.5135	65.8921	66.9301	61.2156	26.6297	40.867	22.3944	17.9277	16.1485	8.72622
Sobic.009G141300	AT1G71691		GDSL-like Lipase/Acylhydrolase superfamily protein	misc.GDSL-motif lipase		0.108279	0	0.053744	0	0.2429		16.682	12.018	5.08695	1.0562	1.25489	0.839353	0.317302	0.578646	0.561635	0.87574	0.987068	1.39921	1.50942	2.11705	4.54916
Sobic.009G200100	AT5G45670		GDSL-like Lipase/Acylhydrolase superfamily protein	misc.GDSL-motif lipase		0.015447	0.0435347	0.0431413	0.076	0.0564		0.810419	4.49916	5.76598	4.06126	3.30573	2.305	0.793232	0.541383	0.234518	0.202773	0.187079	0.302524	0.569082	0.444905	0.23843
Sobic.010G037600	AT3G16370		GDSL-like Lipase/Acylhydrolase superfamily protein	misc.GDSL-motif lipase		0.262248	0.131067	0.0374333	0.1161	0.0793		1.69755	2.82741	4.64608	11.6822	12.6232	11.8717	14.3195	12.6668	11.1505	5.62003	6.43984	3.93214	4.9198	5.22262	4.10745
Sobic.010G168700	AT1G29670		GDSL-like Lipase/Acylhydrolase superfamily protein	misc.GDSL-motif lipase		0.0174725	0.0135473	0	0	0.013		12.4624	12.9338	7.68153	6.0542	5.65511	1.9021	3.31763	2.42237	3.3674	1.48739	1.76445	0.97755	1.03358	1.26713	0.956267
Sobic.010G193400	AT1G71250		GDSL-like Lipase/Acylhydrolase superfamily protein	misc.GDSL-motif lipase		0	0	0	0	1.6845		0	0.260717	0.542899	1.03175	0.924074	2.11014	2.36803	4.72107	6.81108	6.76383	9.53515	7.89606	16.5079	24.7721	36.2963
Sobic.001G123300	AT3G18080	BGLU44	B-S glucosidase 44	misc.gluco- galacto- and mannosidases		39.7664	8.55244	4.79358	29.5896	36.5009		454.759	439.157	362.926	261.657	244.948	211.162	280.583	238.294	225.053	217.483	206.527	256.19	280.34	263.537	268.797
Sobic.001G458400	AT1G26560	BGLU40	beta glucosidase 40	misc.gluco- galacto- and mannosidases		1.40861	1.81053	1.45737	1.7426	1.6882		17.9572	28.4563	35.9427	17.4216	10.0574	6.26416	4.46897	5.31344	4.5594	3.87474	5.20935	6.27207	6.16197	3.9948	3.42629
Sobic.003G293800	AT2G20680		Glycosyl hydrolase superfamily protein	misc.gluco- galacto- and mannosidases		30.5647	8.30208	3.7425	4.8322	11.2		104.391	124.227	108.659	97.1839	108.618	104.78	111.426	116.239	117.177	106.095	113.258	92.7608	116.557	112.006	125.259
Sobic.008G079800	AT5G44640	BGLU13	beta glucosidase 13	misc.gluco- galacto- and mannosidases		0.0306835	0.0178627	0.032949	0.0462	11.0592		810.904	112.607	55.8609	102.957	61.4774	66.5288	51.1393	77.2901	76.3062	95.153	88.7371	135.763	99.9213	120.333	174.467
Sobic.008G080100	AT5G44640	BGLU13	beta glucosidase 13	misc.gluco- galacto- and mannosidases		0	0.068211	0.0156913	0.0124	0.3891		88.1146	12.7897	2.60588	3.15941	2.0021	1.88568	1.43985	2.58892	2.87989	2.16481	3.03288	3.74203	4.28411	7.60979	9.41325
Sobic.009G114000	AT1G02850	BGLU11	beta glucosidase 11	misc.gluco- galacto- and mannosidases		3.01665	1.57966	1.94688	3.4994	10.5925		22.5589	41.7127	20.616	20.8248	37.1913	27.3651	32.8932	28.3236	20.5827	11.9756	19.9431	11.4014	13.2451	13.0326	10.0748
Sobic.003G085900	AT1G68560	ATXYL1.TRG1.XYL1	alpha-xylosidase 1	misc.gluco- galacto- and mannosidases.alpha-galactosidase		6.94715	7.22061	6.96797	2.1966	2.9643		63.9861	71.3661	50.441	29.0895	30.3917	24.9081	28.7456	25.363	24.1605	20.452	26.2759	34.8328	32.2465	29.1862	34.4
Sobic.001G433200	AT2G28470	BGAL8	beta-galactosidase 8	misc.gluco- galacto- and mannosidases.beta-galactosidase		7.87361	6.90168	3.30006	1.0574	8.0529		69.7343	52.2404	34.3392	35.2318	47.7978	17.1192	22.6641	16.3537	14.6567	8.64587	11.769	8.09556	12.0041	10.1885	14.0641
Sobic.001G493900	AT4G36360	BGAL3	beta-galactosidase 3	misc.gluco- galacto- and mannosidases.beta-galactosidase		31.1813	17.0891	15.2379	13.319	15.7041		517.152	283.673	179.496	134.262	135.56	91.7848	99.7749	91.7494	95.2638	85.572	123.283	117.727	118.653	95.005	123.44
Sobic.003G197100	AT3G13750	BGAL1	beta galactosidase 1	misc.gluco- galacto- and mannosidases.beta-galactosidase		13.554	9.6232	7.49626	12.1322	17.4494		158.224	153.633	172.547	138.546	125.954	86.5353	83.6939	80.9516	63.1226	46.8231	61.3146	52.7311	45.7786	29.1071	39.175
Sobic.003G374100	AT5G63810	BGAL10	beta-galactosidase 10	misc.gluco- galacto- and mannosidases.beta-galactosidase		13.2464	5.77857	4.67033	1.3618	3.1631		118.562	110.266	129.114	134.646	109.399	81.1176	82.9344	78.8105	72.0572	52.9568	62.3851	59.6293	63.3366	48.0198	57.4005
Sobic.002G273500	AT4G39010	AtGH9B18.GH9B18	glycosyl hydrolase 9B18	misc.gluco- galacto- and mannosidases.endoglucanase		0	0.0174263	0	0.0283	0.0697		31.9568	23.3347	14.5507	9.72114	4.84295	3.90542	3.82624	4.00852	4.49782	4.88281	5.80616	5.86538	6.03733	3.98772	3.94235
Sobic.004G248100	AT1G70710	ATGH9B1.CEL1.GH9B1	glycosyl hydrolase 9B1	misc.gluco- galacto- and mannosidases.endoglucanase		0	0	0.007403	0	0		21.0606	7.41765	3.03734	0.942674	0.954752	1.815	1.14334	1.86993	1.87699	1.75972	2.89283	2.43315	3.30569	2.05147	1.41567
Sobic.009G079900	AT1G64390	AtGH9C2.GH9C2	glycosyl hydrolase 9C2	misc.gluco- galacto- and mannosidases.endoglucanase		0.039079	0.0170277	0.019591	0	0.0098		6.04632	5.61521	0.97063	1.14481	2.25988	1.87475	1.8277	2.26118	1.97289	1.19903	1.71955	1.57299	1.78577	2.07758	1.07861
Sobic.010G106100	AT1G70710	ATGH9B1.CEL1.GH9B1	glycosyl hydrolase 9B1	misc.gluco- galacto- and mannosidases.endoglucanase		0.0287685	0.24222	0.007832	0	0.143		10.6624	5.40805	4.81401	3.67791	4.83004	3.11285	3.09475	4.94655	5.21989	5.63724	7.59212	4.15583	7.81872	8.95905	8.63333
Sobic.001G310300	AT3G03190	ATGSTF11.ATGSTF6.GSTF11	glutathione S-transferase F11	misc.glutathione S transferases		0	0	0	0.1559	0.041		53.0864	95.7178	34.5069	11.6929	9.68007	3.60464	4.66765	5.58106	5.19235	3.47989	1.83001	1.66804	2.23223	1.71986	1.57452
Sobic.001G318700	AT1G10370	ATGSTU17.ERD9.GST30.GST30B	Glutathione S-transferase family protein	misc.glutathione S transferases		0.0430935	0.630136	0.518889	0	3.2475		0	2.28657	0.490721	1.1931	6.04036	0.973823	2.9263	2.72383	0.903463	0.189417	2.85449	0.472004	0.619289	2.35069	1.57423
Sobic.001G319200	AT1G10360	ATGSTU18.GST29.GSTU18	glutathione S-transferase TAU 18	misc.glutathione S transferases		0.115779	0.27446	0.318199	0	0.2721		0	0.413981	0.488904	0.44777	0.836137	0.985553	0.884341	1.74259	2.2266	3.79314	6.06591	4.37249	8.36868	10.6107	5.69131
Sobic.001G514200	AT2G47730	ATGSTF5.ATGSTF8.GST6.GSTF8	glutathione S-transferase phi 8	misc.glutathione S transferases		4.99048	5.06632	5.01541	4.9315	4.5391		810.646	974.172	600.548	374.178	302.9	151.052	136.595	129.93	104.446	92.5569	69.634	64.9783	69.0775	53.9702	41.8459
Sobic.001G514300	AT2G47730	ATGSTF5.ATGSTF8.GST6.GSTF8	glutathione S-transferase phi 8	misc.glutathione S transferases		0.0533635	0.025731	0.105792	0.0171	0.0407		199.62	189.45	87.2013	44.3568	35.8756	14.8579	15.2054	14.0634	9.98373	5.8041	5.89972	5.50877	7.55723	5.32227	6.93677
Sobic.001G514400	AT3G03190	ATGSTF11.ATGSTF6.GSTF11	glutathione S-transferase F11	misc.glutathione S transferases		0.304671	0.0650917	0.105943	0.2493	0.3179		186.564	183.158	85.919	57.3811	56.6258	46.868	35.4787	42.0663	37.0883	46.6916	19.641	24.0883	24.5395	25.1573	26.6314
Sobic.002G231600	AT2G29420	ATGSTU7.GST25.GSTU7	glutathione S-transferase tau 7	misc.glutathione S transferases		0.281079	0.328712	0.533317	0.5735	1.3584		0.615175	1.19365	0.758797	0.495522	0.601019	0.489827	1.72039	2.04704	2.64709	1.76225	2.18342	2.27592	5.11219	13.4056	16.5599
Sobic.002G283500	AT2G30870	ATGSTF10.ATGSTF4.ERD13.GSTF10	glutathione S-transferase PHI 10	misc.glutathione S transferases		3.14086	2.92419	3.28295	3.9616	2.9901		49.7258	40.602	34.2396	27.9386	22.4703	11.5262	10.6029	12.842	11.4448	6.04114	11.8602	8.93922	5.34733	3.2298	5.16117
Sobic.007G022200	AT1G10370	ATGSTU17.ERD9.GST30.GST30B	Glutathione S-transferase family protein	misc.glutathione S transferases		0.0306835	0.0665987	0.0777303	0	0.3524		0.033157	0.12561	0.0765807	0.09511	0.0901927	0.0371507	0.232818	0.145259	0.428519	0.230416	1.04857	0.62657	1.31885	3.49972	3.55786
Sobic.007G111700	AT3G03190	ATGSTF11.ATGSTF6.GSTF11	glutathione S-transferase F11	misc.glutathione S transferases		0.018332	0.022182	0.00923067	0.0096	0.0566		55.2773	43.5522	28.9945	22.8683	20.9792	10.5961	10.8667	11.7492	9.27471	6.62913	7.78823	8.68777	6.35955	4.83217	5.44209
Sobic.009G137500	AT3G09270	ATGSTU8.GSTU8	glutathione S-transferase TAU 8	misc.glutathione S transferases		0	0.018327	0	0.053	1.5277		83.4967	84.9734	45.5443	31.1486	26.4351	36.0238	24.9211	48.7376	52.3148	66.6669	53.6056	89.4343	137.257	171.574	169.393
Sobic.010G175800	AT1G17180	ATGSTU25.GSTU25	glutathione S-transferase TAU 25	misc.glutathione S transferases		0.090804	0.0932523	0.0170683	0.0611	0.4073		0.074698	1.12833	1.13332	2.1891	8.00246	2.37643	6.99779	8.77037	9.41271	15.446	14.951	12.2075	23.3178	42.2856	31.7823
Sobic.004G268800	AT5G45370		nodulin MtN21 /EamA-like transporter family protein	misc.misc2		1.21673	0.794878	0.597832	0.2428	0.5494		10.7174	5.61954	4.18517	4.20265	4.67433	5.83735	4.23423	5.24194	6.00765	9.40603	6.07689	8.4294	8.62469	12.6935	14.4354
Sobic.004G351400	AT3G53140		O-methyltransferase family protein	misc.O-methyl transferases		5.74685	1.98925	1.87242	2.7422	3.4062		10.7748	7.78031	7.24493	8.02757	7.35739	14.4218	6.92343	10.3896	13.4397	22.515	16.2503	15.0931	22.6429	35.336	43.9672
Sobic.002G016400	AT5G66920	sks17	SKU5 similar 17	misc.oxidases - copper flavone etc		0.443049	0.019373	0.0324107	0	0.1757		43.272	39.9292	34.3469	17.457	9.01626	9.64891	5.17126	5.91455	4.62344	5.5318	4.08336	6.92265	5.79357	3.87146	4.20276
Sobic.002G120300	AT1G04610	YUC3	YUCCA 3	misc.oxidases - copper flavone etc		1.56006	0.0571157	0.0170057	0.0298	0.2551		2.83602	2.5883	2.53601	2.81492	1.0523	2.43217	1.92214	2.76027	2.39632	4.39836	3.43786	3.81628	4.58242	3.57418	5.9332
Sobic.004G149100	AT1G14130		2-oxoglutarate (2OG) and Fe(II)-dependent oxygenase superfamily protein	misc.oxidases - copper flavone etc		0.495268	0.602096	0.287818	0.1185	1.3169		3.84708	5.05038	4.35424	4.42243	6.43778	8.72007	4.82019	5.80139	6.4014	10.0624	8.55458	6.94925	12.553	18.2313	11.2895
Sobic.010G003100	AT4G12420	SKU5	Cupredoxin superfamily protein	misc.oxidases - copper flavone etc		6.32335	2.47161	1.50202	1.0743	5.0289		126.149	59.6462	47.3843	36.4709	33.4354	29.4842	28.2143	31.1361	30.1801	28.7281	30.1606	37.1766	42.5005	36.9281	39.999
Sobic.001G080200	AT3G49960		Peroxidase superfamily protein	misc.peroxidases		3.18826	1.53416	1.03532	0.1332	0.5892		11.6765	36.7406	23.8648	16.1522	17.6032	14.4894	16.3914	18.6974	15.7376	11.5137	18.5685	10.9496	9.25749	11.609	11.402
Sobic.001G189000	AT5G15180		Peroxidase superfamily protein	misc.peroxidases		0.020967	0.026599	0.036048	0.0195	0.2293		13.5382	29.9596	9.09339	4.85882	5.13445	4.9581	4.88712	7.18659	9.07207	10.2297	10.1113	13.0732	19.9798	26.6745	30.8181
Sobic.001G277000	AT5G06730		Peroxidase superfamily protein	misc.peroxidases		17.1563	1.37575	0.034904	0.0534	1.7683		27.2798	106.94	52.9569	63.2769	108.399	97.3411	111.905	135.99	143.69	81.2743	116.436	53.434	99.3525	120.762	101.941
Sobic.001G444500	AT5G06730		Peroxidase superfamily protein	misc.peroxidases		83.1506	11.0564	1.88776	0.0961	2.341		45.3006	125.946	161.85	108.594	114.422	114.245	90.7677	81.3706	74.809	77.8836	57.576	67.628	80.8395	84.3263	65.0374
Sobic.002G258300	AT5G14130		Peroxidase superfamily protein	misc.peroxidases		3.99695	0.686572	0.188924	0.0269	0.23		8.0924	10.1739	6.88727	4.23207	5.70798	5.88093	7.11358	7.42681	6.85274	4.97095	2.78377	3.88255	4.88688	7.18145	6.26481
Sobic.002G357000	AT5G05340		Peroxidase superfamily protein	misc.peroxidases		0.956622	1.22395	0.639176	0.1188	1.2478		21.676	42.6461	23.2352	9.02222	8.93911	4.2732	4.793	3.26137	2.87057	3.10268	1.11933	2.22853	2.30161	1.91984	1.1505
Sobic.003G121000	AT5G66390		Peroxidase superfamily protein	misc.peroxidases		0.115791	0.270029	0.11202	0	0.0508		10.2128	15.9615	8.99718	5.98251	2.66533	3.71864	1.85403	3.36203	3.27048	4.94267	3.02569	2.83069	5.10421	6.53113	5.47814
Sobic.003G121100	AT5G66390		Peroxidase superfamily protein	misc.peroxidases		343.918	116.04	35.222	11.0179	19.3755		813.97	912.785	1011.17	735.433	523.229	351.394	342.168	321.241	275.679	211.642	438.61	297.504	270.461	183.913	177.116
Sobic.003G250000	AT2G34060		Peroxidase superfamily protein	misc.peroxidases		0.023242	0.0207503	0.017383	0	0		8.46061	6.73688	6.31176	2.2553	1.0819	1.12692	0.699371	1.10735	1.47631	1.60104	1.24097	1.46992	1.97334	1.33405	1.54559
Sobic.004G105100	AT5G05340		Peroxidase superfamily protein	misc.peroxidases		9.81406	1.56646	0.521889	0.7347	4.0684		14.772	61.9306	42.8954	47.8062	50.7941	47.6915	56.3951	44.1448	32.0498	27.412	12.4088	19.4857	15.2356	13.3184	12.4753
Sobic.004G105200	AT5G05340		Peroxidase superfamily protein	misc.peroxidases		1.44934	0.51657	0.370735	0.519	1.1076		2.70938	4.50326	2.50814	2.40658	4.12868	4.21519	4.85461	5.57972	5.14879	3.82199	3.69462	2.96412	3.91972	4.85289	4.76739
Sobic.005G104100	AT4G25980		Peroxidase superfamily protein	misc.peroxidases		0.182037	0.028827	0	0.0089	0.0565		0.80665	2.8441	4.69667	4.59968	4.91931	4.76795	5.38181	4.77574	4.03787	2.47516	1.89276	1.43346	1.58784	1.42492	0.990807
Sobic.006G135800	AT2G24800		Peroxidase superfamily protein	misc.peroxidases		0.289193	0.11511	0.0216047	0.0529	0.4724		15.6561	21.8151	18.9069	10.0095	12.0466	7.08809	8.08191	9.03122	7.90262	13.1328	7.26721	8.31708	10.9388	9.88192	10.7675
Sobic.006G247800	AT2G18980		Peroxidase superfamily protein	misc.peroxidases		0.571091	0.093527	0.0376037	0	0.4669		50.2275	52.2469	55.9205	28.9494	20.489	31.0652	21.9978	32.5856	32.9388	39.6663	22.9887	36.5544	43.2402	54.5905	47.0007
Sobic.006G277550	AT1G71695		Peroxidase superfamily protein	misc.peroxidases		0	0	0	0	0		0	0.855527	0.152763	0.231895	2.36411	0.629602	3.03431	2.1667	1.89436	1.21153	3.48744	0.920435	3.07054	4.28782	2.60172
Sobic.006G277600	AT1G71695		Peroxidase superfamily protein	misc.peroxidases		1.36478	0.462197	0.209476	0.0488	5.4118		13.6011	125.789	67.948	83.8307	233.167	164.793	326.996	301.559	306.248	150.542	201.801	135.103	302.581	487.447	349.986
Sobic.006G277800	AT1G71695		Peroxidase superfamily protein	misc.peroxidases		0	0.0145577	0	0.0153	0.1132		0.228683	0.797906	1.45718	1.47033	2.20019	2.29557	3.47173	3.19427	3.45125	4.38194	2.81073	4.33848	6.40426	9.29876	8.90189
Sobic.008G066700	AT4G25980		Peroxidase superfamily protein	misc.peroxidases		0	0.015592	0	0.0593	0.0322		0.264526	0.849075	0.815047	0.458338	0.287168	0.945506	0.641091	1.77503	2.32246	2.08667	1.26703	1.4044	2.86275	3.84241	5.12047
Sobic.010G161800	AT5G05340		Peroxidase superfamily protein	misc.peroxidases		1.60181	0.25583	0.0721587	0.0909	1.4531		0.427684	1.64093	0.783284	1.01326	3.0877	2.80282	8.47325	6.93321	7.88304	4.20039	4.95577	3.85447	4.97354	5.69479	5.52546
Sobic.001G046800	AT5G26330		Cupredoxin superfamily protein	misc.plastocyanin-like		0.058209	0.219754	0	0	4.5097		38.7124	77.939	61.9678	55.5792	35.5806	12.9259	14.0217	15.3193	13.1229	7.79569	7.91357	6.60442	5.75515	4.77379	3.97542
Sobic.001G083500	AT2G27035	AtENODL20.ENODL20	early nodulin-like protein 20	misc.plastocyanin-like		3.19659	1.0159	0.610727	0.1861	1.21		64.0131	53.2432	43.9947	24.9943	15.4765	21.6561	16.1353	12.2546	10.5192	15.4904	7.40223	12.0931	15.0835	14.6597	14.7738
Sobic.001G119200	AT2G02850	ARPN	plantacyanin	misc.plastocyanin-like		0	0	0	0	0		4.02906	0.523209	0.0945943	0	0	0.156045	0.046967	0.0360557	0.0344333	0	0	0.143418	0.304107	0.151233	0
Sobic.001G431100	AT2G02850	ARPN	plantacyanin	misc.plastocyanin-like		0.706876	0.286673	0.264001	0.0272	2.6874		5.24636	9.75543	26.9547	18.9236	7.62501	19.1242	6.30119	11.7336	17.4058	31.5708	26.8077	44.4892	48.613	54.853	40.6359
Sobic.001G533200	AT1G64640	AtENODL8.ENODL8	early nodulin-like protein 8	misc.plastocyanin-like		0.366225	0.265399	0.140865	0	0.2721		3.398	4.41938	2.16293	1.18234	0.990677	1.63243	1.78086	1.80195	1.48882	1.58129	0.326814	1.45553	1.84676	3.08474	3.22759
Sobic.002G294300	AT4G12880	AtENODL19.ENODL19	early nodulin-like protein 19	misc.plastocyanin-like		0	0	0	0.0425	0.583		22.9273	11.0221	8.28701	2.41779	1.4646	2.96489	1.0683	2.31132	1.83574	2.65399	2.20175	2.89621	6.25014	10.2295	10.8318
Sobic.003G320500	AT5G07475		Cupredoxin superfamily protein	misc.plastocyanin-like		0	0	0	0	0.071		3.08112	2.10103	0.65749	0.13602	0	0.0334163	0.0833417	0.228266	0.296539	0.426159	0.489994	0.364671	1.38174	1.98191	3.46281
Sobic.003G321400	AT3G20570	AtENODL9.ENODL9	early nodulin-like protein 9	misc.plastocyanin-like		0.0659025	0.086136	0	0.3579	0.0952		30.8632	65.9695	43.1686	22.5981	19.4981	10.5201	8.59431	10.3874	9.28366	7.28529	4.33236	3.67001	4.18916	3.31134	2.68545
Sobic.004G050700	AT5G53870	AtENODL1.ENODL1	early nodulin-like protein 1	misc.plastocyanin-like		0	0	0.00949167	0	0		5.01954	8.28371	2.50611	0.835369	0.870927	0.3201	0.238208	0.341892	0.256635	0.126987	0.057112	0.178122	0.153339	0.164891	0.155204
Sobic.004G051000	AT3G20570	AtENODL9.ENODL9	early nodulin-like protein 9	misc.plastocyanin-like		0.212171	0.118945	0.296281	0.0714	0.0665		5.85781	5.41811	1.64069	0.712571	0.694121	0.395376	0.564972	1.26791	1.08499	0.993232	0.784064	0.580589	1.8524	2.73773	3.33721
Sobic.004G249700	AT2G02850	ARPN	plantacyanin	misc.plastocyanin-like		0.290376	0.464834	0.612956	0.1862	0.2499		3.32698	5.27923	4.98571	4.0906	3.32503	2.23837	2.33765	2.74272	2.68753	3.52301	1.66537	3.18384	2.32138	3.0385	2.41885
Sobic.007G100600	AT2G23990	AtENODL11.ENODL11	early nodulin-like protein 11	misc.plastocyanin-like		0.0244615	0	0.010884	0	0		5.44329	2.78987	0.461069	0.519669	0.139114	0.400346	0.184502	0.681365	0.674821	0.472546	0.67908	1.21436	1.68078	3.24795	2.06713
Sobic.008G020100	AT1G08500	AtENODL18.ENODL18	early nodulin-like protein 18	misc.plastocyanin-like		17.6374	6.08289	3.80095	9.3502	22.7971		55.3289	92.2987	62.4385	40.238	47.0447	51.3548	68.6085	77.8228	69.9634	56.8541	46.6546	35.454	50.0613	73.9201	62.6875
Sobic.010G110800	AT5G26330		Cupredoxin superfamily protein	misc.plastocyanin-like		0	0	0	0	0.6355		0	0.182954	0.991905	1.48767	1.29215	2.02672	1.87916	2.23525	2.65982	4.90074	4.89579	5.29801	13.7495	17.4268	16.5688
Sobic.001G302600	AT4G12520		Bifunctional inhibitor/lipid-transfer protein/seed storage 2S albumin superfamily protein	misc.protease inhibitor/seed storage/lipid transfer protein (LTP) family protein		0	0	0	0.0152	1.3763		17.089	52.6661	45.1351	29.3957	50.0888	40.0374	58.4848	72.6643	84.737	82.2693	80.5406	74.7863	157.357	217.994	198.418
Sobic.001G304100	AT2G45180		Bifunctional inhibitor/lipid-transfer protein/seed storage 2S albumin superfamily protein	misc.protease inhibitor/seed storage/lipid transfer protein (LTP) family protein		12.1641	0.357752	0.097397	0.4811	5.731		46.1339	102.392	69.4155	26.8097	29.8001	25.7476	20.0408	33.4563	32.167	31.6551	39.9421	60.5161	97.6233	116.87	164.614
Sobic.001G304201	AT5G46900		Bifunctional inhibitor/lipid-transfer protein/seed storage 2S albumin superfamily protein	misc.protease inhibitor/seed storage/lipid transfer protein (LTP) family protein		8.70626	0.644723	0.0944877	0.0616	0.5971		1.44867	10.9833	15.3218	7.96509	9.24638	24.2897	24.5103	27.5068	15.8128	3.22444	6.03178	8.97757	12.2181	18.2147	24.4278
Sobic.001G542000	AT2G45180		Bifunctional inhibitor/lipid-transfer protein/seed storage 2S albumin superfamily protein	misc.protease inhibitor/seed storage/lipid transfer protein (LTP) family protein		0.0693505	0	0	0	0.4983		4.58133	7.65584	6.81517	4.11754	6.65874	6.9232	8.57665	11.0775	14.6357	10.7985	8.7073	15.9301	28.2104	35.3255	47.3207
Sobic.004G291500	AT4G12520		Bifunctional inhibitor/lipid-transfer protein/seed storage 2S albumin superfamily protein	misc.protease inhibitor/seed storage/lipid transfer protein (LTP) family protein		0	0	0	0	0.0657		90.2557	37.9282	19.363	7.5947	4.44458	4.08544	1.95234	4.4176	4.90647	5.12038	3.80554	8.23303	8.21296	10.8067	7.84976
Sobic.006G074200	AT5G05960		Bifunctional inhibitor/lipid-transfer protein/seed storage 2S albumin superfamily protein	misc.protease inhibitor/seed storage/lipid transfer protein (LTP) family protein		16.0136	20.1218	12.9533	7.4053	12.7348		128.071	166.528	125.766	49.6135	41.6142	54.2139	33.0756	25.1444	31.2188	43.3614	30.9196	35.989	61.3854	58.0813	41.1587
Sobic.006G172550	AT4G12520		Bifunctional inhibitor/lipid-transfer protein/seed storage 2S albumin superfamily protein	misc.protease inhibitor/seed storage/lipid transfer protein (LTP) family protein		0	0	0	0	0.0149		0.0114523	0.042346	0	0.041158	0	0.154164	0	0.146578	0.0701467	0	0.0722687	0.19875	0.604011	1.69117	3.77949
Sobic.006G172700	AT4G12520		Bifunctional inhibitor/lipid-transfer protein/seed storage 2S albumin superfamily protein	misc.protease inhibitor/seed storage/lipid transfer protein (LTP) family protein		9.75996	0.808688	0.0554933	0	0.068		959.369	1043.1	585.477	186.428	170.317	67.1879	79.3349	73.1561	43.7066	24.5345	68.3857	32.0211	19.3309	14.3328	7.56528
Sobic.006G238000	AT2G10940		Bifunctional inhibitor/lipid-transfer protein/seed storage 2S albumin superfamily protein	misc.protease inhibitor/seed storage/lipid transfer protein (LTP) family protein		16.7128	0.986114	0.0565967	0	0.1321		183.571	188.344	77.3033	15.3369	7.28436	6.96164	4.82699	6.85756	4.74486	0.332773	0.0989733	0.0467085	0.17191	0.299497	2.50793
Sobic.010G204700	AT3G22142		Bifunctional inhibitor/lipid-transfer protein/seed storage 2S albumin superfamily protein	misc.protease inhibitor/seed storage/lipid transfer protein (LTP) family protein		16.4085	1.46996	0.424816	0.063	7.9265		335.981	299.574	356.491	248.819	237.215	266.547	347.891	344.192	295.418	360.459	280.892	284.998	360.882	304.821	368.259
Sobic.002G407200	AT3G26770		NAD(P)-binding Rossmann-fold superfamily protein	misc.short chain dehydrogenase/reductase (SDR)		0.0345435	0.0396663	0.0745523	0.0175	1.204		0.0387777	0.403501	0.131177	0.097482	0.37465	1.13792	1.57164	0.600885	0.980121	1.02407	1.69087	2.05925	5.49853	14.7927	8.83932
Sobic.003G070600	AT2G37540		NAD(P)-binding Rossmann-fold superfamily protein	misc.short chain dehydrogenase/reductase (SDR)		6.02483	1.31969	0.340059	0.4268	1.3496		266.68	165.408	153.589	104.601	81.4279	48.5191	40.4947	30.0059	25.9255	19.4718	16.0191	19.8229	17.6804	15.4947	15.003
Sobic.005G121500	AT5G50600	ATHSD1.HSD1	hydroxysteroid dehydrogenase 1	misc.short chain dehydrogenase/reductase (SDR)		2.46533	1.02026	0.082777	0	1.1813		5.20015	7.54932	6.57201	8.77765	9.64679	8.89989	8.81403	7.24613	6.02973	3.8761	3.73572	2.00947	2.01139	1.47	0.652574
Sobic.005G129700	AT3G26760		NAD(P)-binding Rossmann-fold superfamily protein	misc.short chain dehydrogenase/reductase (SDR)		0.060998	0	0	0	0.046		0.990619	2.19361	0.882642	1.27816	1.15864	2.41342	1.16977	2.53023	2.97925	3.25639	3.60611	3.29094	5.39698	6.89865	8.85024
Sobic.001G131001	AT5G39990		Core-2/I-branching beta-1.6-N-acetylglucosaminyltransferase family protein	misc.UDP glucosyl and glucoronyl transferases		1.13981	0.255147	0.0949907	0.4914	0.922		0.737308	1.23498	4.04434	3.68012	2.81434	3.95458	3.1609	2.98538	4.41158	5.39127	4.10171	5.41015	6.88849	5.39015	5.55242
Sobic.002G085300	AT3G55700		UDP-Glycosyltransferase superfamily protein	misc.UDP glucosyl and glucoronyl transferases		0.278653	0.445286	0.371398	1.099	2.3379		12.7353	8.0384	9.2664	6.72439	5.17848	3.79452	3.08594	5.74053	3.00114	4.38853	7.9172	2.71326	2.53816	2.20494	3.33852
Sobic.002G188900	AT2G16890		UDP-Glycosyltransferase superfamily protein	misc.UDP glucosyl and glucoronyl transferases		0.047152	0.00998633	0	0	2.8477		0.056799	0.493965	0.325151	0.861917	0.775482	0.409924	0.185013	0.553564	0.631854	0.909102	3.93978	0.209129	0.573916	0.579539	0.797243
Sobic.002G241100	AT5G47780	GAUT4	galacturonosyltransferase 4	misc.UDP glucosyl and glucoronyl transferases		5.52559	3.76696	2.39521	2.4232	8.8542		39.8111	32.365	35.7519	28.0149	25.5507	22.2964	22.815	24.1374	21.8035	18.407	22.0779	24.2008	20.585	17.6471	19.1789
Sobic.002G420100	AT2G38650	GAUT7.LGT7	galacturonosyltransferase 7	misc.UDP glucosyl and glucoronyl transferases		10.9995	3.94874	3.5344	6.886	9.1968		63.9239	73.0485	75.9085	63.1577	64.0132	48.7056	53.9646	55.3945	45.3205	42.443	43.9877	47.2374	47.2047	46.5277	43.1134
Sobic.003G328400	AT2G30140		UDP-Glycosyltransferase superfamily protein	misc.UDP glucosyl and glucoronyl transferases		0.567121	0.754673	0.474172	0.6865	1.6971		14.6905	7.48833	6.10575	14.4216	11.0012	7.87754	3.59147	5.00092	5.10419	5.53074	7.01091	7.5899	8.42007	9.92891	11.6719
Sobic.004G337700	AT5G60700		glycosyltransferase family protein 2	misc.UDP glucosyl and glucoronyl transferases		0.12475	0.0309397	0.0177163	0.0157	0.4051		0.194651	0.451912	0.288917	0.910675	0.096323	0.194278	0.211732	2.15246	0.41912	0.108154	0.190654	0.136433	0.961576	3.89766	9.85065
Sobic.008G022500	AT2G38650	GAUT7.LGT7	galacturonosyltransferase 7	misc.UDP glucosyl and glucoronyl transferases		7.04744	4.53233	3.15938	4.099	4.9912		79.8574	50.7967	44.3282	34.2216	25.9297	21.9365	19.6004	24.1737	23.5887	20.5697	25.1072	28.1028	25.0181	21.3374	22.8051
Sobic.010G230300	AT1G05170		Galactosyltransferase family protein	misc.UDP glucosyl and glucoronyl transferases		2.90591	1.68265	0.738105	0.6091	1.9362		18.8016	21.718	21.6389	16.557	18.8891	18.122	21.9864	23.8488	18.2853	15.1565	25.1043	11.7182	14.4385	11.5074	11.4716
Sobic.003G279100	AT4G29480		Mitochondrial ATP synthase subunit G protein	mitochondrial electron transport / ATP synthesis.F1-ATPase		0.543937	0.0384653	0.118715	0.3515	0.7339		3.50616	4.02062	4.2477	2.45067	1.57115	1.88706	2.36092	2.1538	2.37672	3.76832	2.58369	3.40602	3.84948	4.52745	2.62558
Sobic.010G098800	ATMG00270		NADH dehydrogenase 6	mitochondrial electron transport / ATP synthesis.NADH-DH.localisation not clear		0.668959	0.600721	0.301564	0.2709	0.8148		1.63788	1.9754	2.84633	4.15999	4.45069	3.60704	6.38817	5.96903	5.73399	5.17433	6.22533	4.28446	5.03931	4.08638	3.96968
Sobic.001G451500	AT5G37600	ATGLN1;1.ATGSR1.GLN1;1.GSR 1	glutamine synthase clone R1	N-metabolism.ammonia metabolism.glutamine synthetase		0.029995	0.0788927	0.0204757	0.0104	7.4301		14.2328	5.61129	5.12401	2.53637	0.891241	0.469784	0.938474	0.615295	0.719252	0.212605	0.467881	0.435211	0.312761	0.139407	0.424554
Sobic.001G013400	AT1G61000			not assigned.no ontology		2.08294	1.3148	1.58955	2.0956	2.2088		34.4171	17.0184	8.54425	5.93241	4.60165	4.67969	5.05024	6.62098	6.54472	7.57128	7.85985	8.82624	14.5912	14.29	17.0328
Sobic.001G071600	AT5G42950		GYF domain-containing protein	not assigned.no ontology		0.110418	0.175287	0.125739	0.0673	0.3638		7.08112	3.58648	4.77487	3.67419	1.96218	1.74003	1.68299	3.27506	2.90274	3.12445	3.77903	4.62028	3.94363	2.82031	3.14292
Sobic.001G126800	AT3G27640		Transducin/WD40 repeat-like superfamily protein	not assigned.no ontology		0.0159485	0.0326733	0.0608067	0.0108	0.142		6.59622	2.3661	0.817665	0.417074	0.507219	0.601551	0.559912	0.760725	0.555096	0.349264	0.538987	0.861589	1.00185	0.841697	1.09056
Sobic.001G181300	AT2G20830		transferases;folic acid binding	not assigned.no ontology		4.84394	5.57693	5.31214	7.1977	7.7371		16.2639	83.8881	29.7735	27.366	67.3915	19.1734	25.4083	21.5938	21.1918	18.6153	26.6644	17.2113	27.52	28.4731	31.218
Sobic.001G189500	AT2G46760		D-arabinono-1.4-lactone oxidase family protein	not assigned.no ontology		0.252377	0.0294643	0.0904733	0.0521	0.1853		9.36793	6.08202	3.65077	1.98333	2.16077	2.10777	2.10337	3.35203	2.86871	2.81051	2.42139	1.84153	2.83646	3.12849	3.4869
Sobic.001G397800	AT4G02110		transcription coactivators	not assigned.no ontology		1.55355	1.2346	1.99137	3.599	2.8767		23.0836	11.4034	11.8004	11.4747	13.4122	14.2507	14.4257	17.8456	17.3207	12.5999	22.5422	18.7248	15.2126	12.7879	23.3734
Sobic.001G422100	AT5G02230		Haloacid dehalogenase-like hydrolase (HAD) superfamily protein	not assigned.no ontology		39.4704	37.6685	26.232	16.7963	34.0916		222.989	384.198	268.839	176.624	184.4	233.353	167.992	290.385	231.324	187.607	375.113	173.486	183.143	153.258	165.291
Sobic.001G439400	AT4G38650		Glycosyl hydrolase family 10 protein	not assigned.no ontology		1.06349	1.47249	0.193873	0.0199	1.9448		142.844	83.0237	82.5641	44.9608	30.1288	51.7253	23.2071	41.9019	43.7633	54.6484	67.0249	80.8027	73.3645	64.5687	63.3237
Sobic.001G468000	AT4G34320		Protein of unknown function (DUF677)	not assigned.no ontology		4.76297	5.48815	3.36416	0.8442	3.024		43.991	45.367	65.1813	47.1234	28.1712	25.0572	15.9192	19.7388	18.0215	24.3596	25.817	26.622	25.1879	15.912	18.2863
Sobic.001G470200	AT4G16442		Uncharacterised protein family (UPF0497)	not assigned.no ontology		1.06671	1.14488	1.0916	0.7823	0.7628		12.5908	14.5282	12.9108	8.04056	10.989	5.48561	5.83172	5.39442	5.75338	8.59433	6.97114	7.16024	11.2167	13.6719	9.31133
Sobic.001G475400	AT1G78230		Outer arm dynein light chain 1 protein	not assigned.no ontology		0.226704	0.978332	0.728345	0.4331	2.1904		13.8248	15.6361	16.9178	9.62829	3.86484	7.7776	3.02529	3.12983	3.49237	5.46047	5.11014	5.95815	4.92949	3.31205	2.96373
Sobic.001G492100	AT3G60070		Major facilitator superfamily protein	not assigned.no ontology		0.16421	0.356365	0.451462	0.1913	0.5821		4.1572	5.66199	1.1867	0.789991	0.84739	0.802005	1.00654	0.554946	0.573465	0.592806	0.430558	0.267974	0.611536	1.17652	1.32026
Sobic.001G494400	AT1G08800		Protein of unknown function. DUF593	not assigned.no ontology		0.390377	0.274008	0.325996	0.1976	0.6102		5.36351	4.70624	1.86174	1.86997	3.02723	1.66936	2.47256	1.91089	1.91847	1.45172	1.89118	1.68272	2.04961	1.92306	1.85693
Sobic.002G002000	AT1G50660			not assigned.no ontology		10.2623	1.49557	1.46235	0.9533	1.0531		11.8982	9.78894	2.89315	2.07936	3.70924	3.40627	6.41145	5.39448	7.05126	4.40501	3.30391	2.73941	4.41214	6.0311	8.68096
Sobic.002G146601	AT3G53850		Uncharacterised protein family (UPF0497)	not assigned.no ontology		3.85264	3.77875	3.39738	2.7766	2.859		52.2102	35.4174	31.593	24.9883	20.4803	21.8887	18.0448	16.5009	17.7713	18.1245	21.0388	27.8224	24.4924	24.7544	22.0565
Sobic.002G222500	AT1G21880	LYM1	lysm domain GPI-anchored protein 1 precursor	not assigned.no ontology		0	0.0236623	0.0200457	0.0722	0.2067		6.93389	8.61059	2.23452	0.563843	0.849753	0.365088	1.00981	0.987173	0.962794	1.00288	0.817591	0.5524	1.58023	1.99125	2.38605
Sobic.002G286700	AT2G17120	LYM2	lysm domain GPI-anchored protein 2 precursor	not assigned.no ontology		0	0.00824533	0.016564	0	0.947		68.0907	25.5019	17.0848	9.0951	5.7268	7.02369	4.62917	7.51986	8.16796	11.0964	10.6414	14.1991	18.0206	19.1274	25.5359
Sobic.002G311000	AT1G28340	AtRLP4.RLP4	receptor like protein 4	not assigned.no ontology		10.1699	6.46095	4.52723	7.4523	8.0907		88.7266	86.5984	89.5924	72.9015	61.6286	53.7246	48.7456	61.1282	65.0644	58.8813	66.2788	87.5647	64.9288	52.5554	56.9615
Sobic.002G325200	AT4G05220		Late embryogenesis abundant (LEA) hydroxyproline-rich glycoprotein family	not assigned.no ontology		0	0.0278347	0.021143	0.0242	0.0352		6.75157	12.6978	8.14921	4.18349	3.06467	0.876159	1.42842	1.67427	1.21349	0.510899	0.94787	0.57277	0.683264	0.401053	0.50263
Sobic.002G366300	AT1G13820		alpha/beta-Hydrolases superfamily protein	not assigned.no ontology		3.02115	3.33863	3.19533	2.0299	2.9546		20.2305	13.504	12.9099	11.4521	9.78872	10.5403	10.2965	11.527	11.8159	11.2328	16.2075	14.8712	19.3527	16.104	21.0697
Sobic.002G390700	AT1G09450		Protein kinase superfamily protein	not assigned.no ontology		0.109046	0.0437237	0.0351833	0.117	0.1728		16.3774	6.75478	2.74116	1.6546	1.7518	1.7998	1.78308	2.25577	1.94243	2.30823	2.81002	2.57376	4.31556	4.02352	6.34266
Sobic.002G394500	AT2G26770		plectin-related	not assigned.no ontology		6.63281	2.36838	0.830498	0.11	0.866		46.6022	29.4079	19.2777	13.5284	14.6614	13.7552	12.0943	13.3151	14.0511	9.47221	14.1764	18.0132	18.252	16.9818	17.4106
Sobic.002G422200	AT5G17780		alpha/beta-Hydrolases superfamily protein	not assigned.no ontology		0.847239	0.0673067	0.027484	0.5523	1.7517		4.04058	6.12678	5.67587	3.65168	4.8871	3.9522	4.43362	3.83106	4.89134	5.22329	3.59174	4.87256	3.06615	4.82045	3.56527
Sobic.002G427100	AT4G02110		transcription coactivators	not assigned.no ontology		0.206319	0.296215	0.335533	0.8444	1.9709		16.9271	6.78249	3.46578	3.73394	3.45277	3.64666	3	4.53765	5.19703	3.79209	5.88413	4.61192	5.52545	4.07788	7.57085
Sobic.003G078300	AT1G25570		Di-glucose binding protein with Leucine-rich repeat domain	not assigned.no ontology		9.88331	5.44647	2.93975	6.5345	9.6823		79.464	64.8198	86.3127	73.1417	51.6045	58.6549	45.5353	51.3781	48.1344	53.4833	51.1825	55.4468	53.1603	38.0879	46.3794
Sobic.003G089300	AT1G23000		Heavy metal transport/detoxification superfamily protein	not assigned.no ontology		5.8793	7.2837	5.72452	0.6695	1.7842		203.382	83.2803	58.0832	47.1087	41.7828	31.9371	30.9942	36.6765	32.9144	44.9214	52.6995	55.6078	55.8139	50.0534	50.8029
Sobic.003G149400	AT3G62860		alpha/beta-Hydrolases superfamily protein	not assigned.no ontology		0.089563	0.169965	0.25991	0.476	0.5775		4.76006	9.98109	6.42703	6.98496	7.08923	5.94979	5.369	5.57319	5.51398	2.52575	3.27883	1.96949	2.04795	2.75772	1.67692
Sobic.003G179500	AT2G32590			not assigned.no ontology		0.467452	0.490415	0.481908	0.7174	0.9818		36.2818	11.7614	4.0814	3.31461	2.66773	3.08685	3.12902	4.36232	5.35511	2.97613	7.21451	6.77591	10.3866	10.8506	18.1752
Sobic.003G231600	AT5G10860		Cystathionine beta-synthase (CBS) family protein	not assigned.no ontology		0.0350415	0	0	0.0928	0		8.29259	13.0862	7.45277	3.38918	3.54004	0.491292	0.85596	0.936232	0.816065	0.534797	0.199882	0.391458	0.435317	0.283982	0.381146
Sobic.003G232400	AT2G18360		alpha/beta-Hydrolases superfamily protein	not assigned.no ontology		0.188531	0.296736	0	0.021	2.2487		0.089913	6.36975	7.92058	5.27051	3.70498	1.94971	1.01804	0.926167	0.571931	0.830289	0.777813	0	0.926345	0.612013	0.343467
Sobic.003G263900	AT3G18260		Reticulon family protein	not assigned.no ontology		1.76259	1.63216	1.27426	1.8987	0.9851		23.4745	27.1794	14.5021	8.29165	7.1189	3.12933	3.08646	3.92889	2.63785	1.958	1.8817	1.76359	1.64001	1.07682	1.31784
Sobic.003G325800	AT1G19100		Histidine kinase-. DNA gyrase B-. and HSP90-like ATPase family protein	not assigned.no ontology		1.79734	0.341418	0.115359	0.1407	0.0835		3.63231	7.25843	6.50416	5.17929	6.9702	6.55886	6.54249	5.29275	5.42805	3.15498	3.6665	4.31241	3.34653	2.0952	1.86584
Sobic.004G077100	AT2G33560	BUBR1	BUB1-related (BUB1: budding uninhibited by benzymidazol 1)	not assigned.no ontology		0.021136	0.0406097	0.0646813	0	0.1574		28.9175	8.95809	1.98913	0.829832	0.879526	1.14945	1.37403	2.11889	1.99382	1.58165	2.67622	1.79265	5.48387	5.34475	8.20479
Sobic.004G108400	AT3G06130		Heavy metal transport/detoxification superfamily protein	not assigned.no ontology		28.5649	19.4411	13.3505	1.2409	2.7023		138.103	131.252	89.388	73.5614	91.2255	88.6599	118.87	112.626	103.153	76.9649	106.306	71.7418	102.669	93.0726	101.819
Sobic.004G115700	AT2G46380		Protein of unknown function (DUF3133)	not assigned.no ontology		2.03187	1.85677	1.36174	0.6357	1.6652		74.1883	54.6115	47.1851	42.0856	34.7966	30.5993	30.9167	37.1962	36.5676	40.5347	49.9213	50.0389	57.5767	40.1775	46.0469
Sobic.004G142400	AT4G24970		Histidine kinase-. DNA gyrase B-. and HSP90-like ATPase family protein	not assigned.no ontology		4.60641	4.11247	3.7831	5.7123	5.1369		65.3718	34.9755	27.3952	15.7391	13.0663	11.0796	9.0099	10.0866	9.36606	10.4521	12.697	15.4055	15.2755	13.718	14.7767
Sobic.004G152300	AT4G13600		Carbohydrate-binding X8 domain superfamily protein	not assigned.no ontology		0.689257	0.598346	0.401471	0.1909	0.3062		7.18371	3.74368	2.8493	1.58903	1.52402	2.13476	2.01807	1.36705	1.57344	2.23615	1.95301	3.05287	2.94246	2.75333	1.8184
Sobic.004G165200	AT3G48410		alpha/beta-Hydrolases superfamily protein	not assigned.no ontology		0.349046	0.267719	0.272545	0.1025	4.7855		8.66092	11.3795	7.16212	7.24133	8.90308	9.8152	10.9695	7.20019	6.24613	9.29024	6.10542	5.24701	6.7574	9.62198	7.81357
Sobic.004G250600	AT1G70280		NHL domain-containing protein	not assigned.no ontology		4.56422	5.53873	4.3011	2.3105	5.3093		214.216	175.611	137.481	73.0347	70.9687	52.7298	53.9165	61.0654	58.2901	80.3886	76.9764	89.2028	98.4244	92.3184	94.4437
Sobic.004G256100	AT5G55950		Nucleotide/sugar transporter family protein	not assigned.no ontology		1.30618	1.015	0.995989	3.3314	4.1412		12.2985	8.10177	21.6326	18.9868	7.90181	15.2665	5.986	11.9987	12.8178	20.0371	23.2087	27.22	25.2787	23.4805	21.8411
Sobic.004G311600	AT1G21880	LYM1	lysm domain GPI-anchored protein 1 precursor	not assigned.no ontology		0.014007	0.0178243	0.100663	0.0845	0.4001		31.3538	20.1156	14.49	8.91333	7.84476	7.61641	7.42109	10.7687	9.57032	9.47065	13.2311	14.5413	17.5231	14.8058	12.7608
Sobic.004G347500	AT3G45090		P-loop containing nucleoside triphosphate hydrolases superfamily protein	not assigned.no ontology		7.34443	6.69946	4.51022	3.9238	13.8288		100.025	76.6961	71.7508	50.0211	45.0498	47.4706	41.4552	52.7487	49.6983	48.5193	69.407	60.4227	82.4186	78.1234	112.654
Sobic.005G033700	AT5G19090		Heavy metal transport/detoxification superfamily protein	not assigned.no ontology		9.46104	3.26484	1.77981	2.5437	3.3286		40.1031	31.2314	22.8101	19.6546	16.8258	18.0532	15.4411	23.7309	22.0309	23.0837	20.3859	18.6344	24.4026	26.5734	30.3949
Sobic.005G204100	AT5G18590		Galactose oxidase/kelch repeat superfamily protein	not assigned.no ontology		7.10991	2.38557	1.26008	2.3448	1.8831		55.0846	22.2191	20.7025	20.5523	12.6443	20.4846	11.5092	17.6697	18.8255	20.5778	33.0744	32.2095	29.9222	25.023	29.6865
Sobic.006G009100	AT1G21680		DPP6 N-terminal domain-like protein	not assigned.no ontology		0.231255	0.914795	0.488497	0.0111	1.8491		1.68972	10.6718	4.86627	4.42849	9.29075	7.35054	5.06549	6.13194	3.82705	1.74638	10.6158	0.447932	2.18746	2.51525	3.10701
Sobic.006G034200	AT5G16350		O-acyltransferase (WSD1-like) family protein	not assigned.no ontology		0.053838	0.234248	0.26221	0.8725	0.5495		0.0972063	0.29604	1.04309	5.12096	3.30438	4.01301	5.22496	4.4176	5.42246	4.50947	4.23089	2.84982	3.47375	3.4888	3.81219
Sobic.006G119300	AT4G20325			not assigned.no ontology		1.146	0.642247	1.16076	1.4562	1.4914		30.133	13.8093	9.96541	8.48414	9.35506	9.82696	14.0894	13.3971	13.0164	12.7172	14.8137	17.8542	20.6869	20.8992	22.0485
Sobic.006G120600	AT4G24710		P-loop containing nucleoside triphosphate hydrolases superfamily protein	not assigned.no ontology		0.312113	0.152435	0.251639	0.3772	0.4282		8.19646	2.49137	1.42292	1.21182	1.06039	1.47155	1.22235	2.18086	1.97948	1.53064	2.7506	3.77833	4.37302	4.52378	6.15959
Sobic.006G140100	AT2G33205		Serinc-domain containing serine and sphingolipid biosynthesis protein	not assigned.no ontology		0.0475805	0.966503	0.513446	0.0517	0.7759		24.8395	14.4912	12.4436	7.8013	6.10248	5.02117	4.81681	4.87938	4.72523	5.21204	9.19207	7.09524	9.79646	7.0123	6.51247
Sobic.006G166400	AT2G44770		ELMO/CED-12 family protein	not assigned.no ontology		4.22117	2.23134	1.68911	1.5834	2.0342		16.8699	24.8912	29.4001	25.4725	24.6374	16.4159	17.4593	14.3747	10.5809	11.9858	8.28943	8.71295	9.00637	7.91795	6.12745
Sobic.006G221300	AT1G50660			not assigned.no ontology		33.3673	5.5859	3.02931	3.7162	10.7741		214.959	100.271	68.5377	62.1101	78.9007	86.3006	92.1582	117.061	111.44	97.3244	136.188	113.551	133.063	129.586	246.459
Sobic.006G240900	AT2G23360		Plant protein of unknown function (DUF869)	not assigned.no ontology		6.33991	2.16372	1.84064	2.7519	2.1307		219.459	173.394	119.191	85.7225	109.039	76.5682	80.7954	84.0876	81.3264	88.3486	90.6546	99.0704	90.3813	79.3431	71.041
Sobic.007G165800	AT5G23940	DCR.EMB3009.PEL3	HXXXD-type acyl-transferase family protein	not assigned.no ontology		0.252296	0.101683	0.027919	0.0092	0.0481		19.5617	37.2258	46.9681	61.9771	63.2418	49.6166	53.045	38.171	32.3147	23.6684	21.9878	14.0949	17.9944	19.5083	12.3455
Sobic.007G180200	AT1G01225		NC domain-containing protein-related	not assigned.no ontology		4.02541	1.61275	1.13064	0.4495	0.8801		39.2201	48.5271	18.4792	10.3146	13.0687	9.99099	11.9548	13.4384	12.6559	10.2878	8.14606	5.51734	7.96761	10.0438	9.42141
Sobic.008G032800	AT3G06130		Heavy metal transport/detoxification superfamily protein	not assigned.no ontology		19.3138	13.3689	11.4849	7.9372	9.9802		65.1793	45.243	27.5203	34.9068	52.4621	63.7314	74.2253	73.8926	73.8476	84.0743	69.1043	66.6862	70.3642	67.896	96.7904
Sobic.009G112800	AT3G06880		Transducin/WD40 repeat-like superfamily protein	not assigned.no ontology		18.1669	2.69579	0.890118	0.5771	2.8545		80.6375	67.829	124.764	139.619	90.8637	102.346	63.3195	95.4931	110.295	101.955	129.608	116.304	89.1105	60.9618	66.0467
Sobic.009G134000	AT1G03440		Leucine-rich repeat (LRR) family protein	not assigned.no ontology		0.230716	0.156129	0.023612	0.025	0.3145		32.0627	25.3626	12.0583	7.98702	8.42828	6.24313	3.69454	5.12455	4.81642	3.99908	6.35034	4.99573	6.86841	6.97019	8.48113
Sobic.009G234500	AT1G29390	COR314-TM2.COR413IM2	cold regulated 314 thylakoid membrane 2	not assigned.no ontology		3.77226	5.00646	3.99731	6.5173	8.432		70.7187	81.0962	74.3421	54.7388	44.4438	32.7974	34.2688	24.462	23.003	26.1754	25.6595	34.108	40.9587	42.6757	38.1883
Sobic.009G237400	AT5G52910	ATIM	timeless family protein	not assigned.no ontology		1.753	1.7602	2.54548	1.9344	1.8613		24.4044	9.7868	5.21574	4.0256	4.7228	4.48754	5.81154	7.33218	7.68371	3.89769	10.0568	8.47795	10.801	10.711	17.4866
Sobic.009G254400	AT3G17640		Leucine-rich repeat (LRR) family protein	not assigned.no ontology		1.42015	0.0899763	0.039776	0.0279	0.0618		8.52079	5.75518	3.36319	1.97509	0.700128	1.36611	1.17399	0.92251	1.5437	1.35604	0.445951	1.05073	1.40842	1.6123	1.99037
Sobic.010G112700	AT1G70280		NHL domain-containing protein	not assigned.no ontology		1.63017	0.824357	0.863101	0.1401	0.3516		42.8996	30.1595	23.8025	18.7562	14.0259	11.8504	10.5943	12.246	10.4268	11.5464	12.1988	11.057	10.6629	8.70847	9.79455
Sobic.010G147700	AT3G42660		transducin family protein / WD-40 repeat family protein	not assigned.no ontology		0.706068	0.609551	1.38141	0.8366	1.2207		40.5014	16.5781	6.72968	4.58679	4.43276	3.73841	5.85539	7.17062	6.62629	3.68165	8.23842	7.15798	11.4545	9.6738	15.6689
Sobic.001G004600	AT1G26540		Agenet domain-containing protein	not assigned.no ontology.agenet domain-containing protein		0.0088835	0.0416757	0.019239	0.0125	2.0554		3.01979	3.61839	7.74902	7.03003	5.28285	4.72422	4.60898	6.52267	6.89187	10.039	12.6269	21.4325	20.1988	20.3738	25.9667
Sobic.002G202500	AT4G31890		ARM repeat superfamily protein	not assigned.no ontology.armadillo/beta-catenin repeat family protein		3.31494	1.34812	0.665381	0.3536	1.1711		21.5662	18.1262	20.644	19.125	17.166	22.7294	17.4215	15.5832	14.9524	18.0114	11.2191	12.6692	10.117	9.23329	6.81996
Sobic.002G338700	AT1G61350		ARM repeat superfamily protein	not assigned.no ontology.armadillo/beta-catenin repeat family protein		1.5759	0.764852	0.498304	0.6332	2.1936		5.42789	6.44013	6.01072	4.82882	6.16945	5.76155	5.54173	6.51943	6.62077	6.53197	8.15536	4.83321	9.17908	8.62617	7.83122
Sobic.010G234900	AT1G61350		ARM repeat superfamily protein	not assigned.no ontology.armadillo/beta-catenin repeat family protein		0.218795	0.193944	0.132329	0.1627	0.3857		3.38845	5.06416	5.03888	3.48845	2.65937	2.53672	1.65589	1.62239	1.8083	2.58472	1.07587	2.92388	2.82579	2.61746	2.32385
Sobic.004G343800	AT1G04150		C2 calcium/lipid-binding plant phosphoribosyltransferase family protein	not assigned.no ontology.C2 domain-containing protein		0.046455	0.222959	0.218709	0.0168	0.1909		8.47794	4.88674	4.02965	4.04799	5.03451	5.60683	6.12478	7.63198	7.06304	8.34063	12.7512	12.7586	13.3509	9.62591	11.6892
Sobic.006G157900	AT1G63220		Calcium-dependent lipid-binding (CaLB domain) family protein	not assigned.no ontology.C2 domain-containing protein		5.36386	2.46981	1.6035	0.5922	4.1117		4.24441	10.9022	15.8533	22.4885	25.2654	25.6821	27.4703	26.2136	25.2905	23.1322	22.7534	26.9871	41.1283	70.8385	58.8471
Sobic.010G192500	AT3G57880		Calcium-dependent lipid-binding (CaLB domain) plant phosphoribosyltransferase family protein	not assigned.no ontology.C2 domain-containing protein		10.567	5.57944	3.98203	1.3565	2.9587		412.915	258.711	199.482	137.015	102.006	77.8423	72.8019	82.7857	75.3632	74.584	73.7066	105.6	81.9662	56.1249	76.9073
Sobic.007G153400	AT1G25240		ENTH/VHS/GAT family protein	not assigned.no ontology.epsin N-terminal homology (ENTH) domain-containing protein		0.730447	0.414059	0.441082	0.1426	0.3699		5.52777	6.23851	1.89093	2.0644	4.42122	3.44359	5.17487	3.77817	4.34069	5.12399	3.33805	2.97807	4.48074	4.60863	5.12105
Sobic.001G203700	AT5G67470	ATFH6.FH6	formin homolog 6	not assigned.no ontology.formin homology 2 domain-containing protein		0.111438	0.356451	0.095316	0.0447	0.1251		15.0322	13.5395	12.8274	10.8522	6.62235	6.02145	4.02917	4.11307	3.53854	3.80033	3.29273	2.94539	2.74027	2.01728	2.14604
Sobic.002G265200	AT3G25500	AFH1.AHF1.ATFH1.FH1	formin homology 1	not assigned.no ontology.formin homology 2 domain-containing protein		3.45306	3.16003	2.47053	0.7583	1.6938		72.9855	42.1941	43.5051	38.8329	33.4107	28.2967	29.2291	30.3621	29.8435	30.4366	34.0586	39.949	40.5141	29.1332	28.002
Sobic.004G049600	AT4G15200	AFH3.FH3	formin 3	not assigned.no ontology.formin homology 2 domain-containing protein		0.587015	0.64499	0.466708	0.7297	1.452		12.2042	7.86937	8.08726	8.60579	7.59726	7.78489	7.63014	10.111	10.1865	9.41795	12.5333	12.1473	8.94243	7.66057	11.1314
Sobic.006G108000	AT3G05470		Actin-binding FH2 (formin homology 2) family protein	not assigned.no ontology.formin homology 2 domain-containing protein		0.118643	0.100822	0.039115	0.0995	0.0929		4.19111	0.998087	0.31337	0.121916	0.112142	0.174386	0.126602	0.159573	0.170774	0.261287	0.151921	0.112957	0.375019	0.415046	1.34214
Sobic.007G102300	AT3G32400		Actin-binding FH2/DRF autoregulatory protein	not assigned.no ontology.formin homology 2 domain-containing protein		1.35635	0.925527	1.06193	1.3719	1.8685		23.7323	16.8114	14.6518	10.1426	10.0366	10.8102	9.20337	13.7076	11.9381	11.5533	13.9044	11.8237	10.1448	8.62342	12.7831
Sobic.009G002200	AT3G25500	AFH1.AHF1.ATFH1.FH1	formin homology 1	not assigned.no ontology.formin homology 2 domain-containing protein		0.519258	0.572107	0.537236	0.4442	2.3041		96.2244	41.2213	62.185	51.3293	36.3281	53.637	38.9807	54.3306	55.5671	99.6787	91.6768	89.9845	89.7174	59.689	105.852
Sobic.001G101700	AT5G28640	AN3.ATGIF1.GIF.GIF1	SSXT family protein	not assigned.no ontology.glycine rich proteins		0.387485	0.482837	0.302749	0.2661	1.3193		80.5519	13.7358	23.1056	25.5701	19.3233	26.6244	20.451	31.522	31.6172	62.4357	40.886	58.1317	87.6731	98.8236	111.346
Sobic.003G359200	AT3G09070		Protein of unknown function (DUF740)	not assigned.no ontology.glycine rich proteins		0.008076	0.0107137	0.0148203	0.0078	0.0408		16.1994	14.3349	8.25571	6.27035	5.83546	9.32355	6.95624	10.1002	8.69761	13.7312	13.6715	14.9063	21.8561	20.2487	12.9606
Sobic.007G027900	AT3G25690	CHUP1	Hydroxyproline-rich glycoprotein family protein	not assigned.no ontology.hydroxyproline rich proteins		0.166345	0.150403	0.104128	0.011	0.1121		34.6203	9.3438	3.15362	2.53167	2.10937	2.43906	2.49487	3.89247	3.9848	3.23927	5.48203	4.85697	8.23849	7.0816	12.316
Sobic.009G240300	AT4G18570		Tetratricopeptide repeat (TPR)-like superfamily protein	not assigned.no ontology.hydroxyproline rich proteins		0.02103	0.073868	0.0908183	0.006	0.3721		7.84817	2.7129	1.35859	1.10824	0.875622	1.13462	0.813921	1.42714	1.69926	1.33778	2.10718	2.11496	3.54567	4.2104	5.73412
Sobic.002G279400	AT3G51290		Protein of unknown function (DUF630) ;Protein of unknown function (DUF632)	not assigned.no ontology.proline rich family		7.13906	6.22092	5.5506	2.4964	2.0436		58.6869	28.6415	26.8928	20.5295	14.9285	15.3795	13.8663	17.4464	17.7888	20.9948	20.3039	25.3673	26.5723	20.0026	23.761
Sobic.003G239600	AT4G18570		Tetratricopeptide repeat (TPR)-like superfamily protein	not assigned.no ontology.proline rich family		0.356661	0.437102	0.318016	0.1142	0.2282		4.53424	5.24548	5.5711	3.95682	2.49976	2.3694	1.27273	2.17244	2.2669	2.92742	3.19199	4.56977	4.03057	3.62187	4.325
Sobic.001G001000	AT5G41470		Nuclear transport factor 2 (NTF2) family protein	not assigned.unknown		0	0	0	0	0		5.57732	7.62178	5.9065	2.87216	1.86649	0.697449	0.593316	0.494538	0.468558	0.0707603	0.234989	0	0.361513	0.0450747	0.088235
Sobic.001G001132	AT5G41470		Nuclear transport factor 2 (NTF2) family protein	not assigned.unknown		0	0	0	0	0		4.16013	7.04802	5.1814	2.15887	1.7988	0.985343	0	0.463	0.464737	1.03625	0	0	0	0.0584687	0.153597
Sobic.001G006300	AT5G05790		Duplicated homeodomain-like superfamily protein	not assigned.unknown		0.262381	0.166168	0.0106777	0.2079	0.071		3.39699	8.54926	15.7557	4.15608	1.33487	1.5581	0.825389	0.673011	0.593621	0.727948	0.230541	0.255285	0.2147	0.250007	0.19512
Sobic.001G019500	AT1G77400			not assigned.unknown		0.447286	0.350456	0.215847	0.208	0.746		0.873234	3.85987	2.81414	2.58549	3.74373	3.52726	1.4228	1.27735	1.75767	2.9016	0.814928	2.98412	3.63601	3.08037	2.02884
Sobic.001G020700	AT2G33793			not assigned.unknown		0.089011	0.0188517	0.111309	0.1213	0.1992		3.20717	0.902034	0.743161	0.0898783	0.069857	0.599954	0.454371	0.619913	0.520168	0.261865	0.97812	1.31761	1.58455	1.98484	1.73647
Sobic.001G029800	AT3G03130			not assigned.unknown		0.07087	0.110621	0.07497	0.0974	0.0987		13.5709	3.01759	0.827611	0.30437	0.327306	0.522038	0.411449	0.831796	0.891826	0.438054	1.13515	1.06536	1.68282	1.61256	3.8537
Sobic.001G038450				not assigned.unknown		0	0	0	0	0.1481		0.311138	0.428116	1.93967	2.85644	4.49547	8.22458	12.2219	8.80607	10.6169	28.2111	17.5871	16.9671	17.051	12.0397	18.2636
Sobic.001G042500	AT1G64980		Nucleotide-diphospho-sugar transferases superfamily protein	not assigned.unknown		7.33892	6.11885	3.77255	3.1893	7.4627		40.5451	52.2497	37.9842	25.5568	22.3982	28.9589	23.1382	22.5389	25.3596	25.8119	13.3701	16.3333	21.3024	26.0694	24.8279
Sobic.001G042600	AT2G15420		myosin heavy chain-related	not assigned.unknown		0.117559	0.0464503	0.0551793	0.0138	0.1966		7.99628	3.87514	2.22882	1.68492	1.7966	2.28838	1.60421	2.43159	2.52475	2.93791	3.85512	3.32191	4.41127	4.86927	5.03439
Sobic.001G046400	AT3G08030		Protein of unknown function. DUF642	not assigned.unknown		0.0195465	0.0669357	0.086738	0.0368	0.9171		182.189	111.435	38.7302	13.301	15.5448	12.9529	8.72673	16.3575	17.5694	20.8827	15.6136	20.8271	36.6647	55.8291	56.4886
Sobic.001G054700	AT3G23090		TPX2 (targeting protein for Xklp2) protein family	not assigned.unknown		29.5176	17.054	13.5012	22.7855	25.1502		169.019	147.003	152.557	161.243	132.38	152.052	131.445	136.486	137.94	162.134	144.365	161.021	159.931	144.581	154.865
Sobic.001G061300				not assigned.unknown		0.592056	0.818225	0.375053	0.5747	0.4204		24.9313	15.6193	17.1758	9.97756	2.49941	3.12586	1.79687	2.07754	1.81739	3.28143	2.80736	5.64308	2.13832	2.01622	3.45129
Sobic.001G070200				not assigned.unknown		0.0616675	0.0265657	0.231013	0.0804	0.3037		53.1767	28.9481	6.41654	1.95914	2.73739	2.84789	2.97908	5.3397	5.5771	4.43092	7.11437	5.9687	14.9314	20.4489	14.7198
Sobic.001G070300	AT3G12870			not assigned.unknown		0	0	0.0369477	0.0481	0.0852		5.83297	3.10325	0.506289	0.0810217	0.50401	0.177879	0.226697	0.657259	0.743473	0.87738	0.636097	0.62912	2.36938	2.74626	3.18216
Sobic.001G070900	AT2G30820			not assigned.unknown		0.012606	0.0124373	0.115418	0.0958	0.259		34.3366	9.96212	1.58148	1.97202	1.98799	2.59926	1.78714	3.60726	3.43536	3.14184	5.83716	6.4876	9.68054	11.3345	16.6844
Sobic.001G075400	AT4G17000			not assigned.unknown		0	0	0.107552	0.1093	0.203		26.8873	11.0678	2.69388	1.19129	0.928054	1.86212	1.29925	2.24452	2.26227	1.9092	3.81051	3.93725	5.46345	5.0407	7.77386
Sobic.001G079900	AT1G49890		Family of unknown function (DUF566)	not assigned.unknown		3.32823	2.50745	2.14093	0.2533	0.8296		24.4771	24.4284	11.0868	12.1993	22.0662	15.0968	22.1926	22.6062	19.6237	18.2187	22.1799	14.8884	21.0558	18.42	20.7232
Sobic.001G080600	AT5G67390			not assigned.unknown		0.52145	0.570367	0.446998	0.0559	0.0684		35.9909	19.8104	2.29864	2.19441	4.17468	3.78592	4.09128	5.91386	6.407	4.0636	5.91847	5.95504	9.60765	15.8351	10.3975
Sobic.001G081800	AT2G39540		Gibberellin-regulated family protein	not assigned.unknown		35.0366	7.40464	5.41952	17.7772	15.007		342.679	640.379	433.657	332.23	402.701	463.006	573.776	494.983	476.046	448.459	250.446	305.813	415.161	530.224	398.022
Sobic.001G091500	AT1G05440		C-8 sterol isomerases	not assigned.unknown		0	0.00847833	0.029071	0	0.0291		3.20609	1.46238	0.158299	0.127487	0.111733	0.216363	0.105279	0.253254	0.256656	0.213747	0.281439	0.431796	0.597705	1.04918	1.37633
Sobic.001G103000	AT5G11730		Core-2/I-branching beta-1.6-N-acetylglucosaminyltransferase family protein	not assigned.unknown		5.41806	1.70971	1.39707	1.6095	1.1057		22.0376	16.967	20.4254	14.0569	9.87213	10.1039	9.26838	8.69389	7.1397	9.52541	6.48625	8.86316	9.67675	8.62739	10.2947
Sobic.001G103400	AT4G14490		SMAD/FHA domain-containing protein	not assigned.unknown		0.526461	0.305872	0.415623	0.2096	0.3069		16.2142	5.44727	1.68194	1.08306	1.22805	1.3552	0.962791	1.83968	1.94883	1.96286	2.36705	1.9282	3.05686	3.1811	6.33567
Sobic.001G105800	AT1G33530		F-box family protein	not assigned.unknown		0.0483295	0.0445287	0.0460373	0.0874	0.1523		10.5411	4.30298	1.16011	0.922402	1.17358	1.38901	1.4243	1.4803	1.90339	2.72311	2.30531	3.19021	5.10446	4.20442	3.27878
Sobic.001G106500	AT4G37810			not assigned.unknown		0.184148	0.0644023	0.00929167	0	0		4.72747	2.19347	1.70321	0.880324	0.914972	1.04083	0.506815	0.710759	0.738489	1.16502	1.01015	1.0967	1.46537	1.74466	2.22526
Sobic.001G111432				not assigned.unknown		0.739707	0.627916	0.3854	0.2754	1.1296		3.69583	15.0187	9.54663	21.5437	30.7057	12.1825	15.9245	17.1917	11.6801	4.59615	14.4395	2.98079	3.58233	1.26061	3.71784
Sobic.001G112800				not assigned.unknown		0.778254	0.484966	0.573714	0.4641	0.5924		11.7929	3.83217	1.32246	1.55853	0.983914	1.76866	1.11657	1.5721	1.68184	2.33562	2.38573	2.94082	5.61918	6.73718	8.94906
Sobic.001G116900	AT4G37110		Zinc-finger domain of monoamine-oxidase A repressor R1	not assigned.unknown		0.04312	0.142264	0.134987	0	0.0806		14.6882	4.60441	1.53822	0.54041	0.435863	0.964911	0.635726	1.71972	1.3611	1.6216	2.51873	1.7232	3.18096	3.36982	4.67525
Sobic.001G133300				not assigned.unknown		0	0.122761	0.0220567	0.1504	0.2401		5.17342	4.10348	6.09941	4.73089	2.94229	4.18382	3.07734	4.71002	4.58638	6.59115	6.73833	7.67543	7.56099	7.47309	3.29919
Sobic.001G135200	AT1G08390			not assigned.unknown		2.81452	1.48756	1.38763	3.1869	2.5281		21.1002	15.0473	9.7523	7.93394	6.13434	10.6949	9.23802	11.3744	13.5203	12.1365	10.9337	14.6998	19.4898	26.1835	29.1289
Sobic.001G138800	AT4G21620		glycine-rich protein	not assigned.unknown		5.5572	2.54063	1.90035	1.9588	3.734		7.32183	17.1624	16.5216	20.9115	32.7765	50.0975	64.8079	53.0085	45.7705	30.9395	27.1024	25.3241	24.1884	30.1907	22.2101
Sobic.001G140600	AT1G16630			not assigned.unknown		0.7854	0.459432	0.385184	0.102	0.3953		78.1982	35.4991	13.6828	7.8049	12.6595	7.563	12.193	11.934	10.8549	8.5859	15.771	12.6348	18.1883	17.2188	22.4159
Sobic.001G146900	AT1G16520			not assigned.unknown		0.879251	0.883077	0.917	0.9726	1.9059		31.675	14.3377	7.13701	4.77995	5.70376	7.61519	7.30356	8.13047	8.42058	5.69262	10.9625	8.48465	14.0438	13.789	16.5998
Sobic.001G148800	AT5G20970		HSP20-like chaperones superfamily protein	not assigned.unknown		0.260016	0.388923	0.16262	0.4173	0.72		3.1759	5.5277	7.78848	7.15994	6.25991	5.39538	4.54623	5.06393	5.12505	5.22917	3.46518	3.20475	2.76265	1.20043	1.07375
Sobic.001G158000	AT4G31360		selenium binding	not assigned.unknown		1.56104	0.449983	0.882663	1.888	1.8244		41.0988	24.038	11.4826	6.79336	5.03271	6.47726	6.2237	9.13417	11.754	9.1114	10.2238	12.4151	25.9387	32.4542	32.4706
Sobic.001G170500	AT3G19540		Protein of unknown function (DUF620)	not assigned.unknown		1.55885	2.92971	2.42415	1.1651	1.622		16.0922	13.1542	22.1528	19.882	14.1941	13.4074	12.5671	10.1266	9.18062	7.9754	10.5942	11.5284	11.3043	10.9289	12.3566
Sobic.001G170800	AT1G49870			not assigned.unknown		0.0293615	0	0.0504263	0	0.1766		33.8016	9.54461	2.04754	1.21877	1.09784	1.40026	1.28754	2.22696	2.20283	1.90933	3.66468	2.96059	5.65795	5.05668	9.02105
Sobic.001G171001				not assigned.unknown		0.253106	0	0.0334183	0.1841	0		4.5254	3.66534	1.50765	0.334709	0.27368	0.671823	0.598622	0.944846	0.733974	0.205756	0.661324	0.601379	1.38323	2.77809	1.05177
Sobic.001G185300				not assigned.unknown		0.193135	0.230071	0.25792	0	0.0195		0.0493283	0.633527	0.543407	0.88997	1.46193	1.20586	0.838964	0.809238	1.12582	1.41897	1.22906	2.4683	4.72066	8.31338	5.33567
Sobic.001G193900				not assigned.unknown		1.18467	0.60689	0.278417	0	1.7695		4.55044	5.43661	7.56918	13.3488	12.8212	24.9308	21.0261	32.2351	30.1408	61.6837	34.5572	44.4262	52.1981	78.4234	97.3132
Sobic.001G195866				not assigned.unknown		0.185066	0.149891	0.079412	0.0407	1.0552		4.47212	5.06929	9.01755	10.9262	8.89818	10.9098	11.5125	11.1544	13.0619	8.35413	6.42583	7.85554	4.45175	1.56365	4.71036
Sobic.001G197600				not assigned.unknown		0.500695	0.234245	0.0958023	0.2818	0.1413		8.71168	7.06266	1.30696	1.03061	2.22828	3.01128	3.42078	3.17943	3.67234	3.18238	3.36339	4.55608	6.10475	9.33276	10.7188
Sobic.001G197800				not assigned.unknown		0.390522	0.332579	0.559523	0.2318	2.5868		3.70548	4.0334	1.57511	1.15261	2.02269	2.46227	1.58983	2.87215	4.05758	4.53932	2.71551	4.23652	8.29148	16.2251	13.9741
Sobic.001G210900				not assigned.unknown		0.0338905	0	0	0	0.126		0.361065	0.233765	0.245985	0	0	0	0.087349	0.0397177	0.0346543	0.093078	0.118179	0.254122	0.222042	0.710599	3.85137
Sobic.001G216800	AT2G28410			not assigned.unknown		0.0529725	0.0180007	0.0119733	0	0.5021		8.07369	11.9373	8.32952	7.04513	7.7415	6.45491	5.84037	5.90764	6.31741	7.37383	2.57705	3.07389	5.83518	7.32636	4.93856
Sobic.001G225200				not assigned.unknown		0.066477	0.17696	0.113651	0.1323	0.2209		0.126319	3.93617	0.839173	1.20159	2.70384	1.11214	2.98213	1.93259	1.61636	1.10234	0.890255	0.630132	0.676315	0.892665	0.530813
Sobic.001G230300	AT5G04320		Shugoshin C terminus	not assigned.unknown		0.06783	0	0.147977	0.0892	0.3334		46.6457	15.5202	3.98152	1.88939	1.57206	1.73113	1.79498	3.57267	3.85385	5.29323	4.91186	7.60977	10.7257	10.4602	12.5107
Sobic.001G232000				not assigned.unknown		0	0	0	0.0265	0.9716		1.50101	5.89703	15.4331	8.33128	4.8258	22.0467	7.27842	29.9547	29.5387	22.4613	16.6132	19.8184	34.9248	45.6492	49.6642
Sobic.001G233100				not assigned.unknown		0	0	0.016299	0.0221	32.5083		0	0.03701	0.922884	0.164011	0	0.255177	0.0475857	0.0771877	0.102855	0.173236	0.181359	0.251953	31.6449	205.018	884.934
Sobic.001G238900	AT4G35930		F-box family protein	not assigned.unknown		1.3306	2.09813	2.42492	1.7128	5.0399		88.579	58.5805	31.1968	29.5572	28.0274	25.6992	29.6134	25.1323	22.2481	16.7975	25.5712	27.0696	45.2783	46.7547	57.2801
Sobic.001G239000	AT1G11320			not assigned.unknown		0.652191	0.611342	0.632558	0.4559	0.502		5.51577	6.7036	5.9015	3.79849	3.35087	2.47044	2.13301	1.93855	1.42117	1.98395	1.54953	2.34855	1.84586	1.49379	1.27616
Sobic.001G239400	AT5G04890	RTM2	HSP20-like chaperones superfamily protein	not assigned.unknown		0.168736	0.0206683	0.0485493	0.1583	0.2726		6.65813	10.1068	6.8187	2.69163	1.72201	1.24601	1.19284	1.17858	1.33458	0.859431	1.28214	0.453503	0.746391	0.548887	0.483153
Sobic.001G240400	AT5G13020		Emsy N Terminus (ENT)/ plant Tudor-like domains-containing protein	not assigned.unknown		0	0.0133713	0.012019	0.0218	0.0614		2.97314	0.530224	0.143626	0.163142	0.077266	0.182474	0.0404333	0.363374	0.292053	0.125575	0.424745	0.26265	0.894625	0.874244	1.44419
Sobic.001G243500				not assigned.unknown		0	0	0	0	15.6285		0	0.126679	0	0.35785	0.124717	0.177249	0.118556	0.171649	0.804752	0.995039	0.851836	0.721246	1.17683	2.8198	0.359712
Sobic.001G256000				not assigned.unknown		0.037032	0	0	0.0376	12.8204		0.24872	2.33796	7.63397	7.07288	6.42526	14.9189	7.45791	14.4455	16.7626	31.9257	24.0757	25.2165	73.1318	234.24	458.737
Sobic.001G256200				not assigned.unknown		0	0	0	0	0.03		0	0.0117267	0.233828	0.120515	0.205821	0.126008	0.274531	0.288736	0.215259	0.286432	0.196466	0.234079	1.65806	4.40003	2.39819
Sobic.001G261420				not assigned.unknown		0.0365705	0.0357153	0.00800833	0.018	0.1412		1.3079	1.76624	1.6999	0.647362	0.214886	0.0916893	0.0958197	0.579716	0.607727	0.78897	1.40684	1.82621	3.40698	8.05346	11.1062
Sobic.001G261440				not assigned.unknown		0	0.037715	0	0	0		58.0152	16.5272	3.62051	0.714011	0.443287	1.69356	1.48763	3.32886	3.86144	2.24953	3.44363	4.23005	10.6183	16.0049	21.12
Sobic.001G261553				not assigned.unknown		0.625209	0.626785	0.525168	1.1044	1.3622		33.8841	28.0718	36.2217	26.6005	26.3888	29.8214	28.8084	34.9647	29.8169	31.2641	31.0591	28.7413	18.7707	8.75648	23.878
Sobic.001G264300				not assigned.unknown		2.14724	1.90103	1.70234	1.7489	0.864		474.97	592.296	398.988	240.734	181.317	81.4463	83.0168	70.3727	56.2614	49.2626	39.1885	35.6179	37.8059	29.7285	38.1326
Sobic.001G264400	AT4G27670	HSP21	heat shock protein 21	not assigned.unknown		0.394044	0.434535	0.197615	0.4781	0.3337		120.457	131.653	65.1094	37.6802	32.835	16.3469	16.8305	16.4633	14.3631	13.0645	9.63528	9.32789	9.19588	8.53757	8.26767
Sobic.001G265800				not assigned.unknown		0.244899	0.213428	0.08862	0.6948	0.2277		120.638	110.744	68.28	40.9967	39.4173	17.3744	18.1707	16.7305	12.688	12.5039	10.5122	10.4396	10.7246	7.15603	6.5306
Sobic.001G266100	AT2G21140	ATPRP2.PRP2	proline-rich protein 2	not assigned.unknown		0.980819	0.230726	0.0915503	0	0		30.2826	128.608	219.318	146.232	96.3912	4.42804	2.21656	0.650899	0.178826	0.0416523	0.0400507	0.04696	0.309486	0.059242	0.149654
Sobic.001G266200	AT4G38770	ATPRP4.PRP4	proline-rich protein 4	not assigned.unknown		0.139097	0.0538437	0.0570207	0	0.0834		1.57262	4.90153	10.5598	9.45264	8.04559	12.3391	12.1353	17.7174	20.314	21.2602	12.0058	11.3536	12.6711	10.9738	5.83487
Sobic.001G266300	AT2G21140	ATPRP2.PRP2	proline-rich protein 2	not assigned.unknown		0.312337	0.110073	0.063025	0	0.1635		8.05048	40.5419	43.2484	23.0078	19.9713	0.751296	0.893839	1.06149	1.685	0.688193	0.430481	0.802398	0.709696	2.25034	2.90355
Sobic.001G268000				not assigned.unknown		0	0	0	0.0244	0		1.92588	2.97139	3.15526	6.84219	0.176071	6.72877	0.748719	6.32572	7.65181	11.9978	7.31055	0.438393	4.58643	2.02145	6.00771
Sobic.001G284900	AT5G66230		Chalcone-flavanone isomerase family protein	not assigned.unknown		0.0742475	0.15329	0.125728	0.0593	0.2504		25.2036	9.50819	2.10275	0.774863	0.75454	1.45568	1.24691	2.14811	2.45027	3.22397	3.15851	2.81469	5.81717	5.18182	7.66264
Sobic.001G286400				not assigned.unknown		0.423411	0.294803	0.278555	0.1768	1.6941		6.90862	7.37314	4.34776	2.90071	2.78674	3.82315	3.95917	3.14613	2.57501	4.21501	1.18059	1.3776	2.53617	3.74399	2.55438
Sobic.001G289000				not assigned.unknown		0.048732	0.246779	0.128849	0.2672	0.1014		0.815478	1.2449	1.63303	1.94556	1.54664	0.809622	0.24586	2.76543	1.20905	0.521844	8.47432	0.477604	0.100839	0.067313	0.0690225
Sobic.001G289200	AT4G28690			not assigned.unknown		0	0.148545	0.0636837	0.1819	0.1081		4.49891	2.08495	0.604309	0.205939	0.0962887	0.893283	0.769023	0.625701	0.757134	0.971181	1.0077	0.796748	1.6588	2.24041	3.30299
Sobic.001G292100	AT4G17350		Plant protein of unknown function (DUF828) with plant pleckstrin homology-like region	not assigned.unknown		0.031607	0.0907833	0.0358967	0	0.1005		0.116908	0.230337	0.255582	0.905677	0.618839	1.36723	0.351534	0.75639	1.04442	2.51691	2.90121	2.31041	4.81038	5.96314	6.69887
Sobic.001G295800	AT5G50290			not assigned.unknown		0.171237	0.19404	0.0317663	0.0262	0.1218		7.8115	8.39036	4.85572	3.37473	4.18504	3.02815	3.42799	3.11392	2.76496	2.41148	2.53982	2.42837	1.8067	1.92073	1.60429
Sobic.001G296000	AT3G20350			not assigned.unknown		0	0.043772	0.0284297	0	0.1271		2.34537	3.06573	2.43903	1.50523	0.884942	0.631301	0.578534	0.57695	0.369488	0.195371	0.47207	0.638899	0.466091	0.342237	0.165071
Sobic.001G298800	AT5G47380		Protein of unknown function. DUF547	not assigned.unknown		2.63945	1.7542	1.2957	0.946	1.0089		6.75254	8.83687	12.9177	17.74	18.7281	21.044	19.7412	18.9919	18.0866	15.1637	15.0613	13.235	10.4996	8.17138	5.73494
Sobic.001G304800	AT4G11450		Protein of unknown function (DUF3527)	not assigned.unknown		0.577947	0.427282	0.309075	0.2461	0.6083		15.832	8.40651	7.95051	5.9356	4.77711	4.29839	4.27868	5.1863	5.12033	4.78852	6.61562	8.39965	7.72047	7.64184	10.8985
Sobic.001G307450				not assigned.unknown		0.09214	0	0	0.0156	0		3.58735	2.26624	1.00622	0.840967	1.65259	2.30196	1.62666	2.92588	3.01057	1.85742	1.95819	2.45203	3.09062	4.38682	4.1057
Sobic.001G308300				not assigned.unknown		15.6291	11.9448	12.4104	5.6912	6.7584		39.8762	62.8355	63.3066	57.8856	67.469	44.9696	67.1715	58.9034	55.4817	50.068	66.1046	47.3727	77.5929	102.528	75.9791
Sobic.001G323400	AT3G56870			not assigned.unknown		0.569484	0.576493	0.744262	0.5133	0.5522		12.723	4.99311	1.8031	1.20899	2.07781	1.58489	3.30511	3.02846	2.53005	1.68196	3.24838	2.81973	3.58355	4.0897	5.96902
Sobic.001G324800	AT5G47550		Cystatin/monellin superfamily protein	not assigned.unknown		8.51126	2.6964	1.272	0.9923	2.6979		33.5814	36.0943	24.3019	18.4475	16.4671	29.7493	24.7515	37.59	36.952	34.4901	16.6755	22.983	32.9002	54.3031	63.1012
Sobic.001G330850				not assigned.unknown		7.48322	2.38242	0.904627	3.222	4.1897		78.5029	46.0711	40.5927	22.1661	12.0898	18.474	7.56899	8.42275	9.20543	8.82546	7.76046	10.081	10.7648	9.74324	10.8485
Sobic.001G331100	AT3G19540		Protein of unknown function (DUF620)	not assigned.unknown		0.601434	0.874681	0.501803	2.1727	1.5822		14.8369	9.64819	6.55416	5.44958	5.94161	5.68821	5.48024	6.47702	5.80888	6.61351	6.15291	6.47066	6.4711	5.58504	6.58741
Sobic.001G342101				not assigned.unknown		0	0	0	0.0336	0.3633		0	0.271666	0.5741	0.656996	0.634818	1.98704	1.07695	2.67758	3.65086	4.26269	5.65252	5.29738	5.10911	4.58578	6.70338
Sobic.001G344700	AT1G73040		Mannose-binding lectin superfamily protein	not assigned.unknown		0.120559	0.36843	0.356313	0.6785	3.8209		0.0192997	0.104081	1.2921	6.21434	6.62983	5.80289	4.73475	4.17631	3.42135	4.63748	2.99891	3.63822	8.91222	15.3421	19.4186
Sobic.001G344900	AT1G73040		Mannose-binding lectin superfamily protein	not assigned.unknown		0	0	0	0	0.1378		0	0.029811	0.743901	3.18396	3.58337	1.04513	0.962686	0.787373	0.642701	1.29221	0.510427	0.60332	1.52458	1.79545	3.92822
Sobic.001G345366				not assigned.unknown		1.01973	1.75307	1.57597	0.5804	0.8841		8.03647	13.5396	15.7538	17.4124	20.5085	11.8279	14.6076	9.54066	8.97882	9.77866	8.88891	9.55523	10.8711	7.46545	3.58942
Sobic.001G368900	AT5G13460	IQD11	IQ-domain 11	not assigned.unknown		1.22427	0.526697	0.272343	0.1598	0.7838		11.2423	8.08144	3.96684	2.74814	3.05243	4.17297	2.49338	3.6871	3.516	4.37271	3.98333	4.26845	5.61199	6.79903	8.41831
Sobic.001G375800	AT3G06890			not assigned.unknown		2.92419	1.10831	0.596343	0.6559	0.9885		14.7665	24.9793	7.59721	4.17536	5.65924	6.80859	9.77039	12.9664	11.1762	12.0158	5.51725	3.77407	8.65862	18.0998	14.7668
Sobic.001G377700	AT5G49110			not assigned.unknown		0.087612	0.061271	0.0955633	0.0861	0.2903		7.07087	2.85402	1.37669	1.10883	0.958097	0.852823	0.992753	1.64003	1.547	0.948826	2.26798	2.5738	2.94836	2.60289	5.03377
Sobic.001G379100	AT2G40435			not assigned.unknown		2.33232	0.506206	0.083557	0.0412	2.4848		157.02	109.437	120.394	95.7362	84.7427	39.3463	43.814	50.0836	56.9803	69.9465	76.5889	79.683	115.822	115.919	143.242
Sobic.001G379500	AT2G38370		Plant protein of unknown function (DUF827)	not assigned.unknown		1.23626	0.873165	0.923553	0.0139	0.357		67.9247	21.8188	8.06579	3.50002	4.12357	3.54217	3.23263	4.96093	5.33647	4.02285	6.48059	8.23405	14.2347	15.3854	18.1083
Sobic.001G390400				not assigned.unknown		0	0.0110933	0.015009	0	0.0087		4.56305	3.85362	2.9589	1.50843	1.5912	1.80263	1.15274	1.80523	1.57732	3.15914	1.67202	2.61435	2.62134	2.5369	1.52808
Sobic.001G393200	AT3G17100		sequence-specific DNA binding transcription factors	not assigned.unknown		1.6536	1.53426	0.863334	0.2378	0.5153		5.39348	6.90475	4.07798	1.63449	1.56386	2.27669	0.973997	2.39615	2.21797	1.02888	4.36005	1.65515	3.18842	4.11658	5.34799
Sobic.001G394250				not assigned.unknown		0.226574	0	0.0244933	0.0321	0.1657		0	0	0	0.0994477	0.661207	0.853934	3.82694	3.53141	2.08615	0	0	0	0.161067	0.391401	0.904659
Sobic.001G395000	AT1G06320			not assigned.unknown		0.107119	0.196805	0.197	0.051	0.1221		2.933	3.4307	2.8457	1.3475	0.859377	0.730632	0.622589	0.478952	0.541908	0.5144	0.434956	1.16122	0.741386	0.657898	0.602327
Sobic.001G395600	AT3G62390	TBL6	TRICHOME BIREFRINGENCE-LIKE 6	not assigned.unknown		0.169988	0.21839	0.135314	0.0924	0.0592		9.48559	5.53258	3.25039	1.99636	2.41446	1.88542	1.56358	2.03315	2.18154	1.7914	2.34541	2.18021	3.92147	3.53413	4.05263
Sobic.001G398400	AT3G58650			not assigned.unknown		2.20729	1.88145	1.54185	1.8141	1.4114		70.424	25.9487	10.008	8.46447	8.92595	11.0417	11.0554	13.3111	13.0943	9.35918	17.1268	13.7452	20.0677	16.1372	28.1154
Sobic.001G400900	AT2G40330	PYL6.RCAR9	PYR1-like 6	not assigned.unknown		0.032504	0.69209	0.921517	0.27	33.3369		0	0.168311	0.376957	5.51713	7.54751	4.60158	3.32624	2.82578	2.11426	2.65181	8.19804	6.75579	12.7003	38.0129	34.4944
Sobic.001G403800	AT2G40316			not assigned.unknown		7.5384	5.50073	3.3355	4.8448	5.2791		26.9757	20.2663	28.2063	33.0604	28.2118	29.0127	24.0356	30.2441	29.319	30.0856	35.6001	34.9608	31.3151	25.0137	27.1566
Sobic.001G404300				not assigned.unknown		0.020502	0.0707707	0.012115	0.0701	0.1895		5.93759	4.46273	2.36471	1.52603	1.10121	0.901044	1.35104	1.70014	1.38594	1.46105	1.39581	1.00932	2.00236	1.86233	2.41023
Sobic.001G407000	AT5G58600	PMR5.TBL44	Plant protein of unknown function (DUF828)	not assigned.unknown		0.169225	0.171764	0.14845	0.0694	0.1846		3.39341	6.07373	6.67534	2.27645	2.3994	1.14848	1.18802	1.55399	1.57268	2.50543	2.90493	2.68151	2.56514	1.68749	1.20836
Sobic.001G414200				not assigned.unknown		0.600525	0.432426	0.334375	0.1541	0.0983		4.40668	5.59113	4.49745	3.45071	2.34441	3.2128	1.48879	1.4733	2.148	3.07549	1.86284	2.69401	3.68583	3.98421	3.11906
Sobic.001G434800	AT1G75250	ATRL6.RL6.RSM3	RAD-like 6	not assigned.unknown		0	0	0.0141673	0.0395	0.144		0.545821	0.812087	2.42136	2.8425	0.631088	3.06898	0.818281	1.9153	2.06917	5.63728	3.61113	4.63298	6.32414	6.26978	5.70306
Sobic.001G435000	AT2G45600		alpha/beta-Hydrolases superfamily protein	not assigned.unknown		1.43383	2.58089	1.45288	2.0211	2.5502		7.09271	13.7626	15.5562	18.0514	14.4246	16.0345	12.5424	13.1612	13.1074	18.4599	16.7331	25.8381	20.7506	21.1926	16.537
Sobic.001G438500	AT2G21140	ATPRP2.PRP2	proline-rich protein 2	not assigned.unknown		0.0750605	0	0	0	0.0374		3.76453	11.5513	4.80208	0.138656	1.35032	0	0.0997623	0.0773033	0.0322157	0	0.0871643	0	0.038147	0.0935197	0.099499
Sobic.001G439050				not assigned.unknown		4.601	13.9007	8.24089	10.494	13.336		58.6712	88.6957	98.8531	102.368	291.179	175.431	391.88	236.531	237.37	250.952	302.533	100.578	266.966	274.306	200.409
Sobic.001G442400				not assigned.unknown		0	0	0.237601	0.0946	0.1749		4.51674	5.37506	2.14821	0.641845	0.978508	0.960562	1.72398	1.69276	2.43683	0.622713	0.541261	2.13624	3.20337	7.03251	4.85709
Sobic.001G449500	AT2G23700		Protein of unknown function. DUF547	not assigned.unknown		3.10924	2.76251	2.4938	1.2761	1.9416		58.8918	44.587	28.1062	20.2519	18.2231	12.5412	10.2307	13.7191	13.6804	12.8874	21.4982	17.7585	21.7001	16.0332	19.4882
Sobic.001G453900	AT3G22410		Sec14p-like phosphatidylinositol transfer family protein	not assigned.unknown		4.43041	2.47825	0.803566	0.0553	0.8861		25.9374	19.4805	20.6449	16.1569	9.67891	16.5663	15.4443	18.5894	23.0286	23.9432	16.4769	26.4239	32.6962	26.4104	23.606
Sobic.001G454700	AT1G51405		myosin-related	not assigned.unknown		0.178333	0.278431	0.193415	0.1816	0.3792		5.7606	2.23058	1.00766	1.05122	1.04362	1.98282	1.24348	1.44502	1.58631	2.17422	1.75036	2.59318	3.12654	3.09882	4.83642
Sobic.001G455100	AT3G08490			not assigned.unknown		0.120068	0	0.010471	0.088	0.0713		8.81554	11.4448	6.6399	4.79039	6.56908	5.38771	5.71366	7.04027	5.66237	6.0526	3.64077	2.55657	3.89849	3.62807	3.00584
Sobic.001G458900	AT5G15510		TPX2 (targeting protein for Xklp2) protein family	not assigned.unknown		0.372597	0.460786	0.447189	0.409	0.595		36.6817	12.7672	4.16794	2.81241	2.39508	3.03893	2.80971	3.56706	3.67446	3.94035	5.39579	5.31845	8.74332	6.49915	10.3949
Sobic.001G467800	AT4G33800			not assigned.unknown		0.640943	0.175625	0.081138	0.4889	0.1854		11.1906	21.6203	18.7306	11.4303	15.8326	12.1761	12.7823	10.213	8.86735	13.2381	9.63906	11.1684	15.4848	18.3071	13.0617
Sobic.001G473500	AT5G10150		Domain of unknown function (DUF966)	not assigned.unknown		0.0489085	0.0573947	0.00710367	0.0112	0.059		12.2808	4.62929	2.5164	3.15945	3.21914	5.86135	4.04776	5.05716	6.49863	7.1202	5.93284	7.36994	5.70689	6.64601	4.56558
Sobic.001G484500	AT3G42725		Putative membrane lipoprotein	not assigned.unknown		0	0.031508	0.020363	0	0.0314		15.0816	4.34637	1.05913	0.194831	0.556758	0.945603	0.599148	1.51199	1.58788	1.95499	2.1801	2.18101	3.76468	5.28618	6.38859
Sobic.001G487000	AT3G52110			not assigned.unknown		1.09462	0.52131	0.434344	0.1323	0.3021		19.9138	9.38078	3.13266	1.84177	1.75852	1.83048	1.76452	2.38803	2.37924	2.73602	2.75153	3.70392	5.25698	4.95885	6.76983
Sobic.001G487300				not assigned.unknown		0	0	0	0	0		0	0	0	0	0	0	0	0	0	0	0	0	3.35488	10.5957	7.36522
Sobic.001G487500	AT5G47550		Cystatin/monellin superfamily protein	not assigned.unknown		0	0	0	0	0		0	0	0	0	0	0	0	0	0.0272257	0	0	0	0.669834	3.36323	3.472
Sobic.001G487800	AT5G47550		Cystatin/monellin superfamily protein	not assigned.unknown		0	0	0	0	2.016		0.0124037	0.125106	0.015925	0.0754117	0.0832003	0.407607	0.166161	0.371919	0.401084	0.713046	0.178708	0.509401	4.16327	10.4764	41.7155
Sobic.001G488400	AT3G28857		basic helix-loop-helix (bHLH) DNA-binding family protein	not assigned.unknown		2.06612	1.50728	1.0916	0.1314	1.5273		36.5798	100.732	38.923	35.4412	41.4112	40.6157	50.2627	46.1767	58.2956	53.4326	92.6942	57.0844	118.258	134.027	160.401
Sobic.001G494950				not assigned.unknown		0.413272	0.271738	0.514121	0.9565	0.3079		6.13221	2.21436	1.61135	0.842857	1.68827	1.71713	2.56073	2.59663	2.55018	2.25648	3.43973	4.40477	5.22733	6.1933	8.01533
Sobic.001G495600	AT2G38820		Protein of unknown function (DUF506)	not assigned.unknown		11.7448	8.17352	6.41651	2.0737	2.4449		23.1964	37.6768	20.2995	26.1675	33.5391	26.7825	33.1234	37.2969	37.4723	49.7347	30.2175	23.119	36.9629	38.3346	33.2318
Sobic.001G500500				not assigned.unknown		0.91079	0.864569	0.977337	1.1087	1.8049		8.5213	5.52255	6.40175	5.55906	4.37755	5.44044	5.2214	7.03831	6.4522	7.77302	7.58	8.81674	9.39045	9.13877	11.3421
Sobic.001G503600	AT2G46000			not assigned.unknown		0.207356	0.07651	0.178432	0.1581	0.2642		4.5758	3.62596	2.65429	0.901441	1.77023	1.23682	0.700858	1.06502	0.799393	0.960402	1.38353	0.559152	1.04483	1.23398	0.945943
Sobic.001G507000	AT1G04650			not assigned.unknown		0.521629	0.451831	0.613762	1.5525	1.1527		12.6922	4.07828	2.62916	2.17006	1.81973	2.14259	2.36087	3.48125	3.7717	2.61139	5.4544	5.03035	7.722	8.55933	10.3469
Sobic.001G511200	AT1G04030			not assigned.unknown		0.090598	0.432256	0.283999	0.0733	0.3479		60.0445	26.6681	4.71967	1.53457	1.33015	2.85235	2.12136	4.49264	5.30114	4.14374	4.65444	4.84033	12.2371	13.8741	18.8926
Sobic.001G513650				not assigned.unknown		0.538383	0.333139	0.366943	0.6458	0.3617		3.49261	1.3445	0.702576	0.710708	1.19405	1.23889	1.71076	2.09621	2.12391	3.23008	2.72398	3.57008	3.893	4.51372	5.2714
Sobic.001G521300	AT2G42110			not assigned.unknown		0.061027	0.0446507	0.0528067	0.0524	0.0657		27.7887	7.45846	1.35055	0.409107	1.04658	1.40826	0.980068	1.25738	1.8151	2.77954	3.62143	4.3787	9.01967	9.8072	10.1173
Sobic.001G525200				not assigned.unknown		0.0884225	0.166969	0.256246	0	0.6731		0.863708	0.992749	0.418323	0.647346	3.96436	1.42334	6.07135	5.03407	3.62665	2.65933	6.63592	2.33416	5.22058	8.45648	1.86203
Sobic.001G535300				not assigned.unknown		0.954272	0.0552757	0.029563	0.0506	0.1637		0.200647	0.624716	1.9919	5.73907	9.47738	17.0018	18.0102	23.2062	23.4544	21.6037	23.7909	27.6256	29.6623	35.4768	20.3396
Sobic.001G535600	AT1G66850		Bifunctional inhibitor/lipid-transfer protein/seed storage 2S albumin superfamily protein	not assigned.unknown		1.44904	1.29629	0.78142	1.1838	0.898		1.52135	6.75512	11.5191	43.1165	53.8488	56.9392	64.6816	68.4043	67.447	43.4994	28.7629	26.6213	38.0496	60.0243	43.1652
Sobic.001G538932	AT5G04460		RING/U-box superfamily protein	not assigned.unknown		0.304237	0.041872	0.026577	0.0135	0.0206		6.30973	5.5287	1.37645	1.21672	2.92331	2.95304	5.55432	5.22905	7.25036	6.53619	12.4712	9.47138	11.6534	10.2369	7.51561
Sobic.001G540200	AT1G01690	ATPRD3.PRD3	putative recombination initiation defects 3	not assigned.unknown		0.11542	0.0526363	0.144063	0.0669	0.1033		5.94318	1.46417	0.429921	0.17433	0.27548	0.192278	0.250971	0.617949	0.564588	0.511055	0.600808	0.497304	0.93607	0.920889	2.20321
Sobic.002G002900				not assigned.unknown		0.845866	0.201134	0	0	0.0552		1.59365	10.0817	21.0757	34.1723	38.5244	37.5058	54.5207	81.5763	93.5729	124.094	111.528	90.2375	91.9998	86.307	51.808
Sobic.002G004300	AT5G45540		Protein of unknown function (DUF594)	not assigned.unknown		0.077318	0.0382143	0.00270967	0.0524	0.0586		2.27264	3.441	1.47663	0.949156	0.877859	0.748686	0.704054	0.802054	0.676241	0.474049	0.321273	0.44307	0.308261	0.191902	0.319496
Sobic.002G004400	AT5G45540		Protein of unknown function (DUF594)	not assigned.unknown		0	0	0	0	0		2.84032	4.48644	6.10767	4.48827	4.27492	2.10814	2.99135	2.43462	1.99156	1.39361	1.34249	1.31023	0.960457	0.356221	0.484511
Sobic.002G004500	AT5G45490		P-loop containing nucleoside triphosphate hydrolases superfamily protein	not assigned.unknown		0.0139365	0.00628633	0	0	0.011		38.3195	38.6866	17.5646	11.4984	12.3148	4.71851	6.17079	5.82064	4.73165	4.80067	3.5357	2.41428	2.99304	1.78332	1.99029
Sobic.002G015700	AT4G03220		Protein with RNI-like/FBD-like domains	not assigned.unknown		0.0218405	0	0	0.3729	0.0767		2.86922	1.74101	1.62762	1.03476	0.635018	1.48083	0.319882	1.20452	1.19836	2.72903	2.14619	2.34869	2.4297	2.13556	2.29444
Sobic.002G015800	AT3G49030		FBD. F-box and Leucine Rich Repeat domains containing protein	not assigned.unknown		0.032687	0	0	0.1242	0.0175		3.95373	2.50442	2.80905	2.55918	0.685531	2.20722	0.253508	1.22109	1.16513	3.63936	1.6601	1.49475	1.81369	1.05025	0.920636
Sobic.002G017300				not assigned.unknown		0	0.0114683	0.0481413	0.4291	0.4486		0.0958597	0.15989	0.275733	0.514947	0.893336	1.37744	0.835457	0.538842	1.43176	1.41152	3.50201	3.10597	16.7411	23.7419	26.46
Sobic.002G018400	AT3G50140		Plant protein of unknown function (DUF247)	not assigned.unknown		5.6974	2.04444	1.01737	0.0834	2.7355		3.17534	17.329	8.86189	24.2339	47.3836	29.6277	31.38	27.0295	27.336	20.7695	26.6229	14.0938	34.5056	27.062	23.5451
Sobic.002G018500				not assigned.unknown		6.49268	6.33564	1.558	0	19.4576		0.736253	14.9823	34.9861	280.375	323.45	145.913	86.2742	63.6927	52.9843	57.5261	54.2635	51.6519	77.484	100.832	63.058
Sobic.002G025300	AT4G37810			not assigned.unknown		4.55053	1.13526	0.240605	1.3873	0.5306		31.9181	38.4466	27.3474	18.5333	13.1579	8.31005	5.75542	8.5203	6.33911	8.21636	7.65267	5.94064	5.16143	3.69285	2.45053
Sobic.002G047800				not assigned.unknown		0.048912	0	0	0	0		2.74812	2.76541	0.896729	0.9384	0.790723	0.740264	0	0.58865	0.505752	0.593512	0.36584	0.3572	1.13587	0.989085	0.972988
Sobic.002G056100	AT4G27190		NB-ARC domain-containing disease resistance protein	not assigned.unknown		0.321126	0.19705	0.0783533	0.249	0.1129		10.3656	7.91928	5.14426	4.16924	3.50014	1.64909	1.64039	1.88582	1.54956	1.2638	1.30364	1.09387	0.722906	0.344596	0.36893
Sobic.002G057500	AT2G14045			not assigned.unknown		4.24749	2.68433	1.34431	4.3316	7.3051		41.1909	43.4547	35.7518	33.8678	39.4487	35.728	44.5249	38.1701	34.7424	31.6023	26.892	27.4871	36.1032	36.9573	32.445
Sobic.002G061500				not assigned.unknown		1.12308	0.701573	0.618955	0.5757	0.2329		5.26372	4.4514	4.21261	3.1452	3.56657	3.13204	3.8831	3.51957	3.5329	2.78217	3.76049	5.2247	5.49688	4.37527	3.0183
Sobic.002G068400				not assigned.unknown		0.191277	0.133854	0.0939873	0	0		2.97557	5.89705	1.01234	0.818704	0.756059	0.631719	0.00577667	0.248381	0.372875	0.345638	0.103611	0	0.132643	0.307309	0.0305545
Sobic.002G074500	AT5G04320		Shugoshin C terminus	not assigned.unknown		0.613486	0.609295	0.627269	0.7981	1.2519		47.6651	17.9351	8.11142	5.93221	6.23495	6.95199	7.49259	8.50536	8.94697	6.59637	11.0936	11.1705	15.8492	13.1352	20.4902
Sobic.002G085900				not assigned.unknown		3.19204	0.029203	0	0	0.3302		5.11418	3.7957	2.23856	1.99309	1.54696	3.57112	2.98077	3.39438	2.4189	1.71001	1.02746	1.4764	1.56685	5.28182	9.41292
Sobic.002G087500				not assigned.unknown		1.12204	1.11646	0.638049	0.0367	0.6374		33.6705	8.56336	4.416	9.65732	8.66293	6.11246	6.17583	9.34727	6.29905	4.30538	16.4234	3.211	7.58072	13.8382	25.8183
Sobic.002G092600	AT2G35980	ATNHL10.NHL10.YLS9	Late embryogenesis abundant (LEA) hydroxyproline-rich glycoprotein family	not assigned.unknown		0.289915	0.259434	0.119546	0	0.1555		6.33723	9.23324	2.86925	0.881167	1.11957	0.19089	0.368294	0.295656	0.28025	0.256712	0	0.065297	0.178585	0.24429	0.419213
Sobic.002G093700	AT1G19715		Mannose-binding lectin superfamily protein	not assigned.unknown		0	0.057192	0	0	2.981		0.125041	0.980346	0.569912	0.234951	1.34609	0.129422	0.868107	2.34174	0.520082	0.0459343	9.27913	0.338044	1.98064	13.2796	11.9811
Sobic.002G109100	AT5G48485	DIR1	Bifunctional inhibitor/lipid-transfer protein/seed storage 2S albumin superfamily protein	not assigned.unknown		2.11395	0.416293	0.175304	1.2798	15.5235		218.776	156.602	190.042	160.624	108.301	151.573	103.248	146.999	195.94	380	225.268	368.833	394.273	472.285	345.274
Sobic.002G111300	AT3G27027		Protein of unknown function (DUF 3339)	not assigned.unknown		0.0490645	0.22766	0	0	0.0733		11.7089	13.5853	6.17241	3.83708	4.4633	2.0786	2.2905	3.14726	3.25023	1.8785	2.23907	1.08244	1.67326	2.00507	1.17981
Sobic.002G113200	AT2G32380		Transmembrane protein 97. predicted	not assigned.unknown		1.0279	0.956419	0.949972	1.1949	2.0149		15.1222	12.5006	9.71539	8.07883	5.86312	6.86971	8.28351	8.36813	7.97447	7.53541	7.32263	8.92106	8.96223	9.37321	9.72652
Sobic.002G122000				not assigned.unknown		1.96068	2.67424	1.80637	0.9734	2.5786		3.48757	13.592	17.4881	23.1709	29.6815	22.3624	21.7477	22.9701	18.4997	7.14276	5.30105	8.59451	7.94295	8.37069	12.402
Sobic.002G131100	AT2G35140		DCD (Development and Cell Death) domain protein	not assigned.unknown		0.232655	0.176983	0.116584	0.0063	0.2485		7.35834	5.21981	7.44735	5.21513	3.12743	3.23879	3.3827	4.14479	3.6884	2.68771	5.53879	4.84645	6.35873	4.8896	7.84885
Sobic.002G141200	AT1G26330		DNA binding	not assigned.unknown		0.514678	0.40448	0.720019	1.9676	1.5601		12.0934	6.71929	3.37908	3.19705	3.66596	2.95421	3.19212	4.71957	4.87121	4.12495	7.26318	5.92327	5.6206	5.04331	7.10393
Sobic.002G143766				not assigned.unknown		0	0	0	0	0		21.0272	18.4918	13.9786	13.3024	19.8877	23.7524	44.5362	39.1559	39.2145	34.9279	38.9038	16.0086	25.3468	32.596	46.4306
Sobic.002G149200	AT4G11000		Ankyrin repeat family protein	not assigned.unknown		0.288434	0.295887	0.250674	0.0278	0.3758		14.424	16.73	10.1528	6.71977	5.94186	3.12491	3.48962	2.65586	2.31263	2.36154	2.40024	2.27656	1.81836	1.32206	1.717
Sobic.002G153200				not assigned.unknown		0	0	0	0	0		14.5445	12.3778	7.88954	10.8408	12.5732	15.1651	30.6442	27.3436	28.5348	16.9721	21.9811	7.34797	17.045	23.6133	31.6569
Sobic.002G154100	AT4G21720			not assigned.unknown		0	0	0	0	0		6.01551	6.15588	2.79575	4.08097	7.34685	6.49003	10.3197	9.5018	10.7474	6.81907	8.70635	3.69342	3.9777	5.11842	8.88425
Sobic.002G154700	AT4G19970			not assigned.unknown		0	0	0	0	0.4194		0	0	0	0	0	0	0	0	0	0	0	0	0.179874	1.23711	5.33481
Sobic.002G162300	AT5G52220			not assigned.unknown		1.37606	0.540518	1.61924	1.1379	0.8878		17.8011	9.23966	4.41411	2.36534	2.88299	4.11992	4.45386	5.12951	4.57282	6.90265	4.85042	3.60202	12.3153	18.0426	19.8283
Sobic.002G163301	AT1G68825	DVL5.RTFL15	ROTUNDIFOLIA like 15	not assigned.unknown		0.241257	0.406124	0.213238	0.2675	0.6527		0.606778	0.547055	0.944116	1.5018	0.551015	0.463398	1.77092	3.66893	3.8941	8.26739	3.75877	9.05005	11.867	24.5743	29.9676
Sobic.002G163500	AT1G13245	DVL4.RTFL17	ROTUNDIFOLIA like 17	not assigned.unknown		0.096042	0.0909347	0.15958	0.2646	0.4832		0.16307	1.10778	0.094664	0.311233	0.15364	0.354567	1.13586	1.65438	2.92568	3.79745	2.99485	4.95591	14.3512	38.4226	42.3035
Sobic.002G171001	AT4G19010		AMP-dependent synthetase and ligase family protein	not assigned.unknown		0	0	0	0	0		3.59693	2.46115	0.869013	1.71952	1.79931	1.74838	1.44152	5.75621	6.74933	1.15749	4.2193	0	0.627728	0.710692	4.54946
Sobic.002G171300				not assigned.unknown		3.23774	3.38408	2.68043	0	0		14.9841	13.6698	9.15942	8.85588	5.9903	15.7553	10.8922	21.4348	22.4015	18.8635	16.587	0.885155	8.27645	15.3885	36.3644
Sobic.002G179150				not assigned.unknown		24.5575	2.75902	1.18701	2.0537	1.9454		59.14	61.6355	29.9158	15.4786	24.4276	28.264	28.8275	31.4145	32.4605	31.4351	16.8617	20.1475	21.3796	27.3655	18.8074
Sobic.002G184800	AT1G78110			not assigned.unknown		0.616516	0.359357	0.398123	0.016	0.1676		0.60767	1.74926	0.622901	0.304089	0.73291	0.734799	0.949018	1.62436	1.68875	2.27639	0.821984	0.950007	3.24295	4.92707	5.14175
Sobic.002G187600	AT4G09680	ATCTC1.CTC1	conserved telomere maintenance component 1	not assigned.unknown		0.354928	0.229437	0.287647	0.4718	0.5684		9.46007	2.99688	2.32292	1.96344	1.9955	1.6461	1.83452	3.04303	2.60955	1.69801	4.77268	4.11389	2.99227	2.3596	4.5306
Sobic.002G190200	AT3G42170		BED zinc finger ;hAT family dimerisation domain	not assigned.unknown		0	0	0	0	0		4.06855	3.57692	4.76471	2.38	0.978823	1.12803	0.994462	2.59431	1.37067	2.10472	2.22473	0	1.24529	1.24631	2.92834
Sobic.002G202750				not assigned.unknown		0.187299	0.410945	0.169131	0.0471	0.0758		2.13907	2.2944	1.53619	0.0496237	3.22328	2.91185	7.66694	5.55183	5.44027	0.0957593	5.89968	3.47796	1.41885	1.68077	3.60748
Sobic.002G206750	AT5G15948	CPuORF10	conserved peptide upstream open reading frame 10	not assigned.unknown		1.0256	1.01434	0.519618	26.2928	25.0055		178.552	134.591	222.873	252.869	172.573	209.01	171.279	299.915	269.389	375.957	413.121	565.367	517.435	357.303	419.903
Sobic.002G213000				not assigned.unknown		0.0855795	0.078449	0	0.3451	0.2098		1.64138	1.63526	1.59777	4.67183	0	2.70569	0.4158	2.42036	3.46143	5.51315	1.38505	0.154607	1.55299	0.777838	3.33639
Sobic.002G214300	AT3G43110			not assigned.unknown		0.0644845	0.150235	0.121577	0.3955	1.3192		0.173279	0.386854	0.161679	0.0947027	0.137448	0.382377	0.303903	0.21699	0.166617	0.738437	0.487141	2.15497	6.44536	15.5925	14.2815
Sobic.002G215300	AT1G72490			not assigned.unknown		1.95216	0.561519	0.152029	0.8625	6.6688		3.56246	19.6976	22.0295	52.8748	86.5428	89.7203	96.6593	77.1123	63.7662	68.3067	61.9503	63.5416	75.6537	58.1675	46.7836
Sobic.002G216600	AT5G20635			not assigned.unknown		2.09846	1.67624	1.4192	0.2544	0.2228		95.8215	60.7243	31.7169	19.7127	17.1467	11.6294	9.35738	7.89303	7.79991	8.8013	9.71143	11.4205	11.7983	7.52811	7.82715
Sobic.002G221100	AT3G14760			not assigned.unknown		0.363332	0.0756907	0	0.0241	0.0934		16.9361	13.3842	10.3218	5.176	3.11881	3.39063	1.99342	2.87912	3.88116	4.79971	2.78584	3.50365	7.70507	9.99778	12.5807
Sobic.002G226500	AT4G34419			not assigned.unknown		0.0226425	0.0176147	0	0	0.1593		0.595939	2.06103	1.95789	2.30674	3.55681	2.94556	3.32995	5.72537	5.22299	3.27293	16.9039	4.07324	9.95125	13.9342	11.2069
Sobic.002G229700	AT4G37080		Protein of unknown function. DUF547	not assigned.unknown		14.7826	16.8419	8.65147	1.7205	12.5613		65.665	84.1596	68.1449	53.3464	42.0075	52.7739	32.9751	48.2647	55.3073	54.8308	35.4669	42.923	43.563	39.3559	38.5515
Sobic.002G230201				not assigned.unknown		0.372102	0.338785	0.598997	1.1459	0.8605		5.40347	4.9031	4.54169	7.66137	4.37693	10.9263	2.62971	7.32127	8.00585	11.6881	5.34618	5.15613	6.58761	6.77134	9.18243
Sobic.002G235800				not assigned.unknown		0	0	0	0	0.1554		0.591722	1.70952	1.24588	1.58702	1.85902	3.45698	2.57634	4.47164	3.67186	6.91809	7.53092	9.0858	9.38359	10.8932	11.3358
Sobic.002G236900				not assigned.unknown		0.230304	0.10089	0.0602443	0.0199	0.0224		3.98215	4.11262	1.39524	1.17255	0.504405	0.275553	0.341253	0.519721	0.373133	0.343295	0.459694	0.74952	0.491799	0.794697	0.904693
Sobic.002G237700	AT5G55820			not assigned.unknown		1.87854	1.10456	1.15409	1.8381	2.4137		25.6385	8.99742	3.0581	2.48257	3.55364	3.48966	3.99212	5.79663	5.65536	3.70171	6.52341	5.16642	6.65246	5.88704	10.4435
Sobic.002G239450	AT3G08750		F-box and associated interaction domains-containing protein	not assigned.unknown		0.021275	0	0.024387	0.09	0		2.74529	3.57241	0.885998	0.694307	0.63742	0.683536	0.354464	0.546757	0.782796	0.910693	3.45671	0.161864	1.33886	0.737799	1.20498
Sobic.002G239800	AT1G55790		Domain of unknown function (DUF2431)	not assigned.unknown		0	0.0340413	0.03113	0.0156	0		1.05735	1.9774	2.50953	3.35598	3.13096	4.80355	2.57488	6.41847	7.69731	8.98257	5.80062	3.73779	5.29581	7.06172	9.20486
Sobic.002G246900	AT5G12930			not assigned.unknown		0.06476	0.01193	0.05297	0.2083	0.596		23.7589	7.33468	2.87372	1.54336	1.79674	2.92445	2.90181	4.45832	4.50129	3.51972	7.20571	5.82812	13.3787	13.487	18.9616
Sobic.002G255500	AT4G14200		Pentatricopeptide repeat (PPR) superfamily protein	not assigned.unknown		2.28245	1.99718	1.51103	1.4748	3.9754		43.3545	36.7642	17.8572	15.6447	17.4339	11.0337	12.5795	13.1249	12.3578	10.4017	10.9334	11.4889	13.9525	12.4357	15.9148
Sobic.002G259200	AT5G13140		Pollen Ole e 1 allergen and extensin family protein	not assigned.unknown		0.390301	0	0	0	0.3275		21.8836	12.4836	7.716	4.45021	2.8245	4.16836	3.27606	3.96001	4.3581	4.96332	3.38302	4.49203	6.85552	8.16774	9.67342
Sobic.002G272300	AT3G54060			not assigned.unknown		0	0.0218747	0.007195	0.0083	0.0705		4.36189	1.73049	0.857017	0.492721	0.579733	0.749616	0.566926	0.716516	0.718322	0.39548	0.704713	0.972985	1.12363	0.863833	1.31295
Sobic.002G279600				not assigned.unknown		4.38435	2.15857	2.04207	4.7816	8.5509		49.1448	27.0536	17.6881	18.6104	16.6275	13.3674	16.6442	15.9428	13.8902	10.7236	13.9092	17.5781	13.7177	17.6199	19.176
Sobic.002G280300				not assigned.unknown		0.0242615	0.018937	0	0	0.158		1.99744	4.88073	1.00967	0.309365	0.425077	0.303184	0.398729	0.41203	0.33243	0.233549	0.1003	0.269102	0.563451	1.3292	1.5011
Sobic.002G283900	AT3G09110		Protein of unknown function (DUF674)	not assigned.unknown		0.036323	0	0	0.1337	0.0671		4.30027	6.01245	3.46813	1.81374	2.49449	0.767723	1.31071	0.996847	1.21765	0.591245	0.604575	0.409772	0.526734	0.263526	0.339326
Sobic.002G285300	AT1G29500		SAUR-like auxin-responsive protein family	not assigned.unknown		2.25813	1.66472	1.32006	1.9647	1.6545		9.19843	13.98	3.69884	12.5999	18.9586	22.8567	35.4452	27.2708	20.9252	14.3573	12.3499	8.99961	7.07128	5.51281	2.39683
Sobic.002G285450	AT1G29500		SAUR-like auxin-responsive protein family	not assigned.unknown		13.1345	2.271	0.847816	0.0376	0.0985		22.0909	54.6582	25.4641	27.416	24.7436	36.212	75.6981	40.9772	30.0135	19.4568	11.1351	14.4766	6.3087	5.57491	1.93422
Sobic.002G286100	AT4G35730		Regulator of Vps4 activity in the MVB pathway protein	not assigned.unknown		2.74595	2.30296	1.96145	1.3111	1.436		83.3879	35.4617	16.5987	11.8784	10.0966	10.5371	11.5716	13.8101	14.9853	18.28	24.0826	26.9429	35.7561	31.6023	35.2541
Sobic.002G293800				not assigned.unknown		0.544598	0.477522	0.447471	0.2902	0.2838		39.0565	12.83	3.44062	1.24939	1.38586	1.89577	1.82265	3.05046	3.28082	2.66272	4.72911	4.68212	9.27619	8.43609	12.6685
Sobic.002G295000	AT5G57520	ATZFP2.ZFP2	zinc finger protein 2	not assigned.unknown		0.115201	0.037473	0.0930283	0.0563	0.1513		0.377461	1.37494	1.93637	1.94545	2.79553	2.49433	3.63359	5.20348	5.5084	3.89862	4.53005	3.74524	8.22744	9.91497	6.21596
Sobic.002G296000	AT2G07170		ARM repeat superfamily protein	not assigned.unknown		1.4901	1.16423	1.32942	1.4282	1.7858		75.7742	29.691	16.1369	14.8689	12.2145	13.648	13.2097	21.4309	20.9061	17.3699	30.7594	31.7592	37.7339	31.6778	45.1624
Sobic.002G297500	AT5G52800		DNA primases	not assigned.unknown		0.626857	0.703369	0.605042	1.1139	2.1726		20.3915	12.5427	7.95287	8.43988	8.47425	9.23763	8.35803	12.2269	13.0574	9.25766	13.3568	12.7078	14.3467	14.3856	19.8912
Sobic.002G299500	AT5G17910			not assigned.unknown		0.526015	0.590163	0.655903	1.593	1.1368		14.4057	10.3936	8.19129	5.8262	7.65451	3.32067	6.44333	5.96701	6.30847	4.7577	9.19033	11.5556	12.1042	10.6132	8.79689
Sobic.002G299800	AT5G42330			not assigned.unknown		0	0.0308853	0.0233713	0.0158	0.012		4.86274	1.46603	0.649756	0.0865633	0.045447	0.347741	0.255233	0.328069	0.35669	0.237002	0.359351	0.524688	0.84464	1.3321	1.71104
Sobic.002G322700	AT4G14100		transferases. transferring glycosyl groups	not assigned.unknown		1.27048	1.64647	1.44484	1.0832	0.6817		10.1939	10.0807	4.72606	3.06957	6.62997	4.56973	9.53728	4.79536	4.07144	5.07421	4.32263	5.08901	6.34525	7.63058	6.21321
Sobic.002G332300	AT3G09280			not assigned.unknown		0.749409	1.17242	0.617826	0.0627	0.8284		2.09595	7.56473	5.44101	4.11638	5.28367	4.76199	4.77302	3.98695	4.12517	2.53239	1.55947	1.20806	2.00427	1.63362	1.03803
Sobic.002G333700	AT2G14095			not assigned.unknown		18.6581	5.75635	5.25098	23.9313	30.8224		142.033	110.449	63.7344	65.4481	75.7424	56.855	75.7965	84.734	80.4394	55.1391	68.1961	57.627	72.3464	88.1799	110.088
Sobic.002G337600	AT4G28100			not assigned.unknown		2.7859	0.804282	0.30065	0.0612	0.6049		30.9997	32.2599	14.5746	10.3081	13.5297	16.3967	15.2863	15.7194	18.7688	31.2082	13.0074	16.4121	26.4078	32.6061	26.9952
Sobic.002G339900	AT1G61260		Protein of unknown function (DUF761)	not assigned.unknown		1.25947	0.344962	0.351007	0.0488	0.4662		7.29747	5.92618	4.10706	2.25203	1.42714	2.08058	1.0758	1.04946	1.27449	1.62179	0.637955	1.47375	3.43212	3.78182	3.56688
Sobic.002G341300	AT1G11120			not assigned.unknown		4.61786	2.551	1.77047	1.6426	2.8537		16.6594	11.3051	17.8893	17.9733	10.4215	15.4514	8.041	8.11993	10.5782	20.7776	13.2358	15.3371	24.8209	21.6142	12.9011
Sobic.002G341700	AT2G20870		cell wall protein precursor. putative	not assigned.unknown		0.069948	0.16114	0.036197	0.0165	0.1173		4.38114	23.8767	38.2377	45.3362	39.9072	24.2448	21.6327	16.6431	10.8758	4.40509	3.6746	2.38295	4.82219	6.05523	4.56354
Sobic.002G347800				not assigned.unknown		0	0	0	0.0358	0		0.250655	5.59147	12.1041	4.49722	3.26391	4.42604	0.316283	1.53976	1.22864	5.38842	0.693266	4.08205	0.856063	2.42332	1.74284
Sobic.002G360500	AT3G19540		Protein of unknown function (DUF620)	not assigned.unknown		3.59015	1.67578	1.03384	0.4099	1.3184		32.2112	20.3925	14.4162	9.2934	6.92828	8.97	6.14488	7.75513	8.92249	10.5336	6.04284	9.01408	10.4756	9.82981	11.8728
Sobic.002G360600				not assigned.unknown		4.42922	1.5576	0.164167	0.0289	0.1745		18.5003	8.08004	14.0118	10.6737	7.7594	16.3952	4.04884	7.85523	8.57424	21.1175	13.4962	18.5403	28.1451	36.6176	28.723
Sobic.002G360900	AT5G59845		Gibberellin-regulated family protein	not assigned.unknown		0	0	0	0	0		64.6979	46.9205	48.4302	20.4004	12.2817	15.1106	7.99552	10.6598	8.92997	14.6537	8.65412	9.83285	12.9727	11.0221	6.54684
Sobic.002G363300				not assigned.unknown		0.096511	0	0	0	0.1362		16.0883	15.0329	8.56631	7.62858	5.80881	5.08662	3.91679	5.14508	5.32663	7.05586	4.36381	7.15155	9.58941	13.6031	8.42751
Sobic.002G373700	AT1G72490			not assigned.unknown		0	0	0	0	0.0243		0	0.242387	0.885543	0.9358	1.78473	2.33336	3.44616	5.74777	5.1415	4.18746	9.13313	8.84523	15.1323	15.0022	11.3428
Sobic.002G377000	AT2G43290	MSS3	Calcium-binding EF-hand family protein	not assigned.unknown		1.5318	1.00439	0.814307	0.4385	0.1993		2.15101	3.27128	1.97575	1.78056	3.15774	3.45958	3.46068	2.86558	3.42839	3.4864	2.85106	4.72341	5.3797	8.9931	4.52225
Sobic.002G403966				not assigned.unknown		1.98705	1.26899	1.51133	1.3132	0.1324		21.2082	21.705	18.57	32.2785	0.648291	27.5953	2.6284	24.9451	29.9331	94.8328	22.0504	1.85331	33.4756	13.8798	46.0653
Sobic.002G410600				not assigned.unknown		0	0	0	0	0		0	0.180004	1.17451	1.71857	2.14975	3.45442	2.68456	5.5766	5.07501	9.79555	10.2008	15.8054	19.8422	18.219	5.59428
Sobic.002G415000	AT3G16660		Pollen Ole e 1 allergen and extensin family protein	not assigned.unknown		8.48843	6.0465	6.27126	4.6557	7.274		23.1654	86.8119	44.818	30.8206	56.6091	26.74	45.4572	29.7252	31.2228	28.0236	11.6638	17.0586	33.0057	50.1047	44.2018
Sobic.002G416400	AT2G40435			not assigned.unknown		0	0	0	0	0		5.80427	8.79538	9.17844	2.23328	4.68697	0.491898	1.61358	2.5494	1.83108	1.99574	2.0059	1.28687	2.18008	1.544	1.31684
Sobic.002G417101				not assigned.unknown		0	0	0	0	0		3.93382	4.36596	4.1764	8.28181	0.137151	6.80979	0.776988	5.3368	5.61303	11.4897	6.19425	0.304905	2.90532	1.0997	6.10676
Sobic.003G000100	AT1G11925		Stigma-specific Stig1 family protein	not assigned.unknown		0.033453	0	0	0.0326	3.5379		1.33725	1.50596	2.31941	0.809943	0.153077	0.208806	0.555823	0.482809	0.540931	0.577302	0.235642	0.12997	5.32949	25.5504	102.129
Sobic.003G006100	AT3G50950	ZAR1	HOPZ-ACTIVATED RESISTANCE 1	not assigned.unknown		0	0	0	0	0.0081		4.66135	6.19144	2.91819	0.569692	0.635734	0.13624	0.128157	0.105128	0.048694	0.028536	0	0	0.0130557	0.0126377	0.0091685
Sobic.003G011200	AT1G64080			not assigned.unknown		0.682546	0.429219	0.153127	0	0.0755		2.861	2.26213	4.85978	3.48935	3.08593	4.66505	2.82706	3.02583	3.04311	5.25161	3.93193	6.27809	6.18043	5.26742	4.65068
Sobic.003G013800	AT5G52950			not assigned.unknown		0.241252	0.272612	0.336033	0.0974	0.3992		6.95851	3.70508	0.891437	0.767616	1.50404	0.992379	2.08008	1.94388	1.98406	1.31342	1.39006	1.04861	1.81542	1.75446	4.32995
Sobic.003G016100				not assigned.unknown		0.143335	0.0636603	0.0350947	0	0.0611		0.538638	0.852003	0.560576	1.17214	1.77399	1.86117	3.99686	2.212	2.97172	0.576657	0.969878	2.24523	2.85737	4.40642	3.51114
Sobic.003G022500				not assigned.unknown		0.0195225	0.057966	0	0.0191	0.0852		12.6588	14.8086	9.88277	8.63797	6.44888	4.60159	3.51729	3.28033	2.69005	2.66433	1.82524	1.51148	1.58423	1.23841	1.05947
Sobic.003G026000				not assigned.unknown		0.01757	0.022707	0.045312	0	0.4294		0.014954	0.232017	0.845991	0.797855	0.716568	1.77511	1.19888	0.83081	1.14929	1.20254	1.65413	3.70513	3.77241	5.16224	6.78284
Sobic.003G027100	AT2G42840	PDF1	protodermal factor 1	not assigned.unknown		0.022024	0	0	0	0		7.84603	8.71554	6.97714	1.33567	2.03127	0.392861	0.076024	0.203996	0.0861627	0	0	0.0792235	0.165547	0.138545	0.0697735
Sobic.003G040500	AT5G43250	NF-YC13	nuclear factor Y. subunit C13	not assigned.unknown		0.153312	0.0748413	0.284932	0.3899	0.2838		4.5501	2.21879	0.754615	0.624614	0.625288	0.706933	1.06174	1.34036	1.46358	1.78997	0.957168	0.94457	2.28205	3.92842	4.55521
Sobic.003G042000				not assigned.unknown		0	0.0298687	0.02931	0	0		2.57917	1.97591	2.10379	0.441792	0.488695	0.508845	0.488022	0.646652	0.405771	0.954704	2.41197	1.47707	0.617673	0.293288	0.584252
Sobic.003G047200	AT3G15550			not assigned.unknown		0.0096185	0.0385617	0.0622283	0.12	0.346		72.2381	24.3456	4.96935	2.43989	2.4826	2.73807	3.23322	5.36587	5.4593	5.51687	8.84957	7.37604	14.722	13.2647	21.875
Sobic.003G055400				not assigned.unknown		0	0	0.014904	0	0		4.65311	1.98522	0.570111	0.0962797	0.089821	0.536129	0.412583	0.399893	0.485197	0.694492	0.338504	0.286052	1.26752	1.79336	2.03167
Sobic.003G055600	AT2G40550	ETG1	E2F target gene 1	not assigned.unknown		3.19285	2.54622	6.52653	5.6674	4.807		87.5133	37.4382	13.4913	10.7347	20.2691	18.8806	27.6442	24.5667	22.2903	18.0757	22.9281	22.6286	47.4322	54.0507	70.5752
Sobic.003G055800	AT5G01790			not assigned.unknown		0.124491	0.0285827	0	0	0.028		3.48021	3.88115	2.02943	1.73932	2.2779	1.53499	1.06324	1.03874	1.26846	1.15986	0.734388	1.1012	1.74274	2.16632	1.3234
Sobic.003G057500				not assigned.unknown		0.512791	0.737753	0.495239	0.2983	0.3685		2.32017	2.21055	0.865417	0.981724	3.7318	2.44527	3.67315	3.94274	3.69345	4.37915	4.69764	2.44809	4.70118	4.78953	3.70148
Sobic.003G062200	AT4G18690			not assigned.unknown		0.073697	0.155682	0.147692	0.257	1.5711		0.577892	6.2321	2.13474	2.66787	6.8783	5.25335	10.5518	8.13208	7.69077	10.1146	3.91138	3.53952	7.0112	8.30639	4.42763
Sobic.003G065001				not assigned.unknown		0.634895	0.602325	0.885167	0.8965	1.1348		51.2917	35.773	3.5311	1.76824	3.34658	4.71882	4.70637	7.59993	8.93272	9.60757	4.53664	4.53691	19.5322	33.2484	22.238
Sobic.003G065700	AT3G09110		Protein of unknown function (DUF674)	not assigned.unknown		0.571519	0.544113	0.562303	0.1237	0.2178		10.7089	2.82738	3.27228	4.10114	3.05019	4.50413	4.34121	4.9707	5.2078	6.07138	9.75873	14.3617	13.0437	15.4077	12.7625
Sobic.003G074300				not assigned.unknown		0.358169	0.237198	0.247248	0.1296	0.3183		3.12781	6.78443	1.98971	0.704518	1.77286	0.775126	0.882497	0.822776	0.88803	0.474006	1.67711	0.37703	0.493938	0.448331	0.881665
Sobic.003G081800				not assigned.unknown		0.626417	0.396886	0.446981	0.8694	1.4577		0.801618	1.62505	1.79503	1.88662	1.6715	2.90069	2.39913	3.03412	3.60246	5.50475	3.57758	4.67513	6.75834	10.1508	9.11772
Sobic.003G083600	AT1G68390		Core-2/I-branching beta-1.6-N-acetylglucosaminyltransferase family protein	not assigned.unknown		0.0187205	0	0.0262277	0.0176	0.1836		0.095702	0.395146	0.180069	0.254118	0.0927973	0.377049	0.0449653	0.492641	0.42626	0.323862	0.415318	0.649816	1.10561	2.6645	6.77815
Sobic.003G083700	AT1G10280		Core-2/I-branching beta-1.6-N-acetylglucosaminyltransferase family protein	not assigned.unknown		0	0	0	0	0.7724		0	0.00655867	0.239685	0.044728	0.166014	0.329199	0.552916	0.804536	0.905897	0.436693	0.953968	1.23042	1.87602	4.57491	11.5118
Sobic.003G083800	AT1G68380		Core-2/I-branching beta-1.6-N-acetylglucosaminyltransferase family protein	not assigned.unknown		0	0	0.0262123	0	0.6764		0	0.015722	0.0537	0.029992	0	0	0	0.055758	0.210474	0.0385953	0	0.0768375	0.784265	2.65016	9.91322
Sobic.003G084100	AT5G38700			not assigned.unknown		0	0.047262	0.076286	0	0.148		71.1641	26.5838	3.89672	1.66192	1.4584	2.57563	2.47266	4.86592	4.37634	3.4546	4.50307	4.72292	9.48984	14.8676	14.998
Sobic.003G084200	AT1G67040			not assigned.unknown		8.15944	11.4038	7.25867	2.2468	9.6462		48.8827	47.6069	53.4317	65.6344	58.7505	55.7439	46.3234	53.65	54.6736	58.9593	72.7832	70.9205	67.8567	55.2874	61.2248
Sobic.003G084400	AT1G68360		C2H2 and C2HC zinc fingers superfamily protein	not assigned.unknown		1.50754	3.16194	1.67331	2.8807	4.5591		1.94827	6.09482	10.8068	23.2156	26.7137	22.7573	18.66	23.6348	24.4736	35.5955	31.6292	29.3531	46.4509	44.4508	26.8932
Sobic.003G085200				not assigned.unknown		0.093807	0	0	0.0236	0.0869		1.95549	1.65763	1.31498	0.958698	1.11302	0.946499	0.776249	0.748211	1.04268	1.26034	0.798829	1.80333	2.65805	7.08692	7.4351
Sobic.003G085800				not assigned.unknown		0.409971	1.11118	1.2823	1.6466	11.8502		6.03314	13.913	9.74054	6.85155	8.97029	14.6318	12.0322	9.88946	13.0709	8.99805	4.11073	2.35016	5.42509	11.6721	10.0346
Sobic.003G086500				not assigned.unknown		0.128652	0.0890703	0.0168427	0.0396	0.3231		0.500665	0.395848	0.301029	0.706691	0.760061	2.25348	1.72835	2.90251	3.5767	4.10504	2.52407	2.75579	4.65283	9.18628	9.05667
Sobic.003G087700	AT2G41640		Glycosyltransferase family 61 protein	not assigned.unknown		0	0	0	0	0.3241		1.25663	3.37787	2.75816	1.87728	3.07777	2.017	2.03407	2.63869	3.71127	3.45941	4.54374	5.77301	7.15122	8.00581	8.33864
Sobic.003G088400				not assigned.unknown		40.5702	7.06086	2.36148	0.9872	128.521		44.9357	544.02	327.718	594.71	1866.57	891.692	1928.55	2164.75	1097.53	800.556	1998.67	608.466	864.358	1138.99	520.471
Sobic.003G091850				not assigned.unknown		0	0	0	0.5947	0.3601		10.9438	11.7773	3.28732	4.89535	2.54988	4.96558	3.36066	5.09153	4.41626	4.64548	0.920703	0.313183	2.03083	3.69967	5.20842
Sobic.003G094700	AT3G18180		Glycosyltransferase family 61 protein	not assigned.unknown		0	0	0	0	0.6		0.00960067	0.246861	0.242951	0.196156	0.17969	0.79308	0.693331	1.5587	1.53416	1.64881	1.88996	1.95067	2.74567	6.19496	10.2639
Sobic.003G099900				not assigned.unknown		0	0	0	0	0		0.825913	0.687653	1.97074	3.38734	0	1.37095	0.138636	2.7257	2.54472	3.7777	4.01557	0.178249	3.85674	1.2189	7.25708
Sobic.003G102000	AT1G70340		Plant protein of unknown function (DUF936)	not assigned.unknown		0.0773685	0.37751	0.228622	0.0124	0.083		15.8813	6.7408	2.41809	0.977838	0.977423	0.98311	0.836333	1.25518	1.36963	1.16206	1.8516	2.22887	2.87191	2.94067	3.61041
Sobic.003G104200	AT2G46630			not assigned.unknown		0.445264	0.263882	0.366273	0.8966	0.5595		9.94609	13.6164	8.03853	3.76582	3.18869	1.27457	1.43699	1.47573	1.16638	1.0176	0.474222	0.937283	0.788731	0.332761	0.475547
Sobic.003G108300	AT3G23740			not assigned.unknown		0.147511	0.242796	0.592926	0.3122	0.6974		14.664	5.93566	3.14102	2.19046	2.82857	2.78623	3.58796	4.11366	3.69052	3.69402	4.19036	3.74998	6.64483	6.05449	11.2356
Sobic.003G113500				not assigned.unknown		0.284685	0.164836	0.151259	0.0299	0.0428		119.229	82.3343	28.3105	2.98971	3.99966	2.79822	0.25605	0.576275	0.642851	1.47963	1.11665	0.55248	2.81535	2.09525	1.67072
Sobic.003G115200	AT5G49320		Protein of unknown function (DUF1218)	not assigned.unknown		0.404048	0.28017	0.334902	0.0459	0.0988		5.8525	7.84083	5.95188	3.09179	2.69272	1.5528	1.75657	1.90029	1.73279	1.55559	1.63758	1.4532	1.04833	0.596458	0.52237
Sobic.003G121500				not assigned.unknown		2.25028	0.775595	0.403267	0.0319	0.4225		7.14939	6.1072	6.82097	3.30913	2.34608	4.71344	3.11658	4.35631	4.78211	6.84044	5.15678	6.91283	10.5631	15.1853	17.0941
Sobic.003G123300	AT2G01150	RHA2B	RING-H2 finger protein 2B	not assigned.unknown		5.03944	3.17359	3.56663	3.4858	6.2566		21.1738	76.7737	48.7294	56.6529	58.4688	52.6731	50.8814	42.03	50.2306	64.9956	13.0323	45.0813	54.7622	50.7275	41.5415
Sobic.003G134400	AT3G12320			not assigned.unknown		3.10842	4.93392	7.22975	18.844	19.6064		118.886	170.014	102.211	107.407	134.068	136.514	122.362	130.602	128.998	194.985	92.8927	146.183	137.903	127.707	84.0438
Sobic.003G137700	AT1G48330			not assigned.unknown		0	0	0	0	0.0221		1.26706	7.97253	0.169097	0.363227	2.74498	0.606195	4.47705	0.0911097	0.01268	0	0.0975653	0.11478	0.112383	0.0914973	0.0787685
Sobic.003G145200	AT3G26400	EIF4B1	eukaryotic translation initiation factor 4B1	not assigned.unknown		0.0206665	0.0446627	0.0264727	0.0194	0.0156		3.61097	1.72186	0.441786	0.220165	0.233897	0.268247	0.197783	0.483671	0.44242	0.575712	0.694193	0.334784	0.889719	0.822831	1.13173
Sobic.003G146300	AT2G47485			not assigned.unknown		1.23287	0.918273	0.587032	0.5996	0.6808		3.44641	6.66389	6.90668	4.66994	7.98914	3.93952	3.62251	6.0619	3.6957	1.60877	5.57868	2.588	1.72641	2.50957	1.32769
Sobic.003G146400				not assigned.unknown		6.33025	9.88591	5.63786	2.6822	6.719		22.9748	85.8844	62.6863	24.8674	56.3333	28.882	36.8443	54.6931	40.594	12.4837	75.6894	9.76055	10.8413	16.9354	8.80699
Sobic.003G156700	AT2G25920			not assigned.unknown		1.90636	2.16507	1.94516	0.2287	1.0887		9.29499	8.39408	7.69543	7.9995	6.39889	9.0026	6.28645	7.15428	8.63022	12.8428	10.8108	21.2639	16.2768	19.5801	15.7029
Sobic.003G161950				not assigned.unknown		0	0	0	0	0		1.09092	2.65341	3.24486	1.17995	1.26584	0.351301	0.43943	0.379817	0.086377	0	0	0.173565	0.0637313	0	0
Sobic.003G170100				not assigned.unknown		0.461596	0.57447	0.505713	0.56	0.3155		25.7857	19.6388	24.3025	25.4629	22.9464	36.3029	26.2297	33.8288	36.3671	29.8382	34.1512	30.134	22.7249	19.8103	25.083
Sobic.003G175201				not assigned.unknown		0	0	0	0	0		12.0455	18.7129	18.2749	12.842	9.02521	10.2861	9.52734	10.0715	10.0492	7.01013	9.16678	9.11925	9.41677	9.69493	10.8262
Sobic.003G176350	AT1G13245	DVL4.RTFL17	ROTUNDIFOLIA like 17	not assigned.unknown		0.081417	0	0	0.0769	0.0969		3.45809	1.02829	0.17245	0	0	0	0	0	0	0	0	0	0.195691	0.33089	0.794627
Sobic.003G186066	AT3G49290	ABIL2	ABL interactor-like protein 2	not assigned.unknown		1.26615	1.02457	0.670252	0.1234	1.2635		62.4186	47.0029	46.5758	38.039	23.1526	54.3392	24.6927	39.0286	47.5247	76.6472	62.8851	87.6734	96.4467	78.0259	60.8255
Sobic.003G186132	AT3G49290	ABIL2	ABL interactor-like protein 2	not assigned.unknown		1.69701	0.695356	0.30532	0.2101	1.0263		75.1722	58.5668	61.4724	46.9135	30.808	48.3671	26.5676	48.748	52.7759	53.9174	73.3783	107.093	112.375	83.9118	64.3387
Sobic.003G188600	AT3G21295		Tudor/PWWP/MBT superfamily protein	not assigned.unknown		8.6009	6.05908	5.6461	7.1309	11.3426		51.1073	48.5368	51.7061	47.9476	46.6388	57.8025	55.9655	55.465	49.7264	46.8257	41.8822	41.102	37.7077	33.4524	37.1658
Sobic.003G198016	AT3G06910	ULP1A	UB-like protease 1A	not assigned.unknown		0	0	0	0	0		11.458	8.62189	21.7794	12.6833	27.1296	14.9448	22.0867	17.6175	16.1313	10.7793	23.6052	16.5001	7.39193	4.56606	4.38636
Sobic.003G198048	AT3G06910	ULP1A	UB-like protease 1A	not assigned.unknown		0	0	0	0	0		13.541	10.3144	25.0293	14.914	32.3947	19.9243	26.8542	19.9082	19.4558	12.2416	28.8797	19.4051	7.886	4.84108	4.8243
Sobic.003G198080	AT3G06910	ULP1A	UB-like protease 1A	not assigned.unknown		0	0	0	0	0		10.9991	7.89663	18.1597	10.5292	24.8604	15.1937	19.6225	15.9599	14.916	9.53439	22.2707	14.7332	7.0567	4.47438	4.20328
Sobic.003G201200	AT5G04890	RTM2	HSP20-like chaperones superfamily protein	not assigned.unknown		0	0	0	0	0		2.36118	5.49287	2.51635	0.702564	0.53216	0.415016	0.239953	0.383494	0.447758	0.15109	0.242669	0	0	0.290235	0.0759255
Sobic.003G201300	AT1G54400		HSP20-like chaperones superfamily protein	not assigned.unknown		0	0	0	0	0		2.00018	3.82625	2.01463	0.814048	0.734641	0.0810783	0.0982647	0.32545	0.194084	0	0.141733	0.0785155	0.110061	0.14207	0
Sobic.003G201400	AT5G20970		HSP20-like chaperones superfamily protein	not assigned.unknown		0.040508	0.0154413	0.000864	0.0329	0		1.7525	3.62573	2.43898	0.798972	0.791071	0.152753	0.31578	0.447256	0.366153	0.287707	0.161811	0.125405	0.146201	0.113553	0.104468
Sobic.003G203833	AT3G19184		AP2/B3-like transcriptional factor family protein	not assigned.unknown		0	0	0	0	0		23.7385	15.6595	5.45646	5.02188	9.73848	8.16304	9.3764	9.7193	8.42126	7.59458	16.8681	6.80498	10.7573	7.76174	11.2237
Sobic.003G217632	AT5G25460		Protein of unknown function. DUF642	not assigned.unknown		45.2404	2.19104	0.220581	0.0905	0.9562		48.1714	69.2101	60.5077	58.7675	93.408	131.344	231.461	139.064	133.886	142.364	84.594	76.2484	108.809	120.422	151.826
Sobic.003G235601				not assigned.unknown		0.0432775	0.451816	0.228389	0.1142	0.1816		3.32552	6.19544	3.27307	1.47249	3.01474	1.50581	1.00671	2.9651	1.5938	1.7194	8.25009	1.46027	2.23069	3.89364	3.16519
Sobic.003G239700	AT1G29050	TBL38	TRICHOME BIREFRINGENCE-LIKE 38	not assigned.unknown		4.92653	0.573799	0.283896	0	0.2049		12.8993	23.9425	14.7747	6.12727	8.30331	8.79567	16.5343	12.2279	11.5788	5.9233	5.01749	3.51297	8.806	10.4274	12.4444
Sobic.003G239750				not assigned.unknown		0.324729	0.139808	0.184902	0	0.1175		2.88435	4.67744	2.08633	1.73259	4.117	3.75722	9.65202	7.041	6.58231	1.93664	3.12322	1.07345	2.06961	1.56197	3.59071
Sobic.003G240000	AT4G24130		Protein of unknown function. DUF538	not assigned.unknown		0.810991	0.767205	0.693183	0.2398	0.1714		1.60862	2.56814	2.34259	1.89487	1.58115	2.90597	2.58701	3.95271	4.91824	5.05993	3.148	3.20462	4.33253	5.83149	6.12856
Sobic.003G259500				not assigned.unknown		0	0	0	0	0.0802		1.26395	1.04265	2.2478	1.17245	0.882619	2.54015	1.55139	3.92287	3.49207	3.56019	5.21376	5.44241	6.46486	10.1282	15.1245
Sobic.003G272900	AT5G56540	AGP14.ATAGP14	arabinogalactan protein 14	not assigned.unknown		0.215946	0.218153	0.1412	0.2176	0.6849		4.78586	5.7135	1.64678	1.10424	0.630595	0.545757	0.668898	0.245376	0.198084	0.125731	0.183001	0.114216	0.0438743	0.0837577	0.0488175
Sobic.003G278400	AT5G11460		Protein of unknown function (DUF581)	not assigned.unknown		0.66202	1.44659	1.47138	0.1726	0.4011		11.293	3.56926	1.31996	0.877478	0.549319	1.84927	0.704419	1.25211	1.27417	1.89037	1.94866	3.85926	3.46092	4.68063	5.18139
Sobic.003G283600				not assigned.unknown		2.71868	2.29548	1.81763	1.2061	1.46		31.769	22.7634	24.5931	17.8984	12.0216	9.8001	9.45957	10.4409	10.3391	6.53823	10.7157	13.1269	12.3085	10.5263	11.8314
Sobic.003G289000	AT4G13870	ATWEX.ATWRNEXO.WEX.WRNEXO	Werner syndrome-like exonuclease	not assigned.unknown		1.75936	0.423947	0.29015	0.0382	0.0466		4.65769	6.63808	2.06523	1.65789	5.39987	2.7032	3.82549	3.24427	3.22195	1.91662	1.63852	1.59899	2.36473	5.12537	3.47871
Sobic.003G290600	AT4G29310		Protein of unknown function (DUF1005)	not assigned.unknown		1.67399	0.345043	0.0404183	0	0.0392		0.997466	6.7141	4.04014	2.26555	1.64697	0.930729	0.642993	0.301643	0.320921	0.462485	0.082989	0.376715	0.175987	0.319044	0.13512
Sobic.003G292800	AT1G79760	DTA4	downstream target of AGL15-4	not assigned.unknown		0.0275205	0	0.0118657	0	0		3.91241	4.77617	2.42788	1.31115	1.69703	1.12195	1.49623	0.577809	0.546838	0.754612	0.486732	0.672169	0.575955	0.360215	0.140504
Sobic.003G296100	AT2G30400	ATOFP2.OFP2	ovate family protein 2	not assigned.unknown		1.47103	0.949883	0.320459	0.0518	1.8179		9.6846	13.7339	14.0156	11.5628	4.76061	3.78096	2.65884	4.57287	3.16093	5.49904	3.16378	7.73405	7.98248	9.36125	6.67092
Sobic.003G297200	AT5G50890		alpha/beta-Hydrolases superfamily protein	not assigned.unknown		0.804562	1.32144	0.822819	0.4141	1.7544		31.9653	17.174	17.5552	14.2063	10.527	10.1961	7.69504	8.05911	8.94689	9.12136	10.0769	14.5933	17.2295	14.6171	15.5207
Sobic.003G298700				not assigned.unknown		97.4388	13.7758	1.35671	0.5623	2.8392		656.712	770.656	601.935	416.356	401.64	595.741	426.32	479.131	516.964	671.443	380.877	452.728	501.731	597.92	390.487
Sobic.003G300200				not assigned.unknown		0.029464	0.00962567	0.043256	0.0296	0.0323		7.06166	14.2899	1.93409	0.834145	2.4577	0.617875	3.30045	0.198662	0.216221	0.257834	0.0836293	0.106064	0.0925547	0.227531	0.0955695
Sobic.003G300400	AT1G29980		Protein of unknown function. DUF642	not assigned.unknown		94.7859	69.7368	62.8203	81.4676	62.7221		997.113	883.996	876.654	596.343	503.748	440.659	372.528	406.818	374.553	518.874	510.365	649.662	614.41	523.258	409.83
Sobic.003G300701				not assigned.unknown		0.093173	0.0966403	0.270923	0.241	0.0745		181.693	86.9203	19.8697	6.6137	7.04668	11.1197	7.84977	17.3637	17.943	22.4465	18.9911	21.7547	52.9002	78.1839	68.5935
Sobic.003G301950				not assigned.unknown		1.89207	0.930703	0.5217	0.5462	1.1737		4.31068	11.7619	23.7757	26.0832	22.5026	15.7516	12.718	11.3751	9.1181	10.9359	12.1353	13.8081	11.1094	7.96386	5.31302
Sobic.003G302000	AT1G29195			not assigned.unknown		4.65706	2.49564	1.94485	1.6562	3.3555		5.80059	20.6381	25.1448	17.8801	26.3983	20.1488	17.4838	14.9457	18.2348	17.9652	13.1995	12.4717	19.4246	21.9787	14.1825
Sobic.003G302400	AT1G78810			not assigned.unknown		0.559668	0.300021	0.231007	0.0283	0.3282		4.52373	2.85391	1.47838	0.71795	0.865037	1.02206	0.957705	1.01862	1.18674	1.24825	0.792686	1.19692	1.86413	3.30117	2.82187
Sobic.003G307200				not assigned.unknown		4.01883	1.76688	1.45143	1.4834	1.2292		38.3036	17.6269	8.88168	7.15959	7.80855	7.82476	8.89455	9.55217	8.94369	10.1665	9.14234	10.1038	10.9125	11.0347	13.3297
Sobic.003G316601	AT1G11125			not assigned.unknown		0.476287	0.147712	0	0	0		8.49587	8.23408	1.39734	0.358026	1.19123	1.49721	1.32337	2.21353	2.86405	3.23534	1.58549	2.11515	3.41382	6.49748	6.75353
Sobic.003G318350				not assigned.unknown		0	0	0	0	0		12.1665	4.53371	0.846309	0.122824	0.110537	0.124906	0.0731637	0.261948	0.190043	0	0.0998377	0.473664	1.55288	3.58945	5.02232
Sobic.003G318400				not assigned.unknown		0	0	0	0	0		3.74298	1.26325	0.172074	0	0.073422	0.039126	0	0.0789213	0.098321	0	0.099717	0.0668435	0.42565	0.997162	1.62028
Sobic.003G318500				not assigned.unknown		0	0	0.0118757	0	0		8.74265	2.89579	0.959347	0.0829853	0.0936243	0.107665	0	0.176161	0.223003	0	0.114809	0.892386	1.11178	2.41662	3.60491
Sobic.003G324600	AT5G53900		Serine/threonine-protein kinase WNK (With No Lysine)-related	not assigned.unknown		4.50367	5.09168	4.48817	1.2038	3.5942		3.64624	4.01821	6.50874	10.0505	9.90143	15.4575	9.8479	14.7741	16.7746	23.7019	24.84	32.0855	31.0961	38.7459	49.8687
Sobic.003G339600	AT2G30370	CHAL.EPFL6	allergen-related	not assigned.unknown		1.15948	0.316758	0.190703	0.6455	0.4384		7.77429	8.18897	4.76173	4.50405	7.09098	5.24643	8.0227	6.03503	6.89644	6.28948	4.6384	4.78835	5.33819	5.90959	5.48461
Sobic.003G342800	AT5G02620	ANK1.ATANK1	ankyrin-like1	not assigned.unknown		2.54952	0.993221	0.748179	0.752	1.8414		8.95483	12.6624	12.2103	8.84202	8.23907	7.66377	5.83792	7.84444	7.16083	9.60494	6.81383	7.21052	7.78137	8.51332	8.71276
Sobic.003G348300	AT2G39370			not assigned.unknown		0.282365	0.367065	0.478072	0.0797	1.9569		3.16827	4.50841	4.40316	5.61168	5.65134	7.29625	8.4885	13.8238	10.534	5.2588	12.6529	9.64868	9.58324	13.5604	12.2755
Sobic.003G349400				not assigned.unknown		0.0608575	0.0793413	0.0631057	0	0.0538		1.63394	1.10686	0.380195	0.180117	0	0.297216	0.101088	0.158982	0.15929	0.149564	0.258536	0.0601325	0.700949	0.701243	2.81841
Sobic.003G351600				not assigned.unknown		0.0291565	0.0341943	0.0129733	0	0.2181		0.463896	1.00824	0.715352	1.08735	0.881982	1.68718	1.23457	1.5731	1.15949	2.05814	1.99715	2.22656	3.67092	4.06432	2.61834
Sobic.003G353300	AT2G39705	DVL11.RTFL8	ROTUNDIFOLIA like 8	not assigned.unknown		2.42893	4.18733	5.18436	0.0223	0.5655		8.9551	5.73247	1.70024	1.93603	4.14012	3.8931	6.3655	6.46567	7.7559	10.6166	5.28819	8.58478	15.7557	30.0572	25.7045
Sobic.003G354800	AT5G44040			not assigned.unknown		0.105044	0.044549	0.085172	0.2612	0.1784		9.99888	1.96961	0.088738	0	0.0561823	0.105387	0.103456	0.349961	0.150539	0.0167667	0.109739	0.115484	0.408337	1.37035	0.359355
Sobic.003G367401				not assigned.unknown		3.31751	12.1379	12.6626	8.3313	7.3036		145.977	109.682	18.1886	8.66125	10.6334	12.7433	11.9617	22.5221	26.3066	15.0848	22.9325	19.6925	64.1559	88.4183	65.9525
Sobic.003G373150				not assigned.unknown		0.010041	0.149476	0.058767	0.024	0.1242		3.10587	4.26523	13.7596	13.9943	2.72192	26.1208	1.12161	1.17886	1.91456	10.9839	1.00803	13.9312	3.39605	1.1487	0.537804
Sobic.003G375700	AT1G09812			not assigned.unknown		1.83224	0.82447	0.36943	0.7165	0.9475		9.42875	9.08156	6.23065	5.16094	7.33756	9.86678	6.46683	8.44849	7.75826	12.8867	9.72096	14.5319	15.7969	16.8733	15.6991
Sobic.003G378500	AT1G09157		Protein of unknown function (DUF679)	not assigned.unknown		0.189193	0.105415	0.148001	0.1191	0.0613		3.84671	4.65171	3.46677	2.29735	1.38759	1.36797	0.447404	1.03208	1.14667	1.08218	0.682972	1.017	0.832497	0.367121	0.453813
Sobic.003G382200	AT3G05390			not assigned.unknown		0.184759	0.0145637	0.0191087	0.0084	0.3286		0.676038	2.0676	1.45016	0.533921	0.877804	0.527271	0.506119	0.535947	0.709681	0.486802	0.287677	0.452362	1.06526	2.38206	4.36999
Sobic.003G382700	AT2G26520			not assigned.unknown		0	0	0	0	0		5.19526	3.37653	2.47576	2.13203	0.866725	0.934137	1.15988	0.985687	0.756558	1.67358	1.78138	2.47395	2.97034	4.10628	4.63417
Sobic.003G385700				not assigned.unknown		0.065595	0.040904	0.00625267	0	1.2227		0.828633	1.89445	0.603987	3.11379	8.39365	3.49431	11.3483	20.5672	16.8827	3.76072	40.6211	6.08395	13.572	13.6353	23.8393
Sobic.003G385800				not assigned.unknown		0.343882	0	0.020279	0	2.2406		1.01385	1.97662	1.01292	1.72156	10.8841	5.11182	12.3249	16.2983	13.462	9.25376	23.361	6.3627	19.6829	32.2959	24.9668
Sobic.003G387700	AT5G36800			not assigned.unknown		0.217675	0.177791	0.272377	0.146	0.2557		92.3222	46.686	9.98928	1.98603	1.33672	5.59636	3.82251	9.5491	11.3484	9.29891	6.91184	9.32423	26.2926	35.2424	43.9853
Sobic.003G390300	AT2G44190	EDE1	Family of unknown function (DUF566)	not assigned.unknown		0	0	0.012621	0	0		5.58246	2.11092	0.656428	0.302848	0.0491483	0.313302	0.310006	0.4118	0.459016	0.463389	0.946951	0.758345	1.02249	1.08297	1.37417
Sobic.003G393600	AT2G24700		Transcriptional factor B3 family protein	not assigned.unknown		0	0	0	0.0176	0.2391		4.04279	10.7715	20.3738	13.3708	11.4935	10.0117	9.09805	11.7761	10.748	13.9617	20.746	24.1338	29.8821	22.0686	17.4651
Sobic.003G399400				not assigned.unknown		0.990807	1.11388	0.306765	0.8212	0.3527		152.174	80.1637	63.296	44.9569	28.3882	42.4366	21.5074	28.6631	29.7977	61.7212	32.1102	56.5764	67.3945	61.291	41.6667
Sobic.003G399600	AT5G48490		Bifunctional inhibitor/lipid-transfer protein/seed storage 2S albumin superfamily protein	not assigned.unknown		0	0	0.038836	0.0153	2.4896		22.1879	62.9491	109.915	54.3902	42.4975	46.6911	27.9445	50.5654	62.6002	70.8724	50.3707	106.626	158.764	142.687	131.929
Sobic.003G399700	AT5G48490		Bifunctional inhibitor/lipid-transfer protein/seed storage 2S albumin superfamily protein	not assigned.unknown		0	0.015764	0	0	0.6451		2.92668	15.6271	15.212	5.9882	6.70155	8.94068	5.50146	10.7427	15.0061	15.995	9.0368	16.9788	28.6007	61.6817	55.9334
Sobic.003G401800	AT3G07210			not assigned.unknown		4.03213	1.59979	1.24131	7.0361	7.8532		63.0116	51.8727	43.925	40.548	41.5737	46.8508	51.2568	50.6258	43.2056	37.0674	37.1258	40.06	40.1644	37.4292	33.6445
Sobic.003G401900	AT1G65295			not assigned.unknown		0.818628	0.510962	0.341219	0.6318	0.7405		9.55964	10.9553	5.64828	3.10158	4.51692	2.69321	4.38921	3.74613	2.57261	2.98207	2.72767	1.54248	2.47683	2.3116	3.07234
Sobic.003G402300	AT2G33460	RIC1	ROP-interactive CRIB motif-containing protein 1	not assigned.unknown		10.4617	3.91041	2.09309	1.4963	3.0234		16.7041	30.6606	20.2448	13.1759	14.7392	15.8687	15.0543	15.7894	20.6016	35.56	11.0338	16.2234	24.4887	32.6072	23.0975
Sobic.003G404600	AT1G14590		Nucleotide-diphospho-sugar transferase family protein	not assigned.unknown		0.72995	0.82077	0.552737	0.0242	1.5261		2.15148	4.76117	4.07653	4.36368	6.89568	9.01935	10.8706	13.7508	12.917	8.3713	11.7729	5.70599	5.02041	6.0474	3.31453
Sobic.003G406500	AT4G22190			not assigned.unknown		1.27021	0.31199	0.0929057	0	0.046		13.7429	7.77788	4.25451	2.98874	1.1003	2.53439	1.26685	1.62568	2.35113	1.63406	1.12809	1.53733	2.18948	3.44977	3.72493
Sobic.003G407001	AT3G27027		Protein of unknown function (DUF 3339)	not assigned.unknown		0.262103	1.0822	1.3206	0.1306	0.3875		14.2955	23.5978	11.9747	5.31865	7.24413	5.76928	3.76387	4.0867	3.63028	3.68827	3.95356	3.78552	2.60926	2.35172	1.79797
Sobic.003G409500				not assigned.unknown		17.5679	9.80989	8.12834	8.8208	9.8931		122.749	107.295	73.9775	56.9977	50.5658	46.1028	49.1159	51.6634	48.0823	46.0986	51.815	50.4431	52.8697	52.1492	41.4697
Sobic.003G414400	AT4G15830		ARM repeat superfamily protein	not assigned.unknown		0.0728995	0.104065	0.0766403	0.0192	0.1503		26.0703	7.9305	1.15564	0.369114	0.38246	1.4983	1.08122	2.20002	2.23175	2.10381	2.36591	3.1013	6.72769	9.49543	12.347
Sobic.003G418900				not assigned.unknown		0.151821	0.342463	0.219141	0.2184	0.2576		5.91739	3.75576	4.04329	2.71965	1.20141	1.62139	1.18361	1.64742	1.59905	1.60682	2.37066	2.13985	1.24031	0.536406	2.04683
Sobic.003G419700				not assigned.unknown		3.44686	0.329962	0.085612	0.0126	0.0154		8.38869	9.79334	8.53901	4.71946	2.80895	3.45423	3.04277	3.1162	4.08202	4.87092	2.96463	4.15535	3.87382	4.04677	3.2141
Sobic.003G430800	AT2G41200			not assigned.unknown		0.0573125	0	0	0.0877	0.0624		11.0371	18.6091	6.87237	1.84006	2.05257	0.733864	0.125186	0.435344	0.381727	0.487998	0.543261	0.276871	0.253195	0.21374	0.167641
Sobic.003G438100	AT1G21090		Cupredoxin superfamily protein	not assigned.unknown		0	0	0	0.0357	0.0225		7.87548	4.7489	1.54772	0.562693	0.47232	0.839402	0.895795	0.833921	0.800069	0.817888	0.232775	0.884343	1.50358	1.64419	1.44051
Sobic.003G438500				not assigned.unknown		0.29992	0.0451613	0.135186	0.1708	0.4186		13.6279	13.2543	5.83206	3.69428	1.22664	2.28084	1.61702	1.89626	2.39232	1.97137	1.47458	1.69752	3.01355	6.17516	4.25943
Sobic.003G443800	AT2G39705	DVL11.RTFL8	ROTUNDIFOLIA like 8	not assigned.unknown		0.252869	0.176629	0.0312263	0	0.0173		5.62737	1.71178	0.109773	0.0270317	0.12284	0.097635	0.10834	0.0265553	0.016721	0.0589957	0	0	0.0655853	0.0366577	0.11807
Sobic.004G007850				not assigned.unknown		0.042314	0.207819	0.159565	0.4682	1.0903		7.62167	6.77093	5.41151	4.57114	4.32599	2.05929	4.0195	6.04095	5.24679	1.69445	5.30755	4.92619	1.83055	4.40999	8.42066
Sobic.004G025200	AT4G37445			not assigned.unknown		2.1353	2.98695	2.00266	1.4976	1.2674		34.1948	53.0396	33.5774	19.2981	15.2923	7.38929	7.6697	7.49896	6.305	5.72609	4.81378	4.94666	3.358	3.34697	2.98916
Sobic.004G028900	AT5G62960			not assigned.unknown		10.6678	6.50381	3.00937	1.9671	4.921		69.346	97.9555	79.5868	88.899	116.26	89.3641	82.7041	60.8789	57.1895	77.7959	76.2924	65.4012	74.714	43.9042	55.1658
Sobic.004G030501	AT1G74875			not assigned.unknown		2.35802	3.41189	3.39513	2.2495	3.3494		5.24392	4.90982	4.29307	5.41062	17.8999	12.8983	25.5025	28.7183	26.5153	24.7034	25.3761	9.69287	14.9925	18.6533	20.3938
Sobic.004G038200				not assigned.unknown		3.66752	2.217	1.52828	2.1748	3.0048		17.0538	17.9764	12.8145	11.61	12.137	16.0349	16.3988	18.1217	15.745	15.045	12.7309	12.9041	11.7317	13.0769	11.9347
Sobic.004G044300	AT3G50170		Plant protein of unknown function (DUF247)	not assigned.unknown		0.724064	0.315237	0.218309	0.0645	0.2723		1.31242	4.08689	8.26473	22.1622	25.584	38.9337	29.2261	23.3649	23.2622	18.5721	21.0808	19.1736	17.3114	14.4071	13.9198
Sobic.004G044900	AT5G41220	ATGSTT3.GST10C.GSTT3	glutathione S-transferase THETA 3	not assigned.unknown		0	0	0	0	0		1.92083	1.17968	5.39624	11.1552	0	1.57045	0.283141	1.39796	1.45837	3.93262	2.09317	0	1.24431	0.35842	2.09815
Sobic.004G053900	AT1G06660			not assigned.unknown		0.429117	0.278764	0.39594	0.3983	0.5225		28.1327	9.52086	2.62674	1.67765	1.34319	2.17474	1.92321	3.05681	2.84863	2.12921	3.48655	3.12113	5.85413	6.46096	14.0896
Sobic.004G056600	AT5G41220	ATGSTT3.GST10C.GSTT3	glutathione S-transferase THETA 3	not assigned.unknown		0	0.025184	0	0.0204	0.045		5.18436	1.92262	0.645244	0.285955	0.296909	0.187806	0.280845	0.440608	0.361397	0.269668	0.414026	0.886798	1.20625	0.995982	1.20818
Sobic.004G063900	AT5G57780			not assigned.unknown		0	0	0	0	0.0086		0.948319	1.35554	0.294762	0.127604	0.962181	1.97706	2.83282	3.0397	1.60009	0.546688	1.89261	0.89425	0.892878	0.770414	0.575141
Sobic.004G064800	AT2G24150	HHP3	heptahelical protein 3	not assigned.unknown		1.791	0.610258	0.560587	0.4366	0.5389		8.38719	6.18344	5.02145	2.8545	1.3883	3.89907	1.39909	1.85349	2.41547	3.14946	1.7395	2.93231	3.54278	4.31344	5.23006
Sobic.004G067800	AT2G12646		PLATZ transcription factor family protein	not assigned.unknown		0.282057	0.305948	0.443022	0.5817	1.9371		0.581598	0.738213	0.167215	0.701553	1.71521	2.47993	1.51204	3.56264	3.21575	3.75373	4.69729	4.47044	9.27447	16.5795	39.1319
Sobic.004G071700	AT1G80060		Ubiquitin-like superfamily protein	not assigned.unknown		0.441304	0.163973	0.037837	0.0504	0.1714		9.79993	5.047	2.86475	2.85992	1.89512	1.76395	1.20958	1.83033	1.96239	2.69008	2.34828	3.2969	4.07856	5.19041	5.92638
Sobic.004G074100				not assigned.unknown		0	0	0	0	0.0895		0.0730377	0.00682233	0.128587	0.097074	0.347494	0.912633	0.394648	1.25034	1.33308	1.65123	2.36166	2.77119	3.77494	7.3387	6.61958
Sobic.004G081400	AT5G48310			not assigned.unknown		0.035073	0.052461	0.114243	0.1797	0.2266		24.3373	6.18341	1.41101	0.755957	0.652506	0.832496	0.667814	1.09844	1.22109	0.967234	2.13515	1.80982	3.14746	2.42325	4.83965
Sobic.004G084800				not assigned.unknown		0.04723	0.112546	0.0826087	0.3804	0.3102		0.335075	1.50259	0.406192	0.649046	0.789286	1.02272	1.04006	0.905296	0.744725	1.97646	1.92599	2.33674	5.25812	9.486	5.10393
Sobic.004G087050				not assigned.unknown		0.348716	0.279258	0.294141	0.4252	0.559		5.76208	6.40959	7.28228	9.05471	5.1757	9.3282	4.32093	2.82487	3.29594	3.71844	2.65289	1.64192	1.93247	2.44499	1.64953
Sobic.004G095200	AT4G22970	AESP.ESP.RSW4	homolog of separase	not assigned.unknown		0.337016	0.160025	0.441275	0.4594	0.6075		12.6275	4.86881	3.08879	2.42871	1.53524	2.04465	1.62139	2.37234	2.53242	1.02991	3.84565	2.46974	2.69891	2.12487	4.36469
Sobic.004G115900	AT5G41761			not assigned.unknown		0	0.062467	0.0312957	0.1272	0.5155		0.606369	2.87934	3.47402	1.9415	2.00122	4.75554	2.53003	3.68753	3.76834	4.2438	5.62204	7.61549	12.9896	23.6584	19.1955
Sobic.004G117400	AT3G61640	AGP20.AtAGP20	arabinogalactan protein 20	not assigned.unknown		4.16605	1.67974	1.75442	3.3873	3.6851		110.141	87.6487	43.1821	24.9819	21.3606	33.4095	28.0831	29.3338	29.2093	37.1466	26.2734	37.809	54.1292	86.9511	76.1345
Sobic.004G135500				not assigned.unknown		3.45484	3.05662	2.28159	2.1234	2.9858		16.5055	10.2008	11.9424	9.24006	8.73844	18.5682	14.2491	19.1767	19.5495	16.3952	18.7933	18.041	15.6492	14.5341	16.4271
Sobic.004G136701				not assigned.unknown		0	0.03282	0	0	0		2.67534	3.33835	0.604453	0.442661	4.22843	3.37049	4.84678	3.78026	3.15699	0.619504	1.13237	0.830638	0.915058	3.86798	5.24074
Sobic.004G137701	AT4G25845			not assigned.unknown		0	0.106291	0	0	0.3258		0.012918	0.0341337	0	0	0.105385	0	0.0311913	0	0.0336823	0	0	0	0.50732	3.05569	9.65308
Sobic.004G144100				not assigned.unknown		4.18412	4.1214	3.99503	1.9086	1.5932		30.5118	15.6852	13.7011	10.0668	7.5846	9.14034	7.85137	8.65297	8.70935	13.345	12.2955	16.958	18.7192	21.2626	22.932
Sobic.004G153700	AT5G47920			not assigned.unknown		0.83773	0.938266	0.508354	0.097	0.4691		7.46015	10.1699	4.19891	6.49809	11.5355	12.699	19.6965	17.8583	16.4351	17.4007	10.7515	15.8454	16.0036	17.3139	13.3981
Sobic.004G154600	AT3G48550			not assigned.unknown		0.172516	0.0434667	0.0698347	0	0.0098		6.23859	8.35329	2.33139	1.82833	2.62502	1.79872	2.83684	2.26282	2.56797	1.31834	0.515991	0.42991	0.71141	1.08265	0.470405
Sobic.004G160500				not assigned.unknown		0	0.020043	0	0	1.1154		0.087033	0.789092	1.89835	1.63284	1.45145	3.38363	1.25481	3.31104	3.29222	5.7251	3.95983	6.20128	11.18	24.3268	30.7018
Sobic.004G167700	AT5G24370		Plant invertase/pectin methylesterase inhibitor superfamily protein	not assigned.unknown		0.922131	0.270203	0.156057	0.2682	0.0369		8.69696	4.73124	2.0143	0.837484	0.576488	0.47736	0.767424	0.494936	0.491739	0.355706	0.23269	0.558573	0.489001	0.622409	0.80179
Sobic.004G170900				not assigned.unknown		0.0308165	0.0147967	0.0304047	0.0482	0.152		16.9951	15.3773	10.7967	6.52596	6.65356	6.47091	6.126	7.70243	5.91875	10.3886	10.6815	11.8868	12.8583	11.1599	10.3794
Sobic.004G172400	AT5G45500		RNI-like superfamily protein	not assigned.unknown		0	0.0104963	0	0	0.0275		4.5072	6.51714	5.2895	4.12331	4.51703	1.94361	2.0462	1.9806	1.67363	0.652033	1.26591	1.01975	0.570492	0.345468	0.702012
Sobic.004G179800	AT1G70950		TPX2 (targeting protein for Xklp2) protein family	not assigned.unknown		2.00771	1.88409	2.27651	2.5178	0.6193		35.8025	15.8549	7.9703	6.5382	6.05628	5.68984	5.19121	6.43689	6.30707	5.65821	9.25882	8.35672	10.4568	8.33434	11.6612
Sobic.004G193500	AT3G05858			not assigned.unknown		0.413981	0.140042	0.095231	0	0.6312		0.958707	3.25512	8.04472	7.5288	4.90238	9.82691	4.56635	7.14637	8.5702	13.8605	5.26616	10.7646	9.59245	9.40418	8.10386
Sobic.004G193900				not assigned.unknown		0.257751	0.600209	0.346172	0.4927	0.6532		1.72986	2.23586	0.963015	0.887098	1.23318	1.49889	2.14626	2.84538	2.49294	2.33488	4.35851	2.14167	4.76828	8.826	13.1258
Sobic.004G197000	AT2G05540		Glycine-rich protein family	not assigned.unknown		0	0	0	0	0.3087		0	0.068975	0.770812	5.69889	3.27402	4.7716	1.84388	4.4563	6.25889	11.1796	7.47564	26.8432	35.7972	77.5169	118.499
Sobic.004G198100	AT3G57860	OSD1.UVI4-LIKE	UV-B-insensitive 4-like	not assigned.unknown		0.044516	0.031698	0.0382677	0.0218	0.1164		26.0028	8.63982	2.20375	1.15269	0.934138	1.30001	1.06777	2.03331	1.79168	1.86928	2.36093	2.81153	4.16674	4.21991	8.7404
Sobic.004G198200	AT2G42260	PYM.UVI4	uv-b-insensitive 4	not assigned.unknown		0.022521	0.081941	0.227413	0.3591	0.4062		46.7641	19.432	4.08238	2.79559	2.67828	3.30592	3.45317	4.65241	5.37012	4.33117	7.25774	5.84652	14.9599	17.7772	26.8246
Sobic.004G203301				not assigned.unknown		0	0	0	0	0		0	0.352104	0.362947	0.648097	0.782203	1.76596	1.27718	2.39144	2.74804	3.42339	3.99235	3.46704	4.68947	6.10029	5.72891
Sobic.004G215100	AT2G20240		Protein of unknown function (DUF3741)	not assigned.unknown		1.22739	1.35198	0.643305	0.4516	0.7258		26.8888	6.15724	4.3513	4.16807	2.43135	2.03014	1.89033	2.74957	2.85503	2.88261	3.83215	4.33697	4.30796	4.27396	6.5118
Sobic.004G215200				not assigned.unknown		0.143682	0.189066	0.263925	1.0562	0.3219		2.15729	0.74326	0.462347	0.938315	0.899105	1.55524	1.70964	2.34136	2.49702	2.61455	3.69091	5.93584	4.81312	6.42079	8.28859
Sobic.004G221200				not assigned.unknown		0.200886	0	0.018146	0	0.3765		1.06819	2.86019	2.1152	1.18675	0.97633	0.423071	0.555439	0.543123	0.400374	0.144793	0.390254	1.00967	0.263147	0.855464	0.857123
Sobic.004G222200				not assigned.unknown		0.211952	0.383147	0.21923	0.3464	0.4156		4.07241	2.53595	0.925805	1.35757	2.56169	1.19126	1.69515	2.17028	2.11767	0.93861	1.11922	0.385949	0.632155	0.615648	1.18415
Sobic.004G222300	AT2G02120	LCR70.PDF2.1	Scorpion toxin-like knottin superfamily protein	not assigned.unknown		0	0	0.0161893	0	0.4746		27.4491	5.26576	0.646559	0.368513	0.513143	0.982818	0.80269	0.826389	1.14188	0.860773	0.839433	1.15461	3.68831	8.45	15.3095
Sobic.004G225450				not assigned.unknown		2.40348	1.98638	1.19217	1.7762	2.2117		15.3639	18.9932	10.5526	9.98801	16.0906	12.9505	11.7937	6.7746	6.36113	9.36791	4.96394	4.66101	5.96171	4.48736	2.8892
Sobic.004G227000	AT1G65710			not assigned.unknown		0	0	0.005014	0	0.0523		5.66384	3.80396	0.539591	0.0821787	0.279833	0.264846	0.353911	0.57444	0.534592	0.900473	0.548531	0.510985	1.32572	1.93542	2.91519
Sobic.004G229700	AT5G10310			not assigned.unknown		0.0846135	0	0	0.0166	0.0253		4.90934	1.04254	0.448209	0.359117	0.142889	0.249682	0.154629	0.194178	0.309878	0.501716	0.123716	0.71885	0.408622	0.352938	0.284176
Sobic.004G237000	AT1G26945	KDR	basic helix-loop-helix (bHLH) DNA-binding superfamily protein	not assigned.unknown		0.148314	0.3367	0.135437	0	0.0684		30.849	26.3936	17.6635	15.4348	20.044	10.4714	16.0456	3.49304	4.49679	2.77495	4.01191	2.67491	8.37199	9.31916	8.93926
Sobic.004G243300				not assigned.unknown		0.038548	0.054743	0.00952133	0.0561	0.1988		0.043244	0.0217587	0.0454693	0	0	0.0771963	0	0.0809343	0.147262	0.360344	0.336391	0.296571	0.573864	1.18345	3.11334
Sobic.004G248000	AT3G17950			not assigned.unknown		0.827862	1.15053	0.654386	1.455	1.6418		2.71448	5.30117	5.52284	4.4468	5.6811	5.25945	5.87751	9.5522	10.2475	10.453	14.7534	11.46	13.4928	14.681	11.8864
Sobic.004G253700				not assigned.unknown		0.837118	1.16501	0.779173	1.3006	1.6839		8.22366	8.26035	7.30152	6.95757	7.82353	10.0891	9.15086	10.4216	8.85517	11.8043	9.80004	6.62056	10.4501	11.3863	9.36124
Sobic.004G258200	AT5G48720	XRI.XRI1	x-ray induced transcript 1	not assigned.unknown		0.780961	0.604036	0.773437	0.6375	0.4708		9.84987	4.42195	2.12341	2.74432	3.22913	3.92094	3.39502	3.69019	3.59317	3.55259	4.83734	5.91527	6.82636	6.75588	7.74055
Sobic.004G258900				not assigned.unknown		0	0	0	0	0		0.545654	1.73506	1.7983	0.73404	0.541423	2.09356	1.3351	1.98804	2.08049	1.68531	2.65516	3.56629	4.5409	7.23025	6.4469
Sobic.004G263700	AT3G18050			not assigned.unknown		1.0819	0.227913	0.134713	0	0.2282		14.2544	11.2354	10.5303	5.54084	3.74199	4.52332	3.8493	5.66309	6.54973	8.36003	5.12104	8.63972	8.36058	11.616	13.4742
Sobic.004G266100	AT1G74055			not assigned.unknown		5.11355	3.46899	3.02122	3.4775	4.9144		51.6066	34.4395	13.1342	9.0269	16.426	12.7863	24.1299	19.2337	18.3271	10.8588	11.1928	12.163	21.9984	24.2462	19.1784
Sobic.004G271500	AT5G17160			not assigned.unknown		0.19534	0.247699	0.613131	3.1499	1.4245		43.9974	9.51479	2.72769	1.47818	1.44729	2.41427	2.17189	3.51364	3.7211	3.50315	4.64091	5.91609	9.54898	10.7884	26.0824
Sobic.004G276600	AT4G14740		Plant protein of unknown function (DUF828) with plant pleckstrin homology-like region	not assigned.unknown		0.833726	0.969899	0.934843	0.245	1.2892		1.11563	0.95946	2.85071	5.22771	6.0327	9.94849	11.9683	16.6117	17.7517	19.6697	35.6676	39.7142	33.934	31.0833	24.6219
Sobic.004G279700	AT5G56550	ATOXS3.OXS3	oxidative stress 3	not assigned.unknown		6.48739	6.07904	5.11488	0.2912	1.0919		60.6239	223.91	143.873	120.319	130.11	69.8408	53.6768	49.2928	60.1953	75.9631	43.7987	76.1997	85.5716	98.0064	39.9296
Sobic.004G286200	AT2G17110		Protein of unknown function (DUF630 and DUF632)	not assigned.unknown		2.78612	2.2725	1.78332	1.6269	2.6114		19.3396	26.1121	7.07167	6.74307	18.9428	14.5515	17.8934	19.3667	18.6452	18.4411	23.3273	18.7913	22.5615	19.7788	23.3023
Sobic.004G287500	AT5G42860			not assigned.unknown		0	0.0490293	0	0.0137	0.0544		9.57671	10.0053	9.08718	6.93608	6.40704	6.2795	5.13471	8.77825	8.09365	7.36245	11.1463	7.14266	8.86498	9.95187	5.39926
Sobic.004G288400	AT5G22870		Late embryogenesis abundant (LEA) hydroxyproline-rich glycoprotein family	not assigned.unknown		0.137002	0.0218913	0	0.026	0.0718		5.01903	10.6212	4.33092	1.15083	1.53494	0.26325	0.555795	0.352307	0.33029	0.738149	0.170117	0.107184	0.416058	0.216385	0.344856
Sobic.004G291300				not assigned.unknown		0	0	0	0	0		0	0.438915	1.46818	0.89775	3.33087	3.23911	5.07488	4.68913	5.16932	3.89221	9.15407	5.66136	12.0041	10.1624	7.39312
Sobic.004G296100	AT4G16790		hydroxyproline-rich glycoprotein family protein	not assigned.unknown		0.415644	0.194932	0.166836	0.1442	0.9005		10.0746	16.3356	8.66577	6.53901	8.46964	5.89449	6.8426	7.30715	7.3169	5.87421	5.12802	5.77246	8.98749	12.749	10.7618
Sobic.004G301300	AT5G47610		RING/U-box superfamily protein	not assigned.unknown		0.0543525	0.0672497	0	0	0.0452		1.02011	1.60231	0.373295	0.306503	0.574178	1.14588	1.00995	1.32162	1.56146	1.79675	1.68766	1.74392	3.44763	5.29123	2.8173
Sobic.004G307800	AT5G66800			not assigned.unknown		2.34047	0.321038	0.248082	0.2129	0.1475		2.66183	4.99881	1.82047	2.13816	5.54069	4.19019	7.39856	11.4343	11.5389	8.25983	10.1302	7.24364	9.04743	16.7431	16.4082
Sobic.004G308900	AT3G16770	ATEBP.EBP.ERF72.RAP2.3	ethylene-responsive element binding protein	not assigned.unknown		0.134203	0.174302	0.04639	0.0291	0.2899		3.25008	3.71991	9.14641	3.56631	0.906669	2.7649	0.07177	0.0939377	0.266555	0.298007	0.390736	0.544438	0.12537	0.233945	0.09858
Sobic.004G312400	AT4G22970	AESP.ESP.RSW4	homolog of separase	not assigned.unknown		0.14889	0.0662433	0.09502	0.3247	0.3965		13.6777	4.9443	2.91407	3.26849	1.99624	2.11701	1.72259	3.06622	2.85078	1.56481	4.50082	2.92588	3.20697	2.31356	4.92751
Sobic.004G312700	AT4G00390		DNA-binding storekeeper protein-related transcriptional regulator	not assigned.unknown		0.957851	2.32941	2.8784	1.1739	2.2214		11.7374	4.43259	4.96389	5.73894	5.11654	8.56061	6.89694	9.12697	9.07272	13.5248	12.2991	15.3294	14.6688	14.0328	15.1932
Sobic.004G314100	AT1G14630			not assigned.unknown		0.713016	0.566055	0.225283	0.3306	0.3708		2.21132	3.68246	3.48904	4.18257	3.46333	9.94494	4.74229	7.17478	7.46426	12.8316	7.29813	15.7341	13.7158	12.1044	7.58438
Sobic.004G324300				not assigned.unknown		0	18.6177	21.5026	0.0091	0		61.6958	48.2367	31.3502	48.7665	61.1909	64.5281	82.9054	71.1548	70.0176	59.769	52.8254	76.8059	76.1853	70.6009	75.1116
Sobic.004G324600				not assigned.unknown		0	3.39436	3.19727	0.0159	0.0655		9.39177	6.1485	4.58824	5.61883	6.62384	8.57497	6.96933	8.90653	8.72205	7.86722	5.09784	7.83611	6.32844	5.27523	7.34881
Sobic.004G324700				not assigned.unknown		0	2.16378	2.56182	0	0		11.4874	9.40792	6.86378	10.2129	9.56936	12.4125	13.4772	12.5032	13.3498	15.3018	9.28928	15.3021	12.7303	12.4313	12.9213
Sobic.004G324800				not assigned.unknown		0.121806	12.9747	15.4605	0.1556	0.1254		60.4744	48.0202	30.231	45.932	57.7495	56.1956	73.6443	65.2903	62.1677	57.5982	37.5227	65.5729	70.2365	64.1602	66.3704
Sobic.004G326800	AT4G30410		sequence-specific DNA binding transcription factors	not assigned.unknown		2.31455	0.292872	0.187421	0.0137	1.0196		21.9116	58.4015	43.012	42.0911	72.9739	48.1084	100.134	88.6595	76.2619	41.3677	85.1559	46.0933	82.1722	77.4508	71.6278
Sobic.004G327150				not assigned.unknown		1.01167	0.920458	0.912957	0.4753	2.2738		59.0452	38.6266	29.14	15.4714	11.0844	8.6565	6.63754	7.50168	6.6058	8.83	9.39335	7.58261	10.6956	10.5741	12.0666
Sobic.004G327600	AT2G24970			not assigned.unknown		1.63973	1.4285	1.55894	1.512	1.4505		18.2965	8.57287	2.92486	2.25686	2.30487	4.12443	2.15474	3.19999	3.64043	4.65411	3.6843	3.07103	8.84431	14.41	16.8493
Sobic.004G327900	AT2G24100			not assigned.unknown		0.464418	0.383726	0.42659	0.4324	0.3637		5.1904	3.65195	2.20742	0.987177	0.397416	0.749131	0.47939	0.902026	0.854178	0.90749	1.56472	0.757002	1.87047	2.43301	3.01291
Sobic.004G332500	AT3G02340		RING/U-box superfamily protein	not assigned.unknown		1.69557	1.66226	1.20558	0.5516	1.2954		1.09772	10.1085	8.27506	8.43815	12.0673	7.85991	9.09245	9.78423	8.54159	10.8805	5.82124	6.26124	8.339	8.61646	5.05733
Sobic.004G340000				not assigned.unknown		2.27003	0.879437	0.539231	0.316	1.1145		15.904	6.6109	1.90874	2.0432	2.7965	6.07092	4.5016	7.70898	7.97996	10.9349	6.94461	5.96367	11.8619	15.3178	10.5775
Sobic.004G342900				not assigned.unknown		0.163726	0.172591	0.0555293	0	0.205		0.0968797	3.56781	3.97143	2.36963	2.44386	0.852902	1.4088	0.861294	1.03972	0.724035	0.622707	0.295292	0.500057	0.353601	0.191695
Sobic.004G344400	AT4G28760		Protein of unknown function (DUF3741)	not assigned.unknown		1.08865	0.866009	0.517769	0.9733	3.0585		53.9105	43.2905	17.798	11.2569	18.3595	11.1416	11.1903	14.9989	14.0597	11.4858	19.1483	15.639	20.0391	15.8329	30.8982
Sobic.004G345300	AT5G20610			not assigned.unknown		0	0.0235307	0.00910033	0.0155	0.0559		0.0887843	0.30689	0.352505	0.457578	0.219257	0.905301	0.985382	1.34286	1.7799	2.46259	2.10804	2.28096	3.51788	4.40083	4.90809
Sobic.004G352800				not assigned.unknown		0.661168	1.9673	0.679513	0.4591	2.7387		0.978392	2.7188	5.42266	5.38487	2.69197	4.33626	2.49815	5.5576	5.4865	6.28572	9.96461	10.9744	12.9339	15.697	15.7515
Sobic.004G357033				not assigned.unknown		1.12593	0.917645	1.0282	0.5497	0.9432		34.6366	13.3502	8.653	5.65489	5.89021	6.48697	7.30544	9.91174	9.29264	6.84499	12.1307	7.26382	7.06122	2.80627	11.6439
Sobic.004G357066				not assigned.unknown		0.711707	0.92717	0.823658	0.8902	0.7365		27.0431	11.3506	7.54765	5.77788	6.02644	5.17717	6.02043	7.58145	7.80156	4.35041	10.4586	6.07041	5.42316	2.14927	9.83098
Sobic.005G004600	AT1G07060			not assigned.unknown		0	0	0	0	0.022		6.96496	1.56542	0.0451677	0.0759963	0.041571	0.094025	0.185315	0.209215	0.308787	0.262528	0.7056	0.238958	0.656257	1.30851	2.61966
Sobic.005G009400	AT2G40435			not assigned.unknown		0.0790945	0.0230167	0	0	0.3608		29.2654	26.8721	37.3535	20.2151	21.6256	10.9923	11.5944	15.6856	15.3162	13.8131	13.4927	19.0071	20.5294	24.1128	44.2982
Sobic.005G010300				not assigned.unknown		0.033745	0	0	0.0228	0.0378		66.8508	84.2855	59.56	45.4967	38.7309	30.9679	23.2736	24.2286	19.1135	18.8439	12.4406	13.7214	12.77	12.0461	7.81813
Sobic.005G016300	AT4G13370		Plant protein of unknown function (DUF936)	not assigned.unknown		0	0.0125347	0.0195657	0	0.0495		29.4571	7.85057	1.96897	0.91962	0.987136	1.5316	1.407	1.83195	2.08275	1.74678	2.50673	1.85659	4.49555	4.03153	7.37963
Sobic.005G035300	AT3G44735	ATPSK3.PSK1.PSK3	PHYTOSULFOKINE 3 PRECURSOR	not assigned.unknown		0.452637	0.925324	0.486459	1.4339	3.8885		39.9119	19.0697	5.80187	4.2237	4.03342	4.51645	3.54571	5.49158	5.50045	14.7341	8.49021	7.48702	9.07848	10.5444	7.578
Sobic.005G036000	AT5G15780		Pollen Ole e 1 allergen and extensin family protein	not assigned.unknown		0.254009	0.0998733	0.0252617	0	3.5918		1.34936	16.8216	4.19906	5.11595	16.721	7.51243	35.9042	18.1876	38.2233	18.0988	14.7253	5.90098	21.754	33.0447	30.0288
Sobic.005G042800	AT3G52525	ATOFP6.OFP6	ovate family protein 6	not assigned.unknown		0	0.012877	0	0	0.0272		3.35712	0.475298	0.916383	0.744378	0.756306	0.033393	0.0339357	0.039847	0.0897577	0.184681	0.212979	0.098097	0.777461	1.38301	2.84064
Sobic.005G044500				not assigned.unknown		0.234855	0.406199	0.35423	0.2873	0.425		5.03685	7.5405	4.49928	3.60646	2.07482	1.49504	0.99108	1.22608	1.09235	1.71643	0.808156	0.526423	0.558763	0.344847	0.303067
Sobic.005G049800				not assigned.unknown		0	0	0	0	0		0	0.024909	0	0.178953	0.0669733	0.61873	0	0.947893	1.04966	3.2834	2.38667	1.45932	3.27311	4.82003	6.09337
Sobic.005G051600	AT3G50120		Plant protein of unknown function (DUF247)	not assigned.unknown		0	0	0	0	0.0242		11.6384	13.2769	10.6156	6.71125	5.68968	3.08199	3.59557	2.73991	2.22307	1.99121	1.34231	1.92399	0.802604	0.497743	0.426564
Sobic.005G057000	AT4G19050		NB-ARC domain-containing disease resistance protein	not assigned.unknown		0.110928	0.154327	0.0511403	0.1286	0.0316		6.88862	7.0725	4.9425	4.4649	3.13139	3.07021	2.08974	4.45856	4.36554	2.95117	3.24413	0.924681	2.12498	0.818946	2.86786
Sobic.005G057100				not assigned.unknown		0	0	0	0	0		2.75426	2.85571	1.79285	1.36464	1.97901	1.01735	0.877049	0.75903	0.628533	0	0.731116	0	0.421502	0.0895197	0.128279
Sobic.005G057301	AT3G25510		disease resistance protein (TIR-NBS-LRR class). putative	not assigned.unknown		0	0.00801133	0	0	0		2.91318	2.93506	4.24242	5.15693	2.07422	1.65095	1.36056	2.15611	1.97283	1.88023	2.06287	0.840763	1.31106	0.722944	1.06978
Sobic.005G080050				not assigned.unknown		0.30484	0.177846	0.182884	0	0.076		3.12188	0.979669	0.213237	0.395488	0.977973	0.475966	0.123476	0.243847	0.241979	0.21564	0.0403357	0.387897	0.561785	0.488765	0.522158
Sobic.005G098600				not assigned.unknown		0.848638	0.44879	0.437825	0.1241	0.2985		4.97868	2.06969	1.3496	1.66905	1.90584	2.44254	2.03823	1.55834	1.43792	2.7794	1.20269	2.26488	2.76514	2.61522	2.83345
Sobic.005G098900				not assigned.unknown		20.7967	11.9802	15.0888	14.5527	13.5728		64.9135	64.9563	33.2215	50.8779	78.9903	91.1302	112.45	110.466	100.964	97.627	70.1128	70.1061	105.155	119.153	105.456
Sobic.005G106700	AT1G47550	SEC3A	exocyst complex component sec3A	not assigned.unknown		5.18933	2.61489	2.06726	2.7895	3.0063		12.1024	11.586	15.1452	20.6404	17.4253	16.6121	15.1274	20.9589	22.6077	15.7992	25.6482	15.2911	11.5448	9.35462	14.1063
Sobic.005G110559				not assigned.unknown		0.174359	0.167437	0.0347377	0.5099	0.6296		5.01713	7.20445	4.62256	1.28257	2.467	0.45002	1.0036	1.10468	1.16174	0.253592	1.65676	0.758723	0.741483	1.11366	0.556141
Sobic.005G110900	AT3G25130			not assigned.unknown		15.0923	8.56263	4.46518	3.1192	4.9747		262.401	246.453	222.553	152.899	108.665	138.239	92.0975	104.183	103.831	97.757	74.3701	86.9658	71.6688	50.9283	49.1147
Sobic.005G112000	AT4G04900	RIC10	ROP-interactive CRIB motif-containing protein 10	not assigned.unknown		0	0.0248747	0.0764773	0	0.0886		1.60792	4.24775	4.20528	4.66067	1.74142	0.91972	1.36576	1.16916	1.37114	1.57651	0.215729	1.32827	0.93182	1.05699	0.83892
Sobic.005G117200				not assigned.unknown		7.18327	4.16862	4.48601	2.5548	2.9987		17.6219	16.6067	7.78302	15.9353	30.5132	33.9544	54.1747	36.8777	33.2761	40.8686	21.5814	22.4831	29.354	27.6839	30.5592
Sobic.005G118700				not assigned.unknown		3.41803	0.559769	0.158771	0.0478	0		99.7391	98.0048	49.8137	29.6394	31.4892	15.402	14.7575	9.99586	6.31292	6.13682	1.89238	2.31329	2.64514	2.54992	1.99498
Sobic.005G121700	AT1G05835		PHD finger protein	not assigned.unknown		0.315067	0.065137	0.031136	0	0.0718		89.2508	94.7983	39.5538	29.8674	33.004	19.6776	20.2879	16.716	15.338	21.2091	17.4374	21.9337	17.883	17.8431	10.346
Sobic.005G125300				not assigned.unknown		0.417188	0.198182	0.167362	0.1511	0.7437		8.82867	2.48282	1.45724	1.26853	0.810615	3.18854	0.690299	1.94091	2.48012	3.39756	2.78872	3.27553	3.85911	4.86523	3.45875
Sobic.005G125700				not assigned.unknown		0.0143385	0.030981	0.002371	0.0186	2.0145		0.737758	0.369652	0.514729	0.529398	1.33074	2.46248	2.50928	3.9391	4.93884	4.32339	6.3007	9.19599	4.63948	4.12505	7.88742
Sobic.005G129900	AT3G17450		hAT dimerisation domain-containing protein	not assigned.unknown		0.022031	0.0578277	0.0547097	0.1484	0.1104		11.3382	12.2237	1.25069	0.554316	25.9985	24.3935	36.1686	31.271	26.5925	0.433512	2.35905	1.29874	1.4793	31.7682	58.8563
Sobic.005G130600				not assigned.unknown		0	0	0	0	0.0654		12.7685	26.1614	13.7424	7.03517	3.0687	1.7535	1.82083	2.58292	2.07069	0.877196	0.356053	0	0.304058	0.19592	0.278282
Sobic.005G131400				not assigned.unknown		3.99939	0.360373	0.022197	0.1346	4.7633		80.7209	89.3854	37.4165	29.4167	26.3916	34.3743	33.9455	21.2658	19.572	8.93645	10.7678	9.55145	13.4386	15.1567	15.6389
Sobic.005G138100				not assigned.unknown		0.752621	1.06475	0.122402	0	0		5.82608	6.80631	6.44346	16.3416	0.0183897	15.381	1.82468	14.5082	16.0202	37.1513	15.0868	0.109424	15.5596	8.39774	25.2426
Sobic.005G138150				not assigned.unknown		0.308327	0.530481	0.342654	0	0		4.43717	6.14614	6.5684	13.4115	0	12.0684	1.01439	9.56709	12.7672	26.1967	10.5445	0.375482	9.50925	5.03261	14.8285
Sobic.005G142500	AT3G50170		Plant protein of unknown function (DUF247)	not assigned.unknown		0	0	0	0	0		3.20018	4.86119	0.571328	0.188698	0.253953	0	0	0.0250053	0.0105633	0.0285043	0	0.03182	0.017839	0.018947	0.063448
Sobic.005G142600	AT3G50170		Plant protein of unknown function (DUF247)	not assigned.unknown		0.0146265	0.0212803	0	0.031	0.1115		7.02334	9.74414	1.70723	0.402389	0.404457	0.175696	0.0924933	0.101119	0.215389	0.053518	0.0652697	0.063867	0.143089	0.116714	0.145512
Sobic.005G153000	AT2G47220	ATDUF5.DUF5	DOMAIN OF UNKNOWN FUNCTION 724 5	not assigned.unknown		12.0278	10.2264	9.20741	2.857	4.205		70.2442	35.3244	35.7579	33.168	25.3468	29.4485	23.9937	34.0187	34.6786	45.9279	53.0429	68.4104	60.217	51.4836	62.1925
Sobic.005G157300	AT4G37110		Zinc-finger domain of monoamine-oxidase A repressor R1	not assigned.unknown		8.43607	5.21316	5.57152	1.6133	3.9657		75.5789	37.0429	21.5205	14.504	20.5865	22.2006	24.8647	29.4545	25.55	22.8299	29.8222	37.7954	52.4998	59.8031	66.8077
Sobic.005G161000	AT5G45530		Protein of unknown function (DUF594)	not assigned.unknown		0	0	0.00680067	0	0.0094		10.5487	14.6991	9.02819	4.36535	3.48484	1.07937	1.13283	1.2204	0.874317	0.838834	0.512602	0.219277	0.234662	0.10437	0.0720405
Sobic.005G164900	AT1G54385		ARM repeat superfamily protein	not assigned.unknown		0.067639	0.16743	0.289323	0.1746	0.224		43.596	16.4661	3.65492	1.79849	2.03879	2.80903	2.4846	4.27506	4.31063	3.07192	6.05034	5.09224	9.65605	9.58923	17.0672
Sobic.005G168400	AT3G63430			not assigned.unknown		0.329607	0.0682347	0.0865073	0.0092	0.0975		8.40388	8.50721	2.22976	2.32463	3.7481	4.85528	5.38983	8.50656	8.25277	6.69231	6.73938	4.91519	7.11625	10.4925	10.9742
Sobic.005G187000	AT1G49620	ICK5.ICN6.KRP7	Cyclin-dependent kinase inhibitor family protein	not assigned.unknown		2.29751	1.34888	1.16414	0.9498	0.9597		13.139	5.0347	2.46708	1.41537	3.256	3.96617	4.18389	4.67881	5.4673	5.14783	4.21151	4.39015	5.7067	7.90354	6.68376
Sobic.005G188500	AT5G45530		Protein of unknown function (DUF594)	not assigned.unknown		0	0	0.00747567	0	0		6.58582	4.70941	1.94281	0.614276	0.460733	0.0745667	0.0527587	0.171857	0.0144437	0.0369867	0.0419193	0	0.0255243	0.0266157	0.0302735
Sobic.005G198300				not assigned.unknown		0.157355	0.133458	0.111886	0.0951	0.0957		3.03758	5.57455	3.14491	1.19914	1.55555	0.633648	0.853072	0.72375	1.02341	1.18536	0.396472	0.291886	0.380884	0.607473	0.401759
Sobic.005G206000	AT5G42510		Disease resistance-responsive (dirigent-like protein) family protein	not assigned.unknown		0	0	0	0	0		0	0	0	0	0	0	0	0.159132	0.066517	0	0.740154	0.129595	0.273939	1.07965	3.96421
Sobic.005G214000				not assigned.unknown		59.6586	5.87102	1.54754	1.0363	0.8554		75.1155	46.1975	28.3901	31.017	34.0777	30.2362	25.746	27.1881	27.4779	28.4251	17.6906	19.2144	21.5557	14.1999	9.32808
Sobic.005G215400				not assigned.unknown		0.062713	0.282518	0.100506	0.3898	16.8437		4.29754	1.72267	2.68889	6.19772	7.61513	13.1603	16.2222	54.5028	54.3959	50.3887	97.9192	111.526	274.303	754.238	962.888
Sobic.005G215900				not assigned.unknown		0.498246	1.2294	0.533412	0.1162	70.7853		0.0149423	0.767774	2.17889	50.3735	66.1489	38.6013	17.4939	9.85055	4.7179	2.28067	9.20956	3.16615	6.42427	28.9274	42.1114
Sobic.005G216000				not assigned.unknown		0	0.416915	0.0216707	0	10.3936		0.643299	0.742653	1.91476	32.9225	38.8085	12.0765	2.70964	1.50393	1.36248	1.06908	6.45488	0.407004	6.30616	22.8064	41.0168
Sobic.005G218500				not assigned.unknown		0	0.0178897	0	0.1039	3.4739		1.77495	7.04535	16.1789	25.8156	21.8303	18.3145	15.8294	44.3029	24.8318	14.3668	101.354	32.4226	32.9204	42.1918	26.6159
Sobic.005G218800				not assigned.unknown		0	0	0	0	0		0.830755	8.28962	21.5731	14.9952	17.9442	22.2477	15.0626	40.1223	30.8503	8.90054	88.5072	2.2928	33.3223	53.336	34.1695
Sobic.005G226300	AT1G80010	FRS8	FAR1-related sequence 8	not assigned.unknown		1.93573	1.5023	0.909218	3.8092	5.8241		73.3214	56.9716	39.7027	32.4832	35.784	31.6021	39.4914	41.0876	39.2919	28.4035	41.9668	32.7736	37.9144	34.3778	42.2125
Sobic.005G226900				not assigned.unknown		1.01629	1.2619	1.16761	1.6574	1.1374		25.1511	21.118	9.24394	4.97709	4.48911	2.64422	2.20001	1.81461	1.80036	1.66892	0.946811	1.09111	0.66631	0.314905	0.440248
Sobic.005G227101				not assigned.unknown		0.0522155	0.0112773	0.0571453	0.1278	0.0562		2.50753	4.96089	2.38451	0.795227	0.307715	0.150064	0.0594877	0.176912	0.160359	0.103954	0.169282	0	0.0559317	0.0179027	0.0037425
Sobic.005G227500				not assigned.unknown		0	0	0	0	0		5.7167	4.89862	3.17035	9.15923	0.109068	6.13442	0.399356	5.68915	5.08103	9.72898	4.12473	0	4.7553	1.46537	6.05016
Sobic.005G228100	AT5G59350			not assigned.unknown		1.94273	1.00882	0.644314	0.0914	0.2482		8.75352	6.48244	4.61886	4.5575	4.03583	2.99519	3.90832	3.85142	4.19365	4.73596	2.56614	6.02952	6.56465	4.92806	5.95736
Sobic.006G001600	AT4G27190		NB-ARC domain-containing disease resistance protein	not assigned.unknown		0.166482	0.065616	0.027274	0.0207	0.0547		25.6869	24.1431	14.9357	12.3317	11.9957	7.62691	6.29953	7.17239	6.4274	6.70247	6.93647	7.85807	4.84098	2.03504	2.02821
Sobic.006G003000	AT1G63310			not assigned.unknown		0.299122	0.113104	0.0965027	0.8762	0.3752		42.1433	74.31	41.1413	24.11	24.5065	11.9177	12.7368	13.7022	11.3088	6.29233	4.73012	6.04782	5.3078	5.67371	3.48938
Sobic.006G003350				not assigned.unknown		0.261873	0.513145	0.566969	1.101	0.8133		9.2485	4.34691	3.61423	3.2249	2.02471	3.43344	3.10243	3.18916	2.74405	5.02456	4.64344	2.87272	3.39872	2.09809	3.03432
Sobic.006G009200	AT5G18980		ARM repeat superfamily protein	not assigned.unknown		0.0115175	0	0	0	0.0089		8.12467	9.04184	15.8043	11.0434	7.72645	2.93948	2.6083	2.15311	1.38502	0.831932	0.723421	0.37158	0.345696	0.1592	0.155128
Sobic.006G009700				not assigned.unknown		0	0	0.00421767	0	0.3038		0.013741	0	0.0886807	0.116212	0	0.0669077	0	0.243837	0.420014	0.962232	0.948579	0.43663	1.9864	4.30199	5.70509
Sobic.006G009900	AT1G75720		Plant protein of unknown function (DUF827)	not assigned.unknown		0.144049	0.0603193	0.0429643	0.0384	0.3825		2.84824	5.92752	2.41182	2.04459	1.36619	0.819868	0.940263	0.842797	0.754436	1.14684	0.355003	0.108638	0.40434	0.376464	0.264496
Sobic.006G011500	AT1G15780			not assigned.unknown		0.363735	0.276868	0.263816	1.18	1.5942		4.27178	3.70766	3.60619	2.85816	5.75017	3.78419	6.51511	5.78583	5.61256	4.92136	7.87341	7.20376	6.39681	7.04335	7.98542
Sobic.006G013800				not assigned.unknown		0.347568	0.0235257	0.109367	0.0888	0.9954		10.8979	11.0833	17.1635	9.06727	6.19359	7.59211	2.929	6.08021	6.61873	13.2884	11.4351	13.3405	22.0123	27.0511	28.7913
Sobic.006G014500	AT5G22930		Protein of unknown function (DUF1635)	not assigned.unknown		0.025255	0.027516	0	0	0.4411		11.162	5.00614	3.0459	2.25763	2.11591	3.62586	3.36961	5.96998	5.94417	3.79842	5.23525	3.85144	3.07343	4.04864	3.27769
Sobic.006G017200	AT5G51630		Disease resistance protein (TIR-NBS-LRR class) family	not assigned.unknown		0.0718805	0.116977	0.094144	0.0673	0.0273		14.9748	15.1604	10.6284	7.06689	7.50262	4.51095	3.5786	3.69716	2.95603	2.332	3.32509	2.1071	1.50785	0.842047	1.37769
Sobic.006G017332				not assigned.unknown		0.403905	0.406414	0.298745	0.8293	0.4599		10.3751	12.862	9.89131	8.16729	8.61446	2.79971	2.5312	3.44189	2.1683	1.6051	2.37844	1.40232	0.80685	0.357042	0.409311
Sobic.006G017400	AT5G51630		Disease resistance protein (TIR-NBS-LRR class) family	not assigned.unknown		1.23295	1.14895	1.07662	1.2002	0.5474		14.514	21.2947	18.8161	12.2492	11.9701	6.77402	6.02298	5.85563	4.63301	3.42513	4.42475	3.42147	2.23371	1.34643	1.65678
Sobic.006G017500	AT1G63350		Disease resistance protein (CC-NBS-LRR class) family	not assigned.unknown		2.7311	2.88504	2.03478	2.2788	1.2415		23.7557	32.7883	30.8673	19.7686	19.4591	8.61595	8.81564	9.24738	6.77584	3.93635	6.53642	4.48306	2.59323	1.35956	1.70542
Sobic.006G018500				not assigned.unknown		0.340101	0.836745	0.812914	0.1055	0.0697		0.0725537	0.365651	0.482937	0.261918	5.43346	2.3691	8.86005	7.94899	4.37656	0.777298	8.45999	0.642478	0.801399	1.18169	1.43442
Sobic.006G031400	AT4G02800			not assigned.unknown		0.083652	0	0.16267	0.1272	0.589		48.1839	15.7973	4.13203	2.80879	2.66056	3.03432	3.72637	5.03202	4.8858	6.05329	7.36063	7.99902	15.3951	14.7052	20.3162
Sobic.006G046200				not assigned.unknown		5.02452	0.220765	0.0278533	0	0.7439		44.6544	36.9283	34.1764	22.9738	16.7431	15.0261	15.1899	18.5442	22.5128	20.0982	20.8213	19.9443	23.2562	25.7505	24.2187
Sobic.006G050300	AT3G48550			not assigned.unknown		1.15654	1.05395	0.855297	0.541	0.2766		16.7599	13.0217	4.92094	5.22947	7.25381	5.75839	7.35648	5.71378	5.32154	5.87771	2.55218	3.31433	2.86244	3.08637	1.93412
Sobic.006G050900	AT4G33280		AP2/B3-like transcriptional factor family protein	not assigned.unknown		0.32451	0.118484	0.0450213	0	0.1787		20.8523	13.5209	4.63989	2.54613	2.52349	3.09969	1.84541	3.9706	3.75353	5.35897	2.21136	4.09975	6.618	9.40704	7.2065
Sobic.006G053800	AT1G32583			not assigned.unknown		0.600666	0.258158	0.18947	0.0503	0.1451		4.20764	8.9843	4.69282	3.53665	3.28493	3.97022	4.16622	2.80243	2.80972	3.11078	2.17654	2.88582	2.21079	1.84984	0.799447
Sobic.006G058500	AT5G50930		Histone superfamily protein	not assigned.unknown		1.15517	0.746673	0.733123	0.4564	0.4215		6.04095	2.1205	2.89543	1.77347	1.5731	2.56945	1.87225	2.55716	2.59717	4.73225	3.60084	5.79504	5.46043	6.04458	5.78563
Sobic.006G060500				not assigned.unknown		18.992	22.7401	17.0667	2.6957	18.7247		2.85334	18.4975	46.8671	143.315	147.057	203.707	182.908	180.576	197.029	131.319	150.172	159.003	87.085	75.1969	42.8622
Sobic.006G068200	AT3G52770	ZPR3	protein binding	not assigned.unknown		0.874283	0.285573	0.225515	0.1216	0.3482		9.66624	6.44269	5.63628	2.1957	1.32638	1.55555	0.260595	0.551949	0.426417	0.579853	0.31703	0.789404	1.0964	1.6764	2.00037
Sobic.006G076000				not assigned.unknown		19.1295	5.07928	0.334719	0.3132	5.3487		434	444.616	307.473	571.178	490.82	390.636	271.326	264.523	273.48	490.905	390.876	415.961	463.92	431.86	527.522
Sobic.006G079100	AT5G64620	ATC/VIF2.C/VIF2	cell wall / vacuolar inhibitor of fructosidase 2	not assigned.unknown		0.258789	0.0271243	0	0	0.1842		10.5399	8.16639	8.59076	4.72717	1.97264	3.0036	0.3627	1.30621	1.65499	3.36257	1.55171	2.49433	4.24085	4.70331	5.68842
Sobic.006G092300	AT5G10970		C2H2 and C2HC zinc fingers superfamily protein	not assigned.unknown		0	0	0.0125243	0	0.0073		3.55327	2.04718	2.28121	1.01472	0.462532	0.237226	0.143739	0.150483	0.19723	0.102763	0.0582257	0.0703465	0.202048	0.389857	0.273356
Sobic.006G100400				not assigned.unknown		0.058239	0.18865	0.03749	0.0471	0.6043		5.04583	2.07556	2.82357	2.12579	2.42261	1.44892	1.69221	1.18058	1.4806	1.6016	1.22451	0.804668	0.767018	1.00526	0.672422
Sobic.006G100501				not assigned.unknown		2.68832	0.625912	0.497864	0	0.454		17.2482	14.8161	11.8322	6.61323	4.46308	9.23057	6.24383	7.45157	5.08029	3.96316	2.03002	5.23395	6.24485	6.09254	5.80798
Sobic.006G102900	AT4G39860			not assigned.unknown		19.8344	12.3335	12.1279	40.6527	49.7337		308.324	226.378	158.3	140.392	147.348	146.982	177.551	169.117	152.277	145.52	136.334	156.399	188.949	211.723	201.81
Sobic.006G104200				not assigned.unknown		0.615874	0.815333	0.991613	0.1782	1.1883		0.13781	0.461238	0.794882	1.90126	3.08365	3.18364	3.3173	5.38533	5.48034	9.09337	6.75488	13.039	13.7471	19.6684	13.5775
Sobic.006G110850	AT5G14920		Gibberellin-regulated family protein	not assigned.unknown		0.137808	0.022717	0.0324563	0.037	1.1004		283.451	187.839	44.0909	14.1061	17.0598	13.4082	14.4907	15.8306	15.1387	18.0106	11.7109	25.0912	38.6376	79.7998	107.925
Sobic.006G112000				not assigned.unknown		0.0289335	0.0327717	0.0320723	0	0.7124		0.0414847	0.363765	0.748704	1.10268	2.19873	2.84999	3.74016	3.63764	5.31527	5.76618	7.22933	12.6143	21.3502	33.2147	34.5191
Sobic.006G112200				not assigned.unknown		0.14022	0	0	0	0		2.06631	1.69761	2.1151	3.34506	0	4.38843	0.248241	3.3166	3.49709	4.94907	1.82293	0	4.22445	1.99712	3.50579
Sobic.006G116500	AT2G42260	PYM.UVI4	uv-b-insensitive 4	not assigned.unknown		0.139016	0.105058	0.188083	0.305	0.8074		26.8246	11.0238	2.99807	2.22768	2.22977	2.93635	2.37231	5.23451	4.52162	2.75025	6.86875	4.26542	8.54153	8.28987	10.8175
Sobic.006G119100				not assigned.unknown		0.334859	0.339652	0.380998	0.0815	0.1675		1.78628	2.81174	2.73045	1.63672	1.68682	3.16838	1.99513	2.37469	1.85573	2.85321	1.56971	1.56641	1.37458	1.40861	1.55481
Sobic.006G124200				not assigned.unknown		0	0.0102003	0.0250787	0	1.0324		0.908752	2.63931	3.91439	3.83104	3.51667	3.90699	4.24353	7.07175	5.3159	6.3645	11.2751	10.6127	20.7624	35.1112	51.1306
Sobic.006G128700	AT5G16270	ATRAD21.3.SYN4	sister chromatid cohesion 1 protein 4	not assigned.unknown		1.97771	2.70595	2.6143	0.6285	0.8891		14.8718	8.00025	6.86073	6.62462	6.76873	5.85507	6.15667	7.98095	7.89076	8.74807	12.3027	10.6267	9.47891	8.06602	8.1809
Sobic.006G132600				not assigned.unknown		1.37553	1.33518	1.35172	1.988	3.1174		30.1209	25.9302	15.6238	9.93907	9.20353	6.34514	4.19222	3.31148	2.96216	3.31432	2.86405	5.06504	3.86984	3.6828	4.90711
Sobic.006G133650				not assigned.unknown		0	0	0	0	0		2.68794	4.28104	4.52929	2.51269	0	0.678392	0.648723	0.364049	0.488912	0	0	0	0	0.253048	0.161115
Sobic.006G134001	AT3G59680			not assigned.unknown		0.254918	0.149969	0.117241	0.0525	0.0846		6.10316	3.3165	3.02925	2.37669	0.668926	1.4814	0.849352	1.03869	1.26751	1.62032	1.84236	1.93675	3.43867	4.22824	3.92479
Sobic.006G134200	AT3G02640			not assigned.unknown		3.6544	1.12539	1.29331	0.1542	0.2227		55.7426	33.1446	6.48098	1.78166	2.12283	3.92792	2.33091	5.2641	6.19627	5.19503	4.93805	4.1369	14.0496	22.2695	26.1666
Sobic.006G138900	AT4G15140			not assigned.unknown		0	0.13329	0	0.024	0.0272		11.765	5.77038	1.90757	0.91355	0.564471	0.747704	0.674607	1.0651	1.15752	1.31661	2.02696	0.986428	3.01623	3.89513	4.73198
Sobic.006G144300	AT1G04030			not assigned.unknown		0.113105	0.123054	0.095285	0.3233	0.193		32.8272	10.2092	2.77598	1.82013	1.36765	2.22054	1.68104	3.23812	3.19746	3.71561	4.68193	4.5201	9.6129	10.9586	15.3883
Sobic.006G147450	AT1G08630	THA1	threonine aldolase 1	not assigned.unknown		0.687807	0.358505	0.232998	0.058	0.1591		2.90264	2.83126	2.41205	0.933327	2.76726	0.939209	1.52509	0.888846	0.906816	0.270229	0.625502	0.297513	0.69472	0.746981	0.541119
Sobic.006G147900	AT2G20515			not assigned.unknown		0.987798	1.07266	0.257385	0.1077	1.351		100.733	43.7709	20.1634	10.8053	8.70314	10.6885	7.59125	12.7415	12.4099	17.1672	13.2	18.3358	33.0258	43.1392	48.7152
Sobic.006G150700	AT2G02120	LCR70.PDF2.1	Scorpion toxin-like knottin superfamily protein	not assigned.unknown		0	0	0	0	0.3774		0	0.0367463	0	0	0.109539	0	0.041749	0.327825	0.423223	0.941029	0.656299	0.732435	7.32704	16.8161	54.5222
Sobic.006G153550				not assigned.unknown		0	0	0.047607	0	0		2.1133	1.38659	1.47677	1.05839	1.26208	1.06621	2.53578	2.43431	2.09225	2.64594	3.81561	1.73693	2.62642	3.66286	4.16233
Sobic.006G154300	AT1G73260	ATKTI1.KTI1	kunitz trypsin inhibitor 1	not assigned.unknown		0.183147	0.107264	0	0.0914	0.0328		0.312129	0.151525	0.188777	0	0.076961	0.12514	0.155946	0.201367	0.14029	0.126812	0.166179	0.566776	1.4588	2.30228	3.37863
Sobic.006G154600				not assigned.unknown		0.492343	0.0526987	0.0402273	0.854	0.4569		4.53195	2.41063	1.33499	0.587408	1.19402	1.4565	2.1165	1.48257	1.6754	2.11043	1.27065	2.05341	3.18799	4.97773	4.46434
Sobic.006G155900	AT1G65710			not assigned.unknown		0.464425	0.307546	0.160566	0	0.4845		7.75067	3.34535	1.10047	0.789571	0.590609	0.947391	0.960335	1.56381	1.48565	1.82462	1.75861	1.67093	2.96316	3.05396	4.42525
Sobic.006G166601				not assigned.unknown		17.4002	6.82561	2.41607	0.2904	2.8464		82.0273	141.152	133.95	70.2284	48.4271	36.2422	39.8317	35.0946	28.0869	13.7016	11.2964	20.0461	15.3561	11.777	9.60821
Sobic.006G191600	AT5G56550	ATOXS3.OXS3	oxidative stress 3	not assigned.unknown		0.222028	0.302874	0.529567	0.39	0.6737		8.34142	59.6636	37.1245	57.3698	107.605	48.1995	45.6106	34.9251	32.4149	42.2766	30.3767	38.7151	36.9709	30.173	11.5702
Sobic.006G196600				not assigned.unknown		0.0361485	0.030686	0.0467403	0.0193	0.0712		6.47386	2.26018	0.720923	0.324427	0.629161	0.491343	0.431505	0.771804	0.754836	0.444507	1.18234	1.14935	1.95756	2.20812	2.27975
Sobic.006G201300	AT5G17160			not assigned.unknown		0.027894	0.036733	0.0949523	0.0416	0.1463		18.4701	6.29467	1.33041	0.834555	0.8383	0.68415	0.844644	1.4503	1.24825	0.816202	1.95442	1.64306	1.75173	1.81153	4.15539
Sobic.006G203700	AT1G64850		Calcium-binding EF hand family protein	not assigned.unknown		0	0	0	0	0		4.03391	5.79572	3.38931	1.7195	1.9185	0.305091	0.808746	0.379637	0.429151	0.348777	0.224881	0.0566215	0.2759	0.303231	0.218579
Sobic.006G215200				not assigned.unknown		0.0193975	0.0789	0.0596497	0.0387	0.0508		5.58678	2.14259	0.3633	0.170652	0.242671	0.29016	0.463109	0.641177	0.572295	0.657043	0.742548	0.813759	1.33704	2.01015	2.85516
Sobic.006G218200	AT2G35330		RING/U-box superfamily protein	not assigned.unknown		2.00222	0.996146	0.778722	0.2193	0.3779		11.3154	8.99796	6.93688	6.14556	7.03431	6.21793	7.24339	7.06595	7.29916	7.09745	6.82642	6.82393	7.62452	7.88959	8.16481
Sobic.006G219100				not assigned.unknown		6.43041	3.66425	2.34508	2.9888	4.5495		103.177	183.542	92.9585	53.9926	51.3631	45.9727	52.3037	61.419	67.5027	56.2515	45.1032	57.9876	76.5461	80.6789	70.7685
Sobic.006G221800				not assigned.unknown		1.49048	1.36073	0.869539	0.4581	1.0131		31.2844	20.9994	27.6888	18.6988	13.4478	10.2641	10.5272	11.5745	12.1984	13.6508	13.6576	18.3218	17.3614	14.7207	12.4405
Sobic.006G227500				not assigned.unknown		0.119345	0.143199	0.0412363	0.0697	0.6408		2.39925	2.84794	5.65639	1.12543	0.630413	1.22679	0.941599	1.54259	2.28268	1.92062	1.68363	1.70383	5.70645	7.21014	11.2481
Sobic.006G232100				not assigned.unknown		0.405967	0.317477	0.523136	0.2223	4.1874		1.32543	1.5902	2.76979	1.75912	1.10273	1.08299	0.822098	1.13608	1.86766	1.22232	1.32555	1.93405	7.7362	29.7332	95.0779
Sobic.006G232900	AT3G58960		F-box/RNI-like/FBD-like domains-containing protein	not assigned.unknown		0.0190495	0	0.040939	0.0271	0.0484		17.2024	5.13599	1.12922	0.571005	0.731645	0.81516	0.969078	1.02857	1.63639	1.47404	1.98573	2.05464	3.82389	3.39154	4.56737
Sobic.006G235200				not assigned.unknown		0	0.229266	0.018518	0.0292	0.6567		6.35978	3.96918	1.60474	1.6794	1.21836	0.76383	0.314551	1.89872	1.14291	1.11357	3.02692	4.05052	6.23478	8.35863	14.3914
Sobic.006G236600	AT1G74500	ATBS1.BS1.TMO7	activation-tagged BRI1(brassinosteroid-insensitive 1)-suppressor 1	not assigned.unknown		0.046183	0.153154	0	0.0156	0.6012		0.043261	0.0182383	0	0.0435757	0.0629627	0	0.031082	0.277026	0.150221	0.608736	0.566819	0.785415	2.60327	7.9084	25.2479
Sobic.006G237600				not assigned.unknown		0	0	0	0	0.1395		13.3279	25.395	12.2016	10.6546	13.4639	12.0178	15.3778	16.7122	12.4989	19.2933	26.8652	20.9889	26.5382	24.4502	16.0311
Sobic.006G237700	AT2G12400			not assigned.unknown		0.0146215	0	0.00628467	0	0.0328		8.13882	6.66221	5.92164	1.7493	1.6168	0.508256	0.275617	0.4876	0.460495	0.428637	0.53205	0.36698	0.666367	0.659042	0.715311
Sobic.006G237800	AT1G15760		Sterile alpha motif (SAM) domain-containing protein	not assigned.unknown		7.34351	1.28833	0.646512	0.264	2.8454		23.2229	30.5192	24.182	20.105	14.6652	21.2212	10.4135	22.5458	28.1115	44.8926	25.3361	31.0861	43.7993	80.941	48.7825
Sobic.006G249300				not assigned.unknown		5.29773	4.75035	0.553168	2.9536	8.2883		75.2853	91.4032	23.6242	22.959	39.2468	53.8162	74.6443	54.1658	85.3687	72.4242	66.8978	70.5569	181.319	194.419	102.142
Sobic.006G262600	AT4G39900			not assigned.unknown		4.76527	2.00965	0.550824	0.1014	1.9499		121.361	83.5707	39.2454	35.556	29.125	45.4769	48.5606	47.8723	58.6625	73.9444	110.003	98.9808	121.948	117.998	104.791
Sobic.006G264800	AT4G09600	GASA3	GAST1 protein homolog 3	not assigned.unknown		0.118561	0.211721	0.385246	0	0.09		2.7492	6.8137	2.64312	0.482045	1.58771	0.648255	0.824503	0.545225	0.244194	0.195021	0.168443	0	0.176645	0.543157	0.140402
Sobic.006G276900	AT3G18800			not assigned.unknown		0.132662	0.094986	0.0579567	0.2452	2.8995		8.46431	5.20113	4.14609	2.77929	2.46328	2.40393	1.96533	1.98161	1.93036	1.7218	1.04147	1.7188	2.44743	2.62645	2.77955
Sobic.006G278100	AT1G45688			not assigned.unknown		14.0192	5.41797	1.82821	3.0482	34.0674		46.2182	99.8036	93.4879	63.3538	78.0614	66.9608	83.5861	94.7031	69.7208	32.6925	68.2854	35.776	33.158	26.408	28.2369
Sobic.006G281300				not assigned.unknown		0.774487	0.780906	0.483129	0.0135	0.0135		9.29683	4.78859	0.777614	0.293634	0.360311	0.651615	0.377108	0.724945	0.874895	1.0023	0.690665	1.30233	1.9077	2.32969	1.36688
Sobic.007G007300	AT3G05390			not assigned.unknown		0	0	0	0	0.1212		0.00729567	0.05215	0.018571	0	0.0785117	0.0546277	0.127067	0.156086	0.272355	0.124883	0.118857	0.450916	0.655846	2.51416	4.61524
Sobic.007G012800	AT4G19050		NB-ARC domain-containing disease resistance protein	not assigned.unknown		2.72562	1.2716	0.830963	0.5426	0.9831		15.731	13.1199	13.4184	5.54374	8.50187	3.10103	4.41071	3.28705	2.78995	1.35682	2.08555	1.10842	0.935547	0.853131	0.938957
Sobic.007G015600				not assigned.unknown		1.74615	1.34716	0.642663	6.8452	7.6753		1.71966	9.62049	4.37969	6.13661	13.092	12.6022	49.6447	47.5026	50.201	23.3847	17.6929	30.404	35.6566	40.0907	27.0717
Sobic.007G033500				not assigned.unknown		0	0.0237957	0	0	0.5299		0.199478	0.584763	0.450931	0.416472	0.74613	0.55442	1.73198	2.9065	3.60179	3.12248	3.48077	5.02634	10.487	16.2917	15.3843
Sobic.007G039842	AT4G21310		Protein of unknown function (DUF1218)	not assigned.unknown		0	0	0.42585	0	0		47.5191	56.1092	41.3756	33.9293	33.9726	21.4556	25.794	20.5957	20.0562	21.5581	15.6606	18.6847	13.2428	11.9616	9.04828
Sobic.007G041900	AT5G45200		Disease resistance protein (TIR-NBS-LRR class) family	not assigned.unknown		0.216513	0.327264	0.183722	0.1956	0.1036		9.97492	9.75185	5.75953	3.44224	2.61133	1.41103	2.18663	2.61612	2.09656	1.20463	1.35029	0.931498	0.944368	1.1241	1.37081
Sobic.007G042100	AT5G63020		Disease resistance protein (CC-NBS-LRR class) family	not assigned.unknown		0	0	0	0	0		5.46274	5.99915	4.00222	3.13244	3.42934	2.62254	2.37739	2.0388	2.07633	2.5454	1.83449	2.09234	2.22172	1.87715	1.65347
Sobic.007G042200	AT5G63020		Disease resistance protein (CC-NBS-LRR class) family	not assigned.unknown		0.371739	0.328355	0.198523	0.2019	0.1004		8.39001	7.85194	5.33525	3.17763	2.72565	1.66521	1.24844	1.53271	1.22917	1.28197	1.43784	0.979028	0.870353	0.565295	1.2533
Sobic.007G051501				not assigned.unknown		0.581886	0.480053	0.277527	0.6219	0.7007		12.6814	14.8148	5.80147	4.61517	6.62821	5.49354	6.12097	6.02037	4.72548	4.90461	4.63735	3.46132	3.6766	4.65223	4.11653
Sobic.007G063100				not assigned.unknown		0.133184	0.0576413	0.037387	0.015	0.0665		4.01782	1.02999	0.310038	0.197938	0.116637	0.136004	0.138409	0.360821	0.550466	0.274331	0.65283	0.339449	0.805464	0.881599	1.39975
Sobic.007G068300				not assigned.unknown		1.29142	1.82515	1.31642	0.0653	13.6263		451.35	341.638	117.95	84.1091	128.18	78.1074	83.8198	186.317	141.108	68.8937	218.888	79.3699	159.901	240.806	420.721
Sobic.007G068500				not assigned.unknown		0.013533	0.0273177	0.0319873	0	1.2949		27.7823	42.14	9.16031	15.5986	42.3836	29.683	32.4323	41.9046	38.9998	27.873	33.4655	7.95653	26.3117	47.191	67.1713
Sobic.007G068700				not assigned.unknown		0.01881	0.015809	0.031487	0	0.0207		3.03865	2.50915	0.941498	0.424495	0.89809	0.866245	0.65365	1.38307	0.958174	0.582311	1.05493	0.482434	1.43347	2.74804	4.7316
Sobic.007G083700				not assigned.unknown		0.97002	0.425452	0.122126	1.7342	3.0117		14.0461	10.1729	10.8287	11.2437	10.8155	13.9666	9.39788	11.564	11.4843	12.6988	9.12744	11.7756	11.2977	10.036	11.3404
Sobic.007G084800	AT4G29905			not assigned.unknown		0.066562	0	0.016161	0	0.1422		0.699391	1.11489	0.26309	0.588282	0.512277	0.822077	0.830762	1.52931	1.69752	1.94906	2.41136	3.31974	4.59621	8.55665	7.24438
Sobic.007G094200	AT4G30410		sequence-specific DNA binding transcription factors	not assigned.unknown		0.082456	0.0307453	0.036093	0	0.0609		15.3353	7.89039	2.00159	1.40383	2.30144	2.69978	3.35407	3.95793	3.80402	5.72603	11.9628	4.55078	9.93992	12.7379	12.3866
Sobic.007G103800	AT4G26090	RPS2	NB-ARC domain-containing disease resistance protein	not assigned.unknown		0	0.0197617	0.0149153	0	0.0386		3.17948	3.81387	3.55535	2.83096	1.72199	0.99215	0.868911	0.868839	0.85172	0.583701	0.895921	0.815322	0.453117	0.357802	0.65091
Sobic.007G108700				not assigned.unknown		0	0.0352497	0.018734	0	0.0558		6.7198	6.40394	9.47542	5.07979	1.1109	3.62654	2.09494	3.01834	1.93675	2.81886	2.09874	2.81775	4.57916	5.92747	15.2363
Sobic.007G109600	AT1G13245	DVL4.RTFL17	ROTUNDIFOLIA like 17	not assigned.unknown		0	0.0254013	0	0	1.1965		0.12791	2.25653	3.37337	3.52327	2.65032	2.88076	2.35126	1.94063	2.45493	4.47555	1.77026	4.70793	7.27546	8.57217	6.80642
Sobic.007G111800	AT3G27470		Protein of unknown function (DUF707)	not assigned.unknown		0	0	0	0	0.7013		0	0	0	0	0	0	0	0	0	0	0	0	0.389111	1.84649	9.78395
Sobic.007G121600				not assigned.unknown		9.75386	7.19901	7.66021	26.0809	22.0763		115.276	90.1308	69.7205	52.2629	60.8757	80.2031	70.6912	107.413	117.541	67.7599	89.2036	88.2962	98.909	95.2552	129.703
Sobic.007G121650				not assigned.unknown		8.29728	8.2659	6.62427	28.4119	18.9277		136.748	89.3319	86.6209	84.8641	73.1186	123.057	88.7333	121.297	125.591	91.215	123.383	112.11	97.0445	85.3019	116.635
Sobic.007G122700	AT3G17900			not assigned.unknown		0.056562	0	0	1.4327	2.7338		16.0658	10.0586	7.55189	11.4086	5.30682	8.65074	5.56062	11.4257	11.4389	9.24608	7.55849	1.78684	5.65119	5.41267	12.5926
Sobic.007G125400				not assigned.unknown		0.272798	0.0326663	0	0.0801	0.1589		57.9696	114.186	81.1773	16.7606	4.68468	2.69715	0.44291	0.504791	0.764522	0.748398	0.497795	0.63549	2.03037	4.00603	5.66815
Sobic.007G126150				not assigned.unknown		0.744907	0.85722	0.606957	0.0717	0.5371		1.23812	7.33059	3.30325	17.0797	27.4956	9.95072	12.8744	16.4709	10.277	4.47092	9.79673	3.81156	3.64573	1.51559	1.88537
Sobic.007G129300	AT4G00980		zinc knuckle (CCHC-type) family protein	not assigned.unknown		0	0	0	0	0.068		4.74067	1.61135	0.413094	0.228038	0.240919	0.536654	0.426442	0.599087	0.641389	0.556789	0.917224	0.944765	1.83237	2.20185	2.27402
Sobic.007G130900	AT1G70160			not assigned.unknown		1.5509	2.00139	1.75789	1.4256	1.0884		28.2839	19.776	24.2154	9.38534	7.46723	4.81896	3.39255	5.20013	5.85436	5.57393	9.81634	9.87267	12.715	11.6865	13.5895
Sobic.007G133400	AT5G37840			not assigned.unknown		0.915375	0.382455	0.187564	0.0866	1.2901		0.774734	1.25165	0.803991	2.83397	5.16586	9.98833	6.14084	7.53429	8.65205	11.7429	5.64063	5.29066	7.00201	5.91113	5.59857
Sobic.007G135100				not assigned.unknown		0.456068	0.445165	0.617791	0.2458	0.9319		4.03341	6.65827	5.05528	6.92257	8.85748	7.50321	12.3299	13.5316	12.6684	10.6113	9.93599	10.058	11.8878	13.3442	10.8042
Sobic.007G135201				not assigned.unknown		0	0	0.00584633	0	0.1651		2.33567	1.83682	2.1227	2.05038	1.95853	2.39404	2.58275	3.92993	3.36655	4.06027	5.76379	6.41367	5.51332	4.36691	4.73488
Sobic.007G139650				not assigned.unknown		0	0.108662	0	0.033	0.0286		0.428336	3.46501	3.76206	7.34714	9.64241	9.87244	4.51997	5.34148	2.34103	1.8126	3.33825	1.2615	0.97225	0.464796	0.758189
Sobic.007G143900				not assigned.unknown		10.8037	6.52896	9.63098	4.5597	9.9038		82.1131	708.81	489.899	633.87	1319.8	658.618	1036.74	538.551	376.237	586.777	346.231	491.617	523.301	443.179	249.015
Sobic.007G184100	AT3G20070	TTN9	titan9	not assigned.unknown		1.41476	1.44767	2.00738	1.5906	1.5207		24.5112	11.7849	8.39003	5.78922	6.02022	6.66787	6.62504	9.11706	7.97963	9.81295	10.0301	10.071	10.9429	10.8321	15.2191
Sobic.007G195800	AT5G36290		Uncharacterized protein family (UPF0016)	not assigned.unknown		19.6104	30.2562	21.689	14.6244	65.1141		173.112	326.033	279.915	238.3	247.169	227.271	221.572	208.628	178.662	169.258	177.347	151.768	172.345	180.933	154.4
Sobic.007G208100	AT3G56891		Heavy metal transport/detoxification superfamily protein	not assigned.unknown		0	0	0	0	0		6.52539	7.36257	5.03566	4.98433	5.06429	2.63189	3.14086	2.96668	2.25077	3.39679	1.81012	2.08455	2.49129	2.18805	1.92495
Sobic.007G213500				not assigned.unknown		0.107929	0.159735	0.181946	0.0189	0.0302		4.85292	7.18654	5.9739	2.20019	2.11901	0.858228	1.06058	0.986229	0.815442	0.530777	0.459272	0.310656	0.337897	0.214412	0.198042
Sobic.007G218100	AT5G56220		P-loop containing nucleoside triphosphate hydrolases superfamily protein	not assigned.unknown		0.285988	0.545128	0.539736	0.2145	0.6989		16.8975	6.4379	4.92927	5.06829	7.44292	6.60244	8.16237	10.7988	10.6128	11.0049	18.6076	15.2401	16.8856	14.2095	23.6712
Sobic.007G219400	AT5G56120			not assigned.unknown		0	0	0	0.0151	0.0251		5.92468	1.93952	0.506468	0	0.37965	0.484696	0.587206	0.408377	0.437781	0.507753	0.765693	1.05759	1.60174	1.79223	2.47479
Sobic.007G221700	AT5G55820			not assigned.unknown		0.329545	0.164651	0.178585	0.241	0.1739		5.9792	2.01547	0.697432	0.514753	0.410768	0.785843	0.464161	0.980947	1.08619	0.718399	1.85896	1.17413	1.55612	1.30382	2.06822
Sobic.007G224600				not assigned.unknown		0.53996	0.580233	0.592898	0.1802	0.0743		2.23244	2.23122	0.720937	1.0792	1.95763	2.2114	3.09607	3.10823	3.25984	3.3905	3.56549	4.06486	5.19044	6.37839	7.83661
Sobic.008G004900	AT1G07060			not assigned.unknown		0.190326	0.180085	0.128456	0.1731	0.265		7.3737	3.23891	1.71789	1.48968	1.09598	1.38064	0.895696	1.4961	1.37728	1.26956	2.64577	2.4431	2.67938	3.40391	4.02977
Sobic.008G005200	AT2G38320	TBL34	TRICHOME BIREFRINGENCE-LIKE 34	not assigned.unknown		6.7663	4.81982	2.39977	1.11	3.0929		31.1019	52.0435	21.6317	28.1067	56.524	31.8824	40.4753	39.8154	38.6172	20.6134	36.8446	15.6762	21.0177	18.2853	12.4516
Sobic.008G006700	AT5G27660		Trypsin family protein with PDZ domain	not assigned.unknown		0.0140465	0	0	0.9385	0.9816		9.64431	9.262	8.90105	10.0449	8.63776	9.91614	10.5536	12.47	12.341	9.9301	12.6685	11.7052	11.904	10.6596	10.2086
Sobic.008G008000				not assigned.unknown		0.33544	0.169843	0.122644	0.1992	0.0812		10.4096	3.44798	0.875102	0.206186	0.267329	0.225909	0.0412523	0.132977	0.119703	0.0716083	0.0873363	0.341618	0.189555	0.15938	0.107512
Sobic.008G028850				not assigned.unknown		0	0	0	0	1.0122		0.027407	0.265304	0.741093	1.12293	0.86911	2.67098	1.31646	6.13351	5.99637	6.73161	12.7836	8.07323	13.5232	19.1201	24.3228
Sobic.008G028900	AT2G40830	RHC1A	RING-H2 finger C1A	not assigned.unknown		0.134276	0.118105	0.132648	0	0.1251		0.55602	0.570029	0.192717	0.239799	0.652668	0.882656	0.859883	2.14614	2.25912	1.88649	1.84087	1.43239	2.54987	4.60876	2.85486
Sobic.008G030801				not assigned.unknown		0.252926	0.0753423	0.122956	0.9169	0.3751		0.252107	1.07128	3.38455	27.7004	36.3944	66.3191	52.8883	44.5297	39.1877	23.7293	17.5144	17.2289	43.8991	54.2142	71.071
Sobic.008G030900	AT2G38540	ATLTP1.LP1.LTP1	lipid transfer protein 1	not assigned.unknown		8.86141	3.77138	1.77353	9.5686	32.564		68.7394	182.377	330.702	852.738	831.585	1064.79	945.201	576.496	431.43	473.794	324.019	348.615	463.575	594.111	457.838
Sobic.008G031000	AT2G38540	ATLTP1.LP1.LTP1	lipid transfer protein 1	not assigned.unknown		441.138	57.9357	24.2465	27.0166	171.137		674.07	977.507	1720.23	1674.22	1167.6	1567.22	1340.25	1600.55	1841.56	2250.18	1966.41	2068.55	2161.96	2039.58	1494.65
Sobic.008G031600	AT2G45260		Plant protein of unknown function (DUF641)	not assigned.unknown		0	0.0209903	0	0	0		9.39536	8.98333	4.86231	3.79406	5.1725	4.04851	5.49368	5.74386	5.62394	8.92603	5.14056	6.0114	7.03886	6.44931	5.23529
Sobic.008G034500	AT3G44735	ATPSK3.PSK1.PSK3	PHYTOSULFOKINE 3 PRECURSOR	not assigned.unknown		2.25151	6.80735	6.91528	1.8231	20.3593		12.7501	42.7155	36.0068	37.7825	121.788	43.2198	106.749	108.893	61.6608	31.444	102.72	22.6125	31.3301	32.1618	19.8083
Sobic.008G034700	AT3G44735	ATPSK3.PSK1.PSK3	PHYTOSULFOKINE 3 PRECURSOR	not assigned.unknown		6.61669	11.0096	8.06145	1.5037	5.2149		99.937	72.3733	50.981	26.5884	19.9701	21.3648	12.4321	18.7743	19.5781	23.2914	21.5987	30.7356	37.3017	41.5122	34.3886
Sobic.008G035400	AT5G22580		Stress responsive A/B Barrel Domain	not assigned.unknown		197.909	26.1009	16.4777	12.8358	10.936		2072.16	1354.42	558.258	213.834	249.944	186.656	271.125	232.711	197.348	102.562	79.7092	57.613	122.115	194.36	415.923
Sobic.008G037100	AT3G52770	ZPR3	protein binding	not assigned.unknown		0	0	0	0	0		0.181745	0.0497837	0	0.0458153	0.061606	0.155324	0.112583	0.466241	0.438716	0.447673	0.328568	0.599967	1.86548	3.35273	2.48873
Sobic.008G042200	AT3G52525	ATOFP6.OFP6	ovate family protein 6	not assigned.unknown		0.0188805	0.011386	0	0	0		4.41139	1.11472	0.531751	0.20869	0.144318	0.276058	0.0639907	0.141784	0.169703	0.268303	0.030114	0.468413	0.208261	0.278042	0.419907
Sobic.008G043100	AT5G06320	NHL3	NDR1/HIN1-like 3	not assigned.unknown		0.028015	0.0606103	0.013214	0	0		3.36791	6.26672	0.818128	0.522164	0.24428	0.0536873	0.0235417	0.101694	0.0248877	0.028176	0.0438033	0.11133	0.030333	0.01188	0.0126375
Sobic.008G046000				not assigned.unknown		2.25712	4.30317	2.96954	1.8693	3.9661		46.9513	61.3091	69.2318	45.4311	23.6556	21.8769	11.722	11.1845	14.4762	12.8796	13.6279	21.3843	23.3562	19.4092	20.0038
Sobic.008G046200	AT3G02890		RING/FYVE/PHD zinc finger superfamily protein	not assigned.unknown		0.039603	0	0.017079	0	0.0568		4.22199	2.62403	1.43017	0.382634	0.347527	0.781763	0.427042	0.356003	0.368298	0.353167	0.323359	0.387263	0.744937	0.86202	1.25278
Sobic.008G048966				not assigned.unknown		0.30525	1.14803	1.03123	1.4857	1.599		11.5294	8.17525	7.12627	7.708	7.71461	7.16474	8.22882	8.88814	8.87681	7.77194	4.87184	6.00884	4.92791	5.12063	7.03222
Sobic.008G050200				not assigned.unknown		0	0.730754	0.954754	0.5307	0.2686		1.61416	2.36046	1.68003	1.78849	3.22146	3.14895	4.27704	4.46415	3.77203	2.65875	1.93664	2.60557	3.78735	4.04963	2.68996
Sobic.008G077100				not assigned.unknown		0	0	0.012695	0	0.0194		5.73531	5.40889	3.97931	1.91688	0.748011	1.00175	0.358039	0.294938	0.240428	0.0887327	0.110715	0.155893	0.236184	0.229834	0.279458
Sobic.008G077300				not assigned.unknown		0	0	0.0102287	0	0		6.79114	6.94078	2.58779	1.36431	1.83654	0.389572	0.340963	0.316435	0.261716	0.202484	0.17035	0	0.131746	0.141086	0.119533
Sobic.008G088800	AT5G50335			not assigned.unknown		3.51065	0.578379	0.304493	0.0458	0.4521		5.60192	6.53831	0.637711	0.734468	2.59376	3.5107	2.76106	6.91866	5.43477	5.52095	8.20506	2.11002	10.6819	20.5674	20.8101
Sobic.008G093600	AT3G27350			not assigned.unknown		0	0.003915	0.0158677	0.0333	0.0307		8.84615	4.55252	1.10169	0.511822	0.390027	0.257603	0.382777	0.509025	0.470788	0.273452	0.729883	0.489683	0.934433	0.959878	1.21726
Sobic.008G093700				not assigned.unknown		0	0.00916267	0.00412933	0.0032	0		8.00804	3.61551	1.31514	0.499639	0.292856	0.41405	0.393448	0.487519	0.469604	0.366004	0.915838	0.298525	0.631175	0.557211	0.915953
Sobic.008G096300	ATMG00110		cytochrome C biogenesis 206	not assigned.unknown		1.48759	1.59889	0.582319	0.729	1.3811		16.8009	13.6245	21.1034	17.4868	10.5766	9.17909	10.3659	13.6942	11.4312	9.21955	10.8136	10.0618	7.02299	3.73968	6.54893
Sobic.008G099100	AT5G18310			not assigned.unknown		0	0	0	0	1.4758		0.281546	1.45458	4.07075	3.97844	4.38788	9.13449	6.31396	10.289	11.2126	13.9385	16.2891	20.0475	24.0974	33.5705	32.8303
Sobic.008G102800	AT2G04480			not assigned.unknown		0.119318	0	0.0103983	0.0328	0.2355		12.0548	7.22239	4.06643	2.99013	3.58863	3.22782	4.32419	3.34577	2.40958	2.78548	4.57882	3.20886	4.42113	5.17546	5.97307
Sobic.008G106400				not assigned.unknown		0.146549	0.678826	0	0.1286	0.2495		3.00124	3.32452	0.317092	0.729765	4.52347	3.62156	5.93117	4.47945	3.58269	0.825346	2.14297	2.29067	2.58435	3.87974	4.60529
Sobic.008G113900				not assigned.unknown		0.015012	0.0213793	0	0	0.0787		22.6063	33.6734	30.0705	17.7281	12.5818	4.74143	4.57049	4.08783	3.58813	2.49697	2.33155	2.32623	1.71247	0.738301	0.93625
Sobic.008G114000				not assigned.unknown		0	0	0	0.0164	0.0542		12.0571	17.663	18.5694	8.45425	6.67785	2.8382	3.41174	2.78023	1.70844	0.997251	0.739012	1.23554	0.909095	0.500798	0.350977
Sobic.008G114101				not assigned.unknown		0	0.018677	0	0	0		2.94484	5.13973	4.9814	3.40058	1.83511	0.684077	1.06675	0.544957	0.479204	0.680792	0.195382	0.245195	0.321808	0.0836703	0.183629
Sobic.008G114200				not assigned.unknown		0	0	0	0	0.0227		17.9406	30.4583	33.4473	18.0582	14.1864	3.87123	4.10903	3.60558	2.41852	1.65888	1.37617	1.37487	1.22716	0.689562	0.573779
Sobic.008G123400	AT4G15890		binding	not assigned.unknown		1.79961	1.69127	1.45595	1.3092	1.4736		25.3419	7.71814	3.43923	3.20423	2.83423	3.59539	3.51975	5.39098	5.78064	3.0461	7.3884	4.75694	7.00621	5.79167	12.7927
Sobic.008G127300				not assigned.unknown		0.216045	0.187474	0.362414	0.9453	0.5057		10.1175	3.75746	1.29445	1.0985	0.981026	1.35322	1.12951	1.76606	2.06705	1.66075	3.00267	2.9762	4.82534	5.84198	9.92393
Sobic.008G127933				not assigned.unknown		0	0	0	0	0		0	0	0	0	0	0	0	0	0.00659367	0	0.0301313	0	0.474178	1.13182	3.19569
Sobic.008G128066				not assigned.unknown		0	0	0	0	0.4175		0	0	0.15883	0	0	0	0	0.003429	0.0749683	0.0150357	0.312261	0.745676	6.86505	22.318	89.9037
Sobic.008G128200				not assigned.unknown		0	0	0	0	0.8424		0	0	0.303399	0	0	0	0	0.0797877	0.20545	0.014791	0.961158	1.77447	14.7925	25.8818	39.5941
Sobic.008G135500				not assigned.unknown		0.100449	0.0748943	0.0479983	0.1788	4.7682		324.999	262.683	94.4239	109.763	190.265	167.422	207.49	250.454	217.239	347.03	323.855	267.432	464.308	825.938	641.587
Sobic.008G136900	AT3G55420			not assigned.unknown		0.0562615	0.013629	0.027437	0	0.0338		10.2784	6.52033	3.95976	1.64074	0.724249	0.786365	0.473466	0.706221	0.786139	0.716567	0.998879	0.803055	1.09744	1.352	1.85261
Sobic.008G137000				not assigned.unknown		0.833923	0.369442	0.102054	0.0478	1.3055		12.2577	21.6669	27.5568	19.5651	11.7548	13.1935	10.1373	10.7029	9.58047	9.68643	6.25613	7.9311	6.96228	7.74572	5.21176
Sobic.008G137300				not assigned.unknown		0.522702	0.391176	0.183373	0.0956	0.2889		0.918952	2.47984	3.17158	1.64597	1.95034	2.22645	1.59005	1.73684	2.20637	3.79783	1.27635	1.92943	3.10474	5.13687	2.61323
Sobic.008G139250				not assigned.unknown		0	0	0	0	0		1.40525	7.16558	1.70161	2.19847	2.3067	1.87007	5.6825	2.35252	2.93754	0.766637	0.914441	0	3.07729	4.16356	5.28558
Sobic.008G139300	AT2G39705	DVL11.RTFL8	ROTUNDIFOLIA like 8	not assigned.unknown		0.13978	0	0	0	0.0426		1.09035	6.20409	0.891712	1.15094	1.86733	0.779627	3.85046	1.64441	2.74711	1.35098	0.978032	0.321203	1.84608	4.37464	4.28122
Sobic.008G139400	AT2G39705	DVL11.RTFL8	ROTUNDIFOLIA like 8	not assigned.unknown		2.38404	1.19463	0.635101	2.2088	2.4228		11.3727	58.8797	26.483	23.7784	40.501	20.09	88.4758	38.434	47.1249	22.9038	12.2407	18.4078	35.9755	36.8697	24.6857
Sobic.008G142900	AT5G67390			not assigned.unknown		0.0651125	0.141847	0.0816603	0	0.0464		6.21039	25.0051	4.76583	3.49462	13.924	2.68252	4.8721	2.39443	3.38755	2.65808	1.5165	3.33897	4.4319	5.87191	4.63908
Sobic.008G143000	AT5G67390			not assigned.unknown		0	0	0	0	0.0291		5.92279	3.40794	0.322982	0.228109	0.66399	1.15287	0.904554	1.32995	1.51273	1.30277	1.38947	1.81603	3.80027	3.9104	2.83599
Sobic.008G148300	AT3G19050	POK2	phragmoplast orienting kinesin 2	not assigned.unknown		0.28073	0.344407	0.571383	0.2922	0.2919		13.4327	5.10924	3.0063	2.56804	1.48227	2.34495	2.01892	4.03749	4.37879	4.42924	4.93043	4.76711	6.26809	4.26714	7.48257
Sobic.008G159800				not assigned.unknown		0.711734	0.409045	0.574918	0.6824	0.7327		5.46903	6.6067	5.95231	5.41737	5.28738	5.38667	5.36958	4.97941	4.35481	9.39421	6.32902	4.86914	5.33475	4.09541	4.93061
Sobic.008G170250	AT5G45530		Protein of unknown function (DUF594)	not assigned.unknown		0	0	0	0	0		5.12121	4.10168	2.61382	1.28394	1.11244	0.440867	0.381276	0.479171	0.420639	0.529054	0.353996	0.279046	0.209893	0.0592613	0.184234
Sobic.008G170400	AT5G45540		Protein of unknown function (DUF594)	not assigned.unknown		0	0	0	0	0.0098		6.80844	5.94061	3.20832	1.35247	1.96706	0.671926	1.01271	1.23215	0.872914	0.664275	0.992992	0.664949	0.611924	0.418483	0.405939
Sobic.008G179600	AT1G54385		ARM repeat superfamily protein	not assigned.unknown		0.43913	0.321664	0.356959	0.225	0.3517		5.18282	2.56344	0.740259	0.806867	0.766961	1.3652	1.98567	2.02621	1.91683	1.82849	2.7026	2.33251	4.2347	4.5883	7.72784
Sobic.009G005200				not assigned.unknown		0.413634	0.477539	0.468151	0.7844	0.579		14.0457	9.50693	15.1446	15.6587	5.65601	12.0357	1.70064	7.5399	9.53094	19.0914	13.8321	11.578	14.7935	9.13081	12.9263
Sobic.009G009100				not assigned.unknown		0.095227	0.0532923	0.034868	0	0.0306		1.83132	1.15631	0.843844	0.32655	2.04804	1.56451	3.7583	3.80706	4.2877	0.577501	3.31241	1.84493	1.41145	3.43262	4.95353
Sobic.009G009400	AT2G38870		Serine protease inhibitor. potato inhibitor I-type family protein	not assigned.unknown		6.08911	9.22013	8.77025	0.8299	10.1724		4.91652	21.1009	8.60819	10.4992	51.3708	25.9501	60.8813	129.931	74.7905	28.1945	180.302	4.98869	13.8744	38.7889	27.4023
Sobic.009G009500	AT2G38870		Serine protease inhibitor. potato inhibitor I-type family protein	not assigned.unknown		0.481258	0.144207	0.10366	0	1.6692		0.084647	2.19597	0.65783	1.23044	1.55479	2.037	1.0488	4.61508	5.66572	3.58438	11.2786	1.00372	4.67963	8.28844	4.32998
Sobic.009G009700	AT2G38870		Serine protease inhibitor. potato inhibitor I-type family protein	not assigned.unknown		0.155425	0.264032	0.577723	0.0846	32.1412		0	0.183855	0.0439833	0.46612	6.50883	3.63779	11.0906	6.32612	3.07827	1.56487	4.1862	1.66409	3.02059	6.36258	3.375
Sobic.009G009800	AT2G38870		Serine protease inhibitor. potato inhibitor I-type family protein	not assigned.unknown		0.130681	0.084537	0.0960303	0	1.1042		0	1.80333	0.473842	2.58488	12.1544	5.70139	11.5177	9.35553	7.84884	1.51777	12.432	0.643405	4.02233	7.6879	4.19932
Sobic.009G015500				not assigned.unknown		0	0	0	0.0344	7.8053		0	0	0.153818	0.0550347	0.0496153	0	0.344371	0.248332	0.598019	0.718555	0.512983	0.943695	4.95964	14.7789	67.2906
Sobic.009G021600	AT1G19715		Mannose-binding lectin superfamily protein	not assigned.unknown		0	0	0	0.1624	2.8725		0	0.349366	3.5105	3.55603	6.63059	5.08113	12.5539	16.7167	18.6002	10.4785	28.8565	37.1032	144.829	308.871	404.856
Sobic.009G021700	AT5G02640			not assigned.unknown		0	0	0	0	0.0631		7.23151	7.55745	3.50568	4.11561	4.10892	4.74553	3.5251	3.66287	4.34054	6.14213	3.90828	4.66841	6.3465	8.99134	7.35036
Sobic.009G026650	AT2G37100		protamine P1 family protein	not assigned.unknown		0.452487	0.303463	0.421001	0.6287	0.8146		4.77389	5.5129	1.92831	1.69885	3.00248	2.75088	3.63043	3.91226	4.07428	5.52651	3.00844	3.04751	4.8779	7.43	8.45582
Sobic.009G033800	AT5G26770			not assigned.unknown		0.0578	0.179709	0.155103	0.1792	0.9377		31.1249	13.4436	2.7651	1.85704	2.06031	3.50524	2.76059	4.24795	4.61397	3.0979	6.90076	5.74071	14.9255	18.2551	26.5152
Sobic.009G035300	AT1G48330			not assigned.unknown		0	0	0	0	0.3609		3.36435	23.0826	8.67461	3.46811	14.2647	10.1314	9.54193	8.19084	7.753	3.19906	10.2548	3.3473	9.1153	16.3963	20.9118
Sobic.009G036000	AT3G05880	RCI2A	Low temperature and salt responsive protein family	not assigned.unknown		23.0851	22.9614	16.0618	7.6443	24.7032		95.0829	391.257	342.916	223.296	215.983	122.081	194.084	44.4075	38.1698	31.4866	26.2334	48.9521	40.9193	48.8937	33.6304
Sobic.009G053300				not assigned.unknown		0	0.044932	0.011913	0.0209	0.84		1.79545	2.09702	5.57809	4.07695	2.81059	2.66165	2.01545	3.50942	3.35834	3.42042	9.31936	6.11276	5.7359	4.28717	4.16375
Sobic.009G058100	AT4G14490		SMAD/FHA domain-containing protein	not assigned.unknown		0	0	0.006824	0.0381	0.1114		7.95575	3.19838	1.07286	0.431348	0.736553	0.632161	0.715314	1.32575	1.25089	0.970855	1.40739	1.11505	2.05934	2.08153	3.54227
Sobic.009G058400	AT2G30230			not assigned.unknown		0.760504	0.5754	0.342294	0.0998	0.1794		0.320853	1.00233	0.391433	0.411278	1.23234	1.51936	1.18451	5.60154	4.60028	2.31108	8.20083	2.75963	6.65855	14.9577	11.8268
Sobic.009G063200	AT2G34160		Alba DNA/RNA-binding protein	not assigned.unknown		1.15337	0.998715	0.714137	0.7965	1.7758		17.4958	20.0257	10.1674	5.48503	6.83507	3.93296	4.60457	4.71116	3.99223	2.87427	3.35765	1.93479	3.78714	5.48315	6.78338
Sobic.009G080300	AT5G41850		alpha/beta-Hydrolases superfamily protein	not assigned.unknown		0.0359655	0.186233	0.958141	0.1992	0.5507		7.95324	3.36619	1.79407	0.680669	1.25509	1.16427	1.36189	1.30823	1.57221	1.7664	1.57322	3.16487	4.95126	6.4129	5.20718
Sobic.009G088700				not assigned.unknown		2.05969	0.608625	0.97048	3.1249	9.4487		150.27	262.102	329.014	219.663	167.082	125.611	111.863	133.618	127.657	145.598	129.047	123.623	146.734	114.903	109.983
Sobic.009G097900				not assigned.unknown		9.38138	6.00432	5.76021	0	0		32.3999	29.224	24.1601	21.7037	18.6153	32.5708	14.6033	27.9775	24.4004	42.0657	20.8569	18.7357	23.0777	39.9676	47.3084
Sobic.009G098700	AT2G40435			not assigned.unknown		0	0	0	0	0.5689		8.46576	13.5298	45.4006	31.8632	11.0269	13.381	5.84874	10.7595	11.2109	20.2646	15.3418	27.6564	29.9375	39.06	31.5828
Sobic.009G107600	AT5G43580		Serine protease inhibitor. potato inhibitor I-type family protein	not assigned.unknown		0.091878	0.0854383	0.0628527	0.2956	0.8049		4.53614	7.2483	2.88299	2.20052	1.24617	0.723623	0.321077	0.518258	0.332629	0.235089	0.056728	0	0.175126	0.135193	0.157439
Sobic.009G108300	AT3G46860		Serine protease inhibitor. potato inhibitor I-type family protein	not assigned.unknown		0	0	0	0	0.3139		0.421348	0.216395	0	0	0.243061	0.122321	0.166413	0.389033	0.313183	0.358354	0.595237	0.544274	5.04247	11.0344	16.0723
Sobic.009G110100	AT5G49170			not assigned.unknown		0.219441	0.176889	0.168413	0.0202	0.1772		10.1424	3.7386	1.39162	0.929097	0.413678	0.54582	0.194754	0.566105	0.618069	0.46139	0.799042	1.25844	1.36842	1.04744	1.03931
Sobic.009G116700	AT3G50980	XERO1	dehydrin xero 1	not assigned.unknown		9.27124	5.75907	3.21193	3.8661	1.1429		31.4054	163.914	73.6837	84.6092	152.641	59.718	82.5887	42.1254	50.07	69.4816	34.8645	29.0468	70.9308	139.004	117.372
Sobic.009G120000				not assigned.unknown		0.302992	0.327224	0.123028	1.08	1.0245		49.5783	67.5231	34.9005	20.9322	28.6414	16.2131	18.2896	15.8829	13.7695	12.9566	11.1364	11.4603	14.2533	14.6049	11.9325
Sobic.009G123000	AT2G41200			not assigned.unknown		0.183772	0.0573003	0.021531	0.0672	0.425		109.199	151.07	85.5426	44.8738	38.613	17.4577	17.9301	16.6508	13.6481	10.6976	7.46078	8.97889	7.63589	5.61037	6.73981
Sobic.009G125500	AT4G02810		Protein of unknown function (DUF3049)	not assigned.unknown		0	0	0	0.106	0.4021		5.46765	3.27891	2.26314	1.55465	1.00509	1.4316	1.42767	1.47731	3.37291	4.56006	0.887847	7.11967	7.32946	11.0253	10.6941
Sobic.009G125800	AT5G26230			not assigned.unknown		2.81035	0.411985	0.280432	0.0178	1.4223		41.4746	52.3459	42.6863	30.8427	29.1166	32.7455	33.543	39.0091	36.9686	36.472	32.0057	35.3716	40.4488	43.775	42.9702
Sobic.009G127800	AT5G25590		Protein of unknown function (DUF630 and DUF632)	not assigned.unknown		6.24213	2.69314	1.73045	3.1635	4.2067		181.146	94.4492	90.4909	66.8208	50.0845	64.5892	52.3977	65.2131	64.9238	83.8491	73.9222	95.2761	82.7295	69.2921	73.9067
Sobic.009G128800	AT3G06150			not assigned.unknown		4.64248	2.66471	1.7595	2.5372	3.5246		28.2505	27.5703	24.2308	21.2979	29.6216	27.5384	30.6177	30.0239	25.7152	28.5673	24.0103	24.1346	22.5632	16.5661	14.2937
Sobic.009G131200				not assigned.unknown		1.56859	0.827358	1.01281	1.9317	0.7781		28.6429	11.3035	5.69888	4.35363	4.0084	4.18248	5.04009	6.74426	7.0229	8.51878	10.8247	13.1115	14.4686	14.2571	16.1355
Sobic.009G134200				not assigned.unknown		2.82751	0.425069	0.0989613	0.0636	4.4607		11.1403	6.26787	5.78507	9.53227	20.732	18.6852	25.0544	22.4659	21.2448	10.0485	12.7683	15.0198	12.6099	17.8923	14.1861
Sobic.009G144500	AT1G09812			not assigned.unknown		0.062079	0.00665433	0	0	0.0898		8.84913	8.13167	5.12953	3.94502	3.7462	8.10934	4.24581	7.26143	7.71118	12.3739	11.4714	13.8757	15.9581	14.3438	14.8667
Sobic.009G147700	AT1G75060			not assigned.unknown		13.7091	12.7362	12.1191	20.6623	26.3554		78.6961	103.456	50.2658	47.2993	84.1356	71.7468	93.3843	88.9701	83.6375	85.8221	70.2244	61.0986	88.5114	103.357	81.5734
Sobic.009G152901				not assigned.unknown		2.34141	3.10942	4.01592	2.393	3.903		154.729	105.868	16.9763	8.11854	8.73512	12.5281	11.9386	18.9965	23.885	21.2529	16.2363	15.5788	53.5817	73.3509	60.1702
Sobic.009G155800	AT3G52240			not assigned.unknown		13.4245	12.5828	6.04307	0.5806	5.5397		95.578	101.684	144.061	117.894	66.4662	46.407	35.6633	42.5981	42.0056	41.1774	60.0298	60.5206	51.7973	30.6363	31.1943
Sobic.009G157600	AT2G38070		Protein of unknown function (DUF740)	not assigned.unknown		1.56264	2.10522	0.546522	0.219	0.5403		18.6746	13.4369	12.857	7.46298	5.21637	6.54773	3.18674	4.90091	4.87102	6.96644	5.06768	5.85844	6.55652	5.82806	5.47818
Sobic.009G165000				not assigned.unknown		7.11029	4.57697	3.27238	0.515	1.0058		11.9439	42.8707	17.688	16.58	30.191	24.4564	30.4384	13.6797	10.4173	4.79309	4.97424	3.55441	4.55916	10.5058	12.3411
Sobic.009G190400	AT5G36800			not assigned.unknown		0.03017	0.0242157	0.126949	0.1704	0.1366		28.8333	13.224	2.73764	1.41737	0.565937	1.87931	1.88434	3.28907	3.94447	3.21692	4.14683	5.49454	14.6648	21.2061	18.9761
Sobic.009G197901	AT4G35160		O-methyltransferase family protein	not assigned.unknown		0	0.214731	0.139995	0.046	0.1713		2.88591	30.6456	2.16001	9.37397	5.76712	11.8727	14.082	78.7482	39.1312	0.0674377	47.8789	0	0.547	5.09288	0.056742
Sobic.009G200000	AT3G58770			not assigned.unknown		8.84586	6.07375	5.28534	7.7691	6.8275		51.2696	36.6204	37.3592	33.2367	28.7399	25.0004	19.7353	29.3723	29.5107	24.9686	38.1372	49.415	43.5223	39.697	41.7474
Sobic.009G208600	AT2G34700		Pollen Ole e 1 allergen and extensin family protein	not assigned.unknown		0	0	0	0	1.4809		2.22311	5.79948	10.3287	8.79564	7.3129	21.5159	9.35185	23.0062	26.8007	38.9218	29.3423	43.2054	51.8132	79.7963	52.9329
Sobic.009G208700	AT2G34700		Pollen Ole e 1 allergen and extensin family protein	not assigned.unknown		0	0	0	0.0197	2.947		1.35971	7.05135	14.9068	16.0448	12.9887	28.1546	24.5391	42.355	53.3698	68.8487	73.1258	90.3866	133.328	194.529	134.931
Sobic.009G215600				not assigned.unknown		0	0.14161	0.0244357	0.0833	2.4019		8.69664	11.9556	8.1899	2.32513	3.76117	2.06013	2.02423	1.1183	2.16416	1.02615	0.373516	0.173346	0.78632	0.475533	0.457624
Sobic.009G217800				not assigned.unknown		0	0	0	0	0		10.4884	6.46594	2.23484	1.12056	1.15514	0.675049	0.491937	0.540755	0.353975	0.599728	0.512035	0.969958	0.506309	0.730836	0.358961
Sobic.009G219700				not assigned.unknown		0.196195	0.250428	0.25487	0.1192	0.1069		0.584913	1.04933	0.425342	0.21416	0	0.425007	0.129602	0.50451	0.658002	0.52617	0.525745	1.7381	1.32607	4.97901	5.36517
Sobic.009G222400	AT1G67040			not assigned.unknown		2.60652	1.01065	0.524128	0.1222	0.3928		3.76997	6.62202	9.70159	11.0354	8.59056	7.86082	6.51781	7.74676	8.24212	6.74094	8.72744	10.498	8.02884	6.51462	6.86225
Sobic.009G225300				not assigned.unknown		0.04786	0	0.090389	0	0.6746		19.9783	13.8378	8.50334	5.98159	7.89442	12.3763	8.31609	12.1848	10.0099	14.5712	17.101	19.8424	24.5711	30.1609	23.6416
Sobic.009G229100	AT5G11550		ARM repeat superfamily protein	not assigned.unknown		0.263421	0.116811	0.030277	0.2017	0.0799		4.42105	3.66459	0.853939	0.653156	0.589919	0.525285	0.386337	0.947835	0.831981	0.72011	0.185995	0.335398	0.558725	0.628722	0.501184
Sobic.009G242501	AT5G23100		Protein of unknown function. DUF617	not assigned.unknown		5.52922	2.91094	2.39026	0.19	0.8367		16.9012	14.8394	25.2203	24.2708	9.01637	22.7312	9.8321	11.2864	14.1712	26.9355	11.0366	38.5568	32.8517	29.3757	22.8453
Sobic.009G255200	AT3G10680		HSP20-like chaperones superfamily protein	not assigned.unknown		0.499688	0.379827	0.530111	0.3229	0.33		3.07862	6.51187	2.80401	0.914676	1.17695	0.396842	0.560357	0.682949	0.823383	0.386947	0.121639	0.228762	0.489988	0.382076	0.191748
Sobic.009G257900	AT3G48200			not assigned.unknown		2.79028	1.73552	0.749504	0.2065	0.6082		37.3097	34.0171	29.8657	17.0944	17.646	9.60631	14.1438	12.9569	12.297	6.7852	9.97605	6.14819	7.03934	4.89918	9.36674
Sobic.009G260550				not assigned.unknown		0.140598	0.345247	0.290442	0.3248	0.4669		5.48066	5.38954	2.63151	5.43907	3.44713	2.96914	6.2778	9.38908	5.88277	2.22125	8.26518	1.23882	2.92757	1.13542	2.67918
Sobic.010G002850				not assigned.unknown		0.026559	0.126721	0.025757	0.1098	0.2015		4.999	2.66723	2.27635	3.05254	2.63752	2.183	2.28608	1.76008	2.17074	3.03935	2.38386	3.29838	3.32868	5.17317	5.43571
Sobic.010G007000	AT4G26090	RPS2	NB-ARC domain-containing disease resistance protein	not assigned.unknown		0.013841	0	0	0	0.0148		3.02391	3.86795	2.53958	1.79662	1.40547	0.460341	0.448579	0.468326	0.404865	0.267417	0.435388	0.141484	0.171136	0.085998	0.0609465
Sobic.010G010900				not assigned.unknown		10.0424	11.7127	9.5862	5.0494	5.4514		158.845	117.702	99.1007	60.3901	45.6511	35.7719	32.1863	28.8985	25.7285	33.0314	31.8982	46.4592	39.5617	29.5965	28.176
Sobic.010G011001				not assigned.unknown		0.809574	0.83873	0.754278	0.2774	0.3276		14.4258	7.97643	6.98669	3.35486	2.27913	2.26302	2.01039	2.05823	1.98655	2.13399	1.54721	3.64235	1.7801	0.790949	2.73826
Sobic.010G013100	AT4G28310			not assigned.unknown		0.76186	0.510959	1.33324	0.3258	0.9054		15.2027	12.0612	5.27009	2.80478	3.28186	3.39323	4.5255	3.44528	3.50498	5.98461	1.6096	3.41992	7.88608	12.2642	11.53
Sobic.010G014200	AT4G19090		Protein of unknown function (DUF594)	not assigned.unknown		0.302136	0.249818	0.109912	0	0.1203		8.58803	9.54989	3.83296	2.06344	2.90044	1.76319	1.85863	2.68333	2.18325	1.42276	1.78609	0.848943	0.951828	0.768502	1.51422
Sobic.010G014300				not assigned.unknown		0	0	0	0	0		12.6665	15.1214	4.41424	1.72913	1.53702	0.486841	0.595492	0.895195	0.531402	0.255866	0.263363	0.3053	0.262752	0.36822	0.241335
Sobic.010G014400				not assigned.unknown		0.184289	0.0159343	0.060751	0	0.0184		21.4142	25.7241	9.50912	5.54797	6.68859	3.17867	3.37426	3.60773	2.66506	2.43799	3.07029	1.89682	1.39366	1.52334	1.52012
Sobic.010G024300				not assigned.unknown		0	0	0.00669867	0	0		2.89545	7.204	3.97976	13.0802	0.137872	9.74451	1.06749	12.968	13.51	26.578	9.20427	0.873878	8.85542	3.29494	9.01244
Sobic.010G031900	AT5G25940		early nodulin-related	not assigned.unknown		0.55213	0.113761	0.0917143	1.1926	44.8965		10.8006	130.877	51.0246	22.1191	67.2906	25.4128	59.4852	42.8401	49.5128	26.4365	17.9515	30.5154	115.174	90.5274	121.838
Sobic.010G032000	AT5G25940		early nodulin-related	not assigned.unknown		0.313703	0	0.164013	2.1262	77.4101		5.6761	85.4107	26.0492	35.3515	126.797	44.7863	241.458	116.516	125.944	68.0417	50.7677	46.9791	156.787	162.857	193.965
Sobic.010G032100	AT5G25940		early nodulin-related	not assigned.unknown		0.197375	0.0523107	0.0212327	1.724	30.9414		4.71896	149.662	30.849	36.7454	185.095	44.8271	203.465	98.4687	85.9426	30.6204	28.6794	21.3105	55.0036	64.2981	40.6621
Sobic.010G035900				not assigned.unknown		0.305204	0.295584	0.349596	0.6536	2.9223		0.172158	0.451966	0.340343	0.554545	0.532141	1.37067	0.853039	1.46056	2.02903	1.72372	1.24633	2.81243	6.01219	15.6095	19.1369
Sobic.010G036200				not assigned.unknown		0.095887	0.0663877	0.0224553	0	0.2258		1.93775	2.76544	0.792599	1.26202	0.873352	2.55342	0.302333	1.15965	1.09654	2.14999	1.88545	2.15606	5.14215	9.18985	8.56871
Sobic.010G045966	AT1G08030	TPST	tyrosylprotein sulfotransferase	not assigned.unknown		0.397983	0.225145	0.117253	0.1351	0.084		1.68046	2.06205	3.5574	3.10416	0.438899	1.69582	0.40205	1.66601	1.68818	2.9991	1.62558	0.175143	2.05768	0.750842	2.42786
Sobic.010G047600	AT3G02645		Plant protein of unknown function (DUF247)	not assigned.unknown		0.015853	0	0	0.0324	0.0603		17.9836	28.586	17.3009	7.87858	7.24187	2.29827	3.17977	3.01198	3.15175	2.04523	1.06764	1.29129	1.20372	0.544945	0.816369
Sobic.010G048966				not assigned.unknown		0	0.0219033	0	0	0.1263		17.8504	11.4995	8.32214	6.33855	3.45442	2.55759	1.2645	2.25749	2.76096	3.10822	3.41863	5.01934	6.48668	10.0807	13.9282
Sobic.010G054800	AT3G22142		Bifunctional inhibitor/lipid-transfer protein/seed storage 2S albumin superfamily protein	not assigned.unknown		0.436615	0.261807	0.158644	1.6912	1.5308		28.769	36.6093	58.0041	39.4258	37.4842	51.2287	41.5702	43.7524	51.9784	64.8148	54.8828	83.298	98.2709	99.6571	95.6289
Sobic.010G057800	AT3G14470		NB-ARC domain-containing disease resistance protein	not assigned.unknown		0	0.0102803	0.025636	0.0428	0.2219		0.497575	0.518178	1.12208	0.936654	0.439679	0.878407	0.596156	1.15975	1.32519	1.39467	0.929252	2.04171	2.38211	4.50524	3.09946
Sobic.010G078800				not assigned.unknown		0.0718045	0	0.164961	0	0.0245		3.1391	1.13798	0.282966	0.112842	0.10127	0.143784	0	0.442075	0.429957	0.363573	0.11574	0	0.716148	1.32748	1.97378
Sobic.010G081300	AT3G27260	GTE8	global transcription factor group E8	not assigned.unknown		0.112619	0.191926	0.113986	0.1685	0.1765		5.65756	5.30713	3.8403	1.62972	2.41862	1.37895	1.74345	1.16035	1.09667	0.965056	0.76804	0.780741	0.56763	0.746602	0.606455
Sobic.010G097000	AT1G70230	TBL27	TRICHOME BIREFRINGENCE-LIKE 27	not assigned.unknown		0.698414	0.729843	0.382017	0.4275	0.3577		4.05211	4.05429	2.88282	2.89432	2.85145	2.79916	3.3828	3.6493	3.78883	4.85128	4.02849	4.03919	3.7971	4.03939	4.65344
Sobic.010G114400	AT5G15890	TBL21	TRICHOME BIREFRINGENCE-LIKE 21	not assigned.unknown		0.363348	0.220646	0.182836	0.0247	0.0929		3.76638	2.63513	0.868823	0.909504	1.28231	1.30797	1.37001	1.43876	1.45283	2.16219	1.49788	1.15871	2.05971	2.52841	2.86215
Sobic.010G116100	AT5G45540		Protein of unknown function (DUF594)	not assigned.unknown		0	0	0	0.0113	0		5.29813	5.20653	1.98472	1.06154	0.843866	0.269057	0.141741	0.226765	0.159104	0.03471	0.053099	0.086307	0.171957	0.00828	0.040858
Sobic.010G119600	AT4G11000		Ankyrin repeat family protein	not assigned.unknown		0	0	0	0	0		2.59889	4.87863	3.10879	1.78761	1.29204	0.717007	0.834874	0.870869	0.915803	0.397877	0.395449	0.312901	0.449998	0.258038	0.286691
Sobic.010G132000	AT2G41905			not assigned.unknown		0.321523	0.343226	0.199653	0.2361	6.8228		57.6303	45.863	57.8424	43.6615	15.6397	18.4199	8.46334	11.445	13.0357	20.7346	12.1997	23.5567	23.7154	27.6899	19.6516
Sobic.010G136500	AT3G18050			not assigned.unknown		0.501597	0.48213	0.461987	0.118	0.4527		7.03409	4.61052	3.92761	3.28771	2.94555	3.20503	2.76576	3.92268	3.4514	4.04626	3.27262	5.46395	3.63991	3.8947	3.96934
Sobic.010G151200				not assigned.unknown		3.57286	4.79298	3.47698	2.0677	4.3507		34.5877	22.9808	24.1064	27.9702	24.6962	30.0621	24.8875	32.8237	30.3519	40.9792	40.6068	52.439	48.0955	56.1809	42.5786
Sobic.010G154150				not assigned.unknown		13.3833	6.99395	7.62191	0.2253	1.0985		36.4106	44.7518	25.5809	16.7345	33.5421	24.3207	61.939	44.338	38.0317	26.0356	53.8812	25.7575	41.4484	47.1728	39.9687
Sobic.010G164500	AT2G42840	PDF1	protodermal factor 1	not assigned.unknown		1.65457	3.13552	1.88538	0.3626	0.5125		3.17201	23.7217	117.532	425.812	426.142	254.447	268.929	183.411	125.111	49.799	56.3898	32.6823	40.2314	42.5233	35.293
Sobic.010G165950				not assigned.unknown		0.887818	0.858595	0.480206	0.6387	0.2151		13.7983	6.4211	7.06664	5.48867	3.43668	10.9969	3.96016	8.81188	9.59005	6.83796	8.26663	9.49997	5.88945	3.06067	6.15491
Sobic.010G179300				not assigned.unknown		4.24261	3.04612	3.27032	2.3012	3.6603		42.448	24.3035	16.8298	14.4638	12.6161	15.2886	9.33858	10.9116	10.2878	15.9208	13.2751	18.8106	24.2298	25.609	24.8124
Sobic.010G190700	AT5G12950		Putative glycosyl hydrolase of unknown function (DUF1680)	not assigned.unknown		1.64194	0.348747	0.0498427	0.0366	1.1052		27.6481	35.5456	38.6741	36.504	30.9382	21.5203	22.9321	27.0781	30.6814	34.0868	32.5995	29.5803	26.0574	21.8894	30.54
Sobic.010G191000	AT3G52115	ATCOM1.ATGR1.COM1.GR1	gamma response gene 1	not assigned.unknown		0.307138	0.146269	0.204035	0.1529	0.5073		6.65129	2.92627	1.60798	2.05395	2.55591	2.10131	2.62362	2.6813	2.99855	2.89962	3.56634	3.14722	5.50629	5.97906	7.78663
Sobic.010G198900				not assigned.unknown		0	0	0	0	0.1646		0.034404	0.248934	0.647117	1.17029	1.06569	2.56176	1.46669	2.86464	2.01242	1.98598	3.48674	4.36251	4.39514	5.8114	3.42136
Sobic.010G199500				not assigned.unknown		0	0	0	0	0.0322		1.19775	2.31906	2.28934	2.07725	1.51579	2.58395	1.85441	3.77904	3.79787	3.29845	4.54707	7.87081	7.86832	8.36013	3.87301
Sobic.010G206400	AT1G15760		Sterile alpha motif (SAM) domain-containing protein	not assigned.unknown		0.0152255	0.052991	0.007154	0	0		3.54881	3.6137	1.9557	1.23209	0.576833	0.643778	0.149335	0.156944	0.308435	0.556569	0.187581	0.348075	0.799294	0.790651	0.445972
Sobic.010G211200	AT2G19380		RNA recognition motif (RRM)-containing protein	not assigned.unknown		1.32385	0.95292	0.356136	0.3006	0.5651		12.8565	7.30803	13.1224	8.74881	4.22691	6.29049	3.43453	4.95057	4.73001	6.98292	6.00113	9.18809	8.8442	7.08537	7.23071
Sobic.010G211700				not assigned.unknown		2.32584	1.26957	1.22185	0.8894	2.4363		68.9493	63.1487	50.4874	40.4254	50.9732	37.8979	35.3255	45.4559	41.1657	31.4437	41.8016	37.4666	39.5934	26.9043	37.3502
Sobic.010G212350	AT1G78420		RING/U-box superfamily protein	not assigned.unknown		0.077709	0.132141	0.0786567	0.0731	0.2338		6.08617	6.094	3.39194	2.29042	2.54621	1.27254	1.44259	1.30179	1.12082	0.984498	0.922406	1.22247	0.963729	0.577506	0.692001
Sobic.010G212800	AT4G30410		sequence-specific DNA binding transcription factors	not assigned.unknown		0	0	0	0.0163	0.1199		0.740679	0.334786	0.338049	0.278246	0.660541	0.354403	0.626877	3.69784	3.91695	1.69143	12.3916	0.87751	2.62797	3.1196	2.45834
Sobic.010G214800	AT4G25830		Uncharacterised protein family (UPF0497)	not assigned.unknown		0.144627	0.207986	0.248085	1.418	6.4754		8.61434	15.9632	18.7376	22.3536	13.7942	17.5411	11.3876	17.4734	21.6921	33.0067	22.3299	24.2866	29.313	40.3379	24.6674
Sobic.010G215400				not assigned.unknown		0.361658	0.460515	0.322147	0.5757	0.4535		5.40647	2.23679	1.56521	1.56228	1.65183	2.4008	2.18562	2.27391	2.35831	2.121	3.32682	2.64121	4.32932	4.12955	4.96494
Sobic.010G215800	AT5G43150			not assigned.unknown		3.28354	1.75626	1.64592	1.5198	1.2256		9.02971	10.2918	7.24703	6.67022	7.23211	10.1241	7.55407	8.159	8.1767	9.81529	8.47789	8.04743	9.68741	13.2786	10.8005
Sobic.010G216600				not assigned.unknown		0.226716	0.0937837	0.195786	0	0.2061		13.9137	15.4405	4.05693	3.22729	4.54586	2.87787	4.21789	3.8043	3.79771	2.55458	2.22166	2.14062	4.28223	3.65657	5.51426
Sobic.010G218700				not assigned.unknown		0.245444	0.198575	0.077388	0.4531	0.5362		1.85486	11.4626	4.33677	3.96799	3.1809	2.25181	2.65886	1.28965	1.11708	0.973811	1.24509	1.01475	1.58548	1.9167	1.3063
Sobic.010G221300				not assigned.unknown		1.7573	2.75066	2.9521	0.2897	1.0024		17.7073	17.9784	4.65603	4.54176	9.4854	5.63381	7.13219	11.2097	9.02199	5.62424	18.8754	5.0795	9.62909	15.2836	10.0068
Sobic.010G222800	AT1G58210	EMB1674	kinase interacting family protein	not assigned.unknown		4.6492	3.28521	2.02637	2.7605	5.3308		41.9775	33.1177	30.9708	30.9172	31.8441	28.5001	29.4584	33.1831	32.9564	30.3411	38.2939	33.6395	38.2078	37.4108	42.2823
Sobic.010G231200	AT1G13920		Remorin family protein	not assigned.unknown		0.376043	0.715015	1.16169	1.4593	0.8192		13.5898	20.8136	18.2605	9.56845	6.1315	2.7134	2.95991	2.87342	2.46061	2.14526	1.70522	1.20411	1.17007	0.52479	0.847494
Sobic.010G234800	AT4G28230			not assigned.unknown		0.322244	0.196187	0.312727	0.2081	0.7493		39.0393	14.0421	6.2004	4.23105	2.31189	2.5117	3.18493	3.89927	4.07075	5.17603	5.30787	6.14286	10.5621	9.9396	16.8069
Sobic.010G237200	AT4G32350		Regulator of Vps4 activity in the MVB pathway protein	not assigned.unknown		0.182797	0.12294	0.0679647	0.1193	0.5522		15.2576	5.9927	4.13132	2.90228	3.35077	2.98712	2.13589	3.51253	3.17789	3.42615	5.06929	4.83909	5.54677	4.99202	5.57318
Sobic.010G241800				not assigned.unknown		0.12109	0.0557153	0.039758	0	0.0893		4.37807	2.74345	1.47229	1.04489	0.720755	0.565565	0.233419	0.597752	0.837573	0.848903	0.677415	1.90562	1.50574	2.03475	3.28448
Sobic.010G259200	AT5G45320			not assigned.unknown		0.0367625	0.0237553	0.00787433	0	0.0429		3.62274	3.96974	2.45781	1.56576	1.27414	0.50452	0.476373	0.671859	0.584424	0.33809	0.438952	0.776486	0.217902	0.180259	0.177812
Sobic.010G261200	AT1G62790		Bifunctional inhibitor/lipid-transfer protein/seed storage 2S albumin superfamily protein	not assigned.unknown		3.96125	1.13703	0.197721	0.413	1.412		18.091	20.5229	14.0669	4.67677	8.83057	3.46684	5.29161	3.92189	3.96292	3.0962	1.7636	1.63348	3.18659	3.02468	3.65982
Sobic.010G267000	AT3G13310		Chaperone DnaJ-domain superfamily protein	not assigned.unknown		2.32561	1.93995	2.10525	1.4448	3.1001		8.49044	41.592	17.0048	17.1027	26.8331	16.5363	33.365	17.1689	16.7004	16.3573	8.1892	11.1862	11.1126	16.425	9.45276
Sobic.010G271700	AT1G07725	ATEXO70H6.EXO70H6	exocyst subunit exo70 family protein H6	not assigned.unknown		0.230398	0.204893	0.206647	0.0697	4.3544		0.842315	1.4079	1.04727	3.13259	2.50708	3.46709	2.57117	2.94549	2.68222	2.37769	1.74737	2.48284	3.6222	2.81675	3.4044
Sobic.010G275100	AT4G38260		Protein of unknown function (DUF833)	not assigned.unknown		2.95392	3.16974	1.35133	0.3343	20.731		12.2122	96.1332	71.3113	131.884	399.233	130.13	251.789	139.168	101.131	55.2602	46.4383	18.2353	34.3777	19.4891	11.0479
Sobic.010G277400	AT1G22690		Gibberellin-regulated family protein	not assigned.unknown		0.771061	0.984633	0.833132	0.9611	1.0767		158.97	91.8167	34.0954	5.38881	10.8466	9.53173	4.90393	3.13388	1.89334	2.37512	1.79347	2.64641	1.7916	2.02053	3.47763
Sobic.002G090300	AT5G28050		Cytidine/deoxycytidylate deaminase family protein	nucleotide metabolism.degradation		10.6598	6.40113	5.57314	6.3678	11.3772		69.8769	57.0758	48.4442	49.2278	46.0779	41.2552	46.5759	55.7104	47.1575	49.905	63.5205	46.7397	59.7158	69.6046	66.8937
Sobic.009G134300	AT5G18860		inosine-uridine preferring nucleoside hydrolase family protein	nucleotide metabolism.degradation		11.5619	2.87191	2.0193	1.0179	14.9404		41.1213	18.194	21.2297	31.227	55.1874	56.2097	66.8304	64.4384	54.6103	30.1236	46.5138	46.0469	37.5543	36.9467	35.9785
Sobic.001G142000	AT3G46940	DUT1	DUTP-PYROPHOSPHATASE-LIKE 1	nucleotide metabolism.deoxynucleotide metabolism.dUTP diphosphatase		2.39362	2.10379	2.6687	1.4718	1.495		28.949	18.7474	10.9959	7.14602	8.34485	11.7425	9.69815	14.5006	12.7939	17.3801	9.33704	12.1607	22.7149	31.721	31.9155
Sobic.006G134900	AT3G27060	ATTSO2.TSO2	Ferritin/ribonucleotide reductase-like family protein	nucleotide metabolism.deoxynucleotide metabolism.ribonucleoside-diphosphate reductase		2.35869	1.62888	2.77199	2.6639	2.8368		25.7238	15.2741	6.03587	5.77007	5.46763	8.07728	9.01658	9.63401	10.5819	8.52291	9.70708	12.1739	19.1188	17.3609	15.8223
Sobic.007G073100	AT5G13700	APAO.ATPAO1.PAO1	polyamine oxidase 1	polyamine metabolism.degradation.polyamin oxidase		1.55414	0.320696	0.047047	0.014	0.1363		67.8961	173.728	89.8206	34.3406	23.4298	9.77476	6.66156	1.92375	0.819422	0.03943	0.443399	0.136326	0.0319017	0.040378	0.0772105
Sobic.002G206700	AT3G02470	SAMDC	S-adenosylmethionine decarboxylase	polyamine metabolism.synthesis.SAM decarboxylase		1.65599	1.88904	2.25293	56.7671	45.4391		283.039	204.034	349.481	441.124	275.373	491.219	346.479	479.12	442.279	698.542	796.146	1141.5	976.935	615.603	703.033
Sobic.003G041400	AT1G18950		DDT domain superfamily	protein.aa activation		1.53035	1.35232	1.39145	1.1426	1.5375		12.4646	5.26595	3.03014	2.3109	3.76308	4.09685	4.90698	4.8847	5.2338	4.16679	5.99714	5.32849	8.27503	8.21704	9.94912
Sobic.001G047200	AT1G55360		Protein of Unknown Function (DUF239)	protein.degradation		22.4356	12.3998	9.78706	13.9725	13.3096		252.086	136.009	130.449	110.698	101.156	103.256	88.2837	90.5545	84.7847	100.606	86.9995	104.723	94.0171	79.5531	87.0205
Sobic.001G348800	AT2G27920	SCPL51	serine carboxypeptidase-like 51	protein.degradation		0	0	0	0	0.2918		0.0428323	0.552871	1.06688	1.36455	1.69484	1.88731	2.03196	3.62861	3.94234	4.80949	7.09335	7.16924	13.044	15.9738	27.7903
Sobic.002G072700	AT1G55360		Protein of Unknown Function (DUF239)	protein.degradation		9.63094	3.63258	2.11727	3.3671	2.5272		228.189	143.76	77.0289	37.6691	35.9245	19.4996	18.8733	13.3126	13.1765	16.8209	14.5361	20.2684	21.3572	16.4121	15.2741
Sobic.003G052000	AT5G50150		Protein of Unknown Function (DUF239)	protein.degradation		2.82447	2.98102	2.83804	7.689	9.8086		63.052	35.3421	27.3654	25.926	20.8661	30.5539	22.2109	25.1546	23.2498	32.7258	27.1665	26.5472	23.4964	18.0748	20.7915
Sobic.003G184500	AT1G70550		Protein of Unknown Function (DUF239)	protein.degradation		0.45811	0.591372	0.467592	2.1711	2.6103		18.114	14.5665	9.01137	5.12684	4.61656	4.53143	3.45078	5.47869	5.15796	4.26259	4.62748	4.14719	4.69809	4.50148	4.45193
Sobic.004G010000	AT3G10410	CPY.SCPL49	SERINE CARBOXYPEPTIDASE-LIKE 49	protein.degradation		0.780744	2.23799	0.615169	0.404	17.6051		30.214	68.1606	107.38	128.102	96.1959	37.734	36.3858	34.6749	34.0829	26.7743	23.6851	24.9398	29.8573	27.9501	25.3803
Sobic.005G105850	AT5G09640	SCPL19.SNG2	serine carboxypeptidase-like 19	protein.degradation		0.037386	0	0.0246283	0	0.2272		25.4227	36.1832	12.6985	14.2028	21.3126	17.8064	28.3976	16.9754	11.4256	6.21682	6.12444	6.40691	5.14055	2.87922	3.7977
Sobic.006G016800	AT3G08980		Peptidase S24/S26A/S26B/S26C family protein	protein.degradation		1.03069	0.28284	0.355994	0.0337	0.2347		9.05524	5.71905	2.58745	1.58616	1.91322	1.43685	2.5243	2.27469	2.67667	1.61686	2.52024	3.72483	3.25746	3.46605	2.9668
Sobic.006G274200	AT3G52500		Eukaryotic aspartyl protease family protein	protein.degradation		24.5193	6.46875	4.09543	1.7563	2.0673		31.4159	40.4267	32.7412	26.1541	28.9683	33.1408	31.972	34.7818	33.2449	37.3296	20.9194	16.1134	21.1434	25.3632	28.1725
Sobic.009G060800	AT5G50150		Protein of Unknown Function (DUF239)	protein.degradation		2.43613	0.969235	0.466503	0	0.1738		13.121	8.23453	6.64502	7.17064	7.78171	9.39169	8.25492	12.3134	10.7614	9.49612	12.4342	10.459	8.57484	8.90606	8.325
Sobic.010G143300	AT5G50150		Protein of Unknown Function (DUF239)	protein.degradation		0.867513	0.744467	0.579512	0.1391	1.8452		1.48062	3.85899	6.50285	6.31334	5.30465	6.1739	4.9655	8.83998	10.4785	9.18994	11.691	14.7171	14.1873	15.394	19.1095
Sobic.001G427400	AT1G04730	CTF18	P-loop containing nucleoside triphosphate hydrolases superfamily protein	protein.degradation.AAA type		0.93335	0.582223	1.60345	1.9919	1.4443		24.9973	10.1532	4.6365	4.00689	3.85513	3.59867	4.65688	6.96172	7.70437	3.57955	10.415	10.2921	12.9285	12.4077	17.3061
Sobic.002G219500	AT5G57480		P-loop containing nucleoside triphosphate hydrolases superfamily protein	protein.degradation.AAA type		0	0	0.0178583	0	0.0165		7.95939	6.36822	2.15548	1.13124	1.42876	1.47803	1.44617	2.97748	2.73296	2.49827	1.36721	1.40022	1.73432	2.3853	2.58414
Sobic.002G206100	AT1G79720		Eukaryotic aspartyl protease family protein	protein.degradation.aspartate protease		0.215006	0.14502	0.110342	0.2108	0.2267		36.9018	44.0072	17.2576	6.45892	5.78093	6.08303	4.71421	5.70255	6.60979	7.80613	3.58111	5.06264	7.76685	10.0738	10.7669
Sobic.002G222600	AT2G03200		Eukaryotic aspartyl protease family protein	protein.degradation.aspartate protease		0	0	0	0.0348	0.2055		0.40912	0.998319	1.10265	0.590301	1.22482	2.34829	2.43831	3.59943	4.74583	3.90523	3.91188	5.00568	8.62567	12.2083	9.89846
Sobic.003G256900	AT3G12700		Eukaryotic aspartyl protease family protein	protein.degradation.aspartate protease		2.12034	0.601189	0.19783	0.1041	0.4		21.4431	13.2234	19.7217	8.6059	1.63484	4.22213	1.6154	2.30317	2.40092	2.11498	2.64527	4.82294	3.41618	2.44274	3.84466
Sobic.003G419300	AT1G03220		Eukaryotic aspartyl protease family protein	protein.degradation.aspartate protease		0	0	0	0	0.2328		0.291541	1.7006	0.937527	0.854909	0.480651	0.89125	0.73169	1.62467	1.82308	1.6102	1.43064	2.85149	4.69371	5.6847	7.50249
Sobic.003G419500	AT1G03220		Eukaryotic aspartyl protease family protein	protein.degradation.aspartate protease		0.0772015	0.603958	0.206245	0	0.1337		0.712428	2.09458	5.01248	2.61891	1.17955	3.09478	1.02761	1.58713	2.84647	2.60167	2.08569	6.08551	6.73314	8.42522	8.72636
Sobic.004G234500	AT5G10080		Eukaryotic aspartyl protease family protein	protein.degradation.aspartate protease		6.7351	5.61025	4.78343	9.1105	8.1598		96.3544	81.276	64.7123	43.4957	41.151	35.2163	39.4314	43.1066	42.0634	33.2354	37.3774	42.7535	45.858	41.2567	45.1276
Sobic.006G160500	AT4G16563		Eukaryotic aspartyl protease family protein	protein.degradation.aspartate protease		4.59411	1.53922	0.720701	0.2485	1.2826		14.5019	17.6308	6.16507	4.36166	6.57063	7.01693	5.51757	10.0318	10.1648	11.5909	7.79221	6.4326	9.23092	12.6078	11.6918
Sobic.007G097100	AT1G79720		Eukaryotic aspartyl protease family protein	protein.degradation.aspartate protease		0.184614	0.0931303	0.019595	0	0.4672		47.3989	48.3387	32.5451	22.6933	20.0657	30.4371	21.8789	43.4394	49.0304	63.2723	37.8639	35.3904	50.3295	60.9695	65.2175
Sobic.007G154100	AT2G03200		Eukaryotic aspartyl protease family protein	protein.degradation.aspartate protease		0	0	0	0	0.1295		0.110909	0.323894	0.656616	0.604511	0.761481	1.18476	1.22774	2.46455	2.18572	1.69173	2.54331	2.70551	3.81633	5.25575	4.33634
Sobic.009G131400	AT1G03220		Eukaryotic aspartyl protease family protein	protein.degradation.aspartate protease		0.13628	0.213037	0.116454	0.0325	0.2367		0.307249	0.611405	0.556249	0.899202	1.55253	0.727555	1.26411	3.80539	2.66837	1.67599	9.65923	0.58002	1.27586	2.88981	2.62508
Sobic.009G227600	AT3G12700		Eukaryotic aspartyl protease family protein	protein.degradation.aspartate protease		0.865777	0.30623	0.241339	0.2777	2.0854		7.29361	8.65249	9.66896	5.16612	2.6613	3.48054	1.72479	2.47598	2.84073	3.42641	1.49761	3.41618	3.26968	3.05262	1.51227
Sobic.003G443200	AT1G20850	XCP2	xylem cysteine peptidase 2	protein.degradation.cysteine protease		0.0584815	0.217432	0.005061	0.0111	4.1598		1.61361	14.2747	13.5373	9.77624	8.27864	3.77884	3.88294	4.13544	4.97928	2.84571	1.76265	1.05101	1.19044	1.06464	0.98671
Sobic.006G260300	AT5G43060		Granulin repeat cysteine protease family protein	protein.degradation.cysteine protease		58.1998	37.7518	22.2699	8.1643	10.2941		283.386	258.433	233.528	165.907	175.281	142.524	189.23	207.016	180.181	144.537	243.525	193.985	196.625	208.018	182.077
Sobic.007G172100	AT5G50260		Cysteine proteinases superfamily protein	protein.degradation.cysteine protease		0.465905	0.0403227	0.289788	0	0.4064		0.522878	3.84218	9.72009	8.02275	6.42374	1.0782	0.166778	0.887495	1.41795	0.480878	1.00991	1.212	3.80526	5.85722	4.90187
Sobic.009G008800	AT4G35350	XCP1	xylem cysteine peptidase 1	protein.degradation.cysteine protease		0.170508	1.03434	0.023192	0.0136	33.6703		54.6803	128.235	82.7479	67.1411	52.4999	22.6838	24.7424	26.0669	29.1725	17.6286	11.7276	8.64372	8.29761	6.98806	9.44113
Sobic.001G396500	AT5G26860	LON1.LON_ARA_ARA	lon protease 1	protein.degradation.serine protease		0.38191	0.386775	0.348035	0.5105	1.1595		10.9588	11.1352	11.9196	8.29594	7.30438	3.11888	3.34365	4.17841	4.27819	2.25069	3.41642	2.61507	1.84258	1.26423	1.79737
Sobic.003G062900	AT3G07990	SCPL27	serine carboxypeptidase-like 27	protein.degradation.serine protease		0.114448	0.0267103	0	0	0		21.1043	18.7328	13.7956	32.3106	32.7711	7.44022	6.82714	5.64642	3.68208	2.70689	3.13488	3.27112	3.06187	1.89758	0.500273
Sobic.003G154200	AT3G17180	scpl33	serine carboxypeptidase-like 33	protein.degradation.serine protease		0.164605	0.190344	0.145974	0.1519	0.3424		5.3648	8.81416	6.63218	7.03571	9.99133	5.41424	7.12439	9.21568	7.56746	4.19909	9.18617	6.88584	7.99374	6.48388	6.04592
Sobic.005G129600	AT1G28110	SCPL45	serine carboxypeptidase-like 45	protein.degradation.serine protease		2.78453	2.23479	1.30857	0.5283	0.6404		52.4627	25.5581	12.7151	9.58661	13.2183	11.6929	17.2027	19.0297	15.4815	16.9657	22.0675	15.9057	29.3845	29.5326	50.1838
Sobic.006G058000	AT1G28110	SCPL45	serine carboxypeptidase-like 45	protein.degradation.serine protease		15.057	3.83039	3.09894	3.4084	2.9049		84.7498	40.6497	24.2404	16.2406	18.7458	21.8097	25.8458	25.313	24.481	21.3824	18.9546	18.3768	20.0533	22.5001	27.7421
Sobic.006G153500	AT5G08260	scpl35	serine carboxypeptidase-like 35	protein.degradation.serine protease		0.152218	0.291762	0.166411	0.4931	0.3309		21.6774	13.9913	3.90333	1.96978	2.9398	3.23185	2.84488	4.31133	4.04907	5.29747	4.48142	4.4311	5.04231	8.16547	8.77097
Sobic.009G083000	AT5G25752	ATRBL11.RBL11	rhomboid-like protein 11	protein.degradation.serine protease		0.712923	0.815841	0.848593	0.9018	1.0279		18.8805	19.0133	12.2899	8.34473	7.11494	3.31546	3.49489	4.18727	3.10852	2.03656	2.31121	2.33311	2.73099	1.90627	2.6024
Sobic.001G081100	AT5G67360	ARA12	Subtilase family protein	protein.degradation.subtilases		18.2885	13.3611	4.5815	0.1759	0.982		81.3116	95.0296	76.6465	35.6541	22.1533	26.6926	11.531	13.3603	14.8505	13.9043	14.8955	14.3746	18.5918	19.6162	16.7368
Sobic.001G320000	AT1G04110	SDD1	Subtilase family protein	protein.degradation.subtilases		2.87561	1.29747	0.505755	0.2015	0.892		12.4496	11.5662	9.49843	7.2633	11.3643	18.9976	15.4046	28.1258	33.159	35.3073	29.7318	17.5812	33.4773	40.5755	51.8945
Sobic.001G498100	AT4G26330	ATSBT3.18.UNE17	Subtilisin-like serine endopeptidase family protein	protein.degradation.subtilases		0.0619805	0.142551	0.143633	0.0103	0.0157		2.86357	3.86751	0.822146	0.0340713	0.0898407	0.0233053	0	0.003509	0.003753	0	0	0	0.0169377	0.05167	0.511004
Sobic.002G161200	AT1G04110	SDD1	Subtilase family protein	protein.degradation.subtilases		2.76492	0.784449	0.29069	0.0984	0.4602		5.52749	5.86185	9.42445	5.87119	3.21012	4.76892	2.77274	3.23011	3.56476	3.55333	1.95074	4.23402	3.82859	4.18919	4.96941
Sobic.003G132500	AT1G20160	ATSBT5.2	Subtilisin-like serine endopeptidase family protein	protein.degradation.subtilases		0.333095	0.363489	0.200521	0.4257	0.3524		16.4136	14.4746	5.33409	3.27976	2.89791	2.27326	1.30024	1.76442	1.35984	0.992489	0.928153	1.2428	1.09835	0.753492	0.97236
Sobic.003G309400	AT4G20430		Subtilase family protein	protein.degradation.subtilases		4.62798	4.24686	3.36873	7.256	4.9769		102.702	95.5333	81.1543	36.2553	33.5657	19.44	17.0874	17.0357	15.1291	13.7728	18.8677	21.3315	17.7455	15.207	14.7678
Sobic.006G185800	AT5G51750	ATSBT1.3.SBT1.3	subtilase 1.3	protein.degradation.subtilases		13.1237	1.29575	0.41137	0.1336	0.2943		20.7468	20.7282	12.5704	6.29691	8.31979	7.40087	8.52045	11.9286	13.5328	7.34403	13.136	11.9251	17.0828	21.3268	25.7758
Sobic.007G147200	AT3G14240		Subtilase family protein	protein.degradation.subtilases		0.860723	0.321164	0.249924	0.3076	0.331		9.34966	9.21567	4.25077	2.55399	2.97111	2.98016	3.02882	3.86361	3.98544	4.28103	2.69351	2.80751	3.87131	5.10957	5.23316
Sobic.010G250400	AT4G30020		PA-domain containing subtilase family protein	protein.degradation.subtilases		6.72819	6.47679	6.44319	5.7754	8.2999		243.147	123.794	109.718	84.3634	66.9823	53.1482	50.2792	61.3105	56.2177	51.4019	70.2007	79.4061	85.0576	64.8857	101.915
Sobic.002G230400	AT5G65450	UBP17	ubiquitin-specific protease 17	protein.degradation.ubiquitin		1.97117	0.991855	1.01724	1.1901	0.9615		10.6011	7.07779	6.44769	3.35694	4.80077	4.41634	4.51782	5.2146	4.29616	3.3126	6.24428	5.11205	5.61755	4.54629	5.90509
Sobic.003G212600	AT3G24515	UBC37	ubiquitin-conjugating enzyme 37	protein.degradation.ubiquitin		2.50758	2.01514	1.68285	2.1107	1.9126		17.8227	14.0908	12.3873	10.3256	11.2547	9.93846	9.22571	8.69482	9.92416	7.444	11.153	10.2234	14.0625	13.7245	16.2022
Sobic.007G196300	AT1G04850		ubiquitin-associated (UBA)/TS-N domain-containing protein	protein.degradation.ubiquitin		0.0420945	0.00939133	0	0.0761	0		7.66402	10.6402	6.79209	3.06386	3.21591	1.50981	1.31662	1.24857	1.07444	0.862728	0.640009	0.524276	0.591027	0.287057	0.207995
Sobic.003G127600	AT3G20060	UBC19	ubiquitin-conjugating enzyme19	protein.degradation.ubiquitin.E2		0.055472	0.0731687	0.17954	0.1652	0.2324		67.0411	27.3295	7.41645	1.79025	2.72431	5.2483	3.2847	6.39931	7.26528	10.1395	8.23158	9.06813	24.2526	31.8077	32.0119
Sobic.007G199600	AT5G19000	ATBPM1.BPM1	BTB-POZ and MATH domain 1	protein.degradation.ubiquitin.E3.BTB/POZ Cullin3.BTB/POZ		2.13337	1.05984	0.658009	0.4011	0.45		6.69929	3.79433	2.76365	3.77678	4.53411	6.38271	6.64552	6.82885	6.72056	8.67312	9.91702	13.6228	12.9244	13.405	12.4503
Sobic.001G016800	AT2G44580		zinc ion binding	protein.degradation.ubiquitin.E3.RING		0.343974	0.294529	0.520381	0.1445	0.291		8.69005	3.79661	1.47311	1.28943	1.65053	1.44636	2.38159	1.73646	1.59021	1.43665	2.30602	2.76462	5.45346	6.02668	7.1247
Sobic.001G508466	AT5G60710		Zinc finger (C3HC4-type RING finger) family protein	protein.degradation.ubiquitin.E3.RING		0.117045	0.695212	0.515281	0.0696	7.8508		2.16087	3.83365	4.24883	4.49147	5.47347	4.32116	7.31882	5.36309	4.2184	2.59729	9.67764	6.12304	4.13811	3.15187	4.0865
Sobic.002G112000	AT4G03000		RING/U-box superfamily protein	protein.degradation.ubiquitin.E3.RING		0.645807	0.653743	0.489347	0.1654	0.2115		7.24228	3.05169	2.60213	2.39939	2.43772	3.25177	2.26497	4.33853	4.85547	4.7125	6.44512	7.32295	6.91159	6.00226	7.4905
Sobic.002G160800	AT1G08050		Zinc finger (C3HC4-type RING finger) family protein	protein.degradation.ubiquitin.E3.RING		0.249809	0.202064	0.17954	0.1683	1.5188		54.4362	20.072	10.5268	6.86624	4.30222	5.43061	3.4769	4.94473	5.08795	7.35483	5.3754	11.0312	10.2105	8.7058	11.2233
Sobic.002G426800	AT3G27330		zinc finger (C3HC4-type RING finger) family protein	protein.degradation.ubiquitin.E3.RING		0.095649	0.089169	0.146883	0.1564	0.1886		22.2489	9.06215	2.19416	1.49118	1.25606	2.01317	2.65457	2.60056	2.44546	2.69174	4.76593	3.93962	6.13579	7.33724	8.83876
Sobic.003G261000	AT2G01275		RING/FYVE/PHD zinc finger superfamily protein	protein.degradation.ubiquitin.E3.RING		0	0	0	0	0.0891		2.86876	4.58431	3.84476	1.76883	1.5087	0.643926	0.388816	0.742393	0.55625	0.419652	0	0.0596415	0.227217	0.131948	0.0346815
Sobic.003G402400	AT3G25030		RING/U-box superfamily protein	protein.degradation.ubiquitin.E3.RING		3.14764	1.18837	0.981869	1.025	1.5933		2.05913	10.0472	12.628	12.6368	12.6507	11.7321	15.3124	12.8344	17.1636	20.1115	13.5583	21.0747	30.272	34.6624	29.7208
Sobic.004G217450	AT5G60710		Zinc finger (C3HC4-type RING finger) family protein	protein.degradation.ubiquitin.E3.RING		0.661675	0.741135	0.818257	0.5919	1.6951		44.8888	30.9998	23.6561	12.1362	12.5573	8.1419	11.1817	12.0249	9.61624	7.48548	13.5179	10.9793	9.78284	6.94983	8.00974
Sobic.006G005400	AT5G60710		Zinc finger (C3HC4-type RING finger) family protein	protein.degradation.ubiquitin.E3.RING		5.28113	2.21974	1.10503	0.0165	7.4865		3.10471	16.6176	19.4991	30.4847	56.7333	40.7983	57.8639	132.716	98.9737	99.2149	226.009	73.7702	76.8745	72.2096	48.391
Sobic.007G125300	AT1G67180		zinc finger (C3HC4-type RING finger) family protein / BRCT domain-containing protein	protein.degradation.ubiquitin.E3.RING		0.187865	0.0731063	0.238354	0.1443	0.4047		11.3508	4.74578	1.04196	1.34669	0.986425	1.27745	0.89816	1.77353	1.55057	1.054	2.65638	2.02555	4.11265	4.63278	8.56189
Sobic.009G118500	AT3G56590		hydroxyproline-rich glycoprotein family protein	protein.degradation.ubiquitin.E3.RING		2.04822	1.52401	2.10348	1.1777	2.0813		20.0613	12.5225	11.9621	10.6727	9.47487	8.69404	8.19287	9.26044	8.73906	8.19659	11.1805	10.9017	11.3323	9.36255	12.4357
Sobic.009G124800	AT5G45290		RING/U-box superfamily protein	protein.degradation.ubiquitin.E3.RING		14.6489	10.6576	7.32463	11.5394	14.3837		103.07	87.3083	76.8044	77.7741	71.9541	69.7374	64.4024	72.2543	72.7874	70.7668	76.4536	81.9594	85.2846	82.4978	86.6442
Sobic.009G158900	AT5G05830		RING/FYVE/PHD zinc finger superfamily protein	protein.degradation.ubiquitin.E3.RING		5.67862	4.7	5.35023	2.299	1.4587		51.1411	37.348	22.8766	16.7944	14.6199	18.6753	13.04	14.9722	16.3855	21.2152	16.4205	22.4936	22.621	22.6058	24.233
Sobic.009G192700	AT4G21070	ATBRCA1.BRCA1	breast cancer susceptibility1	protein.degradation.ubiquitin.E3.RING		0.147594	0.127874	0.36336	0.2086	0.639		19.1673	6.92778	2.41384	2.13777	2.09574	2.04291	2.55795	3.24982	3.11973	1.2675	4.91706	4.52638	6.52487	5.38726	6.70122
Sobic.010G023500	AT3G54780		Zinc finger (C3HC4-type RING finger) family protein	protein.degradation.ubiquitin.E3.RING		0.178563	0.066469	0.0650727	0	0.0476		1.46736	1.82894	2.8654	15.6887	37.8722	11.0593	3.15373	2.5788	1.47075	1.25709	0.833847	1.88397	1.82037	1.63848	1.39081
Sobic.010G246300	AT5G05810	ATL43	RING/U-box superfamily protein	protein.degradation.ubiquitin.E3.RING		1.1496	0.349947	0.124822	0.1948	0.6141		2.15787	2.59962	3.67753	1.65634	1.52118	1.86412	2.273	2.15677	2.32568	3.98945	1.42689	2.10942	3.29393	4.59359	3.81441
Sobic.001G327100	AT5G07610		F-box family protein	protein.degradation.ubiquitin.E3.SCF.FBOX		1.13569	0.621413	0.82267	0.7384	0.6496		15.0628	7.73695	4.82826	4.23235	4.9002	4.02799	5.28012	5.21294	5.33137	5.43433	7.67155	7.65921	8.41613	8.40996	10.6335
Sobic.001G345200	AT4G33160		F-box family protein	protein.degradation.ubiquitin.E3.SCF.FBOX		0.283884	0.353729	0.143008	0.0409	0.1449		5.92509	3.78078	2.18051	1.44469	1.20511	1.29091	0.784477	1.35489	1.62665	1.63051	1.83425	1.3738	2.22618	2.26864	2.35172
Sobic.002G223900	AT1G10780		F-box/RNI-like superfamily protein	protein.degradation.ubiquitin.E3.SCF.FBOX		2.28256	2.69223	1.57008	1.0344	2.5131		31.0758	22.6639	18.6046	16.765	16.9911	15.2352	18.469	15.2919	13.383	12.5179	14.1058	13.6231	16.3711	14.5622	15.7345
Sobic.006G218600	AT5G60570		Galactose oxidase/kelch repeat superfamily protein	protein.degradation.ubiquitin.E3.SCF.FBOX		18.5285	10.5683	8.42859	4.3377	6.9095		141.602	149.566	128.744	91.8947	102.855	83.0756	115.07	91.4238	82.1417	76.3837	76.6303	76.6331	87.4541	68.0077	77.8276
Sobic.007G154500	AT1G10780		F-box/RNI-like superfamily protein	protein.degradation.ubiquitin.E3.SCF.FBOX		0.0178495	0.011341	0.0623303	0.0174	0.089		10.1526	3.86329	1.59185	0.956614	0.936363	1.07105	0.829845	1.55498	1.1755	1.16874	2.3232	2.32026	3.24119	2.77564	4.02425
Sobic.008G156600	AT3G54650	FBL17	RNI-like superfamily protein	protein.degradation.ubiquitin.E3.SCF.FBOX		0.109784	0.109356	0.191099	0.136	0.5494		26.9158	11.1213	2.39361	2.10928	3.1955	3.6303	4.56713	4.73428	4.28674	4.16434	5.63629	4.17918	9.20531	8.48978	13.113
Sobic.004G203700	AT5G14360		Ubiquitin-like superfamily protein	protein.degradation.ubiquitin.ubiquitin		8.16574	8.16105	3.81822	5.5218	5.8168		72.9409	349.279	139.524	140.736	416.837	122	238.022	96.4749	87.6558	52.0257	92.2522	32.3551	69.514	60.6376	34.0477
Sobic.006G125100	AT5G14360		Ubiquitin-like superfamily protein	protein.degradation.ubiquitin.ubiquitin		0	0	0	0	0.3719		1.42887	1.62647	0.474055	0.879271	2.16171	3.1275	3.70129	10.2983	6.14006	10.6705	26.8639	6.99203	13.5334	22.5082	30.8432
Sobic.006G125200	AT5G14360		Ubiquitin-like superfamily protein	protein.degradation.ubiquitin.ubiquitin		0	0	0	0	1.005		3.5421	1.18697	0.828018	1.6346	1.54794	3.27785	2.87739	6.15921	7.1397	11.0369	17.0412	10.3509	17.6978	27.0123	33.0631
Sobic.004G274900	AT5G46740	UBP21	ubiquitin-specific protease 21	protein.degradation.ubiquitin.ubiquitin protease		1.64587	2.26258	1.86349	0.8567	1.9035		22.211	9.56207	5.02996	4.02006	3.89772	3.3805	3.50534	5.03046	5.07564	3.2895	7.64056	6.69921	8.6971	7.33585	10.6351
Sobic.007G196000	AT2G32780	ATUBP1.UBP1	ubiquitin-specific protease 1	protein.degradation.ubiquitin.ubiquitin protease		0.732201	0.741599	0.953368	0.3872	0.9996		9.22027	5.82285	3.45683	3.52	3.41499	3.46016	3.60499	4.11386	3.66221	3.15513	5.46664	5.23899	5.18345	5.13069	6.94862
Sobic.002G166400	AT5G19980	GONST4	golgi nucleotide sugar transporter 4	protein.glycosylation		3.0057	3.37121	2.87966	1.3834	4.909		23.6051	12.9411	12.0189	9.81174	12.6332	7.36431	9.08158	9.37158	10.5811	8.72776	11.3998	11.5401	22.886	32.1707	68.4104
Sobic.004G322000	AT5G57500		Galactosyltransferase family protein	protein.glycosylation		0.10898	0.053397	0.0818593	0	0.3424		0	0.0282277	0.285009	0.196133	0.14574	0.47602	0.144749	0.441951	0.558704	0.553303	0.375	1.04428	1.73849	4.00302	10.5084
Sobic.004G322100	AT5G57500		Galactosyltransferase family protein	protein.glycosylation		0	0	0	0	0.1959		0	0	0.130651	0.0226817	0.089452	0.243312	0.263303	0.623032	0.949045	0.818865	1.17761	1.43532	3.96306	10.6437	14.8948
Sobic.009G138300	AT1G65590	ATHEX1.HEXO3	beta-hexosaminidase 3	protein.glycosylation.alpha-13-mannosyl-glycoprotein-beta-12-N-acetylglucosaminyltransferase(GnTI)		4.77729	1.56255	1.42444	0.8541	2.2224		44.5343	41.2512	29.8405	19.4922	16.2229	14.4655	15.1862	17.6	17.556	13.5242	17.5467	17.6594	23.0448	19.3023	21.9343
Sobic.001G078600	AT2G45490	AtAUR3.AUR3	ataurora3	protein.postranslational modification		0	0.0151097	0.145104	0.1618	0.2065		30.9137	11.3766	2.58121	1.72916	1.27116	1.52134	1.49335	2.78744	2.4744	2.00539	3.67335	3.20611	7.17053	8.27994	14.3411
Sobic.001G156500	AT2G34650	ABR.PID	Protein kinase superfamily protein	protein.postranslational modification		0.147003	0.0582463	0.0147883	0.008	0.1212		0.286969	0.611224	0.603542	0.832681	0.647053	2.0402	1.5848	2.0187	2.28037	2.32096	2.17163	2.62705	4.1412	5.51511	5.41922
Sobic.001G160000	AT3G04810	ATNEK2.NEK2	NIMA-related kinase 2	protein.postranslational modification		0.117952	0.0805433	0.115714	0.044	0.0951		18.5023	8.74622	4.20028	2.49526	1.47719	2.15847	1.10197	2.26541	2.11834	1.56089	2.95191	2.98977	4.35325	3.16102	5.58798
Sobic.001G295400	AT4G16970		Protein kinase superfamily protein	protein.postranslational modification		1.31205	1.3237	1.41395	1.4078	3.8481		33.2144	19.5579	17.9317	15.1445	17.3446	12.8188	15.1861	14.4133	13.5001	7.7965	13.633	11.7234	16.6585	14.5935	20.3155
Sobic.001G295900	AT2G44830		Protein kinase superfamily protein	protein.postranslational modification		0.568383	0.978674	0.837259	0.2533	0.6555		10.3952	7.66503	6.87205	3.04957	2.3709	2.76609	2.17829	2.66512	2.11996	2.28938	3.23564	2.02848	3.09061	2.618	2.46758
Sobic.002G191000	AT1G09000	ANP1.MAPKKK1.NP1	NPK1-related protein kinase 1	protein.postranslational modification		0.115479	0.507734	0.37398	0.3711	1.0253		40.5963	14.6841	5.24904	4.48595	4.72627	3.91375	4.53039	5.81995	4.94919	4.70731	6.88522	6.99191	10.0234	8.32192	13.9731
Sobic.002G282100	AT5G03470	ATB\' ALPHA	Protein phosphatase 2A regulatory B subunit family protein	protein.postranslational modification		0.575997	0.847712	0.326488	0.0334	0.54		6.0967	6.79898	11.8919	8.76439	2.64548	5.0436	1.489	1.99027	2.82192	6.74971	3.56186	7.68284	7.0133	5.1353	3.66265
Sobic.002G408000	AT1G03470		Kinase interacting (KIP1-like) family protein	protein.postranslational modification		0.141438	0.300353	0.506159	2.5901	3.3878		47.076	19.1538	3.75057	1.5478	1.11871	2.41248	1.96848	4.03706	4.34918	3.56246	4.61528	6.98366	13.3752	14.2171	19.1516
Sobic.003G024400	AT5G45820	CIPK20.PKS18.SnRK3.6	CBL-interacting protein kinase 20	protein.postranslational modification		0.037647	0.025931	0.0436843	0.0313	0.0243		10.1905	5.71358	1.35996	1.75625	1.93732	1.41509	1.30824	1.62343	1.24236	0.965574	3.05452	0.803399	0.940691	0.592963	0.574917
Sobic.003G027500	AT5G58950		Protein kinase superfamily protein	protein.postranslational modification		2.402	3.7527	2.83562	2.9032	6.3017		36.1985	30.702	32.278	27.6179	27.5909	27.076	24.8682	29.5085	26.8966	26.8161	45.0161	40.1914	44.6643	39.0586	44.816
Sobic.003G034600	AT2G25880	AtAUR2.AUR2	ataurora2	protein.postranslational modification		4.29018	2.83492	2.74153	2.5562	3.6257		78.4209	39.5284	15.5379	11.0041	10.9194	10.5118	11.4589	11.8991	12.971	14.9249	14.0868	15.4784	27.2962	24.9881	30.7234
Sobic.003G048700	AT2G26700	PID2	AGC (cAMP-dependent. cGMP-dependent and protein kinase C) kinase family protein	protein.postranslational modification		5.05771	2.11405	1.33241	3.4495	0.707		10.6116	12.2831	8.03552	7.18107	9.89976	13.8487	16.1982	22.0926	26.4899	35.7189	19.6393	18.5488	19.6944	18.9468	16.8035
Sobic.003G118100	AT5G18700	EMB3013.RUK	Protein kinase family protein with ARM repeat domain	protein.postranslational modification		0.956416	0.754929	0.885072	0.9613	1.5999		49.7664	17.8968	6.03425	4.91698	4.90718	4.33228	4.968	7.83041	7.70041	4.02168	11.2251	9.01362	13.6519	12.0163	20.9115
Sobic.004G032900	AT1G02970	ATWEE1.WEE1	WEE1 kinase homolog	protein.postranslational modification		0.099053	0.0772373	0.131848	0.1499	0.4069		32.6567	13.4718	4.1395	2.48146	2.11619	3.50519	2.87811	4.49788	4.46221	3.18714	5.97135	6.18548	10.9257	9.97902	14.6044
Sobic.004G312800	AT1G05000		Phosphotyrosine protein phosphatases superfamily protein	protein.postranslational modification		2.43665	6.56594	6.23506	1.5213	5.8324		10.2721	11.6383	19.6653	29.9406	31.0941	28.0536	36.5449	33.6116	26.4119	47.5841	56.801	51.6329	68.5138	57.0662	51.5047
Sobic.005G007900	AT3G02750		Protein phosphatase 2C family protein	protein.postranslational modification		0.24014	0.269012	0.123803	1.5575	0.5954		15.0234	9.97138	10.7602	9.33516	4.54259	5.70082	1.13261	2.64833	2.67676	6.8754	3.11543	4.00224	4.12338	1.80627	2.87439
Sobic.005G020600	AT5G05510		Mad3/BUB1 homology region 1	protein.postranslational modification		0.0495885	0.0682987	0.0999207	0.1982	0.4493		17.9046	6.2669	1.30065	1.04557	1.85762	2.07915	2.33103	4.12611	3.55041	2.49531	5.17485	4.726	6.73045	8.43166	14.248
Sobic.006G229300	AT1G11340		S-locus lectin protein kinase family protein	protein.postranslational modification		0.392918	0.419022	0.345563	0	0.0727		0.564408	0.790262	1.57736	3.30525	5.04514	5.00912	4.84991	4.82847	5.60914	3.57253	5.03413	4.54127	3.24769	3.05892	1.64224
Sobic.007G130000	AT3G06030	ANP3.MAPKKK12.NP3	NPK1-related protein kinase 3	protein.postranslational modification		0.0129215	0.00559567	0.0430403	0.0127	0.2631		17.9295	5.28802	1.29574	0.897125	0.656636	1.40169	1.09119	2.04975	1.96167	1.50602	3.19917	2.20874	4.34271	4.53205	8.30521
Sobic.007G206700	AT5G06740		Concanavalin A-like lectin protein kinase family protein	protein.postranslational modification		0	0.026559	0	0	0.0421		1.6542	3.14765	1.52852	0.762575	0.661546	0.617318	0.300597	0.448487	0.515166	0.412538	0.380244	0.39516	0.807698	1.01348	1.09916
Sobic.007G212100	AT1G51170		Protein kinase superfamily protein	protein.postranslational modification		0	0	0	0	0.0371		0.064315	0.217372	0.346586	0.36609	0.48891	0.531468	0.70037	1.27442	1.3922	1.622	2.02978	0.70287	1.98971	3.43377	4.73896
Sobic.008G008500	AT1G79630		Protein phosphatase 2C family protein	protein.postranslational modification		0.311547	0.203043	0.15334	0.1232	0.275		5.91137	2.79262	1.91765	1.1684	1.22664	0.513328	0.436391	0.567646	0.558585	0.335185	0.407689	0.317389	0.626352	0.452611	0.829497
Sobic.008G033100	AT1G61480		S-locus lectin protein kinase family protein	protein.postranslational modification		0	0	0	0.0068	1.1239		0.058663	0.117515	0.968951	1.04072	0.765278	1.25824	1.23182	2.67475	2.8172	2.69028	5.26228	5.63381	5.60821	5.54108	10.1504
Sobic.008G096200	AT3G52890	KIPK	KCBP-interacting protein kinase	protein.postranslational modification		14.2142	8.03479	4.82822	6.61	11.8856		71.7904	70.9615	73.1938	72.6604	72.4142	64.9339	67.4152	66.9573	62.9065	54.4643	59.9542	53.7995	53.2048	45.3361	48.3128
Sobic.008G141300	AT1G18670	IBS1	Protein kinase superfamily protein	protein.postranslational modification		1.00428	1.2972	0.825353	0.4813	0.4538		11.353	7.11189	3.89161	3.34201	3.76021	5.49912	3.42855	4.28412	4.52497	9.03582	5.76868	8.14492	5.82557	5.79529	5.26484
Sobic.008G158100	AT4G14580	CIPK4.SnRK3.3	CBL-interacting protein kinase 4	protein.postranslational modification		0.0653455	0.0155373	0.0618973	2.0514	6.0894		0.0204227	0.23663	0.690246	1.92882	3.47882	5.31034	19.3643	17.4801	27.1862	29.9413	5.69414	6.48506	19.0936	16.9875	15.6552
Sobic.008G170500	AT2G34650	ABR.PID	Protein kinase superfamily protein	protein.postranslational modification		0.0414365	0.0483533	0.0139353	0	0.0423		0.491864	1.20781	0.341836	0.436497	0.673883	1.10352	0.768536	1.89289	2.16343	2.3332	1.66052	1.39928	3.41491	5.34859	4.52482
Sobic.009G024900	AT2G45490	AtAUR3.AUR3	ataurora3	protein.postranslational modification		0.10181	0.157833	0.188302	0.2158	0.3491		16.2215	9.15165	2.97182	1.34542	1.51903	1.49499	1.08296	1.77512	2.27405	2.25835	2.45054	3.19875	5.83761	7.71694	11.3233
Sobic.009G225500	AT5G25510		Protein phosphatase 2A regulatory B subunit family protein	protein.postranslational modification		13.1847	6.6488	4.56222	10.2697	13.4032		210.221	161.617	129.564	104.501	93.4948	79.3803	85.8177	90.2594	87.7323	79.7508	93.2952	107.723	113.689	94.6273	104.851
Sobic.009G242200	AT3G18040	MPK9	MAP kinase 9	protein.postranslational modification		0.697933	0.196457	0.240181	0.7408	2.871		34.216	26.6681	27.2738	16.9714	13.5548	11.9349	11.7035	10.6073	11.1372	8.415	11.6181	10.6928	12.6655	8.82796	11.4508
Sobic.009G117100	AT3G26700		Protein kinase superfamily protein	protein.postranslational modification.kinase.receptor like cytoplasmatic kinase IX		1.83459	1.13549	0.62966	0.3169	2.1854		51.3478	18.5436	20.822	13.3514	5.27357	6.2802	4.55912	5.90845	5.06892	4.69263	5.93607	6.2069	6.21881	4.31321	4.87167
Sobic.003G230000	AT3G59110		Protein kinase superfamily protein	protein.postranslational modification.kinase.receptor like cytoplasmatic kinase V		12.34	10.0102	7.14609	4.36	12.4849		96.2326	86.8334	77.4847	64.2407	61.8437	54.9722	56.2989	46.909	35.9007	36.0827	27.3958	33.4931	27.7826	20.1377	20.8665
Sobic.003G247600	AT2G42960		Protein kinase superfamily protein	protein.postranslational modification.kinase.receptor like cytoplasmatic kinase V		2.88161	1.93114	0.976082	0.3873	3.1571		33.3611	40.2276	38.6817	31.2109	29.1533	22.7267	21.2911	25.514	20.8916	13.1727	22.1929	18.0456	16.7475	12.0738	13.9181
Sobic.006G245600	AT2G18890		Protein kinase superfamily protein	protein.postranslational modification.kinase.receptor like cytoplasmatic kinase VI		0.510965	0.345162	0.166986	0	0.6339		9.40695	12.1595	22.0376	15.9017	4.93548	6.15226	2.71903	3.43343	5.11157	6.79757	3.32268	10.8746	10.3365	7.53746	6.47358
Sobic.001G518000	AT1G20650		Protein kinase superfamily protein	protein.postranslational modification.kinase.receptor like cytoplasmatic kinase VII		11.4894	10.698	5.68134	0.9562	2.3369		51.1727	66.3171	74.5082	85.5621	92.6709	75.259	66.2878	97.2613	82.0984	73.362	166.718	86.5058	85.9169	58.7051	49.057
Sobic.004G073800	AT4G22130	SRF8	STRUBBELIG-receptor family 8	protein.postranslational modification.kinase.receptor like cytoplasmatic kinase VII		2.4167	1.65805	1.35346	1.5424	3.412		67.5352	51.7753	41.4316	38.0001	36.9703	27.8644	28.2228	31.4662	26.4297	25.1406	36.5831	31.5465	29.0465	24.1673	28.0561
Sobic.007G191300	AT3G02810		Protein kinase superfamily protein	protein.postranslational modification.kinase.receptor like cytoplasmatic kinase VII		0.195416	0.285302	0.347033	0.6002	0.31		5.31275	3.36119	2.12916	2.21909	1.67852	1.85848	2.09961	3.00348	3.10472	3.20157	3.80193	4.1298	2.49787	2.17429	3.21944
Sobic.009G255000	AT5G15080		Protein kinase superfamily protein	protein.postranslational modification.kinase.receptor like cytoplasmatic kinase VII		0.233299	0.215504	0.088218	0.0387	0.1641		9.19384	3.79593	1.9702	1.40477	1.05721	1.19865	0.996082	1.74687	1.48019	1.25593	1.85554	1.82692	2.07876	1.91674	2.10921
Sobic.010G217400	AT2G20850	SRF1	STRUBBELIG-receptor family 1	protein.postranslational modification.kinase.receptor like cytoplasmatic kinase VII		3.20448	2.53608	2.86887	3.6028	8.4864		32.4877	31.537	23.1743	27.4653	31.7875	21.5021	30.4053	26.1173	22.7875	12.7065	21.169	10.8549	11.8399	7.79545	12.5193
Sobic.003G151400	AT1G48210		Protein kinase superfamily protein	protein.postranslational modification.kinase.receptor like cytoplasmatic kinase VIII		0.401039	0.365759	0.115911	0.1913	0.9366		7.00106	10.2878	13.2929	13.3332	8.27758	3.67332	2.69234	2.88785	2.85619	3.49996	2.50883	2.98422	3.09527	2.65872	2.84234
Sobic.001G355400	AT5G39850		Ribosomal protein S4	protein.synthesis.ribosomal protein.eukaryotic.40S subunit.S9		0	0	0	0	0		8.59615	4.23988	5.42977	2.14837	7.34909	7.61084	0	1.98205	1.66814	6.6772	10.429	15.5593	12.4196	18.043	0
Sobic.007G201900	AT3G20260		Protein of unknown function (DUF1666)	protein.synthesis.ribosomal protein.eukaryotic.60S subunit.L34		1.07508	0.660932	0.353646	0.0265	1.2852		57.5704	54.7737	50.4965	50.2193	41.3254	32.5215	36.6761	35.0391	34.1131	38.9258	43.9442	42.4956	45.455	36.5505	41.4218
Sobic.002G321800	AT4G14320		Zinc-binding ribosomal protein family protein	protein.synthesis.ribosomal protein.eukaryotic.60S subunit.L36A		3.01929	3.45008	3.25779	0.1271	0		25.6371	11.3755	6.61515	7.21824	7.7455	21.2424	4.14032	17.8414	16.3523	15.6885	20.2594	8.11867	24.1996	22.144	40.1753
Sobic.002G308900	AT2G36170		Ubiquitin supergroup;Ribosomal protein L40e	protein.synthesis.ribosomal protein.eukaryotic.60S subunit.L40		0	0	0	0	0.0222		0.157945	2.27351	0.309906	0.061439	0	0.0452813	0	0	0	0	0	0	0.0278983	0.459822	0.316508
Sobic.008G017700	AT5G23535		KOW domain-containing protein	protein.synthesis.ribosomal protein.prokaryotic.chloroplast.50S subunit.L24		0.30347	0.142363	0.14589	0.33	0.3385		1.41097	0.561423	0.375988	0.124511	0.43437	0.828986	0.372952	0.904774	0.995602	1.64192	1.73922	1.93682	3.99729	5.99972	7.11964
Sobic.003G041500	AT5G14050		Transducin/WD40 repeat-like superfamily protein	protein.synthesis.ribosome biogenesis.Pre-rRNA processing and modifications.WD-repeat proteins		0.34323	0.391793	0.545273	0.7327	0.3034		4.99275	2.07084	0.809067	0.875902	0.601467	0.813084	1.14875	1.19661	1.1273	1.10527	1.74473	1.46032	3.26763	3.50596	5.71654
Sobic.006G143300	AT5G43960		Nuclear transport factor 2 (NTF2) family protein with RNA binding (RRM-RBD-RNP motifs) domain	protein.targeting.nucleus		2.96136	2.0678	1.93447	2.8121	2.4228		29.6737	12.9999	12.9646	9.22003	7.28162	10.6194	9.51902	11.2843	11.1957	11.3702	13.8808	17.1587	16.6534	13.937	19.9755
Sobic.007G022000	AT3G08943		ARM repeat superfamily protein	protein.targeting.nucleus		0.020093	0.0261963	0.006014	0.0794	0.0449		1.36566	0.679592	1.41591	1.64876	0.0368313	1.27121	0.255376	1.47723	1.5823	2.54789	2.00091	0.301994	2.26153	1.20261	6.31791
Sobic.002G223000	AT1G09580		emp24/gp25L/p24 family/GOLD family protein	protein.targeting.secretory pathway		0.266645	0.443629	0.446164	0.6494	0.3838		4.37665	2.28596	2.32013	1.88273	2.43824	1.79808	2.55426	1.72711	1.56053	2.82574	2.60073	3.86389	4.40586	4.72434	2.36866
Sobic.009G101100	AT3G51670		SEC14 cytosolic factor family protein / phosphoglyceride transfer family protein	protein.targeting.secretory pathway.unspecified		0.0476345	0.143073	0.168053	0.3418	0.8722		52.8347	33.6148	16.6452	9.11318	9.63602	14.1943	10.8817	19.4984	18.895	26.8255	18.9451	17.7772	27.2482	26.4518	23.9526
Sobic.010G224800	AT1G30690		Sec14p-like phosphatidylinositol transfer family protein	protein.targeting.secretory pathway.unspecified		0	0.418423	0.26445	0.8737	8.1299		61.609	32.1131	10.6071	4.68853	3.05809	5.07948	3.35063	4.93489	5.3836	5.92407	4.43482	6.62965	11.4223	9.3971	16.179
Sobic.006G069000	AT2G27510	ATFD3.FD3	ferredoxin 3	PS.lightreaction.other electron carrier (ox/red).ferredoxin		1.30817	0.828948	0.905981	0.4802	0.5808		16.6152	8.32132	6.25729	3.81851	2.58142	2.8172	1.67619	1.9533	2.65114	3.60446	2.57879	3.9972	3.57282	5.69254	6.53394
Sobic.007G150800	AT1G02180		ferredoxin-related	PS.lightreaction.other electron carrier (ox/red).ferredoxin		17.9499	11.8569	7.95487	15.5046	39.9127		157.109	298.001	205.514	163.225	232.963	145.385	196.076	155.198	98.7225	69.2579	84.3293	59.3837	62.3344	62.0509	49.0672
Sobic.009G151100	AT4G01330		Protein kinase superfamily protein	PS.lightreaction.state transition		3.07487	0.602827	0.138252	0.201	2.8156		71.1348	60.7005	49.4557	39.9165	36.1695	45.762	34.9468	39.097	42.885	58.9458	38.6103	43.3453	51.3355	52.3861	51.1646
Sobic.006G220500	AT4G18360		Aldolase-type TIM barrel family protein	PS.photorespiration.glycolate oxydase		2.0612	2.09885	2.06512	1.1456	6.686		22.6628	11.8531	19.352	12.8587	8.34861	7.16376	5.23325	9.28123	11.567	10.757	21.0054	17.1625	25.4142	35.3134	57.9293
Sobic.002G174400	AT1G60660	ATCB5LP.B5 #5.CB5LP	cytochrome B5-like protein	redox.ascorbate and glutathione		0.199321	0.0541103	0	0	0.1891		16.852	10.0485	7.53715	6.48204	3.27955	2.79279	3.01036	3.4526	3.63725	5.88518	5.22352	5.19288	8.45631	12.4572	16.8181
Sobic.003G249500	AT4G18260		Cytochrome b561/ferric reductase transmembrane protein family	redox.ascorbate and glutathione		0.604732	0.491227	0.42871	8.2192	8.2409		58.6627	94.9017	63.6714	29.7224	26.4839	13.2062	13.5758	11.2616	8.1008	7.15087	5.26952	5.11425	4.74234	3.59342	2.82492
Sobic.004G266500	AT3G27820	ATMDAR4.MDAR4	monodehydroascorbate reductase 4	redox.ascorbate and glutathione.ascorbate		0.0290725	0.0117067	0.0234957	0.0223	0.0532		3.9873	5.44811	1.68329	0.336743	0.324809	0.134735	0.157857	0.205597	0.160783	0.124732	0.0770073	0.09705	0.0376487	0.0817293	0.013002
Sobic.010G171800	AT5G21105		Plant L-ascorbate oxidase	redox.ascorbate and glutathione.ascorbate		0.194937	0.192539	0.0213987	0.1767	0.9168		27.0404	20.5752	9.19812	7.01306	6.16198	5.87929	4.26523	7.19373	6.09778	4.6939	9.14244	4.94867	6.71887	7.14773	6.57513
Sobic.006G272900	AT4G11600	ATGPX6.GPX6.LSC803.PHGPX	glutathione peroxidase 6	redox.ascorbate and glutathione.glutathione		0.177849	0.15063	0.0359417	0	0.0627		3.23836	1.99027	3.02484	2.50296	0.886621	0.440381	0.261548	0.564689	0.343398	0.688361	0.795946	1.62763	0.446233	0.293999	0.297467
Sobic.004G156900	AT5G14070	ROXY2	Thioredoxin superfamily protein	redox.glutaredoxins		0	0.016778	0	0	0.0592		4.03462	1.5049	0.209495	0.204813	0.079953	0.338506	0.347903	0.22824	0.388718	0.390895	0.232793	0.634339	1.06036	1.20937	0.96915
Sobic.006G069500	AT5G03870		Glutaredoxin family protein	redox.glutaredoxins		0	0.0409113	0.0316937	0	0.0195		6.60435	2.51649	0.690474	0.063717	0.1767	0.358407	0.262606	0.5986	0.561742	0.607659	0.474926	0.724788	1.80503	2.02139	2.40174
Sobic.002G421600	AT1G08570	ACHT4	atypical CYS HIS rich thioredoxin 4	redox.thioredoxin		24.5133	19.1362	21.7662	10.143	13.9363		65.7653	239.403	91.0225	81.881	194.073	130.908	169.785	125.236	132.099	96.4804	70.6322	59.3575	91.988	81.9889	68.9305
Sobic.003G220500	AT1G53300	TTL1	tetratricopetide-repeat thioredoxin-like 1	redox.thioredoxin		4.92976	2.9047	1.20266	4.4856	7.5795		62.7485	46.2719	33.567	23.0544	21.9838	14.8804	15.4504	16.2372	14.3756	12.1092	15.7541	15.7486	18.7974	12.829	24.2476
Sobic.009G251100	AT1G53300	TTL1	tetratricopetide-repeat thioredoxin-like 1	redox.thioredoxin		16.1599	8.69523	4.82512	1.7101	20.2557		85.224	73.9501	125.621	145.947	102.065	84.3918	72.0014	66.0453	54.0754	51.8025	45.2962	58.7927	42.4964	26.8432	30.5835
Sobic.010G051100	AT3G16110	ATPDI4.ATPDIL1-6.PDI4.PDIL1-6	PDI-like 1-6	redox.thioredoxin.PDIL		11.7324	6.09232	4.13664	4.399	5.9964		65.9364	68.673	49.4417	46.7804	45.6573	47.2147	53.3885	56.0043	57.4325	48.9122	50.7906	57.824	66.5428	73.3524	78.6177
Sobic.004G019700	AT2G45620		Nucleotidyltransferase family protein	RNA.processing		0.128653	0.48849	0.325568	0.1638	0.3698		5.87385	7.31159	5.74131	2.59379	2.9137	1.4709	1.16657	1.08637	0.89131	0.815488	2.14647	1.21365	1.09645	0.672567	0.63588
Sobic.004G250800	AT1G60170	emb1220	pre-mRNA processing ribonucleoprotein binding region-containing protein	RNA.processing		1.40595	0.852241	0.794693	0.5077	0.3329		7.71209	5.36253	3.10382	2.60477	4.17565	4.6053	5.68612	5.42736	5.46831	6.87869	6.93542	6.06985	7.73915	9.00536	8.74105
Sobic.001G214000	AT3G43920	ATDCL3.DCL3	dicer-like 3	RNA.processing.degradation dicer		1.25189	0.730323	0.402443	0.5039	0.2115		9.4499	4.91528	6.07258	5.44331	4.26945	3.86192	2.39292	3.80819	3.39082	2.86651	4.04791	3.12676	2.13966	1.44512	1.80936
Sobic.003G388300	AT2G39780	RNS2	ribonuclease 2	RNA.processing.ribonucleases		0.13592	0.127426	0.078581	0.022	0.429		9.56818	6.47629	4.4851	2.82802	2.3828	1.6251	1.56083	2.43388	2.21116	2.38635	2.68837	4.00485	4.89468	4.88069	6.42769
Sobic.008G040300	AT2G25100		Polynucleotidyl transferase. ribonuclease H-like superfamily protein	RNA.processing.ribonucleases		1.27805	0.903169	0.961782	1.172	0.8705		11.6067	4.61238	3.01322	2.69634	2.69781	3.97393	3.44312	4.06055	4.82591	5.48296	6.98372	8.22646	7.94453	8.81408	10.8111
Sobic.009G002900	AT1G24090		RNase H family protein	RNA.processing.ribonucleases		0.290467	0.0449127	0.024197	0.1255	0.1897		18.6436	7.85337	7.38859	4.62164	3.51412	4.75084	3.30718	5.43474	4.74842	5.09473	6.6073	7.61062	9.27442	6.58698	10.0666
Sobic.001G456500	AT5G08020	ATRPA70B.RPA70B	RPA70-kDa subunit B	RNA.processing.RNA helicase		0.856011	0.591379	0.769868	0.9643	3.7539		176.937	74.7567	27.2365	19.1891	17.8181	17.0888	20.4834	24.8541	24.0348	20.2035	33.9167	38.677	69.3027	60.1337	75.4024
Sobic.001G352300	AT5G64200	ATSC35.SC35	ortholog of human splicing factor SC35	RNA.processing.splicing		0.142989	0.182977	0.19871	0.1703	0.2011		9.65168	3.67149	3.06585	3.37448	2.65524	4.76325	3.49745	4.79754	5.29838	7.17294	7.43237	7.99559	9.85048	11.3154	11.7865
Sobic.008G041100	AT3G11580		AP2/B3-like transcriptional factor family protein	RNA.regulation of transcription.ABI3/VP1-related B3-domain-containing transcription factor family		0.140986	0.335333	0.225255	0.1818	0.2118		20.1731	4.11945	0.776513	0.544767	0.543588	0.924938	1.01253	0.821811	1.38605	1.91251	1.12341	2.07333	6.55284	7.9117	22.064
Sobic.006G093200	AT3G42790	AL3	alfin-like 3	RNA.regulation of transcription.Alfin-like		0.243914	0.234215	0.371464	0.1263	0.2846		14.0497	6.00238	3.94558	2.75134	1.33348	2.8621	2.11427	3.59501	3.3105	5.50119	4.85386	3.43582	6.47338	5.01244	7.27192
Sobic.001G075700	AT4G37750	ANT.CKC.CKC1.DRG	Integrase-type DNA-binding superfamily protein	RNA.regulation of transcription.AP2/EREBP APETALA2/Ethylene-responsive element binding protein family		0.073549	0.0874187	0.0506187	0	0.005		6.15614	3.36007	5.89269	2.12594	0.303525	0.43896	0.153527	0.25826	0.241625	0.463106	0.32349	0.601716	0.254645	0.106019	0.0634125
Sobic.001G448000	AT4G37750	ANT.CKC.CKC1.DRG	Integrase-type DNA-binding superfamily protein	RNA.regulation of transcription.AP2/EREBP APETALA2/Ethylene-responsive element binding protein family		0	0	0.007013	0	0		3.58832	1.23904	0	0.157133	0.057556	0.165299	0.0572907	0.240737	0.178843	0.26503	0.318159	0.042978	0.192445	0.15942	0.126948
Sobic.002G022600	AT4G37750	ANT.CKC.CKC1.DRG	Integrase-type DNA-binding superfamily protein	RNA.regulation of transcription.AP2/EREBP APETALA2/Ethylene-responsive element binding protein family		0	0	0	0	0		4.95698	1.68135	0.219693	0.165545	0	0.147322	0.169744	0.222194	0.100026	0.065556	0.217362	0.0610635	0.00978367	0.123053	0.0970815
Sobic.003G390600	AT5G17430	BBM	Integrase-type DNA-binding superfamily protein	RNA.regulation of transcription.AP2/EREBP APETALA2/Ethylene-responsive element binding protein family		0.703856	0.70161	0.75498	0.7927	1.2807		1.7617	3.9355	6.01204	6.28101	6.3844	7.77277	9.08112	14.6281	13.6359	12.8054	20.8799	19.3516	22.4399	23.0257	26.6044
Sobic.004G100700	AT5G11590	TINY2	Integrase-type DNA-binding superfamily protein	RNA.regulation of transcription.AP2/EREBP APETALA2/Ethylene-responsive element binding protein family		1.10427	1.02823	0.64583	0.7007	6.6678		3.05308	32.44	27.1113	20.8218	19.8293	16.0275	26.6253	9.87436	7.59715	6.72808	4.17911	8.76594	7.40039	8.27116	5.0491
Sobic.004G214300	AT1G51190	PLT2	Integrase-type DNA-binding superfamily protein	RNA.regulation of transcription.AP2/EREBP APETALA2/Ethylene-responsive element binding protein family		0	0	0	0	0.6407		1.14051	4.43157	6.40679	9.07374	9.71929	17.0044	12.6034	22.2628	22.4345	23.3515	36.2965	35.9968	34.125	33.432	34.3976
Sobic.006G245500	AT5G57390	AIL5.CHO1.EMK	AINTEGUMENTA-like 5	RNA.regulation of transcription.AP2/EREBP APETALA2/Ethylene-responsive element binding protein family		0.043108	0.0180103	0.009282	0.0084	1.0959		20.6873	36.7259	25.8367	29.5862	56.5611	37.2938	68.6322	60.9186	59.3508	62.7693	97.1445	73.7005	127.323	117.498	116.287
Sobic.010G215100	AT5G57390	AIL5.CHO1.EMK	AINTEGUMENTA-like 5	RNA.regulation of transcription.AP2/EREBP APETALA2/Ethylene-responsive element binding protein family		0	0.0279607	0.033802	0.0223	1.2025		2.90992	13.9982	16.2659	22.2329	42.882	37.889	55.4286	69.3585	68.3578	70.3227	107.505	87.9382	121.437	115.682	118.387
Sobic.003G251700	AT2G33860	ARF3.ETT	Transcriptional factor B3 family protein / auxin-responsive factor AUX/IAA-related	RNA.regulation of transcription.ARF Auxin Response Factor family		6.11265	5.76297	4.41553	2.801	3.1554		83.6498	31.5615	29.2405	18.4105	11.8228	13.0652	9.88488	10.0115	10.0281	9.47745	12.9092	14.5146	10.6088	6.92591	9.05243
Sobic.006G255300	AT1G19850	ARF5.IAA24.MP	Transcriptional factor B3 family protein / auxin-responsive factor AUX/IAA-related	RNA.regulation of transcription.ARF Auxin Response Factor family		0	0.011501	0	0	0.0643		14.635	7.29949	10.5964	8.37992	6.69547	8.20213	6.22969	11.6153	9.24506	7.39949	15.9437	16.4402	11.9049	8.91609	8.77623
Sobic.009G196900	AT2G33860	ARF3.ETT	Transcriptional factor B3 family protein / auxin-responsive factor AUX/IAA-related	RNA.regulation of transcription.ARF Auxin Response Factor family		3.35513	2.47619	2.11396	1.2647	1.2904		51.0911	13.2447	18.1439	15.4611	9.54307	12.0506	7.83981	10.7167	9.68438	10.1956	18.5764	18.2879	13.4443	10.6067	10.9309
Sobic.001G147000	AT2G30130	ASL5.LBD12.PCK1	Lateral organ boundaries (LOB) domain family protein	RNA.regulation of transcription.AS2Lateral Organ Boundaries Gene Family		2.33493	1.58532	0.812519	0.3825	0.341		8.35506	11.1981	4.26629	9.13697	18.1323	23.0746	32.5341	26.1554	28.3977	24.6591	20.1279	14.3052	26.056	35.0672	28.351
Sobic.001G503000	AT2G42440		Lateral organ boundaries (LOB) domain family protein	RNA.regulation of transcription.AS2Lateral Organ Boundaries Gene Family		0.418909	0.251586	0.396518	0.1475	1.0903		0.032804	0.234431	0.191875	0.307819	1.00661	0.897829	0.829915	1.33426	1.16533	2.00444	3.13791	2.94798	4.85113	10.3822	8.44048
Sobic.004G348800	AT2G42430	ASL18.LBD16	lateral organ boundaries-domain 16	RNA.regulation of transcription.AS2Lateral Organ Boundaries Gene Family		0.0667225	0.248287	0.4956	0	0.1133		0.231388	1.15059	1.33376	1.78872	4.14861	1.64562	2.86308	5.34513	2.92685	2.83849	13.2992	1.4932	3.33726	3.49359	1.573
Sobic.005G004700	AT2G30130	ASL5.LBD12.PCK1	Lateral organ boundaries (LOB) domain family protein	RNA.regulation of transcription.AS2Lateral Organ Boundaries Gene Family		1.08055	0.663255	0.119458	0.1489	1.3249		5.60988	29.7487	7.90142	13.5029	23.1197	25.6003	27.8511	19.4667	21.6813	26.8346	14.5759	11.5261	26.1097	24.9123	19.0746
Sobic.007G165100	AT3G58190	ASL16.LBD29	lateral organ boundaries-domain 29	RNA.regulation of transcription.AS2Lateral Organ Boundaries Gene Family		0.23722	0.163662	0.288843	0.2474	3.22		3.38106	9.92273	5.39712	10.541	14.5683	8.99298	20.5651	23.8052	31.0039	23.9076	68.1069	30.6496	102.302	132.655	102.965
Sobic.008G005000	AT2G30130	ASL5.LBD12.PCK1	Lateral organ boundaries (LOB) domain family protein	RNA.regulation of transcription.AS2Lateral Organ Boundaries Gene Family		3.72501	2.63747	2.23171	0.2503	5.7116		25.5945	73.3668	25.7253	31.9937	44.6104	49.9957	44.1409	26.3486	26.6314	37.015	24.2056	17.8732	37.6007	38.6728	34.3051
[truncated: 420 more rows]

## Sheet: S_T2 NRB
Supplemental Table 2 -Genes differentially expressed during NRB development (>5TPM, >5-fold DE, adjusted p-value<0.05).										Phytomer 7	Phytomer 8	Phytomer 9	Phytomer 10	Phytomer 11	Phytomer 12	Phytomer 13	Phytomer 14	Phytomer 15	Phytomer 16	Phytomer 17	Phytomer 18	Phytomer 19	Phytomer 20	Phytomer 21
[truncated: 4,977 more rows]

[truncated: 8 more sheets: S_T3 NRB v Int DEGs, S_T4 Early DEGs, S_T5 E&L DEGs, S_T6 Mid DEGs, S_T7 Late DEGs, S_T8 GO enrichment, S-T9 NRB hormones, S-T10 NRB growth reg]
